# Supplementary material for: Comprehensive Profiling of Gene Expression in the Cerebral Cortex and Striatum of BTBRTF/ArtRbrc Mice Compared to C57BL/6J Mice
Source: Front Cell Neurosci. 2020 Dec 10;14:595607. doi: 10.3389/fncel.2020.595607 (PMC7758463; doi:10.3389/fncel.2020.595607)
Supplement: Supplementary file 1 [file Table_1.XLSX]

## Sheet: Table S1
Supplementary Table S1. Differentially expressed genes between BTBR/R mice and B6 mice
ProbeID	log2FoldChange	Symbol	Description	p-value	FDR	PrimaryAccession	Transcript type
A_55_P2295856	6.60901	AI594671	vt54g10.r1 Barstead mouse irradiated colon MPLRB7 Mus musculus cDNA clone IMAGE:1166946 5'. [AA711038]	6.77941e-10	0.000961744	AA711038	proteincoding
A_66_P137257	-2.15781	Sp1	Mus musculus transcription factor SP1 (Sp1) mRNA, complete cds. [AF022363]	5.85779e-06	0.062717	AF022363	protein_coding
A_66_P123915	1.23071	Kcnn1	Mus musculus small conductance potassium channel mSK1 (SK1) mRNA, complete cds. [AF116525]	1.04087e-05	0.0873729	AF116525	proteincoding
A_51_P340281	1.74234	Abhd1	Mus musculus alpha/beta hydrolase-1 mRNA, complete cds. [AF189764]	1.33588e-07	0.00984473	AF189764	proteincoding
A_51_P366450	-2.95499	Zfp125	Mus musculus of ZT2 gene encoding zinc finger protein 125. [AJ005350]	3.4596e-05	0.0327301	AJ005350	protein_coding
A_52_P249687	-1.05927	0710001D07Rik	Mus musculus adult male brain cDNA, RIKEN full-length enriched library, clone:0710001D07 product:unclassifiable, full insert sequence. [AK002941]	7.67754e-05	0.0627393	AK002941	protein_coding
A_51_P313397	1.29351	1700121C10Rik	Mus musculus adult male testis cDNA, RIKEN full-length enriched library, clone:1700121C10 product:unclassifiable, full insert sequence. [AK007220]	0.0119451	4.06246	AK007220	proteincoding
A_55_P2856905	-1.22079	2310075K07Rik	Mus musculus 10 day old male pancreas cDNA, RIKEN full-length enriched library, clone:1810054P09 product:prolyl endopeptidase, full insert sequence. [AK007865]	5.24601e-05	0.0452477	AK007865	unknown
A_55_P2727454	-1.79048	2310058D17Rik	Mus musculus adult male tongue cDNA, RIKEN full-length enriched library, clone:2310058D17 product:unclassifiable, full insert sequence. [AK009977]	0.0153521	4.88317	AK009977	ncRNA
A_55_P2388687	-1.28882	1700003G18Rik	Mus musculus 10 days embryo whole body cDNA, RIKEN full-length enriched library, clone:2610312K03 product:unclassifiable, full insert sequence. [AK012020]	0.000276649	0.19345	AK012020	ncRNA
A_55_P2004960	-1.1817	9130017K11Rik	Mus musculus 10, 11 days embryo whole body cDNA, RIKEN full-length enriched library, clone:2810451K12 product:ubiquitin specific protease 43, full insert sequence. [AK013327]	0.0034202	1.54991	AK013327	unknown
A_55_P2075258	-1.27597	2900005J15Rik	Mus musculus adult male testis cDNA, RIKEN full-length enriched library, clone:4930465D24 product:hypothetical protein, full insert sequence. [AK015504]	0.00292795	1.36735	AK015504	ncRNA
A_51_P387108	-1.14022	4930535E02Rik	Mus musculus adult male testis cDNA, RIKEN full-length enriched library, clone:4930535E02 product:unclassifiable, full insert sequence. [AK015977]	0.0115144	3.95224	AK015977	protein_coding
A_51_P119315	-1.01904	Mettl5os	Mus musculus adult male testis cDNA, RIKEN full-length enriched library, clone:4930550G17 product:unclassifiable, full insert sequence. [AK016085]	0.0141099	4.59439	AK016085	unknown
A_55_P2278965	1.01292	5430420F09Rik	Mus musculus 6 days neonate head cDNA, RIKEN full-length enriched library, clone:5430420F09 product:unclassifiable, full insert sequence. [AK017326]	8.79606e-05	0.0707087	AK017326	proteincoding
A_55_P2727983	-1.01131	Cherp	Mus musculus 8 days embryo whole body cDNA, RIKEN full-length enriched library, clone:5730408I11 product:hypothetical SWAP / SURP containing protein, full insert sequence. [AK017525]	3.7016e-07	0.015793	AK017525	protein_coding
A_55_P2191675	-3.90694	6330418B08Rik	Mus musculus adult male medulla oblongata cDNA, RIKEN full-length enriched library, clone:6330418B08 product:unclassifiable, full insert sequence. [AK018197]	4.29575e-08	0.00594543	AK018197	protein_coding
A_66_P123433	-1.48719	9130007G19Rik	Mus musculus adult male cecum cDNA, RIKEN full-length enriched library, clone:9130007G19 product:hypothetical protein, full insert sequence. [AK018600]	0.000910259	0.529879	AK018600	protein_coding
A_66_P102265	-1.30755	1700119I11Rik	Mus musculus adult male testis cDNA, RIKEN full-length enriched library, clone:1700119I11 product:unclassifiable, full insert sequence. [AK018965]	0.000310291	0.213657	AK018965	protein_coding
A_51_P487658	1.8838	Zkscan1	Mus musculus adult male epididymis cDNA, RIKEN full-length enriched library, clone:9230118B16 product:unclassifiable, full insert sequence. [AK020355]	1.28485e-07	0.00972121	AK020355	proteincoding
A_66_P113615	-1.69979	Ube4bos1	Mus musculus adult retina cDNA, RIKEN full-length enriched library, clone:A930028C08 product:unclassifiable, full insert sequence. [AK020898]	1.37898e-07	0.00978129	AK020898	unknown
A_55_P2243883	-1.14175	B230117O15Rik	Mus musculus adult male corpora quadrigemina cDNA, RIKEN full-length enriched library, clone:B230117O15 product:unclassifiable, full insert sequence. [AK020978]	1.42336e-06	0.0317987	AK020978	protein_coding
A_55_P2209258	1.3859	B430105A11Rik	Mus musculus 4 days neonate male adipose cDNA, RIKEN full-length enriched library, clone:B430105A11 product:unclassifiable, full insert sequence. [AK021017]	0.000182414	0.133995	AK021017	proteincoding
A_66_P114167	5.15216	E130116L18Rik	Mus musculus 0 day neonate eyeball cDNA, RIKEN full-length enriched library, clone:E130116L18 product:hypothetical Type I antifreeze protein containing protein, full insert sequence. [AK021392]	0.000231766	0.165824	AK021392	proteincoding
A_66_P123955	-1.68913	Gm15704	Mus musculus 10 days neonate skin cDNA, RIKEN full-length enriched library, clone:4732482D21 product:unclassifiable, full insert sequence. [AK029019]	2.27515e-05	0.0310121	AK029019	ncRNA
A_55_P2240919	-1.4394	A730032A03Rik	Mus musculus 0 day neonate head cDNA, RIKEN full-length enriched library, clone:4833447H21 product:unclassifiable, full insert sequence. [AK029486]	0.000472095	0.304698	AK029486	ncRNA
A_55_P2011436	-1.65362	Gm11223	Mus musculus adult male testis cDNA, RIKEN full-length enriched library, clone:4932436F18 product:leukemia-associated gene, full insert sequence. [AK030082]	5.76651e-07	0.0186983	AK030082	pseudo
A_66_P135800	-2.17308	Gm9966	Mus musculus adult male pituitary gland cDNA, RIKEN full-length enriched library, clone:5330421K23 product:hypothetical protein, full insert sequence. [AK030497]	0.000256804	0.181248	AK030497	unknown
A_66_P111235	-1.47019	5430427N15Rik	Mus musculus 6 days neonate head cDNA, RIKEN full-length enriched library, clone:5430427N15 product:unclassifiable, full insert sequence. [AK030680]	0.0135062	4.44759	AK030680	protein_coding
A_55_P2075661	-1.22529	C130036L24Rik	Mus musculus adult male thymus cDNA, RIKEN full-length enriched library, clone:5830405E04 product:hypothetical protein, full insert sequence. [AK030799]	2.05717e-06	0.0393044	AK030799	ncRNA
A_55_P2255206	1.48821	A730021G18Rik	Mus musculus adult male thymus cDNA, RIKEN full-length enriched library, clone:5830408F24 product:unclassifiable, full insert sequence. [AK030805]	0.00201911	1.01537	AK030805	proteincoding
A_55_P2729348	-1.83809	Dnah9	Mus musculus adult male thymus cDNA, RIKEN full-length enriched library, clone:5830475B19 product:similar to Ciliary dynein heavy chain 9 (Axonemal beta dynein heavy chain 9) [Homo sapiens], full insert sequence. [AK030981]	4.28991e-06	0.0553252	AK030981	protein_coding
A_51_P341896	-2.64009	6430562O15Rik	Mus musculus adult male olfactory brain cDNA, RIKEN full-length enriched library, clone:6430562O15 product:unclassifiable, full insert sequence. [AK032482]	0.000585079	0.366005	AK032482	ncRNA
A_55_P2346619	-1.48249	8030498J20Rik	Mus musculus 15 days embryo male testis cDNA, RIKEN full-length enriched library, clone:8030498J20 product:retinol dehydrogenase 1 (11-cis), full insert sequence. [AK033346]	0.00245218	1.18607	AK033346	protein_coding
A_52_P180152	-2.81011	9030407P20Rik	Mus musculus adult male diencephalon cDNA, RIKEN full-length enriched library, clone:9330140P17 product:unclassifiable, full insert sequence. [AK034016]	4.65668e-07	0.0172708	AK034016	unknown
A_55_P2195659	-2.25965	9030407P20Rik	Mus musculus adult male diencephalon cDNA, RIKEN full-length enriched library, clone:9330140P17 product:unclassifiable, full insert sequence. [AK034016]	1.59865e-05	0.0482017	AK034016	unknown
A_55_P2729678	-2.96226	Gabrg2	Mus musculus adult male diencephalon cDNA, RIKEN full-length enriched library, clone:9330180B11 product:gamma-aminobutyric acid (GABA-A) receptor, subunit gamma 2, full insert sequence. [AK034338]	0.00155837	0.821835	AK034338	protein_coding
A_55_P2804114	-1.95453	Gm34888	Mus musculus adult male diencephalon cDNA, RIKEN full-length enriched library, clone:9330185H22 product:unclassifiable, full insert sequence. [AK034386]	0.00123948	0.684851	AK034386	ncRNA
A_52_P714817	-1.53139	AK034929	Mus musculus 12 days embryo embryonic body between diaphragm region and neck cDNA, RIKEN full-length enriched library, clone:9430063I10 product:unclassifiable, full insert sequence. [AK034929]	4.9676e-05	0.0433538	AK034929	unknown
A_66_P103848	1.10341	Gm34883	Mus musculus 12 days embryo embryonic body between diaphragm region and neck cDNA, RIKEN full-length enriched library, clone:9430092D05 product:unclassifiable, full insert sequence. [AK035133]	3.15004e-07	0.0155434	AK035133	ncRNA
A_55_P2391015	-1.8289	A330015K06Rik	Mus musculus adult male spinal cord cDNA, RIKEN full-length enriched library, clone:A330015K06 product:unclassifiable, full insert sequence. [AK039287]	0.00315324	1.45248	AK039287	ncRNA
A_55_P2730303	-3.08809	A230056P14Rik	Mus musculus adult male spinal cord cDNA, RIKEN full-length enriched library, clone:A330027F23 product:unclassifiable, full insert sequence. [AK039340]	1.2767e-06	0.0299364	AK039340	ncRNA
A_55_P2193229	-2.07999	A330032P22Rik	Mus musculus adult male spinal cord cDNA, RIKEN full-length enriched library, clone:A330032P22 product:unclassifiable, full insert sequence. [AK039367]	0.0153983	4.89484	AK039367	ncRNA
A_55_P2730706	-1.27864	C78197	Mus musculus 3 days neonate thymus cDNA, RIKEN full-length enriched library, clone:A630025N14 product:unclassifiable, full insert sequence. [AK041628]	0.00188465	0.960696	AK041628	unknown
A_55_P2360092	-1.06699	D5Ertd798e	Mus musculus 3 days neonate thymus cDNA, RIKEN full-length enriched library, clone:A630028H08 product:unclassifiable, full insert sequence. [AK041660]	0.000959559	0.553749	AK041660	unknown
A_55_P2935131	-2.07773	9330158H04Rik	Mus musculus 7 days neonate cerebellum cDNA, RIKEN full-length enriched library, clone:A730059L13 product:unclassifiable, full insert sequence. [AK043142]	0.000616218	0.382323	AK043142	ncRNA
A_55_P2730991	-1.83561	Abi3bp	Mus musculus 10 days neonate cortex cDNA, RIKEN full-length enriched library, clone:A830045B01 product:Hypothetical fibronectin type III domain containing protein, full insert sequence. [AK043879]	0.0035859	1.61021	AK043879	protein_coding
A_55_P2726875	2.11263	Dgkeos	Mus musculus adult retina cDNA, RIKEN full-length enriched library, clone:A930013B10 product:hypothetical protein, full insert sequence. [AK044435]	5.78497e-06	0.0624084	AK044435	ncRNA
A_55_P2731266	-1.05397	C230021G24Rik	Mus musculus adult male corpora quadrigemina cDNA, RIKEN full-length enriched library, clone:B230207K17 product:unclassifiable, full insert sequence. [AK045502]	0.00456691	1.94586	AK045502	unknown
A_66_P125352	-1.11405	B230303O12Rik	Mus musculus adult male corpora quadrigemina cDNA, RIKEN full-length enriched library, clone:B230303O12 product:unclassifiable, full insert sequence. [AK045684]	0.00593399	2.38507	AK045684	unknown
A_55_P2014174	-1.25979	9130004C02Rik	Mus musculus 10 days neonate medulla oblongata cDNA, RIKEN full-length enriched library, clone:B830024C08 product:septin 7, full insert sequence. [AK046843]	0.00493597	2.06725	AK046843	protein_coding
A_51_P259638	-3.57778	Mpp6	Mus musculus 10 days neonate cerebellum cDNA, RIKEN full-length enriched library, clone:B930054E20 product:fibroblast growth factor inducible 15, full insert sequence. [AK047380]	9.50938e-09	0.00299783	AK047380	protein_coding
A_52_P73208	-2.76316	Acad9	Mus musculus adult male hippocampus cDNA, RIKEN full-length enriched library, clone:C630012L17 product:inferred: RIKEN cDNA 2600017P15 gene, full insert sequence. [AK049931]	7.25113e-05	0.0596499	AK049931	protein_coding
A_66_P107471	-2.09901	Gm32815	Mus musculus adult male hippocampus cDNA, RIKEN full-length enriched library, clone:C630039L13 product:unclassifiable, full insert sequence. [AK049993]	0.000415196	0.27367	AK049993	ncRNA
A_66_P121765	1.35721	Pycard	Mus musculus 9 days embryo whole body cDNA, RIKEN full-length enriched library, clone:D030032J06 product:unclassifiable, full insert sequence. [AK050905]	4.98517e-05	0.043467	AK050905	proteincoding
A_66_P132252	2.26896	D030055H07Rik	Mus musculus 9 days embryo whole body cDNA, RIKEN full-length enriched library, clone:D030055H07 product:unclassifiable, full insert sequence. [AK051019]	0.000811785	0.482757	AK051019	ncRNA
A_55_P2148674	-1.56104	Gm14762	Mus musculus 12 days embryo eyeball cDNA, RIKEN full-length enriched library, clone:D230038L04 product:hypothetical protein, full insert sequence. [AK052035]	0.000178182	0.131465	AK052035	ncRNA
A_66_P138004	-1.22469	Gm9883	Mus musculus 13 days embryo heart cDNA, RIKEN full-length enriched library, clone:D330004B08 product:hypothetical protein, full insert sequence. [AK052181]	0.000247951	0.175787	AK052181	unknown
A_55_P2384521	-1.559	Ankrd33b	Mus musculus 0 day neonate eyeball cDNA, RIKEN full-length enriched library, clone:E130019F23 product:unclassifiable, full insert sequence. [AK053456]	0.00800743	3.00041	AK053456	proteincoding
A_55_P2094277	-1.17958	Gm5447	Mus musculus adult male pituitary gland cDNA, RIKEN full-length enriched library, clone:5330410D01 product:hypothetical protein, full insert sequence. [AK077314]	0.00135919	0.737072	AK077314	unknown
A_55_P2073163	-1.3171	Manbal	Mus musculus 0 day neonate thymus cDNA, RIKEN full-length enriched library, clone:A430022J01 product:unclassifiable, full insert sequence. [AK079707]	0.000109791	0.0858497	AK079707	protein_coding
A_66_P109283	3.8382	A530053M12Rik	Mus musculus adult male aorta and vein cDNA, RIKEN full-length enriched library, clone:A530053M12 product:unclassifiable, full insert sequence. [AK080055]	0.000994221	0.569869	AK080055	proteincoding
A_51_P115768	1.10807	Rragd	Mus musculus adult male corpus striatum cDNA, RIKEN full-length enriched library, clone:C030003H22 product:unclassifiable, full insert sequence. [AK081204]	0.000123851	0.0954229	AK081204	proteincoding
A_55_P2935435	-5.605	Rmst	Mus musculus 0 day neonate cerebellum cDNA, RIKEN full-length enriched library, clone:C230053E11 product:unclassifiable, full insert sequence. [AK082467]	7.81367e-09	0.00295591	AK082467	ncRNA
A_65_P15745	-3.29697	Rmst	Mus musculus 0 day neonate cerebellum cDNA, RIKEN full-length enriched library, clone:C230053E11 product:unclassifiable, full insert sequence. [AK082467]	6.97426e-05	0.057707	AK082467	ncRNA
A_55_P2026950	-2.03994	C530030P08Rik	Mus musculus 12 days embryo spinal cord cDNA, RIKEN full-length enriched library, clone:C530030P08 product:hypothetical protein, full insert sequence. [AK083005]	0.00910566	3.30985	AK083005	unknown
A_55_P2935445	-4.22276	Rmst	Mus musculus 12 days embryo spinal cord cDNA, RIKEN full-length enriched library, clone:C530035C22 product:unclassifiable, full insert sequence. [AK083030]	3.84472e-05	0.0354861	AK083030	ncRNA
A_52_P210101	-1.17895	E430024P14Rik	Mus musculus 9 days embryo whole body cDNA, RIKEN full-length enriched library, clone:D030068H21 product:unclassifiable, full insert sequence. [AK083703]	1.17569e-05	0.0922745	AK083703	ncRNA
A_55_P2329136	-1.30867	D130017N08Rik	Mus musculus 12 days embryo spinal ganglion cDNA, RIKEN full-length enriched library, clone:D130017N08 product:unclassifiable, full insert sequence. [AK083834]	0.00748269	2.84779	AK083834	ncRNA
A_55_P2022347	-2.36498	4930518I15Rik	Mus musculus 13 days embryo lung cDNA, RIKEN full-length enriched library, clone:D430027D19 product:hypothetical protein, full insert sequence. [AK085033]	9.46286e-06	0.0819801	AK085033	unknown
A_52_P159336	-1.42062	Lrba	Mus musculus 13 days embryo stomach cDNA, RIKEN full-length enriched library, clone:D530014J08 product:LPS-responsive beige-like anchor, full insert sequence. [AK085208]	0.00257754	1.23376	AK085208	protein_coding
A_66_P109868	-1.72644	2700003A03Rik	Mus musculus 15 days embryo head cDNA, RIKEN full-length enriched library, clone:D930039E07 product:unclassifiable, full insert sequence. [AK086591]	0.000396573	0.263291	AK086591	ncRNA
A_52_P739765	-1.64728	AK087374	Mus musculus 0 day neonate eyeball cDNA, RIKEN full-length enriched library, clone:E130001K05 product:hypothetical protein, full insert sequence. [AK087374]	0.00498259	2.08324	AK087374	unknown
A_55_P1971872	2.76945	Rbm45	Mus musculus brain CRL-1443 BC3H1 cDNA, RIKEN full-length enriched library, clone:G430095G15 product:hypothetical RNA-binding region RNP-1 (RNA recognition motif) containing protein, full insert sequence. [AK090084]	1.06147e-05	0.0883186	AK090084	proteincoding
A_66_P136643	-1.42452	Hoxa11os	Mus musculus 8 days embryo whole body cDNA, RIKEN full-length enriched library, clone:5730529O17 product:homeo box A11, opposite strand transcript, full insert sequence. [AK133929]	0.0150438	4.81099	AK133929	ncRNA
A_55_P1975355	-1.37652	C030010C08Rik	Mus musculus adult male olfactory brain cDNA, RIKEN full-length enriched library, clone:6430550P15 product:unclassifiable, full insert sequence. [AK135037]	0.0114618	3.94063	AK135037	protein_coding
A_65_P05046	-2.83718	Fbxw11	Mus musculus 12 days embryo male wolffian duct includes surrounding region cDNA, RIKEN full-length enriched library, clone:6720424P09 product:F-box and WD-40 domain protein 1B, full insert sequence. [AK135210]	0.000558361	0.351539	AK135210	protein_coding
A_55_P2144364	1.21745	Gm4354	Mus musculus adult male adrenal gland cDNA, RIKEN full-length enriched library, clone:7330409G21 product:unclassifiable, full insert sequence. [AK135613]	5.52345e-05	0.04726	AK135613	unknown
A_55_P2734732	-1.04777	Gm36037	Mus musculus adult male hypothalamus cDNA, RIKEN full-length enriched library, clone:A230074D20 product:unclassifiable, full insert sequence. [AK138343]	0.0117768	4.018	AK138343	ncRNA
A_55_P2096515	-1.1482	Gm10706	Mus musculus adult male spinal cord cDNA, RIKEN full-length enriched library, clone:A330033I04 product:hypothetical protein, full insert sequence. [AK138480]	0.01363	4.4785	AK138480	ncRNA
A_55_P2935580	-4.34428	C230062I16Rik	Mus musculus adult male aorta and vein cDNA, RIKEN full-length enriched library, clone:A530027K17 product:unclassifiable, full insert sequence. [AK138949]	0.00953739	3.43052	AK138949	ncRNA
A_55_P1980144	-2.40529	Gm8098	Mus musculus 10 days neonate cortex cDNA, RIKEN full-length enriched library, clone:A830034E14 product:hypothetical protein, full insert sequence. [AK139372]	8.68269e-08	0.00849481	AK139372	ncRNA
A_55_P2735385	1.69221	Mdn1	Mus musculus 15 days embryo head cDNA, RIKEN full-length enriched library, clone:D930044I10 product:similar to Midasin (MIDAS-containing protein) [Homo sapiens], full insert sequence. [AK142906]	8.58353e-05	0.069157	AK142906	proteincoding
A_55_P2115846	-1.49956	Gm10836	Mus musculus adult male kidney cDNA, RIKEN full-length enriched library, clone:F530007B04 product:hypothetical protein, full insert sequence. [AK143961]	0.000554926	0.349725	AK143961	unknown
A_55_P2549154	-2.84809	Gm26812	Mus musculus lung RCB-0558 LLC cDNA, RIKEN full-length enriched library, clone:G730029K16 product:unclassifiable, full insert sequence. [AK144755]	2.64891e-05	0.0301347	AK144755	ncRNA
A_55_P2173576	1.02435	6330562C20Rik	Mus musculus lung RCB-0558 LLC cDNA, RIKEN full-length enriched library, clone:G730044K14 product:hypothetical protein, full insert sequence. [AK144859]	0.000490751	0.31477	AK144859	unknown
A_65_P07328	1.64807	AU017193	Mus musculus 2 days neonate thymus thymic cells cDNA, RIKEN full-length enriched library, clone:E430020C21 product:hypothetical protein, full insert sequence. [AK153997]	4.2357e-07	0.016808	AK153997	unknown
A_55_P2736804	4.28602	Msi2	Mus musculus activated spleen cDNA, RIKEN full-length enriched library, clone:F830021O13 product:RNA-binding protein Musashi2-L homolog [Mus musculus], full insert sequence. [AK156439]	2.65121e-05	0.0301187	AK156439	proteincoding
A_55_P2231152	-1.03282	Gm13372	Mus musculus adult inner ear cDNA, RIKEN full-length enriched library, clone:F930048M12 product:hypothetical protein, full insert sequence. [AK158259]	0.000499025	0.319247	AK158259	ncRNA
A_55_P2527867	-2.19913	Gm32970	Mus musculus visual cortex cDNA, RIKEN full-length enriched library, clone:K530018I07 product:unclassifiable, full insert sequence. [AK158951]	0.011979	4.06939	AK158951	ncRNA
A_55_P2152364	-1.57383	Runx2os1	Mus musculus visual cortex cDNA, RIKEN full-length enriched library, clone:K530046K20 product:hypothetical protein, full insert sequence. [AK159059]	3.21014e-05	0.0309848	AK159059	unknown
A_55_P2737259	-1.00396	4930503L19Rik	Mus musculus 12 days embryo head cDNA, RIKEN full-length enriched library, clone:3010083K20 product:hypothetical Serine-rich region profile containing protein, full insert sequence. [AK160714]	5.56747e-06	0.062068	AK160714	protein_coding
A_55_P2150811	-1.77164	6330405D24Rik	Mus musculus adult male testis cDNA, RIKEN full-length enriched library, clone:4930581P06 product:unclassifiable, full insert sequence. [AK161433]	0.00120973	0.671881	AK161433	unknown
A_55_P2353462	-1.44529	9530036O11Rik	Mus musculus adult male urinary bladder cDNA, RIKEN full-length enriched library, clone:9530025J18 product:unclassifiable, full insert sequence. [AK162496]	3.55101e-06	0.0514036	AK162496	ncRNA
A_55_P2737647	-3.91179	Camk1d	Mus musculus 16 days neonate thymus cDNA, RIKEN full-length enriched library, clone:A130026P20 product:calcium/calmodulin-dependent protein kinase ID, full insert sequence. [AK162754]	1.66525e-07	0.010738	AK162754	protein_coding
A_55_P2264762	2.33109	4933407K13Rik	Mus musculus adult male aorta and vein cDNA, RIKEN full-length enriched library, clone:A530069H21 product:unclassifiable, full insert sequence. [AK163097]	0.000718776	0.435154	AK163097	ncRNA
A_55_P2738604	-1.61562	Ogg1	Mus musculus 13 days pregnant adult female placenta cDNA, RIKEN full-length enriched library, clone:I530014K16 product:8-oxoguanine DNA-glycosylase 1, full insert sequence. [AK167456]	9.60478e-08	0.0087907	AK167456	protein_coding
A_51_P186265	-1.44586	Atg4c	Mus musculus NOD-derived CD11c +ve dendritic cells cDNA, RIKEN full-length enriched library, clone:F630118G04 product:APG4 (ATG4) autophagy-related homolog C (S. cerevisiae), full insert sequence. [AK170747]	0.0001359	0.103721	AK170747	proteincoding
A_55_P2815120	-1.17039	Atg4c	Mus musculus NOD-derived CD11c +ve dendritic cells cDNA, RIKEN full-length enriched library, clone:F630118G04 product:APG4 (ATG4) autophagy-related homolog C (S. cerevisiae), full insert sequence. [AK170747]	4.29377e-05	0.0386439	AK170747	protein_coding
A_55_P2739888	1.96888	Hpcal1	Mus musculus cDNA, clone:Y0G0147N03, strand:minus, reference:ENSEMBL:Mouse-Transcript-ENST:ENSMUST00000052439, based on BLAT search. [AK189100]	2.06888e-08	0.00355753	AK189100	proteincoding
A_55_P2740182	-1.07875	Pkmyt1	Mus musculus cDNA, clone:Y1G0134D17, strand:plus, reference:ENSEMBL:Mouse-Transcript-ENST:ENSMUST00000024701, based on BLAT search. [AK200332]	0.00133021	0.724404	AK200332	protein_coding
A_55_P2741844	1.08867	Mro	Mus musculus maestro mRNA, complete cds. [AY243876]	4.57735e-07	0.0172014	AY243876	proteincoding
A_52_P562872	-3.71264	4930520O04Rik	Mus musculus RIKEN cDNA 4930520O04 gene, mRNA (cDNA clone IMAGE:4016483), with apparent retained intron. [BC020150]	8.08915e-07	0.0229509	BC020150	ncRNA
A_66_P132970	-1.79397	BC049987	Mus musculus cDNA sequence BC049987, mRNA (cDNA clone IMAGE:5388773), partial cds. [BC049987]	0.00302969	1.40641	BC049987	ncRNA
A_55_P2743366	-2.70878	Hjurp	Mus musculus RIKEN cDNA A730008H23 gene, mRNA (cDNA clone IMAGE:30446848), complete cds. [BC100378]	1.50061e-06	0.0328774	BC100378	protein_coding
A_55_P2424988	1.00377	C78228	C78228 Mouse 3.5-dpc blastocyst cDNA Mus musculus cDNA clone J0044F11 3'. [C78228]	0.00196859	0.994639	C78228	proteincoding
A_55_P2384009	-1.11878	C81489	C81489 Mouse 3.5-dpc blastocyst cDNA Mus musculus cDNA clone J0099H12 3'. [C81489]	0.0103071	3.64047	C81489	unknown
A_30_P01029540	4.89561	lincRNA:chr1:134171292-134176062 reverse strand	lincRNA:chr1:134171292-134176062 reverse strand	7.03171e-05	0.058106	chr1:134171292-134176062_R	lincRNA
A_30_P01022208	-1.55858	lincRNA:chr1:139795171-139796306 forward strand	lincRNA:chr1:139795171-139796306 forward strand	0.0147035	4.73444	chr1:139795171-139796306_F	lincRNA
A_30_P01029619	-1.02678	lincRNA:chr1:139814266-139817889 reverse strand	lincRNA:chr1:139814266-139817889 reverse strand	0.000867471	0.509678	chr1:139814266-139817889_R	lincRNA
A_30_P01023370	-2.71006	lincRNA:chr1:139856545-139857204 forward strand	lincRNA:chr1:139856545-139857204 forward strand	7.3953e-07	0.0218566	chr1:139856545-139857204_F	lincRNA
A_30_P01018083	-1.4811	lincRNA:chr1:183951156-183986156 forward strand	lincRNA:chr1:183951156-183986156 forward strand	0.000254845	0.180044	chr1:183951156-183986156_F	lincRNA
A_30_P01019461	-1.20662	lincRNA:chr1:186560855-186563399 forward strand	lincRNA:chr1:186560855-186563399 forward strand	0.00317563	1.46018	chr1:186560855-186563399_F	lincRNA
A_30_P01019857	-1.09343	lincRNA:chr1:194659312-194661407 reverse strand	lincRNA:chr1:194659312-194661407 reverse strand	0.00462422	1.96335	chr1:194659312-194661407_R	lincRNA
A_30_P01027591	1.49164	lincRNA:chr1:58443698-58449898 reverse strand	lincRNA:chr1:58443698-58449898 reverse strand	0.00100612	0.575992	chr1:58443698-58449898_R	lincRNA
A_30_P01025097	-1.13888	lincRNA:chr1:72983462-72987115 forward strand	lincRNA:chr1:72983462-72987115 forward strand	0.0106875	3.74012	chr1:72983462-72987115_F	lincRNA
A_30_P01019652	-1.20775	lincRNA:chr1:92412246-92423471 forward strand	lincRNA:chr1:92412246-92423471 forward strand	0.00768283	2.90525	chr1:92412246-92423471_F	lincRNA
A_30_P01029893	1.99015	lincRNA:chr1:95871175-95886625 forward strand	lincRNA:chr1:95871175-95886625 forward strand	1.97814e-05	0.0364565	chr1:95871175-95886625_F	lincRNA
A_30_P01020420	-1.24411	lincRNA:chr10:116814196-116920696 reverse strand	lincRNA:chr10:116814196-116920696 reverse strand	7.62006e-06	0.0726723	chr10:116814196-116920696_R	lincRNA
A_30_P01018042	-1.32883	lincRNA:chr10:57549604-57549956 reverse strand	lincRNA:chr10:57549604-57549956 reverse strand	1.13516e-05	0.0905973	chr10:57549604-57549956_R	lincRNA
A_30_P01025531	-2.61496	lincRNA:chr10:61486151-61488363 forward strand	lincRNA:chr10:61486151-61488363 forward strand	0.00797665	2.99065	chr10:61486151-61488363_F	lincRNA
A_30_P01022445	1.97941	lincRNA:chr10:6480075-6603900 reverse strand	lincRNA:chr10:6480075-6603900 reverse strand	1.42011e-06	0.0319779	chr10:6480075-6603900_R	lincRNA
A_30_P01032668	1.37617	lincRNA:chr10:81816994-81863610 forward strand	lincRNA:chr10:81816994-81863610 forward strand	3.95156e-06	0.0537724	chr10:81816994-81863610_F	lincRNA
A_30_P01026481	1.09636	lincRNA:chr10:81816994-81863610 forward strand	lincRNA:chr10:81816994-81863610 forward strand	1.20891e-05	0.0932057	chr10:81816994-81863610_F	lincRNA
A_30_P01028991	1.0736	lincRNA:chr10:81846505-81863606 forward strand	lincRNA:chr10:81846505-81863606 forward strand	1.17957e-06	0.0283621	chr10:81846505-81863606_F	lincRNA
A_30_P01029599	2.54885	lincRNA:chr10:84005221-84022896 reverse strand	lincRNA:chr10:84005221-84022896 reverse strand	5.15815e-07	0.0181801	chr10:84005221-84022896_R	lincRNA
A_30_P01032178	-1.02658	lincRNA:chr10:8606683-8665783 forward strand	lincRNA:chr10:8606683-8665783 forward strand	0.0122411	4.13565	chr10:8606683-8665783_F	lincRNA
A_30_P01021497	1.03823	lincRNA:chr10:9322308-9332183 forward strand	lincRNA:chr10:9322308-9332183 forward strand	0.00226196	1.11371	chr10:9322308-9332183_F	lincRNA
A_30_P01026259	-1.18835	lincRNA:chr11:112898724-113062945 reverse strand	lincRNA:chr11:112898724-113062945 reverse strand	2.39426e-06	0.0436856	chr11:112898724-113062945_R	lincRNA
A_30_P01026534	-1.68082	lincRNA:chr11:30183950-30184192 forward strand	lincRNA:chr11:30183950-30184192 forward strand	0.00946448	3.40905	chr11:30183950-30184192_F	lincRNA
A_30_P01025265	-1.29097	lincRNA:chr11:95359115-95369547 reverse strand	lincRNA:chr11:95359115-95369547 reverse strand	0.00579067	2.34106	chr11:95359115-95369547_R	lincRNA
A_30_P01019507	3.26754	lincRNA:chr11:97457180-97487074 reverse strand	lincRNA:chr11:97457180-97487074 reverse strand	1.34547e-06	0.0309103	chr11:97457180-97487074_R	lincRNA
A_30_P01022626	-1.01115	lincRNA:chr12:103151385-103157735 forward strand	lincRNA:chr12:103151385-103157735 forward strand	0.00522925	2.1631	chr12:103151385-103157735_F	lincRNA
A_30_P01022927	-2.499	lincRNA:chr12:16840919-16841568 forward strand	lincRNA:chr12:16840919-16841568 forward strand	3.0117e-06	0.0484133	chr12:16840919-16841568_F	lincRNA
A_30_P01018363	-1.32537	lincRNA:chr12:21381390-21381723 forward strand	lincRNA:chr12:21381390-21381723 forward strand	7.40815e-05	0.0607479	chr12:21381390-21381723_F	lincRNA
A_30_P01029243	1.41213	lincRNA:chr12:21548850-21568550 reverse strand	lincRNA:chr12:21548850-21568550 reverse strand	0.000205091	0.148822	chr12:21548850-21568550_R	lincRNA
A_30_P01017437	5.72442	lincRNA:chr12:81221532-81232030 forward strand	lincRNA:chr12:81221532-81232030 forward strand	0.00506608	2.11037	chr12:81221532-81232030_F	lincRNA
A_30_P01021025	-1.32572	lincRNA:chr12:88154776-88184372 reverse strand	lincRNA:chr12:88154776-88184372 reverse strand	0.0137677	4.51485	chr12:88154776-88184372_R	lincRNA
A_30_P01022120	1.80682	lincRNA:chr13:22110479-22116629 reverse strand	lincRNA:chr13:22110479-22116629 reverse strand	0.0107933	3.76947	chr13:22110479-22116629_R	lincRNA
A_30_P01026665	-1.30265	lincRNA:chr13:23519843-23522887 reverse strand	lincRNA:chr13:23519843-23522887 reverse strand	0.000496614	0.317955	chr13:23519843-23522887_R	lincRNA
A_30_P01018833	-1.41462	lincRNA:chr13:28551902-28975446 reverse strand	lincRNA:chr13:28551902-28975446 reverse strand	0.000814957	0.484289	chr13:28551902-28975446_R	lincRNA
A_30_P01021636	-1.78286	lincRNA:chr13:67932042-67944229 forward strand	lincRNA:chr13:67932042-67944229 forward strand	0.0151386	4.83367	chr13:67932042-67944229_F	lincRNA
A_30_P01023597	-1.41802	lincRNA:chr13:94065827-94071377 reverse strand	lincRNA:chr13:94065827-94071377 reverse strand	4.01161e-05	0.0366686	chr13:94065827-94071377_R	lincRNA
A_30_P01024155	-1.10598	lincRNA:chr14:26835914-26845344 forward strand	lincRNA:chr14:26835914-26845344 forward strand	0.000742147	0.447108	chr14:26835914-26845344_F	lincRNA
A_30_P01020171	-1.00346	lincRNA:chr14:65720392-65769859 reverse strand	lincRNA:chr14:65720392-65769859 reverse strand	0.00133766	0.728108	chr14:65720392-65769859_R	lincRNA
A_30_P01019825	1.42648	lincRNA:chr15:79764481-79809909 forward strand	lincRNA:chr15:79764481-79809909 forward strand	3.14631e-05	0.0306765	chr15:79764481-79809909_F	lincRNA
A_30_P01024139	2.35289	lincRNA:chr15:85412264-85549139 reverse strand	lincRNA:chr15:85412264-85549139 reverse strand	8.06951e-05	0.065546	chr15:85412264-85549139_R	lincRNA
A_30_P01026605	-1.13256	lincRNA:chr16:39984031-40081556 reverse strand	lincRNA:chr16:39984031-40081556 reverse strand	0.000240742	0.171404	chr16:39984031-40081556_R	lincRNA
A_30_P01024270	-2.16787	lincRNA:chr17:15357376-15385701 forward strand	lincRNA:chr17:15357376-15385701 forward strand	0.000348512	0.235881	chr17:15357376-15385701_F	lincRNA
A_30_P01029176	-1.31099	lincRNA:chr17:21653676-21667959 forward strand	lincRNA:chr17:21653676-21667959 forward strand	0.00244909	1.18528	chr17:21653676-21667959_F	lincRNA
A_30_P01027003	-1.64172	lincRNA:chr17:24152225-24169870 reverse strand	lincRNA:chr17:24152225-24169870 reverse strand	0.000290881	0.201859	chr17:24152225-24169870_R	lincRNA
A_30_P01031018	-2.01501	lincRNA:chr17:36130717-36137617 forward strand	lincRNA:chr17:36130717-36137617 forward strand	0.000426467	0.279865	chr17:36130717-36137617_F	lincRNA
A_30_P01030142	-2.44873	lincRNA:chr17:36131460-36136694 forward strand	lincRNA:chr17:36131460-36136694 forward strand	0.000294964	0.204293	chr17:36131460-36136694_F	lincRNA
A_30_P01018472	1.58699	lincRNA:chr17:56687541-56694616 reverse strand	lincRNA:chr17:56687541-56694616 reverse strand	3.61408e-05	0.0339032	chr17:56687541-56694616_R	lincRNA
A_30_P01030950	-1.91164	lincRNA:chr17:79042382-79051807 reverse strand	lincRNA:chr17:79042382-79051807 reverse strand	6.19382e-06	0.0643715	chr17:79042382-79051807_R	lincRNA
A_30_P01019903	-1.91388	lincRNA:chr17:79042382-79052046 reverse strand	lincRNA:chr17:79042382-79052046 reverse strand	0.000262112	0.184284	chr17:79042382-79052046_R	lincRNA
A_30_P01021421	-1.35903	lincRNA:chr17:84044664-84072489 reverse strand	lincRNA:chr17:84044664-84072489 reverse strand	7.2447e-05	0.0596057	chr17:84044664-84072489_R	lincRNA
A_30_P01025836	-1.43611	lincRNA:chr17:87483814-87493039 reverse strand	lincRNA:chr17:87483814-87493039 reverse strand	5.47956e-06	0.0613289	chr17:87483814-87493039_R	lincRNA
A_30_P01029255	-2.70412	lincRNA:chr17:87492112-87506638 reverse strand	lincRNA:chr17:87492112-87506638 reverse strand	5.70081e-06	0.0624503	chr17:87492112-87506638_R	lincRNA
A_30_P01021130	-1.72196	lincRNA:chr17:87674225-87682154 reverse strand	lincRNA:chr17:87674225-87682154 reverse strand	0.0104186	3.67002	chr17:87674225-87682154_R	lincRNA
A_30_P01032422	-1.04847	lincRNA:chr18:25631027-25631571 reverse strand	lincRNA:chr18:25631027-25631571 reverse strand	0.0118674	4.04236	chr18:25631027-25631571_R	lincRNA
A_30_P01033502	-1.07356	lincRNA:chr18:36488813-36489249 forward strand	lincRNA:chr18:36488813-36489249 forward strand	0.0105837	3.71458	chr18:36488813-36489249_F	lincRNA
A_30_P01025301	-1.09727	lincRNA:chr18:55149963-55239068 forward strand	lincRNA:chr18:55149963-55239068 forward strand	0.000381665	0.254645	chr18:55149963-55239068_F	lincRNA
A_30_P01032711	-1.52319	lincRNA:chr18:57104718-57105355 forward strand	lincRNA:chr18:57104718-57105355 forward strand	0.00158888	0.834976	chr18:57104718-57105355_F	lincRNA
A_30_P01030900	-2.41297	lincRNA:chr18:5808025-5818625 reverse strand	lincRNA:chr18:5808025-5818625 reverse strand	3.19029e-05	0.0308456	chr18:5808025-5818625_R	lincRNA
A_30_P01032372	-1.09217	lincRNA:chr18:69923410-69965360 forward strand	lincRNA:chr18:69923410-69965360 forward strand	0.0012404	0.685292	chr18:69923410-69965360_F	lincRNA
A_30_P01031095	7.10456	lincRNA:chr18:82862340-82875566 forward strand	lincRNA:chr18:82862340-82875566 forward strand	1.00814e-08	0.00272413	chr18:82862340-82875566_F	lincRNA
A_30_P01027453	1.22711	lincRNA:chr19:46413742-46418617 forward strand	lincRNA:chr19:46413742-46418617 forward strand	0.000128304	0.0985728	chr19:46413742-46418617_F	lincRNA
A_30_P01028367	1.37921	lincRNA:chr19:61190886-61216704 reverse strand	lincRNA:chr19:61190886-61216704 reverse strand	1.95268e-06	0.0382086	chr19:61190886-61216704_R	lincRNA
A_30_P01033264	-1.14336	lincRNA:chr2:143991240-143991597 forward strand	lincRNA:chr2:143991240-143991597 forward strand	0.00539881	2.21691	chr2:143991240-143991597_F	lincRNA
A_30_P01025548	1.07409	lincRNA:chr2:157361470-157379813 reverse strand	lincRNA:chr2:157361470-157379813 reverse strand	1.10062e-05	0.0899924	chr2:157361470-157379813_R	lincRNA
A_30_P01029215	-1.67493	lincRNA:chr2:75489436-75490163 reverse strand	lincRNA:chr2:75489436-75490163 reverse strand	1.18107e-05	0.0923141	chr2:75489436-75490163_R	lincRNA
A_30_P01021270	-2.46788	lincRNA:chr2:75496518-75496992 reverse strand	lincRNA:chr2:75496518-75496992 reverse strand	0.00124715	0.687616	chr2:75496518-75496992_R	lincRNA
A_30_P01027027	-1.11726	lincRNA:chr2:77146893-77155643 forward strand	lincRNA:chr2:77146893-77155643 forward strand	0.000892535	0.521488	chr2:77146893-77155643_F	lincRNA
A_30_P01027669	1.05241	lincRNA:chr3:19179899-19216399 forward strand	lincRNA:chr3:19179899-19216399 forward strand	1.58177e-06	0.0338707	chr3:19179899-19216399_F	lincRNA
A_30_P01019328	-2.30698	lincRNA:chr3:36280098-36347798 reverse strand	lincRNA:chr3:36280098-36347798 reverse strand	0.00096824	0.557172	chr3:36280098-36347798_R	lincRNA
A_30_P01031348	1.03623	lincRNA:chr3:51804655-51805883 reverse strand	lincRNA:chr3:51804655-51805883 reverse strand	0.0031197	1.43983	chr3:51804655-51805883_R	lincRNA
A_30_P01017564	-1.33357	lincRNA:chr3:58118325-58136550 forward strand	lincRNA:chr3:58118325-58136550 forward strand	0.00448911	1.91991	chr3:58118325-58136550_F	lincRNA
A_30_P01025732	1.59937	lincRNA:chr4:129376440-129391690 reverse strand	lincRNA:chr4:129376440-129391690 reverse strand	1.12226e-05	0.0908454	chr4:129376440-129391690_R	lincRNA
A_30_P01019267	1.0576	lincRNA:chr4:136856064-136875614 reverse strand	lincRNA:chr4:136856064-136875614 reverse strand	0.00134062	0.729371	chr4:136856064-136875614_R	lincRNA
A_30_P01018399	-1.31332	lincRNA:chr4:146890596-146891297 forward strand	lincRNA:chr4:146890596-146891297 forward strand	0.000160486	0.119937	chr4:146890596-146891297_F	lincRNA
A_30_P01027466	6.56874	lincRNA:chr4:35106125-35127700 reverse strand	lincRNA:chr4:35106125-35127700 reverse strand	1.75042e-09	0.00141896	chr4:35106125-35127700_R	lincRNA
A_30_P01033634	-2.19183	lincRNA:chr4:98943050-98959998 forward strand	lincRNA:chr4:98943050-98959998 forward strand	3.54895e-05	0.033425	chr4:98943050-98959998_F	lincRNA
A_30_P01021717	-1.48601	lincRNA:chr4:98943050-98959998 forward strand	lincRNA:chr4:98943050-98959998 forward strand	0.000571695	0.35874	chr4:98943050-98959998_F	lincRNA
A_30_P01025695	-1.2431	lincRNA:chr4:98943050-98959998 reverse strand	lincRNA:chr4:98943050-98959998 reverse strand	0.0030726	1.4233	chr4:98943050-98959998_R	lincRNA
A_30_P01019875	-2.58494	lincRNA:chr5:110182844-110228345 reverse strand	lincRNA:chr5:110182844-110228345 reverse strand	7.66139e-06	0.0729439	chr5:110182844-110228345_R	lincRNA
A_30_P01031586	-1.33027	lincRNA:chr5:110502650-110522475 forward strand	lincRNA:chr5:110502650-110522475 forward strand	0.00471819	1.99459	chr5:110502650-110522475_F	lincRNA
A_30_P01019084	1.40991	lincRNA:chr5:125078875-125098525 reverse strand	lincRNA:chr5:125078875-125098525 reverse strand	0.00458177	1.95116	chr5:125078875-125098525_R	lincRNA
A_30_P01020178	-2.42709	lincRNA:chr5:137411861-137413010 forward strand	lincRNA:chr5:137411861-137413010 forward strand	0.00857094	3.15878	chr5:137411861-137413010_F	lincRNA
A_30_P01030409	2.99682	lincRNA:chr5:143196275-143207575 reverse strand	lincRNA:chr5:143196275-143207575 reverse strand	2.51094e-07	0.0138333	chr5:143196275-143207575_R	lincRNA
A_30_P01026974	-1.04484	lincRNA:chr5:152006587-152008784 reverse strand	lincRNA:chr5:152006587-152008784 reverse strand	0.000131399	0.100719	chr5:152006587-152008784_R	lincRNA
A_30_P01023097	-1.53468	lincRNA:chr5:152029557-152030218 reverse strand	lincRNA:chr5:152029557-152030218 reverse strand	0.000341501	0.231689	chr5:152029557-152030218_R	lincRNA
A_30_P01022328	-1.0521	lincRNA:chr5:22058025-22072475 forward strand	lincRNA:chr5:22058025-22072475 forward strand	0.00330001	1.50797	chr5:22058025-22072475_F	lincRNA
A_30_P01028861	4.72048	lincRNA:chr5:67865049-67868521 forward strand	lincRNA:chr5:67865049-67868521 forward strand	1.70079e-05	0.0441295	chr5:67865049-67868521_F	lincRNA
A_30_P01032750	-1.05447	lincRNA:chr5:92556322-92558910 forward strand	lincRNA:chr5:92556322-92558910 forward strand	1.99367e-05	0.0361672	chr5:92556322-92558910_F	lincRNA
A_30_P01029977	1.88414	lincRNA:chr5:96591892-96606467 reverse strand	lincRNA:chr5:96591892-96606467 reverse strand	0.000924664	0.536614	chr5:96591892-96606467_R	lincRNA
A_30_P01027608	-1.06561	lincRNA:chr6:117329899-117516899 forward strand	lincRNA:chr6:117329899-117516899 forward strand	0.00130878	0.714994	chr6:117329899-117516899_F	lincRNA
A_30_P01023318	-1.52711	lincRNA:chr6:134846715-134847933 reverse strand	lincRNA:chr6:134846715-134847933 reverse strand	0.00342818	1.55266	chr6:134846715-134847933_R	lincRNA
A_30_P01032263	-1.00204	lincRNA:chr6:148162552-148176577 forward strand	lincRNA:chr6:148162552-148176577 forward strand	0.00465896	1.9744	chr6:148162552-148176577_F	lincRNA
A_30_P01025808	-1.43871	lincRNA:chr6:30983012-31009987 forward strand	lincRNA:chr6:30983012-31009987 forward strand	0.00300957	1.39925	chr6:30983012-31009987_F	lincRNA
A_30_P01031470	1.19875	lincRNA:chr6:31037606-31037912 reverse strand	lincRNA:chr6:31037606-31037912 reverse strand	0.00297018	1.38411	chr6:31037606-31037912_R	lincRNA
A_30_P01032147	-1.32991	lincRNA:chr6:83841733-83842297 forward strand	lincRNA:chr6:83841733-83842297 forward strand	0.00832747	3.09316	chr6:83841733-83842297_F	lincRNA
A_30_P01024661	-1.87887	lincRNA:chr7:111526943-111545093 reverse strand	lincRNA:chr7:111526943-111545093 reverse strand	8.57164e-06	0.0779484	chr7:111526943-111545093_R	lincRNA
A_30_P01018431	-1.0365	lincRNA:chr7:140012053-140012509 reverse strand	lincRNA:chr7:140012053-140012509 reverse strand	0.00757355	2.87254	chr7:140012053-140012509_R	lincRNA
A_30_P01027377	-1.60297	lincRNA:chr7:140016236-140016772 reverse strand	lincRNA:chr7:140016236-140016772 reverse strand	1.72284e-07	0.0107432	chr7:140016236-140016772_R	lincRNA
A_30_P01033190	-1.50759	lincRNA:chr7:140018492-140019064 reverse strand	lincRNA:chr7:140018492-140019064 reverse strand	5.45622e-05	0.0467623	chr7:140018492-140019064_R	lincRNA
A_30_P01020155	-1.25749	lincRNA:chr7:140018492-140019064 reverse strand	lincRNA:chr7:140018492-140019064 reverse strand	0.00316676	1.4574	chr7:140018492-140019064_R	lincRNA
A_30_P01022731	-1.36362	lincRNA:chr8:60132300-60146830 reverse strand	lincRNA:chr8:60132300-60146830 reverse strand	0.00237433	1.15629	chr8:60132300-60146830_R	lincRNA
A_30_P01020975	-1.23697	lincRNA:chr8:72663625-72673010 forward strand	lincRNA:chr8:72663625-72673010 forward strand	2.50374e-07	0.0139289	chr8:72663625-72673010_F	lincRNA
A_30_P01017714	-1.03177	lincRNA:chr8:72671462-72672533 forward strand	lincRNA:chr8:72671462-72672533 forward strand	2.13391e-05	0.0326561	chr8:72671462-72672533_F	lincRNA
A_30_P01020712	-1.99125	lincRNA:chr8:74348539-74378200 reverse strand	lincRNA:chr8:74348539-74378200 reverse strand	1.01424e-05	0.0859004	chr8:74348539-74378200_R	lincRNA
A_30_P01033318	2.42659	lincRNA:chr8:85952719-85958369 reverse strand	lincRNA:chr8:85952719-85958369 reverse strand	0.000537209	0.340146	chr8:85952719-85958369_R	lincRNA
A_30_P01027987	-2.15914	lincRNA:chr8:91569369-91594119 forward strand	lincRNA:chr8:91569369-91594119 forward strand	0.000280406	0.195595	chr8:91569369-91594119_F	lincRNA
A_30_P01017524	-1.12372	lincRNA:chr8:93337794-93348869 forward strand	lincRNA:chr8:93337794-93348869 forward strand	0.00649744	2.55454	chr8:93337794-93348869_F	lincRNA
A_30_P01024458	1.30591	lincRNA:chr9:41422319-41425855 forward strand	lincRNA:chr9:41422319-41425855 forward strand	2.05346e-05	0.0344745	chr9:41422319-41425855_F	lincRNA
A_30_P01032410	1.4912	lincRNA:chr9:56910620-56919495 forward strand	lincRNA:chr9:56910620-56919495 forward strand	0.0140786	4.58738	chr9:56910620-56919495_F	lincRNA
A_30_P01020518	-1.23721	lincRNA:chr9:78104935-78116974 forward strand	lincRNA:chr9:78104935-78116974 forward strand	0.000108839	0.0851871	chr9:78104935-78116974_F	lincRNA
A_30_P01030877	1.22409	lincRNA:chr9:82991830-82999937 reverse strand	lincRNA:chr9:82991830-82999937 reverse strand	0.000112862	0.0879119	chr9:82991830-82999937_R	lincRNA
A_30_P01025213	1.75604	lincRNA:chrX:120300373-120302404 forward strand	lincRNA:chrX:120300373-120302404 forward strand	0.00216373	1.07429	chrX:120300373-120302404_F	lincRNA
A_30_P01019994	2.1563	lincRNA:chrX:73008593-73009966 reverse strand	lincRNA:chrX:73008593-73009966 reverse strand	0.000144918	0.109762	chrX:73008593-73009966_R	lincRNA
A_55_P2744865	-1.55626	Brinp3	Mus musculus Accn1/B830045N13Rik trans-spliced mRNA sequence. [EF410083]	1.31827e-05	0.0959041	EF410083	protein_coding
A_55_P1958043	1.30282	Aoc3	amine oxidase, copper containing 3 [Source:MGI Symbol;Acc:MGI:1306797] [ENSMUST00000017316.6]	3.14219e-05	0.030668	ENSMUST00000017316.6	protein_coding
A_55_P2740518	-1.18658	Cotl1	Mus musculus cDNA, clone:Y2G0116K08, strand:unspecified. [AK209885]	0.00122114	0.677156	ENSMUST00000034285.13	protein_coding
A_66_P136766	1.82489	Ces2g	ui42h12.x1 Sugano mouse embryo mewa Mus musculus cDNA clone IMAGE:1885127 3'. [AI158980]	1.87321e-06	0.037428	ENSMUST00000043183.7	protein_coding
A_55_P2097603	-1.04076	Rabif	RAB interacting factor [Source:MGI Symbol;Acc:MGI:2138605] [ENSMUST00000047978.8]	4.95395e-05	0.0432613	ENSMUST00000047978.8	protein_coding
A_52_P52128	-1.32613	Leo1	Mus musculus Leo1, Paf1/RNA polymerase II complex component (Leo1), mRNA [NM_001039522]	2.89063e-07	0.0149117	ENSMUST00000048937.5	protein_coding
A_52_P67637	1.00347	Sc5d	sterol-C5-desaturase [Source:MGI Symbol;Acc:MGI:1353611] [ENSMUST00000052725.14]	6.35658e-07	0.0198189	ENSMUST00000052725.14	protein_coding
A_55_P2054967	-3.84727	Lrrc49	leucine rich repeat containing 49 [Source:MGI Symbol;Acc:MGI:2442689] [ENSMUST00000053171.13]	0.00278662	1.31422	ENSMUST00000053171.13	protein_coding
A_66_P129600	-1.65771	Commd1	COMM domain containing 1 [Source:MGI Symbol;Acc:MGI:109474] [ENSMUST00000057843.11]	0.00564686	2.29716	ENSMUST00000057843.11	protein_coding
A_55_P2086628	-1.08176	Gm5590	predicted gene 5590 [Source:MGI Symbol;Acc:MGI:3645451] [ENSMUST00000059110.3]	0.000325932	0.222751	ENSMUST00000059110.3	transcribed_processed_pseudogene
A_66_P112024	-1.27559	Rps4l-ps	ribosomal protein S4-like, pseudogene [Source:MGI Symbol;Acc:MGI:3648347] [ENSMUST00000059737.2]	0.000410375	0.270839	ENSMUST00000059737.2	processed_pseudogene
A_52_P673863	-1.20356	Cdkn1b	cyclin-dependent kinase inhibitor 1B [Source:MGI Symbol;Acc:MGI:104565] [ENSMUST00000067327.10]	0.0090384	3.29236	ENSMUST00000067327.10	protein_coding
A_55_P2157794	-1.09098	Nyap2	neuronal tyrosine-phophorylated phosphoinositide 3-kinase adaptor 2 [Source:MGI Symbol;Acc:MGI:2443135] [ENSMUST00000068275.11]	0.00395001	1.73714	ENSMUST00000068275.11	protein_coding
A_52_P285194	-1.60542	Rtkn2	rhotekin 2 [Source:MGI Symbol;Acc:MGI:2158417] [ENSMUST00000068994.13]	1.369e-05	0.0754948	ENSMUST00000068994.13	nonsense_mediated_decay
A_66_P120785	-1.03816	Tgoln1	602846602F1 NCI_CGAP_Mam6 Mus musculus cDNA clone IMAGE:4976976 5', mRNA sequence [BG976329]	8.36694e-05	0.0676617	ENSMUST00000070524.4	protein_coding
A_55_P2136678	2.44406	Gm10330	predicted gene 10330 [Source:MGI Symbol;Acc:MGI:3642221] [ENSMUST00000072014.5]	0.000831619	0.492078	ENSMUST00000072014.5	processed_pseudogene
A_55_P2722600	-2.2406	Rps3a2	Mus musculus ribosomal protein S3A1 (Rps3a1), mRNA [NM_016959]	1.21805e-07	0.00987407	ENSMUST00000074245.4	processed_pseudogene
A_55_P2073875	-1.01983	Galntl6	UDP-N-acetyl-alpha-D-galactosamine:polypeptide N-acetylgalactosaminyltransferase-like 6 [Source:MGI Symbol;Acc:MGI:1913581] [ENSMUST00000077447.10]	1.16445e-05	0.0921568	ENSMUST00000077447.10	retained_intron
A_52_P484925	-1.4746	Sh3pxd2a	Mus musculus 0 day neonate cerebellum cDNA, RIKEN full-length enriched library, clone:C230050L11 product:hypothetical protein, full insert sequence. [AK082436]	0.000456399	0.296049	ENSMUST00000081619.9	protein_coding
A_55_P2865314	1.0805	Spocd1	SPOC domain containing 1 [Source:MGI Symbol;Acc:MGI:3652045] [ENSMUST00000084263.5]	4.2689e-05	0.038475	ENSMUST00000084263.5	protein_coding
A_51_P261405	-1.04416	Fkbp15	FK506 binding protein 15 [Source:MGI Symbol;Acc:MGI:2444782] [ENSMUST00000084528.9]	0.00106982	0.606341	ENSMUST00000084528.9	protein_coding
A_55_P1966537	1.61292	Gm6358	predicted gene 6358 [Source:MGI Symbol;Acc:MGI:3643237] [ENSMUST00000089101.1]	0.0126955	4.24594	ENSMUST00000089101.1	protein_coding
A_51_P358423	-1.46493	Usp53	ubiquitin specific peptidase 53 [Source:MGI Symbol;Acc:MGI:2139607] [ENSMUST00000090379.6]	6.22699e-05	0.0523405	ENSMUST00000090379.6	protein_coding
A_52_P819156	-1.42083	Gm12689	predicted gene 12689 [Source:MGI Symbol;Acc:MGI:3650433] [ENSMUST00000094955.2]	4.03268e-06	0.0535911	ENSMUST00000094955.2	protein_coding
A_55_P2724052	-1.06008	Vmn2r-ps159	Mus musculus vomeronasal 2, receptor 123 (Vmn2r123), mRNA [NM_009485]	0.00142931	0.766526	ENSMUST00000096792.7	protein_coding
A_51_P260288	-2.61077	Cpne4	copine IV [Source:MGI Symbol;Acc:MGI:1921270] [ENSMUST00000098443.8]	2.92887e-06	0.0480343	ENSMUST00000098443.8	protein_coding
A_55_P2714459	1.29231	Rwdd3	RWD domain containing 3 [Source:MGI Symbol;Acc:MGI:1920420] [ENSMUST00000098650.3]	3.08774e-06	0.048806	ENSMUST00000098650.3	retained_intron
A_55_P2183914	-1.82955	Tmem267	transmembrane protein 267 [Source:MGI Symbol;Acc:MGI:3648543] [ENSMUST00000099147.4]	0.00157095	0.826779	ENSMUST00000099147.4	protein_coding
A_51_P505521	-3.71134	H4c9	histone cluster 1, H4i [Source:MGI Symbol;Acc:MGI:2448432] [ENSMUST00000102977.3]	8.78393e-05	0.0706412	ENSMUST00000102977.3	protein_coding
A_55_P2024429	1.24679	Gaa	glucosidase, alpha, acid [Source:MGI Symbol;Acc:MGI:95609] [ENSMUST00000106258.1]	3.6473e-05	0.0341416	ENSMUST00000106258.1	protein_coding
A_55_P2047361	1.05291	Ppih	Mus musculus peptidyl prolyl isomerase H (Ppih), transcript variant 3, mRNA [NM_001110130]	1.26508e-05	0.0958435	ENSMUST00000106317.1	protein_coding
A_55_P2131672	1.11905	Mical2	microtubule associated monooxygenase, calponin and LIM domain containing 2 [Source:MGI Symbol;Acc:MGI:2444947] [ENSMUST00000106648.7]	0.000725385	0.438406	ENSMUST00000106648.7	retained_intron
A_52_P256507	-4.31699	Gm12394	predicted gene 12394 [Source:MGI Symbol;Acc:MGI:3649790] [ENSMUST00000107981.1]	9.99356e-09	0.00283542	ENSMUST00000107981.1	protein_coding
A_55_P2722684	-1.13135	Gm2128	Mus musculus predicted gene 5592 (Gm5592), mRNA [NM_001033782]	0.0149848	4.79643	ENSMUST00000108009.3	unprocessed_pseudogene
A_52_P444611	-2.1939	Gabrg2	gamma-aminobutyric acid (GABA) A receptor, subunit gamma 2 [Source:MGI Symbol;Acc:MGI:95623] [ENSMUST00000109290.1]	4.28299e-06	0.0553618	ENSMUST00000109290.1	protein_coding
A_55_P1985400	1.91841	Kcnk15	potassium channel, subfamily K, member 15 [Source:MGI Symbol;Acc:MGI:2675209] [ENSMUST00000109396.1]	0.0151501	4.83652	ENSMUST00000109396.1	protein_coding
A_52_P597714	-1.35872	Polr3f	polymerase (RNA) III (DNA directed) polypeptide F [Source:MGI Symbol;Acc:MGI:1924086] [ENSMUST00000110017.2]	0.000584381	0.365609	ENSMUST00000110017.2	protein_coding
A_66_P100134	-1.35116	Ocel1	occludin/ELL domain containing 1 [Source:MGI Symbol;Acc:MGI:1924340] [ENSMUST00000110051.1]	3.12164e-05	0.0306255	ENSMUST00000110051.1	protein_coding
A_55_P2057622	-1.63182	Ocel1	occludin/ELL domain containing 1 [Source:MGI Symbol;Acc:MGI:1924340] [ENSMUST00000110052.1]	2.04223e-05	0.0348321	ENSMUST00000110052.1	protein_coding
A_55_P2163438	-1.41065	Actn2	actinin alpha 2 [Source:MGI Symbol;Acc:MGI:109192] [ENSMUST00000110616.1]	0.00926015	3.35291	ENSMUST00000110616.1	retained_intron
A_55_P2180196	-1.94239	Ccdc32	coiled-coil domain containing 32 [Source:MGI Symbol;Acc:MGI:2685477] [ENSMUST00000110833.1]	3.71506e-05	0.0346672	ENSMUST00000110833.1	protein_coding
A_51_P259848	-1.74259	Ccdc32	coiled-coil domain containing 32 [Source:MGI Symbol;Acc:MGI:2685477] [ENSMUST00000110834.7]	5.02586e-05	0.0437211	ENSMUST00000110834.7	protein_coding
A_55_P1998401	-1.20841	Eif2ak4	eukaryotic translation initiation factor 2 alpha kinase 4 [Source:MGI Symbol;Acc:MGI:1353427] [ENSMUST00000110869.1]	0.000408457	0.269824	ENSMUST00000110869.1	protein_coding
A_55_P1998392	-1.05757	Eif2ak4	eukaryotic translation initiation factor 2 alpha kinase 4 [Source:MGI Symbol;Acc:MGI:1353427] [ENSMUST00000110877.7]	3.89215e-05	0.0358306	ENSMUST00000110877.7	protein_coding
A_55_P2740705	-1.38077	Tspan9	Mus musculus cDNA, clone:Y2G0132H09, strand:unspecified. [AK214641]	0.00681398	2.6498	ENSMUST00000112173.7	protein_coding
A_55_P1960581	1.09009	Kdm5b	lysine (K)-specific demethylase 5B [Source:MGI Symbol;Acc:MGI:1922855] [ENSMUST00000112197.2]	0.00022323	0.160466	ENSMUST00000112197.2	retained_intron
A_52_P392509	-2.40346	Gin1	gypsy retrotransposon integrase 1 [Source:MGI Symbol;Acc:MGI:2182036] [ENSMUST00000112842.7]	3.13657e-05	0.0306553	ENSMUST00000112842.7	protein_coding
A_55_P2716767	1.13319	Fndc1	fibronectin type III domain containing 1 [Source:MGI Symbol;Acc:MGI:1915905] [ENSMUST00000114579.3]	2.03245e-06	0.0392284	ENSMUST00000114579.3	retained_intron
A_52_P113916	-3.92213	Gm7146	predicted pseudogene 7146 [Source:MGI Symbol;Acc:MGI:3645120] [ENSMUST00000116079.2]	1.51537e-05	0.0544926	ENSMUST00000116079.2	processed_pseudogene
A_55_P2009632	-1.74235	S100pbp	S100P binding protein [Source:MGI Symbol;Acc:MGI:1921898] [ENSMUST00000117350.1]	0.00106587	0.604765	ENSMUST00000117350.1	protein_coding
A_51_P325254	1.191	Armt1	acidic residue methyltransferase 1 [Source:MGI Symbol;Acc:MGI:1920669] [ENSMUST00000117489.7]	0.000526598	0.334473	ENSMUST00000117489.7	protein_coding
A_52_P321751	-1.11348	Ice2	interactor of little elongation complex ELL subunit 2 [Source:MGI Symbol;Acc:MGI:2135947] [ENSMUST00000117610.7]	0.00831491	3.09011	ENSMUST00000117610.7	protein_coding
A_66_P125880	-1.31795	Gm11270	predicted gene 11270 [Source:MGI Symbol;Acc:MGI:3649599] [ENSMUST00000117685.1]	5.29044e-05	0.0455409	ENSMUST00000117685.1	processed_pseudogene
A_55_P2176248	-1.12071	Rps13-ps5	ribosomal protein S13, pseudogene 5 [Source:MGI Symbol;Acc:MGI:3650602] [ENSMUST00000117939.1]	1.01353e-07	0.00884813	ENSMUST00000117939.1	processed_pseudogene
A_55_P2105346	-1.25396	Tmed5	transmembrane p24 trafficking protein 5 [Source:MGI Symbol;Acc:MGI:1921586] [ENSMUST00000118036.7]	3.53793e-05	0.0333433	ENSMUST00000118036.7	protein_coding
A_66_P116628	-1.26198	Gm15043	predicted gene 15043 [Source:MGI Symbol;Acc:MGI:3715623] [ENSMUST00000118843.1]	0.0045742	1.94823	ENSMUST00000118843.1	processed_pseudogene
A_66_P124103	1.55701	Gm5759	predicted gene 5759 [Source:MGI Symbol;Acc:MGI:3647657] [ENSMUST00000119203.1]	3.03337e-05	0.0303738	ENSMUST00000119203.1	processed_pseudogene
A_66_P102318	3.63182	Gm14131	predicted gene 14131 [Source:MGI Symbol;Acc:MGI:3652215] [ENSMUST00000119636.1]	0.00029784	0.205983	ENSMUST00000119636.1	processed_pseudogene
A_52_P441168	-1.509	Gm15532	predicted gene 15532 [Source:MGI Symbol;Acc:MGI:3782981] [ENSMUST00000121192.1]	0.00162461	0.849821	ENSMUST00000121192.1	processed_pseudogene
A_55_P2054619	-1.37672	Gm7638	predicted gene 7638 [Source:MGI Symbol;Acc:MGI:3643470] [ENSMUST00000121348.1]	6.284e-08	0.00685742	ENSMUST00000121348.1	processed_pseudogene
A_55_P2139201	-1.23049	Hmgcll1	3-hydroxymethyl-3-methylglutaryl-Coenzyme A lyase-like 1 [Source:MGI Symbol;Acc:MGI:2446108] [ENSMUST00000121592.8]	0.00356216	1.60119	ENSMUST00000121592.8	retained_intron
A_66_P124814	3.77678	Gm14830	predicted gene 14830 [Source:MGI Symbol;Acc:MGI:3705386] [ENSMUST00000121899.1]	4.85299e-08	0.00611963	ENSMUST00000121899.1	processed_pseudogene
A_66_P113399	-3.13135	Mkrn1-ps1	makorin, ring finger protein 1, pseudogene 1 [Source:MGI Symbol;Acc:MGI:2663191] [ENSMUST00000122035.2]	0.00465075	1.97284	ENSMUST00000122035.2	processed_pseudogene
A_51_P446022	-1.52881	D430042O09Rik	RIKEN cDNA D430042O09 gene [Source:MGI Symbol;Acc:MGI:2442760] [ENSMUST00000122337.7]	4.42177e-05	0.0395264	ENSMUST00000122337.7	processed_transcript
A_55_P1990870	-1.87275	Mylk3	myosin light chain kinase 3 [Source:MGI Symbol;Acc:MGI:2443063] [ENSMUST00000122452.7]	0.00581145	2.34645	ENSMUST00000122452.7	protein_coding
A_55_P2739303	-1.25004	Pradc1	protease-associated domain containing 1 [Source:MGI Symbol;Acc:MGI:1920577] [ENSMUST00000122907.1]	0.000715194	0.43317	ENSMUST00000122907.1	processed_transcript
A_55_P1956659	-2.09	Fhad1	forkhead-associated (FHA) phosphopeptide binding domain 1 [Source:MGI Symbol;Acc:MGI:1920323] [ENSMUST00000123068.1]	8.74759e-06	0.0786659	ENSMUST00000123068.1	retained_intron
A_51_P463270	-1.01927	Snapc3	small nuclear RNA activating complex, polypeptide 3 [Source:MGI Symbol;Acc:MGI:1916338] [ENSMUST00000123262.7]	1.18275e-07	0.00986985	ENSMUST00000123262.7	nonsense_mediated_decay
A_55_P2614014	-2.44106	Tmem62	transmembrane protein 62 [Source:MGI Symbol;Acc:MGI:2139461] [ENSMUST00000123656.1]	4.85809e-06	0.0581587	ENSMUST00000123656.1	retained_intron
A_55_P2734717	-1.34535	Ntm	neurotrimin [Source:MGI Symbol;Acc:MGI:2446259] [ENSMUST00000124119.7]	0.00810593	3.02971	ENSMUST00000124119.7	retained_intron
A_55_P2719369	-1.24974	Zbtb38	zinc finger and BTB domain containing 38 [Source:MGI Symbol;Acc:MGI:2442866] [ENSMUST00000124186.1]	4.94474e-05	0.0432008	ENSMUST00000124186.1	retained_intron
A_65_P07986	-1.72343	Plod1	procollagen-lysine, 2-oxoglutarate 5-dioxygenase 1 [Source:MGI Symbol;Acc:MGI:99907] [ENSMUST00000124292.7]	1.50085e-05	0.0554465	ENSMUST00000124292.7	retained_intron
A_55_P2720605	-1.07514	Syne2	spectrin repeat containing, nuclear envelope 2 [Source:MGI Symbol;Acc:MGI:2449316] [ENSMUST00000124685.1]	0.000611982	0.380152	ENSMUST00000124685.1	retained_intron
A_55_P2719724	-2.00065	1700021F05Rik	RIKEN cDNA 1700021F05 gene [Source:MGI Symbol;Acc:MGI:1915101] [ENSMUST00000126463.1]	0.000100167	0.079186	ENSMUST00000126463.1	processed_transcript
A_55_P2719294	-1.17006	Car5b	carbonic anhydrase 5b, mitochondrial [Source:MGI Symbol;Acc:MGI:1926249] [ENSMUST00000126650.1]	0.000260857	0.183629	ENSMUST00000126650.1	retained_intron
A_55_P2718989	-1.4836	Hjurp	Holliday junction recognition protein [Source:MGI Symbol;Acc:MGI:2685821] [ENSMUST00000126739.1]	0.000168875	0.125331	ENSMUST00000126739.1	retained_intron
A_55_P2718750	3.80772	Ttc13	tetratricopeptide repeat domain 13 [Source:MGI Symbol;Acc:MGI:2384573] [ENSMUST00000127167.1]	3.96965e-07	0.0162056	ENSMUST00000127167.1	retained_intron
A_55_P2123162	1.24622	Prr5l	proline rich 5 like [Source:MGI Symbol;Acc:MGI:1919696] [ENSMUST00000127358.1]	7.58308e-05	0.0620478	ENSMUST00000127358.1	processed_transcript
A_52_P196232	-1.51627	Txndc16	thioredoxin domain containing 16 [Source:MGI Symbol;Acc:MGI:1917811] [ENSMUST00000128484.7]	0.00153784	0.813734	ENSMUST00000128484.7	protein_coding
A_66_P120378	-1.15915	Gm14120	Mus musculus 0 day neonate eyeball cDNA, RIKEN full-length enriched library, clone:E130001L08 product:unclassifiable, full insert sequence. [AK053252]	0.00293383	1.36987	ENSMUST00000129067.1	lncRNA
A_55_P2713350	-1.91137	Camk2b	calcium/calmodulin-dependent protein kinase II, beta [Source:MGI Symbol;Acc:MGI:88257] [ENSMUST00000129098.1]	6.02069e-05	0.0508474	ENSMUST00000129098.1	processed_transcript
A_55_P2721117	-1.20063	Arhgef1	Rho guanine nucleotide exchange factor (GEF) 1 [Source:MGI Symbol;Acc:MGI:1353510] [ENSMUST00000129383.1]	0.000788681	0.471092	ENSMUST00000129383.1	processed_transcript
A_55_P2031919	-1.03162	Cdh7	cadherin 7, type 2 [Source:MGI Symbol;Acc:MGI:2442792] [ENSMUST00000129923.1]	0.00434936	1.87371	ENSMUST00000129923.1	protein_coding
A_55_P2720208	-1.33737	Gfpt2	glutamine fructose-6-phosphate transaminase 2 [Source:MGI Symbol;Acc:MGI:1338883] [ENSMUST00000130129.1]	0.00354621	1.59554	ENSMUST00000130129.1	retained_intron
A_52_P35670	-1.3412	Snapc3	small nuclear RNA activating complex, polypeptide 3 [Source:MGI Symbol;Acc:MGI:1916338] [ENSMUST00000130676.2]	0.000800447	0.477115	ENSMUST00000130676.2	retained_intron
A_55_P2714444	-1.51973	Lrfn5	leucine rich repeat and fibronectin type III domain containing 5 [Source:MGI Symbol;Acc:MGI:2144814] [ENSMUST00000130887.1]	5.53616e-07	0.0182645	ENSMUST00000130887.1	processed_transcript
A_55_P2722498	-1.29569	Frem1	Fras1 related extracellular matrix protein 1 [Source:MGI Symbol;Acc:MGI:2670972] [ENSMUST00000130889.1]	0.00542129	2.22309	ENSMUST00000130889.1	retained_intron
A_52_P529790	-1.6748	Ppip5k1	diphosphoinositol pentakisphosphate kinase 1 [Source:MGI Symbol;Acc:MGI:2443281] [ENSMUST00000131661.7]	7.57685e-06	0.072504	ENSMUST00000131661.7	retained_intron
A_55_P2721842	-2.56525	Pde4b	phosphodiesterase 4B, cAMP specific [Source:MGI Symbol;Acc:MGI:99557] [ENSMUST00000133632.1]	0.000806825	0.480362	ENSMUST00000133632.1	retained_intron
A_55_P2628060	-1.41581	Abca3	ATP-binding cassette, sub-family A (ABC1), member 3 [Source:MGI Symbol;Acc:MGI:1351617] [ENSMUST00000133816.7]	0.0115647	3.9652	ENSMUST00000133816.7	retained_intron
A_55_P2730866	-1.18239	1700008O03Rik	RIKEN cDNA 1700008O03 gene [Source:MGI Symbol;Acc:MGI:1916599] [ENSMUST00000134535.1]	0.00675641	2.63536	ENSMUST00000134535.1	processed_transcript
A_55_P2714075	-3.71946	Tns3	tensin 3 [Source:MGI Symbol;Acc:MGI:2443012] [ENSMUST00000134823.1]	1.01702e-05	0.0860072	ENSMUST00000134823.1	processed_transcript
A_55_P2717762	-1.67044	Gm5148	predicted gene 5148 [Source:MGI Symbol;Acc:MGI:3646006] [ENSMUST00000134904.1]	0.00054999	0.347155	ENSMUST00000134904.1	processed_transcript
A_55_P2065726	-1.25325	Snx29	sorting nexin 29 [Source:MGI Symbol;Acc:MGI:1921728] [ENSMUST00000134941.1]	0.000214537	0.154805	ENSMUST00000134941.1	retained_intron
A_55_P2717488	-1.16164	Eif2b1	eukaryotic translation initiation factor 2B, subunit 1 (alpha) [Source:MGI Symbol;Acc:MGI:2384802] [ENSMUST00000135163.1]	0.010648	3.73045	ENSMUST00000135163.1	nonsense_mediated_decay
A_55_P2640895	-1.42763	Lrrc8d	leucine rich repeat containing 8D [Source:MGI Symbol;Acc:MGI:1922368] [ENSMUST00000135776.1]	4.08308e-05	0.0371781	ENSMUST00000135776.1	processed_transcript
A_55_P2633062	-1.6148	Eef1akmt2	EEF1A lysine methyltransferase 2 [Source:MGI Symbol;Acc:MGI:1919346] [ENSMUST00000135932.7]	7.49049e-05	0.0613521	ENSMUST00000135932.7	processed_transcript
A_55_P2719234	-1.00798	Tia1	cytotoxic granule-associated RNA binding protein 1 [Source:MGI Symbol;Acc:MGI:107914] [ENSMUST00000136387.1]	1.93874e-06	0.0381992	ENSMUST00000136387.1	retained_intron
A_52_P601230	-1.67392	Mro	maestro [Source:MGI Symbol;Acc:MGI:2152817] [ENSMUST00000136473.7]	0.000114409	0.0889575	ENSMUST00000136473.7	processed_transcript
A_66_P134951	-2.88444	Pde6h	phosphodiesterase 6H, cGMP-specific, cone, gamma [Source:MGI Symbol;Acc:MGI:1925850] [ENSMUST00000137768.1]	7.30955e-07	0.021946	ENSMUST00000137768.1	protein_coding
A_65_P12868	-1.51036	Abcb1a	ATP-binding cassette, sub-family B (MDR/TAP), member 1A [Source:MGI Symbol;Acc:MGI:97570] [ENSMUST00000138138.1]	5.14138e-05	0.0444737	ENSMUST00000138138.1	retained_intron
A_65_P19256	-2.18081	Rpap1	RNA polymerase II associated protein 1 [Source:MGI Symbol;Acc:MGI:1916175] [ENSMUST00000139311.7]	0.00223723	1.10354	ENSMUST00000139311.7	retained_intron
A_55_P2929227	-1.48112	Eps8	epidermal growth factor receptor pathway substrate 8 [Source:MGI Symbol;Acc:MGI:104684] [ENSMUST00000139753.7]	0.000675393	0.413076	ENSMUST00000139753.7	protein_coding
A_55_P2722070	-1.02503	Irf6	interferon regulatory factor 6 [Source:MGI Symbol;Acc:MGI:1859211] [ENSMUST00000140066.2]	5.25789e-05	0.0453433	ENSMUST00000140066.2	retained_intron
A_65_P01430	-1.89982	Odr4	odr4 GPCR localization factor homolog [Source:MGI Symbol;Acc:MGI:2385108] [ENSMUST00000140112.1]	0.000363792	0.244561	ENSMUST00000140112.1	retained_intron
A_55_P2099742	-1.45761	Ccl19	Mus musculus chemokine (C-C motif) ligand 19 (Ccl19), mRNA [NM_011888]	0.000188027	0.137743	ENSMUST00000140546.2	protein_coding
A_55_P2738992	-1.06319	Qsox1	quiescin Q6 sulfhydryl oxidase 1 [Source:MGI Symbol;Acc:MGI:1330818] [ENSMUST00000140809.1]	0.000688695	0.419403	ENSMUST00000140809.1	retained_intron
A_55_P2716746	1.99245	Usp5	ubiquitin specific peptidase 5 (isopeptidase T) [Source:MGI Symbol;Acc:MGI:1347343] [ENSMUST00000141042.1]	5.21108e-06	0.0594975	ENSMUST00000141042.1	retained_intron
A_55_P2340221	-1.28428	Ppp1r12b	protein phosphatase 1, regulatory subunit 12B [Source:MGI Symbol;Acc:MGI:1916417] [ENSMUST00000141419.1]	9.7738e-05	0.0775034	ENSMUST00000141419.1	retained_intron
A_55_P2721294	-1.76424	Nmnat3	nicotinamide nucleotide adenylyltransferase 3 [Source:MGI Symbol;Acc:MGI:1921330] [ENSMUST00000141427.1]	0.00433617	1.86973	ENSMUST00000141427.1	retained_intron
A_52_P493099	3.66937	Ift140	intraflagellar transport 140 [Source:MGI Symbol;Acc:MGI:2146906] [ENSMUST00000142000.8]	8.84679e-05	0.0710259	ENSMUST00000142000.8	protein_coding
A_55_P2716521	-3.86704	Mpdz	multiple PDZ domain protein [Source:MGI Symbol;Acc:MGI:1343489] [ENSMUST00000142273.1]	0.00437185	1.88125	ENSMUST00000142273.1	retained_intron
A_55_P2717832	-1.17178	Paip2b	poly(A) binding protein interacting protein 2B [Source:MGI Symbol;Acc:MGI:2386865] [ENSMUST00000142806.1]	2.03726e-05	0.0349575	ENSMUST00000142806.1	retained_intron
A_55_P2716486	-2.20522	Slbp	stem-loop binding protein [Source:MGI Symbol;Acc:MGI:108402] [ENSMUST00000143029.2]	9.15092e-06	0.0803822	ENSMUST00000143029.2	retained_intron
A_55_P2718906	-1.85023	Ppil4	peptidylprolyl isomerase (cyclophilin)-like 4 [Source:MGI Symbol;Acc:MGI:1914668] [ENSMUST00000143214.1]	9.77169e-05	0.0774975	ENSMUST00000143214.1	nonsense_mediated_decay
A_55_P2720193	1.20975	Sdk2	sidekick cell adhesion molecule 2 [Source:MGI Symbol;Acc:MGI:2443847] [ENSMUST00000144301.1]	6.19482e-06	0.0642641	ENSMUST00000144301.1	processed_transcript
A_52_P557098	-1.10356	Ssbp2	single-stranded DNA binding protein 2 [Source:MGI Symbol;Acc:MGI:1914220] [ENSMUST00000144659.1]	0.000107846	0.0844914	ENSMUST00000144659.1	retained_intron
A_55_P2738202	-1.90781	Cdk12	cyclin-dependent kinase 12 [Source:MGI Symbol;Acc:MGI:1098802] [ENSMUST00000145113.1]	6.17636e-05	0.0519919	ENSMUST00000145113.1	processed_transcript
A_55_P2720735	-1.52919	Gls	glutaminase [Source:MGI Symbol;Acc:MGI:95752] [ENSMUST00000145514.7]	1.26181e-05	0.0957237	ENSMUST00000145514.7	retained_intron
A_66_P117071	-2.42353	Syn3	synapsin III [Source:MGI Symbol;Acc:MGI:1351334] [ENSMUST00000145864.7]	0.0026261	1.25246	ENSMUST00000145864.7	retained_intron
A_52_P518613	-1.8874	Adam23	a disintegrin and metallopeptidase domain 23 [Source:MGI Symbol;Acc:MGI:1345162] [ENSMUST00000146403.7]	0.00115983	0.648933	ENSMUST00000146403.7	retained_intron
A_55_P2742970	1.21322	Zfp961	zinc finger protein 961 [Source:MGI Symbol;Acc:MGI:3583954] [ENSMUST00000147033.1]	2.10513e-06	0.0398186	ENSMUST00000147033.1	processed_transcript
A_55_P2715106	-1.16601	Plag1	pleiomorphic adenoma gene 1 [Source:MGI Symbol;Acc:MGI:1891916] [ENSMUST00000147035.1]	0.00174056	0.899853	ENSMUST00000147035.1	retained_intron
A_66_P134506	-1.20638	Adamtsl1	ADAMTS-like 1 [Source:MGI Symbol;Acc:MGI:1924989] [ENSMUST00000147066.1]	0.00513385	2.13078	ENSMUST00000147066.1	processed_transcript
A_55_P2083700	-1.10858	Adam33	a disintegrin and metallopeptidase domain 33 [Source:MGI Symbol;Acc:MGI:1341813] [ENSMUST00000147333.1]	0.000438731	0.28629	ENSMUST00000147333.1	protein_coding
A_55_P2725926	-2.36297	Rtkn2	rhotekin 2 [Source:MGI Symbol;Acc:MGI:2158417] [ENSMUST00000147556.7]	0.00053808	0.340584	ENSMUST00000147556.7	nonsense_mediated_decay
A_55_P2718895	-2.64597	Fgfr1op2	FGFR1 oncogene partner 2 [Source:MGI Symbol;Acc:MGI:1914779] [ENSMUST00000147862.1]	8.57801e-07	0.0235149	ENSMUST00000147862.1	retained_intron
A_52_P165824	-2.64231	Etnk2	ethanolamine kinase 2 [Source:MGI Symbol;Acc:MGI:2443760] [ENSMUST00000147909.7]	0.00984964	3.51388	ENSMUST00000147909.7	retained_intron
A_55_P2642571	1.2783	Mitf	melanogenesis associated transcription factor [Source:MGI Symbol;Acc:MGI:104554] [ENSMUST00000148233.1]	4.42021e-07	0.0169476	ENSMUST00000148233.1	retained_intron
A_55_P2714727	1.00228	Vps35l	VPS35 endosomal protein sorting factor like [Source:MGI Symbol;Acc:MGI:1918767] [ENSMUST00000148586.1]	0.000110751	0.086505	ENSMUST00000148586.1	retained_intron
A_66_P101482	-1.65101	Slc18a1	solute carrier family 18 (vesicular monoamine), member 1 [Source:MGI Symbol;Acc:MGI:106684] [ENSMUST00000148856.1]	0.000760602	0.456337	ENSMUST00000148856.1	protein_coding
A_55_P2734612	-1.12015	Sptbn1	spectrin beta, non-erythrocytic 1 [Source:MGI Symbol;Acc:MGI:98388] [ENSMUST00000149117.1]	0.00316563	1.457	ENSMUST00000149117.1	retained_intron
A_51_P408689	-2.39217	Gm12976	Mus musculus 8 days embryo whole body cDNA, RIKEN full-length enriched library, clone:5730420P06 product:unclassifiable, full insert sequence. [AK077492]	0.000592621	0.369989	ENSMUST00000150171.1	lncRNA
A_51_P311227	-1.33669	Drosha	drosha, ribonuclease type III [Source:MGI Symbol;Acc:MGI:1261425] [ENSMUST00000150211.7]	0.000198763	0.144842	ENSMUST00000150211.7	retained_intron
A_55_P2716581	-1.0038	Ttc17	tetratricopeptide repeat domain 17 [Source:MGI Symbol;Acc:MGI:1921819] [ENSMUST00000150215.1]	6.53722e-05	0.0545441	ENSMUST00000150215.1	processed_transcript
A_55_P2716092	-1.13624	Mboat7	membrane bound O-acyltransferase domain containing 7 [Source:MGI Symbol;Acc:MGI:1924832] [ENSMUST00000150684.2]	0.000103479	0.0814974	ENSMUST00000150684.2	retained_intron
A_65_P15175	-1.52203	Snx29	sorting nexin 29 [Source:MGI Symbol;Acc:MGI:1921728] [ENSMUST00000150993.1]	0.000283738	0.197507	ENSMUST00000150993.1	protein_coding
A_55_P1985925	-1.03635	Pgr	progesterone receptor [Source:MGI Symbol;Acc:MGI:97567] [ENSMUST00000151080.1]	0.00185653	0.94892	ENSMUST00000151080.1	retained_intron
A_55_P2924086	-1.22255	Myl1	myosin, light polypeptide 1 [Source:MGI Symbol;Acc:MGI:97269] [ENSMUST00000151328.2]	0.00808023	3.0221	ENSMUST00000151328.2	retained_intron
A_55_P2065929	-1.04912	Tdg	JP 2014500723-A/5481: Polycomb-Associated Non-Coding RNAs. [LF197978]	1.75542e-05	0.04203	ENSMUST00000151390.7	protein_coding
A_55_P2731626	4.00239	Prss41	protease, serine 41 [Source:MGI Symbol;Acc:MGI:1918253] [ENSMUST00000151797.2]	9.94362e-05	0.078685	ENSMUST00000151797.2	protein_coding
A_55_P2730416	1.4274	Piga	phosphatidylinositol glycan anchor biosynthesis, class A [Source:MGI Symbol;Acc:MGI:99461] [ENSMUST00000151911.8]	1.03311e-05	0.0869786	ENSMUST00000151911.8	nonsense_mediated_decay
A_55_P2717892	-1.31801	Ablim2	actin-binding LIM protein 2 [Source:MGI Symbol;Acc:MGI:2385758] [ENSMUST00000153025.1]	4.92379e-06	0.0586975	ENSMUST00000153025.1	retained_intron
A_55_P2718618	-2.6317	Cdk14	cyclin-dependent kinase 14 [Source:MGI Symbol;Acc:MGI:894318] [ENSMUST00000153331.5]	0.00277229	1.30898	ENSMUST00000153331.5	retained_intron
A_55_P2114873	-1.41337	Tceal3	transcription elongation factor A (SII)-like 3 [Source:MGI Symbol;Acc:MGI:1913354] [ENSMUST00000153780.1]	0.000262034	0.184252	ENSMUST00000153780.1	processed_transcript
A_55_P2735036	-1.14895	Slc38a6	Mus musculus prion protein (Prnp), transcript variant 2, mRNA [NM_001278256]	9.02752e-06	0.0800417	ENSMUST00000153941.7	protein_coding
A_55_P2177697	1.46929	Ccdc24	coiled-coil domain containing 24 [Source:MGI Symbol;Acc:MGI:2685874] [ENSMUST00000154439.7]	7.3466e-05	0.0603478	ENSMUST00000154439.7	retained_intron
A_55_P2714996	-1.29635	Itga4	integrin alpha 4 [Source:MGI Symbol;Acc:MGI:96603] [ENSMUST00000155105.1]	0.00911343	3.31204	ENSMUST00000155105.1	processed_transcript
A_55_P2612174	-1.2986	Adam17	a disintegrin and metallopeptidase domain 17 [Source:MGI Symbol;Acc:MGI:1096335] [ENSMUST00000155115.1]	0.000801051	0.477325	ENSMUST00000155115.1	retained_intron
A_65_P13282	-1.20902	Pxdn	peroxidasin [Source:MGI Symbol;Acc:MGI:1916925] [ENSMUST00000155318.1]	0.000231384	0.165573	ENSMUST00000155318.1	retained_intron
A_55_P2721404	-1.55585	Hmcn1	hemicentin 1 [Source:MGI Symbol;Acc:MGI:2685047] [ENSMUST00000155715.1]	0.012153	4.112	ENSMUST00000155715.1	retained_intron
A_55_P2609674	-2.15308	Ptprd	protein tyrosine phosphatase, receptor type, D [Source:MGI Symbol;Acc:MGI:97812] [ENSMUST00000156656.7]	3.63239e-07	0.0159783	ENSMUST00000156656.7	processed_transcript
A_55_P1991199	-1.01641	Nos1ap	Mus musculus nitric oxide synthase 1 (neuronal) adaptor protein (Nos1ap), transcript variant 1, mRNA [NM_001109985]	1.47219e-05	0.0578929	ENSMUST00000160456.7	protein_coding
A_65_P02656	-1.39068	Rrnad1	ribosomal RNA adenine dimethylase domain containing 1 [Source:MGI Symbol;Acc:MGI:2387197] [ENSMUST00000161014.1]	0.00855932	3.15614	ENSMUST00000161014.1	retained_intron
A_55_P2716994	-1.07125	Akr1cl	aldo-keto reductase family 1, member C-like [Source:MGI Symbol;Acc:MGI:1918111] [ENSMUST00000161313.1]	0.00495097	2.07231	ENSMUST00000161313.1	processed_transcript
A_55_P2388991	-1.26467	Gm15688	PREDICTED: Mus musculus predicted gene 15688 (Gm15688), ncRNA [XR_001784070]	0.00136503	0.739814	ENSMUST00000161394.1	lncRNA
A_66_P130052	-1.73541	Slc4a8	solute carrier family 4 (anion exchanger), member 8 [Source:MGI Symbol;Acc:MGI:1928745] [ENSMUST00000161564.1]	0.00446169	1.90977	ENSMUST00000161564.1	protein_coding
A_52_P546610	1.68145	Pam	Mus musculus peptidylglycine alpha-amidating monooxygenase (PAM) mRNA, complete cds. [U79523]	1.65436e-05	0.0458607	ENSMUST00000161567.7	protein_coding
A_55_P2719070	1.38679	Me3	malic enzyme 3, NADP(+)-dependent, mitochondrial [Source:MGI Symbol;Acc:MGI:1916679] [ENSMUST00000162145.1]	0.000166447	0.123918	ENSMUST00000162145.1	processed_transcript
A_52_P332788	2.23155	C130026I21Rik	RIKEN cDNA C130026I21 gene [Source:MGI Symbol;Acc:MGI:3612702] [ENSMUST00000162421.1]	0.000156652	0.117365	ENSMUST00000162421.1	protein_coding
A_66_P139341	-1.48493	Gm6586	predicted gene 6586 [Source:MGI Symbol;Acc:MGI:3648729] [ENSMUST00000167028.1]	1.69545e-05	0.0443356	ENSMUST00000167028.1	unprocessed_pseudogene
A_55_P2713405	-1.07827	Thop1	thimet oligopeptidase 1 [Source:MGI Symbol;Acc:MGI:1354165] [ENSMUST00000167658.1]	0.00117443	0.655481	ENSMUST00000167658.1	retained_intron
A_55_P2070347	-1.43159	Rps2	Mus musculus ribosomal protein S2 (Rps2), mRNA [NM_008503]	1.02453e-09	0.00116274	ENSMUST00000170715.7	protein_coding
A_55_P2084691	-1.18354	Hist1h2ac	histone cluster 1, H2ac [Source:MGI Symbol;Acc:MGI:2448287] [ENSMUST00000171127.3]	0.0010714	0.607179	ENSMUST00000171127.3	protein_coding
A_55_P1957125	-1.83778	Vmn2r46	Mus musculus vomeronasal 2, receptor 46 (Vmn2r46), mRNA [NM_001105076]	7.66462e-06	0.0728524	ENSMUST00000171523.1	protein_coding
A_55_P1986225	1.49159	Gm9613	predicted gene 9613 [Source:MGI Symbol;Acc:MGI:3780021] [ENSMUST00000171662.2]	8.46928e-07	0.0236743	ENSMUST00000171662.2	processed_pseudogene
A_55_P2740511	-1.28908	Rabl2	RAB, member RAS oncogene family-like 2 [Source:MGI Symbol;Acc:MGI:1915958] [ENSMUST00000171826.1]	0.00646375	2.54482	ENSMUST00000171826.1	protein_coding
A_55_P2717543	-2.18587	Slc25a3	solute carrier family 25 (mitochondrial carrier, phosphate carrier), member 3 [Source:MGI Symbol;Acc:MGI:1353498] [ENSMUST00000172442.1]	4.54644e-05	0.0403926	ENSMUST00000172442.1	retained_intron
A_55_P2127717	-1.53532	Vmn2r-ps38	vomeronasal 2, receptor, pseudogene 38 [Source:MGI Symbol;Acc:MGI:3757702] [ENSMUST00000173752.1]	2.59048e-06	0.0452297	ENSMUST00000173752.1	unprocessed_pseudogene
A_55_P2143623	-1.43269	Vmn2r-ps40	Mus musculus vomeronasal 2, receptor 48 (Vmn2r48), mRNA [NM_001105152]	0.000276653	0.193428	ENSMUST00000174438.1	pseudogene
A_55_P2716905	-1.69013	Nrg3	neuregulin 3 [Source:MGI Symbol;Acc:MGI:1097165] [ENSMUST00000176122.1]	0.000102417	0.0807732	ENSMUST00000176122.1	retained_intron
A_55_P2719184	-1.16825	Cdh10	cadherin 10 [Source:MGI Symbol;Acc:MGI:107436] [ENSMUST00000176801.1]	0.000100025	0.079096	ENSMUST00000176801.1	retained_intron
A_55_P1989116	-1.53022	Trav9n-3	T cell receptor alpha variable 9N-3 [Source:MGI Symbol;Acc:MGI:3782511] [ENSMUST00000177705.2]	0.000903961	0.526645	ENSMUST00000177705.2	TR_V_gene
A_51_P509679	2.92432	Igha	immunoglobulin heavy constant alpha [Source:MGI Symbol;Acc:MGI:96444] [ENSMUST00000178282.2]	0.0101473	3.59588	ENSMUST00000178282.2	IG_C_gene
A_55_P2714832	-4.25253	Nim1k	NIM1 serine/threonine protein kinase [Source:MGI Symbol;Acc:MGI:2442399] [ENSMUST00000178973.1]	3.96611e-06	0.0538414	ENSMUST00000178973.1	retained_intron
A_55_P2153762	-2.52113	Muc3a		8.96111e-05	0.0718725	ENSMUST00000179412.1	protein_coding
A_55_P2933262	-4.40156	4933409K07Rik	Mus musculus predicted gene 2192 (Gm2192), non-coding RNA [NR_152161]	3.76926e-06	0.0530736	ENSMUST00000179644.1	protein_coding
A_66_P106506	-2.37997	Chn1	PREDICTED: Mus musculus chimerin 1 (Chn1), transcript variant X4, mRNA [XM_017314895]	5.25501e-06	0.0597586	ENSMUST00000180045.7	protein_coding
A_55_P2119548	-1.13682	Fam205a2	Mus musculus family with sequence similarity 205, member A2 (Fam205a2), transcript variant 1, mRNA [NM_001085530]	4.9911e-06	0.0590042	ENSMUST00000180201.1	protein_coding
A_66_P100856	-1.01545	Rd3	PREDICTED: Mus musculus predicted gene, 26670 (Gm26670), ncRNA [XR_865891]	0.0044354	1.90167	ENSMUST00000180463.2	protein_coding
A_66_P128618	4.90293	Gm26793	PREDICTED: Mus musculus predicted gene, 26793 (Gm26793), ncRNA [XR_870077]	0.000187023	0.137096	ENSMUST00000180930.1	lncRNA
A_66_P132318	-1.21506	Gm26740	PREDICTED: Mus musculus uncharacterized LOC108167355 (LOC108167355), ncRNA [XR_001779735]	0.00113926	0.63925	ENSMUST00000181532.1	lncRNA
A_52_P1083725	-1.41224	Gm26566	predicted gene, 26566 [Source:MGI Symbol;Acc:MGI:5477060] [ENSMUST00000181601.1]	0.000192455	0.140678	ENSMUST00000181601.1	protein_coding
A_55_P2393021	-1.14139	Mir181a-1hg	Mus musculus 0 day neonate eyeball cDNA, RIKEN full-length enriched library, clone:E130002N09 product:unclassifiable, full insert sequence. [AK053260]	0.000578295	0.362241	ENSMUST00000182158.1	lncRNA
A_66_P111550	-1.25899	Gm7763	predicted gene 7763 [Source:MGI Symbol;Acc:MGI:3645841] [ENSMUST00000182220.1]	9.40762e-05	0.0749664	ENSMUST00000182220.1	processed_pseudogene
A_55_P2604348	-2.70123	Osbpl10	oxysterol binding protein-like 10 [Source:MGI Symbol;Acc:MGI:1921736] [ENSMUST00000182363.7]	5.0708e-06	0.0589636	ENSMUST00000182363.7	protein_coding
A_52_P386932	-1.16701	Birc6	baculoviral IAP repeat-containing 6 [Source:MGI Symbol;Acc:MGI:1276108] [ENSMUST00000182382.1]	3.8541e-05	0.0355496	ENSMUST00000182382.1	retained_intron
A_52_P470648	-2.46945	Rnf4	ring finger protein 4 [Source:MGI Symbol;Acc:MGI:1201691] [ENSMUST00000182970.7]	5.02159e-05	0.043704	ENSMUST00000182970.7	retained_intron
A_55_P2356263	-2.59882	Anks1b	ankyrin repeat and sterile alpha motif domain containing 1B [Source:MGI Symbol;Acc:MGI:1924781] [ENSMUST00000183109.1]	0.000982342	0.563972	ENSMUST00000183109.1	protein_coding
A_55_P1966327	-2.50814	Gm9780	predicted gene 9780 [Source:MGI Symbol;Acc:MGI:3710532] [ENSMUST00000184915.7]	0.00173454	0.897231	ENSMUST00000184915.7	protein_coding
A_52_P210059	-1.98035	Rfx7	regulatory factor X, 7 [Source:MGI Symbol;Acc:MGI:2442675] [ENSMUST00000185177.1]	1.9948e-05	0.0361184	ENSMUST00000185177.1	retained_intron
A_55_P2715286	-2.01843	Swt1	SWT1 RNA endoribonuclease homolog (S. cerevisiae) [Source:MGI Symbol;Acc:MGI:1914125] [ENSMUST00000185247.1]	0.00507006	2.11156	ENSMUST00000185247.1	retained_intron
A_55_P2720038	-1.47431	Ctsh	cathepsin H [Source:MGI Symbol;Acc:MGI:107285] [ENSMUST00000186126.1]	0.000433094	0.283198	ENSMUST00000186126.1	retained_intron
A_66_P105524	-1.12344	2600014E21Rik	PREDICTED: Mus musculus uncharacterized LOC102635707 (LOC102635707), transcript variant X1, mRNA [XM_017319375]	0.00468132	1.9821	ENSMUST00000186411.2	lncRNA
A_55_P2819599	-1.96666	Ncf2	Mus musculus neutrophil cytosolic factor 2 (Ncf2), mRNA [NM_010877]	7.28351e-06	0.070771	ENSMUST00000186568.6	protein_coding
A_55_P2714539	-1.27118	Hibch	3-hydroxyisobutyryl-Coenzyme A hydrolase [Source:MGI Symbol;Acc:MGI:1923792] [ENSMUST00000186922.1]	0.00206092	1.0311	ENSMUST00000186922.1	retained_intron
A_55_P2718057	-1.31118	Ncf2	neutrophil cytosolic factor 2 [Source:MGI Symbol;Acc:MGI:97284] [ENSMUST00000187641.1]	0.00038045	0.253954	ENSMUST00000187641.1	retained_intron
A_55_P2228918	-1.19079	Gm28557	predicted gene 28557 [Source:MGI Symbol;Acc:MGI:5579263] [ENSMUST00000187652.2]	0.00127426	0.699847	ENSMUST00000187652.2	processed_transcript
A_55_P2715794	-1.39327	Tsen15	tRNA splicing endonuclease subunit 15 [Source:MGI Symbol;Acc:MGI:1913887] [ENSMUST00000188105.1]	0.00468946	1.98525	ENSMUST00000188105.1	retained_intron
A_51_P198114	-1.02794	Neurl3	neuralized E3 ubiquitin protein ligase 3 [Source:MGI Symbol;Acc:MGI:2429944] [ENSMUST00000188666.2]	0.0127196	4.25223	ENSMUST00000188666.2	protein_coding
A_55_P2910506	-1.23089	Creb1	cAMP responsive element binding protein 1 [Source:MGI Symbol;Acc:MGI:88494] [ENSMUST00000188855.6]	0.00369169	1.64702	ENSMUST00000188855.6	retained_intron
A_51_P325889	-1.05101	4933407L21Rik	RIKEN cDNA 4933407L21 gene [Source:MGI Symbol;Acc:MGI:1918391] [ENSMUST00000188949.1]	0.000804423	0.478982	ENSMUST00000188949.1	retained_intron
A_55_P1964734	-1.29149	Adgrb3	adhesion G protein-coupled receptor B3 [Source:MGI Symbol;Acc:MGI:2441837] [ENSMUST00000189254.1]	0.000157544	0.118002	ENSMUST00000189254.1	retained_intron
A_51_P309661	-1.31687	Nav1	neuron navigator 1 [Source:MGI Symbol;Acc:MGI:2183683] [ENSMUST00000189362.6]	0.00228882	1.1242	ENSMUST00000189362.6	retained_intron
A_66_P134799	-1.33355	Lsamp	limbic system-associated membrane protein [Source:MGI Symbol;Acc:MGI:1261760] [ENSMUST00000189829.1]	8.75339e-07	0.0236529	ENSMUST00000189829.1	processed_transcript
A_55_P2055330	-1.06562	Srrm2	serine/arginine repetitive matrix 2 [Source:MGI Symbol;Acc:MGI:1923206] [ENSMUST00000190293.1]	0.00701884	2.71274	ENSMUST00000190293.1	retained_intron
A_52_P491493	-1.07554	Msh3	mutS homolog 3 [Source:MGI Symbol;Acc:MGI:109519] [ENSMUST00000190462.1]	0.00592919	2.38382	ENSMUST00000190462.1	retained_intron
A_55_P2718338	-1.87892	Dzip1l	DAZ interacting protein 1-like [Source:MGI Symbol;Acc:MGI:1919757] [ENSMUST00000190893.1]	1.33226e-05	0.0905377	ENSMUST00000190893.1	retained_intron
A_55_P2944079	1.38798	Wdr82	WD repeat domain containing 82 [Source:MGI Symbol;Acc:MGI:1924555] [ENSMUST00000191147.1]	1.91942e-06	0.0380829	ENSMUST00000191147.1	retained_intron
A_55_P2742470	-1.34269	Gm37524	Mus musculus, clone IMAGE:4952924, mRNA. [BC039791]	0.0155768	4.93994	ENSMUST00000192272.1	TEC
A_55_P2735155	-2.73493	Eprs	glutamyl-prolyl-tRNA synthetase [Source:MGI Symbol;Acc:MGI:97838] [ENSMUST00000192284.5]	0.000497345	0.318351	ENSMUST00000192284.5	retained_intron
A_66_P126789	-2.65392	Gm37885	Mus musculus adult male hypothalamus cDNA, RIKEN full-length enriched library, clone:A230097D22 product:unclassifiable, full insert sequence. [AK039110]	0.0085467	3.15374	ENSMUST00000192568.1	lncRNA
A_55_P2081398	-1.10669	Gm37194	Mus musculus 3 days neonate thymus cDNA, RIKEN full-length enriched library, clone:A630006J12 product:unclassifiable, full insert sequence. [AK041390]	0.000353015	0.238418	ENSMUST00000193092.1	TEC
A_52_P27774	-2.07185	Ints7	integrator complex subunit 7 [Source:MGI Symbol;Acc:MGI:1924315] [ENSMUST00000193961.5]	0.000138951	0.105765	ENSMUST00000193961.5	retained_intron
A_55_P2734227	-1.7554	Ighd	immunoglobulin heavy constant delta [Source:MGI Symbol;Acc:MGI:96447] [ENSMUST00000194162.5]	0.000148314	0.111901	ENSMUST00000194162.5	IG_C_gene
A_52_P1163703	-1.31873	Gm37423	Mus musculus 13 days embryo male testis cDNA, RIKEN full-length enriched library, clone:6030462N12 product:unclassifiable, full insert sequence. [AK031618]	0.000256122	0.180789	ENSMUST00000194246.1	retained_intron
A_55_P2016691	-1.00776	1700039I01Rik	PREDICTED: Mus musculus RIKEN cDNA 1700039I01 gene (1700039I01Rik), transcript variant X1, ncRNA [XR_001778941]	0.0133412	4.40629	ENSMUST00000194370.1	TEC
A_66_P129671	-2.21301	Gm10305	Mus musculus NOD-derived CD11c +ve dendritic cells cDNA, RIKEN full-length enriched library, clone:F630113I08 product:hypothetical protein, full insert sequence. [AK154974]	4.31581e-06	0.0554073	ENSMUST00000195331.1	TEC
A_55_P2738042	1.14402	Sema3a	sema domain, immunoglobulin domain (Ig), short basic domain, secreted, (semaphorin) 3A [Source:MGI Symbol;Acc:MGI:107558] [ENSMUST00000195907.4]	6.03904e-05	0.0509873	ENSMUST00000195907.4	retained_intron
A_55_P2728058	-4.77558	Zfp697	zinc finger protein 697 [Source:MGI Symbol;Acc:MGI:2139736] [ENSMUST00000196194.4]	1.22702e-07	0.00980669	ENSMUST00000196194.4	processed_transcript
A_55_P2911533	-1.04985	Dnajb4	DnaJ heat shock protein family (Hsp40) member B4 [Source:MGI Symbol;Acc:MGI:1914285] [ENSMUST00000196291.1]	1.1288e-05	0.0905996	ENSMUST00000196291.1	retained_intron
A_55_P1978696	-1.01567	Abcb4	ATP-binding cassette, sub-family B (MDR/TAP), member 4 [Source:MGI Symbol;Acc:MGI:97569] [ENSMUST00000197458.1]	0.00123299	0.682327	ENSMUST00000197458.1	retained_intron
A_55_P2736929	-1.43054	Egf	epidermal growth factor [Source:MGI Symbol;Acc:MGI:95290] [ENSMUST00000197713.1]	0.000764894	0.458573	ENSMUST00000197713.1	nonsense_mediated_decay
A_55_P2730123	-2.68524	Them4	thioesterase superfamily member 4 [Source:MGI Symbol;Acc:MGI:1923028] [ENSMUST00000198494.1]	4.01408e-06	0.053595	ENSMUST00000198494.1	retained_intron
A_55_P2738723	-1.0668	Anxa3	annexin A3 [Source:MGI Symbol;Acc:MGI:1201378] [ENSMUST00000198631.1]	1.5898e-05	0.0488167	ENSMUST00000198631.1	protein_coding
A_65_P18426	-1.16157	Gm43625	JP 2014500723-A/2799: Polycomb-Associated Non-Coding RNAs. [LF195296]	0.000594751	0.37091	ENSMUST00000199177.1	lncRNA
A_55_P2170515	-1.27923	Gm5279	predicted gene 5279 [Source:MGI Symbol;Acc:MGI:3647225] [ENSMUST00000199575.1]	0.000471181	0.304281	ENSMUST00000199575.1	processed_pseudogene
A_66_P107190	-9.38279	Gm42772	Mus musculus 16 days neonate cerebellum cDNA, RIKEN full-length enriched library, clone:9630025C14 product:unclassifiable, full insert sequence. [AK035988]	5.54275e-07	0.0181805	ENSMUST00000199945.1	TEC
A_55_P2869346	-1.8915	Cacna2d1	calcium channel, voltage-dependent, alpha2/delta subunit 1 [Source:MGI Symbol;Acc:MGI:88295] [ENSMUST00000200270.1]	6.47848e-06	0.0656467	ENSMUST00000200270.1	retained_intron
A_55_P2762169	1.37087	Gm43860	Mus musculus 0 day neonate skin cDNA, RIKEN full-length enriched library, clone:4632410L09 product:unclassifiable, full insert sequence. [AK028508]	1.7842e-05	0.0409896	ENSMUST00000201742.1	TEC
A_55_P2892665	-1.30747	Rbpj	recombination signal binding protein for immunoglobulin kappa J region [Source:MGI Symbol;Acc:MGI:96522] [ENSMUST00000202476.1]	0.000260261	0.183232	ENSMUST00000202476.1	retained_intron
A_52_P144138	3.47624	BC049715	cDNA sequence BC049715 [Source:MGI Symbol;Acc:MGI:3605234] [ENSMUST00000203499.1]	6.55772e-05	0.054683	ENSMUST00000203499.1	protein_coding
A_55_P2519295	-2.90187	Dera	deoxyribose-phosphate aldolase (putative) [Source:MGI Symbol;Acc:MGI:1913762] [ENSMUST00000203693.2]	3.16981e-07	0.0155061	ENSMUST00000203693.2	protein_coding
A_55_P2319468	-1.32561	Creb5	cAMP responsive element binding protein 5 [Source:MGI Symbol;Acc:MGI:2443973] [ENSMUST00000204143.2]	0.00634566	2.50842	ENSMUST00000204143.2	processed_transcript
A_55_P2729418	-2.0396	Antxr1	anthrax toxin receptor 1 [Source:MGI Symbol;Acc:MGI:1916788] [ENSMUST00000205033.1]	0.000118556	0.0917673	ENSMUST00000205033.1	protein_coding
A_55_P2740359	1.09973	Tsen34	tRNA splicing endonuclease subunit 34 [Source:MGI Symbol;Acc:MGI:1913328] [ENSMUST00000205287.1]	1.44361e-05	0.0609052	ENSMUST00000205287.1	protein_coding
A_55_P2730611	-2.3282	Prkd2	protein kinase D2 [Source:MGI Symbol;Acc:MGI:2141917] [ENSMUST00000205386.1]	0.0009885	0.566991	ENSMUST00000205386.1	retained_intron
A_55_P2728768	-2.12022	Fam71e1	family with sequence similarity 71, member E1 [Source:MGI Symbol;Acc:MGI:1922788] [ENSMUST00000205422.1]	1.06828e-05	0.0882383	ENSMUST00000205422.1	protein_coding
A_55_P2146749	-1.32755	Rps13	Mus musculus ribosomal protein S13 (Rps13), mRNA [NM_026533]	3.8914e-09	0.00200743	ENSMUST00000205490.1	protein_coding
A_52_P659270	-1.69493	Man2a2	mannosidase 2, alpha 2 [Source:MGI Symbol;Acc:MGI:2150656] [ENSMUST00000205535.1]	0.00010616	0.0833316	ENSMUST00000205535.1	retained_intron
A_55_P2810734	-1.48065	Gm32633	PREDICTED: Mus musculus predicted gene, 32633 (Gm32633), transcript variant X6, ncRNA [XR_882161]	0.000399371	0.26487	ENSMUST00000205726.1	lncRNA
A_55_P2093553	1.07525	Hapln3	hyaluronan and proteoglycan link protein 3 [Source:MGI Symbol;Acc:MGI:1914916] [ENSMUST00000206092.1]	0.000238614	0.170188	ENSMUST00000206092.1	protein_coding
A_55_P2108883	-1.40732	AV356131	Mus musculus adult male spinal cord cDNA, RIKEN full-length enriched library, clone:A330057J19 product:unclassifiable, full insert sequence. [AK138549]	1.67218e-08	0.00338885	ENSMUST00000206201.1	lncRNA
A_52_P478174	-4.62398	Sv2b	synaptic vesicle glycoprotein 2 b [Source:MGI Symbol;Acc:MGI:1927338] [ENSMUST00000206236.1]	0.00105716	0.600605	ENSMUST00000206236.1	retained_intron
A_55_P2738222	-3.05658	Uvrag	UV radiation resistance associated gene [Source:MGI Symbol;Acc:MGI:1925860] [ENSMUST00000207032.1]	9.88361e-05	0.0782648	ENSMUST00000207032.1	retained_intron
A_66_P118516	5.97004	Gm4131	predicted gene 4131 [Source:MGI Symbol;Acc:MGI:3782307] [ENSMUST00000209021.1]	1.82063e-05	0.0400588	ENSMUST00000209021.1	processed_transcript
A_55_P2782833	-1.80595	Gm44948	UI-M-BH3-aur-g-10-0-UI.s1 NIH_BMAP_M_S4 Mus musculus cDNA clone UI-M-BH3-aur-g-10-0-UI 3'. [AW495160]	0.000531478	0.337082	ENSMUST00000209050.1	lncRNA
A_51_P128267	-1.44669	Cyld	CYLD lysine 63 deubiquitinase [Source:MGI Symbol;Acc:MGI:1921506] [ENSMUST00000210302.1]	0.00223648	1.10327	ENSMUST00000210302.1	retained_intron
A_66_P129499	-1.41318	Rfx1	regulatory factor X, 1 (influences HLA class II expression) [Source:MGI Symbol;Acc:MGI:105982] [ENSMUST00000210660.1]	0.000219111	0.157725	ENSMUST00000210660.1	retained_intron
A_55_P2732523	1.03439	Mrps31	mitochondrial ribosomal protein S31 [Source:MGI Symbol;Acc:MGI:1913153] [ENSMUST00000211083.1]	4.95376e-05	0.0432663	ENSMUST00000211083.1	retained_intron
A_55_P2735440	-1.36256	Ankrd10	ankyrin repeat domain 10 [Source:MGI Symbol;Acc:MGI:1921840] [ENSMUST00000211389.1]	0.000128788	0.0988916	ENSMUST00000211389.1	retained_intron
A_55_P2830099	1.221	Sugp1	SURP and G patch domain containing 1 [Source:MGI Symbol;Acc:MGI:1917866] [ENSMUST00000211808.1]	8.10157e-05	0.0657687	ENSMUST00000211808.1	retained_intron
A_55_P2803842	-3.23652	Gm10033	predicted gene 10033 [Source:MGI Symbol;Acc:MGI:3642803] [ENSMUST00000211954.1]	2.13051e-07	0.0127259	ENSMUST00000211954.1	processed_transcript
A_55_P2045818	-1.05666	Gm8940	predicted gene 8940 [Source:MGI Symbol;Acc:MGI:3643403] [ENSMUST00000212585.1]	3.15866e-06	0.0489722	ENSMUST00000212585.1	processed_pseudogene
A_65_P10609	1.92272	Wwp2	WW domain containing E3 ubiquitin protein ligase 2 [Source:MGI Symbol;Acc:MGI:1914144] [ENSMUST00000212906.1]	3.13313e-06	0.0489779	ENSMUST00000212906.1	retained_intron
A_55_P2734827	-1.02094	Ankrd11	ankyrin repeat domain 11 [Source:MGI Symbol;Acc:MGI:1924337] [ENSMUST00000212937.1]	0.000182581	0.134083	ENSMUST00000212937.1	protein_coding
A_55_P2900592	2.46757	Lpl	lipoprotein lipase [Source:MGI Symbol;Acc:MGI:96820] [ENSMUST00000213071.1]	2.72163e-06	0.046378	ENSMUST00000213071.1	retained_intron
A_65_P13433	-1.90416	Parp6	poly (ADP-ribose) polymerase family, member 6 [Source:MGI Symbol;Acc:MGI:1914537] [ENSMUST00000213419.1]	0.000236514	0.168838	ENSMUST00000213419.1	retained_intron
A_55_P1983016	2.32143	Rp9	retinitis pigmentosa 9 (human) [Source:MGI Symbol;Acc:MGI:2157166] [ENSMUST00000214005.1]	1.95208e-09	0.00138464	ENSMUST00000214005.1	retained_intron
A_66_P129327	-2.83058	Gm48742	Mus musculus 9.5 days embryo parthenogenote cDNA, RIKEN full-length enriched library, clone:B130046N22 product:unclassifiable, full insert sequence. [AK045205]	2.64228e-06	0.0457122	ENSMUST00000215342.1	lncRNA
A_55_P2729026	-1.32086	Parp6	poly (ADP-ribose) polymerase family, member 6 [Source:MGI Symbol;Acc:MGI:1914537] [ENSMUST00000215381.1]	0.00491478	2.06066	ENSMUST00000215381.1	retained_intron
A_55_P2741684	-2.49584	Cspg4	chondroitin sulfate proteoglycan 4 [Source:MGI Symbol;Acc:MGI:2153093] [ENSMUST00000215666.1]	0.00909691	3.30858	ENSMUST00000215666.1	retained_intron
A_55_P2934971	-2.28725	Lta4h	leukotriene A4 hydrolase [Source:MGI Symbol;Acc:MGI:96836] [ENSMUST00000216146.1]	9.95543e-08	0.008967	ENSMUST00000216146.1	retained_intron
A_55_P2727237	-1.30439	Parp6	poly (ADP-ribose) polymerase family, member 6 [Source:MGI Symbol;Acc:MGI:1914537] [ENSMUST00000217195.1]	1.66517e-05	0.0454062	ENSMUST00000217195.1	retained_intron
A_55_P2778370	1.25189	Gm38398	ve39g06.x1 Soares_mammary_gland_NbMMG Mus musculus cDNA clone IMAGE:820570 3'. [AI467594]	6.87596e-05	0.0569933	ENSMUST00000217211.1	lncRNA
A_55_P2139318	-3.85134	Cdhr3	cadherin-related family member 3 [Source:MGI Symbol;Acc:MGI:1916014] [ENSMUST00000219158.1]	0.00176878	0.911456	ENSMUST00000219158.1	processed_transcript
A_55_P2859487	-1.67821	Gm36208	PREDICTED: Mus musculus predicted gene, 36208 (Gm36208), transcript variant X2, ncRNA [XR_380898]	5.23577e-05	0.04518	ENSMUST00000220013.1	lncRNA
A_55_P2736275	-1.60341	E2f6	E2F transcription factor 6 [Source:MGI Symbol;Acc:MGI:1354159] [ENSMUST00000220794.1]	0.00049362	0.316252	ENSMUST00000220794.1	nonsense_mediated_decay
A_66_P104046	-1.2683	Tdp1	tyrosyl-DNA phosphodiesterase 1 [Source:MGI Symbol;Acc:MGI:1920036] [ENSMUST00000221396.1]	0.00944157	3.40426	ENSMUST00000221396.1	retained_intron
A_55_P2730367	-1.38462	Kidins220	kinase D-interacting substrate 220 [Source:MGI Symbol;Acc:MGI:1924730] [ENSMUST00000221423.1]	0.00592381	2.38318	ENSMUST00000221423.1	retained_intron
A_66_P121007	-1.60248	Gm48436	H3048D01-5 NIA Mouse 15K cDNA Clone Set Mus musculus cDNA clone H3048D01 5', mRNA sequence [BG080041]	0.000135701	0.103624	ENSMUST00000221886.1	lncRNA
A_55_P2728128	-2.01696	Taf1b	TATA-box binding protein associated factor, RNA polymerase I, B [Source:MGI Symbol;Acc:MGI:109577] [ENSMUST00000222710.1]	7.27059e-06	0.0710103	ENSMUST00000222710.1	protein_coding
A_55_P2935341	-1.97298	Foxn3	forkhead box N3 [Source:MGI Symbol;Acc:MGI:1918625] [ENSMUST00000222918.1]	3.31792e-06	0.0496769	ENSMUST00000222918.1	retained_intron
A_55_P2740735	-1.06242	Zmynd11	zinc finger, MYND domain containing 11 [Source:MGI Symbol;Acc:MGI:1913755] [ENSMUST00000222927.1]	2.10468e-05	0.0331014	ENSMUST00000222927.1	retained_intron
A_66_P133659	-2.05667	Trappc12	trafficking protein particle complex 12 [Source:MGI Symbol;Acc:MGI:2445089] [ENSMUST00000223552.1]	1.66751e-06	0.0346604	ENSMUST00000223552.1	retained_intron
A_55_P2729058	1.0442	Adk	adenosine kinase [Source:MGI Symbol;Acc:MGI:87930] [ENSMUST00000223558.1]	3.96827e-06	0.0537422	ENSMUST00000223558.1	processed_transcript
A_66_P130865	-1.6112	9630015K15Rik	PREDICTED: Mus musculus RIKEN cDNA 9630015K15 gene (9630015K15Rik), transcript variant X6, ncRNA [XR_001781293]	0.00601981	2.41103	ENSMUST00000225122.1	lncRNA
A_55_P2735615	-1.08521	Tbc1d5	TBC1 domain family, member 5 [Source:MGI Symbol;Acc:MGI:1919488] [ENSMUST00000225252.1]	0.00793262	2.97887	ENSMUST00000225252.1	retained_intron
A_55_P2735630	-1.16989	Ttbk1	tau tubulin kinase 1 [Source:MGI Symbol;Acc:MGI:2147036] [ENSMUST00000225808.1]	0.000180864	0.133028	ENSMUST00000225808.1	protein_coding
A_52_P119039	-1.67011	Hmgcs1	3-hydroxy-3-methylglutaryl-Coenzyme A synthase 1 [Source:MGI Symbol;Acc:MGI:107592] [ENSMUST00000226092.1]	0.0110955	3.84519	ENSMUST00000226092.1	retained_intron
A_51_P502859	-1.1131	Dgkh	diacylglycerol kinase, eta [Source:MGI Symbol;Acc:MGI:2444188] [ENSMUST00000227820.1]	0.000313413	0.215389	ENSMUST00000227820.1	processed_transcript
A_55_P2733467	-1.46548	Pdgfb	platelet derived growth factor, B polypeptide [Source:MGI Symbol;Acc:MGI:97528] [ENSMUST00000229168.1]	0.000295205	0.20441	ENSMUST00000229168.1	retained_intron
A_52_P365925	-3.89567	Gm49459	predicted gene, 49459 [Source:MGI Symbol;Acc:MGI:6155116] [ENSMUST00000229330.1]	2.94638e-05	0.0303434	ENSMUST00000229330.1	processed_pseudogene
A_55_P2351345	-3.61735	4930578M01Rik	Mus musculus 10 days neonate cortex cDNA, RIKEN full-length enriched library, clone:A830036G24 product:unclassifiable, full insert sequence. [AK139381]	3.72406e-06	0.0529629	ENSMUST00000230013.1	lncRNA
A_51_P219970	-1.76259	Cela1	chymotrypsin-like elastase family, member 1 [Source:MGI Symbol;Acc:MGI:95314] [ENSMUST00000230642.1]	0.00566672	2.30309	ENSMUST00000230642.1	retained_intron
A_51_P470258	-3.31992	Caskin1	CASK interacting protein 1 [Source:MGI Symbol;Acc:MGI:2442952] [ENSMUST00000234171.1]	0.0017021	0.883512	ENSMUST00000234171.1	retained_intron
A_55_P2243162	-1.29888	Gm31087	PREDICTED: Mus musculus predicted gene, 31087 (Gm31087), ncRNA [XR_877350]	0.0128007	4.27256	ENSMUST00000236700.1	lncRNA
A_55_P2738867	1.53806	Pggt1b	protein geranylgeranyltransferase type I, beta subunit [Source:MGI Symbol;Acc:MGI:1917514] [ENSMUST00000237757.1]	1.05814e-06	0.0268053	ENSMUST00000237757.1	retained_intron
A_66_P134946	-1.98401	BC026513	JP 2014500723-A/8990: Polycomb-Associated Non-Coding RNAs. [LF201487]	0.00607939	2.42957	ENSMUST00000238024.1	lncRNA
A_51_P376149	-2.08016	Eef1akmt1	Mus musculus EEF1A alpha lysine methyltransferase 1 (Eef1akmt1), mRNA [NM_026526]	6.91728e-08	0.00713674	ENSMUST00000239099.1	protein_coding
A_55_P1973352	-1.01898	Gm3579	Mus musculus strain ICR clone Li(i)01 endogenous retrovirus U3 region, partial sequence. [FJ654066]	1.61334e-06	0.03416	FJ654066	other
A_55_P2509490	5.57151	AA465934	UNVERIFIED: Mus musculus clone TCONS_00025133 XLOC_013468 mRNA sequence. [KY467468]	2.24122e-12	1.27178e-05	KY467468	ncRNA
A_55_P2737402	1.12204	Zfp458	Mus musculus zinc finger protein 458 (Zfp458), transcript variant 1, mRNA [NM_001001152]	3.14508e-07	0.015655	NM_001001152	protein_coding
A_55_P2061779	-1.85582	Zfp456	Mus musculus zinc finger protein 456 (Zfp456), mRNA [NM_001001186]	0.00978078	3.49327	NM_001001186	protein_coding
A_66_P105563	-1.24987	Ces5a	Mus musculus carboxylesterase 5A (Ces5a), mRNA [NM_001003951]	0.000261066	0.183754	NM_001003951	processed_transcript
A_52_P375312	1.3766	Jaml	Mus musculus junction adhesion molecule like (Jaml), mRNA [NM_001005421]	0.000133269	0.102001	NM_001005421	retained_intron
A_55_P2165544	-1.40003	Aebp2	Mus musculus AE binding protein 2 (Aebp2), transcript variant 1, mRNA [NM_001005605]	3.76057e-07	0.0159249	NM_001005605	protein_coding
A_52_P667567	-1.44866	Patj	Mus musculus PATJ, crumbs cell polarity complex component (Patj), transcript variant 2, mRNA [NM_001005784]	0.000268545	0.188294	NM_001005784	protein_coding
A_55_P2030647	-1.32888	Dusp13	Mus musculus dual specificity phosphatase 13 (Dusp13), transcript variant 1, mRNA [NM_001007268]	0.000409618	0.270371	NM_001007268	nonsense_mediated_decay
A_55_P2083153	-1.87692	1700001J03Rik	Mus musculus RIKEN cDNA 1700001J03 gene (1700001J03Rik), mRNA [NM_001008547]	0.0138555	4.53629	NM_001008547	retained_intron
A_55_P2052056	-1.45225	A3galt2	Mus musculus alpha 1,3-galactosyltransferase 2 (isoglobotriaosylceramide synthase) (A3galt2), mRNA [NM_001009819]	0.00154093	0.815138	NM_001009819	protein_coding
A_55_P2080756	-1.24454	Olfr704	Mus musculus olfactory receptor 704 (Olfr704), mRNA [NM_001011749]	0.0020293	1.01923	NM_001011749	protein_coding
A_55_P2052360	-1.16783	Olfr1382	Mus musculus olfactory receptor 1382 (Olfr1382), mRNA [NM_001011790]	0.000866453	0.50929	NM_001011790	protein_coding
A_55_P2065298	-1.14211	Olfr1500	Mus musculus olfactory receptor 1500 (Olfr1500), mRNA [NM_001011831]	0.0101945	3.609	NM_001011831	protein_coding
A_55_P1958758	-1.81493	Olfr965	Mus musculus olfactory receptor 965 (Olfr965), mRNA [NM_001011859]	0.000780991	0.467187	NM_001011859	protein_coding
A_55_P1957797	1.8145	Bpifb1	Mus musculus BPI fold containing family B, member 1 (Bpifb1), transcript variant 1, mRNA [NM_001012392]	2.13896e-06	0.040324	NM_001012392	retained_intron
A_51_P322022	-1.7259	Hspb6	Mus musculus heat shock protein, alpha-crystallin-related, B6 (Hspb6), transcript variant 1, mRNA [NM_001012401]	0.00194247	0.984596	NM_001012401	processed_transcript
A_55_P1966155	-1.43875	Wfdc6b	Mus musculus WAP four-disulfide core domain 6B (Wfdc6b), mRNA [NM_001012725]	0.00202801	1.01894	NM_001012725	protein_coding
A_55_P2080130	-1.25199	Aim2	Mus musculus absent in melanoma 2 (Aim2), mRNA [NM_001013779]	0.000760906	0.456423	NM_001013779	protein_coding
A_55_P2073248	-1.39836	Slc25a34	Mus musculus solute carrier family 25, member 34 (Slc25a34), mRNA [NM_001013780]	4.51595e-05	0.0402036	NM_001013780	protein_coding
A_51_P358037	1.09167	Abi3bp	Mus musculus ABI gene family, member 3 (NESH) binding protein (Abi3bp), transcript variant 5, mRNA [NM_001014423]	0.000179146	0.132055	NM_001014423	protein_coding
A_55_P1991811	-1.54588	Gm5431	Mus musculus predicted gene 5431 (Gm5431), mRNA [NM_001024230]	0.000954559	0.551312	NM_001024230	protein_coding
A_52_P418515	1.26564	Cfap299	Mus musculus cilia and flagella associated protein 299 (Cfap299), mRNA [NM_001024614]	0.000210678	0.152369	NM_001024614	protein_coding
A_51_P341066	-1.34397	Sla	Mus musculus src-like adaptor (Sla), transcript variant 1, mRNA [NM_001029841]	0.000902619	0.525972	NM_001029841	protein_coding
A_55_P2017413	-1.01451	Gm4788	Mus musculus predicted gene 4788 (Gm4788), transcript variant 1, mRNA [NM_001029977]	0.0056246	2.29024	NM_001029977	protein_coding
A_55_P2050872	-1.45181	Fcrlb	Mus musculus Fc receptor-like B (Fcrlb), mRNA [NM_001029984]	0.000902512	0.525963	NM_001029984	protein_coding
A_55_P2009077	-1.28717	Sybu	Mus musculus syntabulin (syntaxin-interacting) (Sybu), transcript variant b, mRNA [NM_001032727]	7.60502e-06	0.072651	NM_001032727	protein_coding
A_52_P483929	1.32082	Cfap44	Mus musculus cilia and flagella associated protein 44 (Cfap44), mRNA [NM_001033247]	0.00141961	0.762623	NM_001033247	protein_coding
A_55_P2039556	-1.07698	Pak6	Mus musculus p21 (RAC1) activated kinase 6 (Pak6), transcript variant 1, mRNA [NM_001033254]	1.57867e-06	0.0341914	NM_001033254	retained_intron
A_52_P661159	-1.13117	Gm136	Mus musculus predicted gene 136 (Gm136), mRNA [NM_001033255]	7.7346e-05	0.0631511	NM_001033255	protein_coding
A_55_P2759442	-2.76706	Spata5l1	Mus musculus spermatogenesis associated 5-like 1 (Spata5l1), mRNA [NM_001033256]	0.00813666	3.0384	NM_001033256	protein_coding
A_55_P2017977	-1.77287	Gm525	Mus musculus predicted gene 525 (Gm525), mRNA [NM_001033266]	0.00242373	1.17541	NM_001033266	protein_coding
A_52_P105765	-1.44262	Cdc42bpg	Mus musculus CDC42 binding protein kinase gamma (DMPK-like) (Cdc42bpg), mRNA [NM_001033342]	0.0119372	4.0603	NM_001033342	protein_coding
A_55_P2744772	-1.40894	Treml2	Mus musculus triggering receptor expressed on myeloid cells-like 2 (Treml2), transcript variant 1, mRNA [NM_001033405]	0.00194993	0.987318	NM_001033405	protein_coding
A_55_P2495732	-1.34837	Rbm44	Mus musculus RNA binding motif protein 44 (Rbm44), mRNA [NM_001033408]	0.000905683	0.527486	NM_001033408	retained_intron
A_66_P111127	1.03843	Gramd2	Mus musculus GRAM domain containing 2 (Gramd2), transcript variant 2, mRNA [NM_001033498]	0.000613119	0.380608	NM_001033498	retained_intron
A_52_P14526	-1.0466	Zyg11b	Mus musculus zyg-ll family member B, cell cycle regulator (Zyg11b), mRNA [NM_001033634]	3.03734e-06	0.0486876	NM_001033634	protein_coding
A_55_P2017769	-1.17759	B020031M17Rik	Mus musculus RIKEN cDNA B020031M17 gene (B020031M17Rik), mRNA [NM_001033769]	0.000695687	0.422935	NM_001033769	protein_coding
A_55_P1966838	8.22847	Xaf1	Mus musculus XIAP associated factor 1 (Xaf1), transcript variant 1, mRNA [NM_001037713]	8.38999e-05	0.0678191	NM_001037713	protein_coding
A_66_P116202	-1.2372	Zfp791	Mus musculus zinc finger protein 791 (Zfp791), transcript variant 1, mRNA [NM_001037745]	0.000172386	0.127653	NM_001037745	protein_coding
A_55_P2759344	-1.41353	Zfp987	Mus musculus zinc finger protein 987 (Zfp987), mRNA [NM_001037926]	0.000954425	0.551291	NM_001037926	protein_coding
A_51_P265348	-1.11229	Ldb3	Mus musculus LIM domain binding 3 (Ldb3), transcript variant 7, mRNA [NM_001039076]	0.00317964	1.46167	NM_001039076	protein_coding
A_55_P2043782	-1.08118	Trpm1	Mus musculus transient receptor potential cation channel, subfamily M, member 1 (Trpm1), transcript variant 2, mRNA [NM_001039104]	0.000975606	0.561013	NM_001039104	retained_intron
A_55_P2162825	-3.02727	Smco3	Mus musculus single-pass membrane protein with coiled-coil domains 3 (Smco3), mRNA [NM_001039558]	6.72256e-06	0.0675171	NM_001039558	protein_coding
A_55_P1975667	-1.03403	Rhox4g	Mus musculus reproductive homeobox 4G (Rhox4g), mRNA [NM_001039698]	0.000263958	0.185398	NM_001039698	protein_coding
A_55_P2062255	-1.01861	Syne3	Mus musculus spectrin repeat containing, nuclear envelope family member 3 (Syne3), transcript variant 1, mRNA [NM_001042699]	0.00233819	1.14321	NM_001042699	protein_coding
A_51_P310862	-1.22621	Zfp455	Mus musculus zinc finger protein 455 (Zfp455), mRNA [NM_001048204]	0.0044159	1.89489	NM_001048204	protein_coding
A_55_P1956160	3.07556	Gm8909	Mus musculus predicted gene 8909 (Gm8909), mRNA [NM_001081032]	9.28064e-06	0.0807714	NM_001081032	protein_coding
A_55_P2043627	-1.18565	Fam89a	Mus musculus family with sequence similarity 89, member A (Fam89a), mRNA [NM_001081120]	0.000717243	0.434318	NM_001081120	protein_coding
A_51_P149313	-1.00658	Cep63	Mus musculus centrosomal protein 63 (Cep63), transcript variant 1, mRNA [NM_001081122]	1.40179e-08	0.00305942	NM_001081122	protein_coding
A_52_P561864	-1.49818	Cntnap3	Mus musculus contactin associated protein-like 3 (Cntnap3), mRNA [NM_001081129]	0.00117698	0.656712	NM_001081129	protein_coding
A_55_P1994385	-1.26864	B3gnt6	Mus musculus UDP-GlcNAc:betaGal beta-1,3-N-acetylglucosaminyltransferase 6 (core 3 synthase) (B3gnt6), mRNA [NM_001081167]	0.000353307	0.23853	NM_001081167	protein_coding
A_66_P106040	-1.16298	Sh3d19	Mus musculus SH3 domain protein D19 (Sh3d19), mRNA [NM_001082414]	0.000746911	0.449311	NM_001082414	retained_intron
A_55_P2092869	1.01169	Anxa9	Mus musculus annexin A9 (Anxa9), transcript variant 1, mRNA [NM_001085383]	0.000186281	0.136676	NM_001085383	protein_coding
A_55_P2073642	-1.85214	1600014C10Rik	Mus musculus RIKEN cDNA 1600014C10 gene (1600014C10Rik), transcript variant 1, mRNA [NM_001085385]	0.000134939	0.10314	NM_001085385	protein_coding
A_55_P2099877	-1.40881	Vmn2r85	Mus musculus vomeronasal 2, receptor 85 (Vmn2r85), mRNA [NM_001102602]	0.000480557	0.309245	NM_001102602.1	protein_coding
A_55_P1953656	-2.40107	Vmn2r33	Mus musculus vomeronasal 2, receptor 33 (Vmn2r33), mRNA [NM_001105065]	6.56221e-06	0.0663766	NM_001105065	protein_coding
A_55_P1990398	-1.26161	Vmn2r48	Mus musculus vomeronasal 2, receptor 48 (Vmn2r48), mRNA [NM_001105152]	5.27177e-05	0.0454216	NM_001105152.1	protein_coding
A_66_P109183	1.02649	Apold1	Mus musculus apolipoprotein L domain containing 1 (Apold1), mRNA [NM_001109914]	0.00401288	1.75866	NM_001109914	protein_coding
A_52_P167535	-1.02097	Efcab12	Mus musculus EF-hand calcium binding domain 12 (Efcab12), mRNA [NM_001110506]	0.000235896	0.168482	NM_001110506	nonsense_mediated_decay
A_52_P328825	1.89728	Wdfy1	Mus musculus WD repeat and FYVE domain containing 1 (Wdfy1), transcript variant 1, mRNA [NM_001111279]	5.98935e-06	0.0634078	NM_001111279	protein_coding
A_51_P390314	1.21387	Wdfy1	Mus musculus WD repeat and FYVE domain containing 1 (Wdfy1), transcript variant 1, mRNA [NM_001111279]	8.83517e-05	0.0709527	NM_001111279	nonsense_mediated_decay
A_52_P648146	-1.05862	Vmn2r-ps37	Mus musculus vomeronasal 2, receptor 29 (Vmn2r29), transcript variant 1, mRNA [NM_001113468]	0.000691103	0.420464	NM_001113468	unprocessed_pseudogene
A_55_P2008452	1.04192	Wtap	Mus musculus Wilms tumour 1-associating protein (Wtap), transcript variant 1, mRNA [NM_001113533]	1.63586e-05	0.0466702	NM_001113533	protein_coding
A_55_P2493008	-1.13471	Ucma	Mus musculus upper zone of growth plate and cartilage matrix associated (Ucma), transcript variant 2, mRNA [NM_001113558]	0.0104115	3.66796	NM_001113558	protein_coding
A_55_P2012874	-1.13863	Cfap221	Mus musculus cilia and flagella associated protein 221 (Cfap221), mRNA [NM_001115074]	0.0138818	4.54281	NM_001115074	protein_coding
A_51_P482265	-1.2385	Zfp984	Mus musculus zinc finger protein 984 (Zfp984), mRNA [NM_001127189]	4.5861e-05	0.0406813	NM_001127189	protein_coding
A_55_P2101231	-1.00882	Aldh7a1	Mus musculus aldehyde dehydrogenase family 7, member A1 (Aldh7a1), transcript variant 2, mRNA [NM_001127338]	4.63107e-06	0.0572527	NM_001127338	nonsense_mediated_decay
A_52_P598634	-1.22886	1810014B01Rik	Mus musculus RIKEN cDNA 1190007I07 gene (1190007I07Rik), transcript variant 1, mRNA [NM_001135567]	8.52069e-07	0.0235857	NM_001135567	transcribed_unprocessed_pseudogene
A_66_P134068	-1.02353	C2cd4d	Mus musculus C2 calcium-dependent domain containing 4D (C2cd4d), mRNA [NM_001136117]	0.000794737	0.47426	NM_001136117	protein_coding
A_55_P2505350	-1.58521	Utp14b	Mus musculus UTP14B small subunit processome component (Utp14b), transcript variant 1, mRNA [NM_001136226]	0.000469712	0.303505	NM_001136226	protein_coding
A_55_P2092252	-1.01929	Frrs1l	Mus musculus ferric-chelate reductase 1 like (Frrs1l), mRNA [NM_001142965]	2.00901e-05	0.0358157	NM_001142965	nonsense_mediated_decay
A_55_P2908180	-1.63103	Ddx4	Mus musculus DEAD (Asp-Glu-Ala-Asp) box polypeptide 4 (Ddx4), transcript variant 1, mRNA [NM_001145885]	9.73115e-05	0.0771976	NM_001145885	protein_coding
A_66_P104665	-1.70505	Slc15a2	Mus musculus solute carrier family 15 (H+/peptide transporter), member 2 (Slc15a2), transcript variant 2, mRNA [NM_001145899]	2.48257e-07	0.0139479	NM_001145899	protein_coding
A_55_P2350617	-1.76659	Slc37a2	Mus musculus solute carrier family 37 (glycerol-3-phosphate transporter), member 2 (Slc37a2), transcript variant 1, mRNA [NM_001145960]	0.00281031	1.32297	NM_001145960	protein_coding
A_52_P196476	-1.39474	Slc11a2	Mus musculus solute carrier family 11 (proton-coupled divalent metal ion transporters), member 2 (Slc11a2), transcript variant 1, mRNA [NM_001146161]	0.000179642	0.132301	NM_001146161	protein_coding
A_55_P2501095	2.27614	Rbm46	Mus musculus RNA binding motif protein 46 (Rbm46), transcript variant 1, mRNA [NM_001146328]	7.35503e-06	0.071222	NM_001146328	proteincoding
A_55_P2490244	-1.42569	H13	Mus musculus histocompatibility 13 (H13), transcript variant 4, mRNA [NM_001159553]	1.61326e-06	0.0342862	NM_001159553	protein_coding
A_55_P2490874	-5.1261	Trappc12	Mus musculus trafficking protein particle complex 12 (Trappc12), transcript variant 3, mRNA [NM_001161411]	3.57633e-08	0.00534049	NM_001161411	protein_coding
A_55_P2088711	1.33629	Sgsm1	Mus musculus small G protein signaling modulator 1 (Sgsm1), transcript variant 3, mRNA [NM_001162965]	4.11581e-05	0.0373981	NM_001162965	processed_transcript
A_55_P2111331	-1.09567	Klhl32	Mus musculus kelch-like 32 (Klhl32), transcript variant 1, mRNA [NM_001163020]	2.83135e-05	0.0303141	NM_001163020	protein_coding
A_51_P243514	-1.48194	Macc1	Mus musculus metastasis associated in colon cancer 1 (Macc1), mRNA [NM_001163136]	0.014201	4.61796	NM_001163136	protein_coding
A_55_P2492234	-2.19287	Gm17660	Mus musculus predicted gene, 17660 (Gm17660), mRNA [NM_001163772]	0.00263094	1.25435	NM_001163772	protein_coding
A_51_P128075	4.80133	Tescl	Mus musculus tescalcin-like (Tescl), mRNA [NM_001163810]	0.000694496	0.422347	NM_001163810	protein_coding
A_52_P707503	-1.3403	Tmem212	Mus musculus transmembrane protein 212 (Tmem212), mRNA [NM_001164437]	0.00154588	0.817224	NM_001164437	protein_coding
A_55_P2015912	1.54253	Zfp961	Mus musculus zinc finger protein 961 (Zfp961), mRNA [NM_001164581]	2.59804e-06	0.0452227	NM_001164581	nonsense_mediated_decay
A_52_P257919	-1.77827	Soga1	Mus musculus suppressor of glucose, autophagy associated 1 (Soga1), mRNA [NM_001164663]	0.0047512	2.00481	NM_001164663	protein_coding
A_51_P121134	1.99196	Dnah6	Mus musculus dynein, axonemal, heavy chain 6 (Dnah6), mRNA [NM_001164669]	0.00156093	0.822957	NM_001164669	protein_coding
A_55_P2030269	1.94245	Dnah6	Mus musculus dynein, axonemal, heavy chain 6 (Dnah6), mRNA [NM_001164669]	0.000273515	0.1914	NM_001164669	protein_coding
A_51_P474053	-1.3082	Erv3	Mus musculus endogenous retroviral sequence 3 (Erv3), mRNA [NM_001166206]	0.00534209	2.19856	NM_001166206	protein_coding
A_55_P2128148	-3.75326	D830031N03Rik	Mus musculus RIKEN cDNA D830031N03 gene (D830031N03Rik), mRNA [NM_001167918]	0.000657007	0.40344	NM_001167918	protein_coding
A_55_P1982996	-1.31586	Ramp1	Mus musculus receptor (calcitonin) activity modifying protein 1 (Ramp1), transcript variant 3, mRNA [NM_001168392]	1.17533e-05	0.0923738	NM_001168392	protein_coding
A_55_P2085370	-1.6101	Traf7	Mus musculus TNF receptor-associated factor 7 (Traf7), transcript variant 2, mRNA [NM_001172114]	0.000103101	0.0812338	NM_001172114	protein_coding
A_55_P2066230	-1.05604	Hck	Mus musculus hemopoietic cell kinase (Hck), transcript variant 1, mRNA [NM_001172117]	0.00677978	2.64194	NM_001172117	protein_coding
A_55_P2714886	1.13904	Zfp600	Mus musculus zinc finger protein 600 (Zfp600), transcript variant 1, mRNA [NM_001177546]	0.00185571	0.948753	NM_001177546	protein_coding
A_55_P2715889	1.02512	Zfp600	Mus musculus zinc finger protein 600 (Zfp600), transcript variant 1, mRNA [NM_001177546]	0.0017227	0.892086	NM_001177546	protein_coding
A_55_P2076692	-1.43931	Wfdc6a	Mus musculus WAP four-disulfide core domain 6A (Wfdc6a), transcript variant 1, mRNA [NM_001177848]	0.000269359	0.188748	NM_001177848	protein_coding
A_55_P2483154	-1.47486	Rpgr	Mus musculus retinitis pigmentosa GTPase regulator (Rpgr), transcript variant 6, mRNA [NM_001177954]	0.000105162	0.0826167	NM_001177954	retained_intron
A_66_P100989	-1.94777	Dcdc2b	Mus musculus doublecortin domain containing 2b (Dcdc2b), mRNA [NM_001195730]	5.27823e-06	0.0597831	NM_001195730	protein_coding
A_66_P124688	-2.12314	BC049352	Mus musculus cDNA sequence BC049352 (BC049352), mRNA [NM_001198971]	0.00040208	0.266387	NM_001198971	processed_transcript
A_55_P1966774	4.24483	Serpina3i	Mus musculus serine (or cysteine) peptidase inhibitor, clade A, member 3I (Serpina3i), mRNA [NM_001199940]	5.28207e-05	0.0455035	NM_001199940	protein_coding
A_66_P130730	2.84717	Zfp963	Mus musculus zinc finger protein 963 (Zfp963), mRNA [NM_001200023]	7.09461e-05	0.0585491	NM_001200023	protein_coding
A_66_P132695	1.30379	1700015F17Rik	Mus musculus RIKEN cDNA 1700015F17 gene (1700015F17Rik), mRNA [NM_001200025]	0.000145785	0.110286	NM_001200025	nonsense_mediated_decay
A_55_P2141058	-1.57675	Nat8f6	Mus musculus N-acetyltransferase 8 (GCN5-related) family member 6 (Nat8f6), mRNA [NM_001201389]	0.00112515	0.632649	NM_001201389	protein_coding
A_55_P2742201	-1.03897	Nat8f6	Mus musculus N-acetyltransferase 8 (GCN5-related) family member 6 (Nat8f6), mRNA [NM_001201389]	0.0146874	4.73141	NM_001201389	protein_coding
A_55_P2009001	-1.48765	Gprc5d	Mus musculus G protein-coupled receptor, family C, group 5, member D (Gprc5d), transcript variant 1, mRNA [NM_001205396]	0.0063284	2.50369	NM_001205396	protein_coding
A_55_P2075613	-1.03657	Gm13286	Mus musculus predicted gene 13286 (Gm13286), mRNA [NM_001243150]	0.00581402	2.34733	NM_001243150	unprocessed_pseudogene
A_55_P2744543	-1.341	Hfm1	Mus musculus HFM1, ATP-dependent DNA helicase homolog (Hfm1), transcript variant 2, mRNA [NM_001252516]	0.00212965	1.06015	NM_001252516	protein_coding
A_55_P2165414	5.54087	Serpina1a	Mus musculus serine (or cysteine) peptidase inhibitor, clade A, member 1A (Serpina1a), transcript variant 2, mRNA [NM_001252569]	0.000278336	0.194486	NM_001252569	protein_coding
A_55_P2110703	1.00726	BC107364	Mus musculus cDNA sequence BC107364 (BC107364), transcript variant 1, mRNA [NM_001256180]	0.00205138	1.02768	NM_001256180	protein_coding
A_66_P103152	-1.81304	Gm19345	Mus musculus predicted gene, 19345 (Gm19345), mRNA [NM_001270489]	1.21534e-05	0.0935742	NM_001270489	protein_coding
A_66_P137336	1.61529	Clip4	Mus musculus CAP-GLY domain containing linker protein family, member 4 (Clip4), transcript variant 3, mRNA [NM_001271483]	9.63686e-09	0.00287813	NM_001271483	nonsense_mediated_decay
A_55_P1954448	-1.33931	Myh14	Mus musculus myosin, heavy polypeptide 14 (Myh14), transcript variant 2, mRNA [NM_001271540]	0.00541591	2.22169	NM_001271540	protein_coding
A_55_P2094686	-1.14348	Smim10l1	Mus musculus small integral membrane protein 10 like 1 (Smim10l1), transcript variant 2, mRNA [NM_001271583]	1.24865e-05	0.0949794	NM_001271583	protein_coding
A_55_P2934399	-1.09923	Ano10	Mus musculus anoctamin 10 (Ano10), transcript variant 2, mRNA [NM_001271873]	3.58687e-06	0.0517906	NM_001271873	protein_coding
A_55_P2132024	1.12695	Tekt1	Mus musculus tektin 1 (Tekt1), transcript variant 1, mRNA [NM_001282006]	0.0022859	1.12316	NM_001282006	protein_coding
A_55_P2807466	-1.45301	Paqr7	Mus musculus progestin and adipoQ receptor family member VII (Paqr7), transcript variant 1, mRNA [NM_001285845]	3.70596e-06	0.0528378	NM_001285845	protein_coding
A_55_P2730576	-1.34551	Dock10	Mus musculus dedicator of cytokinesis 10 (Dock10), transcript variant 2, mRNA [NM_001285927]	0.001911	0.971245	NM_001285927	protein_coding
A_55_P1967829	-1.05012	Klc3	Mus musculus kinesin light chain 3 (Klc3), transcript variant 1, mRNA [NM_001286038]	0.00240093	1.16724	NM_001286038	retained_intron
A_65_P02058	-1.17607	Zfp322a	Mus musculus zinc finger protein 322A (Zfp322a), transcript variant 3, mRNA [NM_001286155]	1.30967e-05	0.098044	NM_001286155	protein_coding
A_51_P264227	-1.0804	Gpr160	Mus musculus G protein-coupled receptor 160 (Gpr160), transcript variant 4, mRNA [NM_001286994]	0.000767394	0.459732	NM_001286994	protein_coding
A_55_P2497020	-2.23349	Nup98	Mus musculus nucleoporin 98 (Nup98), transcript variant 5, mRNA [NM_001287167]	2.59374e-05	0.0300555	NM_001287167	protein_coding
A_52_P585424	-1.78809	Crppa	Mus musculus CDP-L-ribitol pyrophosphorylase A (Crppa), transcript variant 4, mRNA [NM_001289504]	0.00118536	0.660157	NM_001289504	protein_coding
A_55_P2068891	-1.98529	Pear1	Mus musculus platelet endothelial aggregation receptor 1 (Pear1), transcript variant 5, mRNA [NM_001289600]	0.00295679	1.37934	NM_001289600	protein_coding
A_55_P1985328	-1.30502	Tmem241	Mus musculus transmembrane protein 241 (Tmem241), transcript variant 1, mRNA [NM_001289666]	6.20724e-06	0.0642756	NM_001289666	nonsense_mediated_decay
A_55_P2062469	-1.11707	Col12a1	Mus musculus collagen, type XII, alpha 1 (Col12a1), mRNA [NM_001290308]	0.000783227	0.468376	NM_001290308	protein_coding
A_55_P2916011	1.01911	Rdh13	Mus musculus retinol dehydrogenase 13 (all-trans and 9-cis) (Rdh13), transcript variant 3, mRNA [NM_001290411]	7.93364e-07	0.0228525	NM_001290411	protein_coding
A_55_P2032770	1.88891	Inpp5e	Mus musculus inositol polyphosphate-5-phosphatase E (Inpp5e), transcript variant 2, mRNA [NM_001290437]	7.35477e-06	0.0713413	NM_001290437	protein_coding
A_55_P1997106	-1.33897	Large2	Mus musculus LARGE xylosyl- and glucuronyltransferase 2 (Large2), transcript variant 5, mRNA [NM_001290775]	0.000189163	0.138522	NM_001290775	protein_coding
A_55_P2116305	1.4026	Tnfrsf25	Mus musculus tumor necrosis factor receptor superfamily, member 25 (Tnfrsf25), transcript variant 1, mRNA [NM_001291010]	0.00291316	1.3619	NM_001291010	protein_coding
A_52_P159050	1.50333	Cds2	Mus musculus CDP-diacylglycerol synthase (phosphatidate cytidylyltransferase) 2 (Cds2), transcript variant 3, mRNA [NM_001291040]	5.71283e-06	0.0623412	NM_001291040	protein_coding
A_55_P2741356	-1.53824	Nudt6	Mus musculus nudix (nucleoside diphosphate linked moiety X)-type motif 6 (Nudt6), transcript variant 1, mRNA [NM_001291044]	6.16679e-07	0.0195494	NM_001291044	processed_transcript
A_55_P1957459	-1.4866	Gm49339	Mus musculus leukocyte immunoglobulin-like receptor, subfamily B, member 4A (Lilrb4a), transcript variant 2, mRNA [NM_001291894]	0.00409627	1.78651	NM_001291894	nonsense_mediated_decay
A_66_P107906	-1.67437	Trpc7	Mus musculus transient receptor potential cation channel, subfamily C, member 7 (Trpc7), transcript variant 3, mRNA [NM_001302373]	0.00169627	0.881615	NM_001302373	protein_coding
A_51_P247393	1.32256	Cfap46	Mus musculus cilia and flagella associated protein 46 (Cfap46), mRNA [NM_001302546]	0.000139848	0.106376	NM_001302546	nonsense_mediated_decay
A_55_P2641473	1.05586	Cfap46	Mus musculus cilia and flagella associated protein 46 (Cfap46), mRNA [NM_001302546]	0.000557514	0.351122	NM_001302546	retained_intron
A_66_P120494	-1.12677	Duoxa1	Mus musculus dual oxidase maturation factor 1 (Duoxa1), mRNA [NM_001305262]	0.000131476	0.100765	NM_001305262	protein_coding
A_65_P04373	-1.67354	Mpdz	Mus musculus multiple PDZ domain protein (Mpdz), transcript variant 1, mRNA [NM_001305284]	0.00178271	0.917217	NM_001305284	protein_coding
A_55_P2155946	-1.92476	Hcrtr1	Mus musculus hypocretin (orexin) receptor 1 (Hcrtr1), transcript variant 3, mRNA [NM_001305392]	2.71574e-06	0.046417	NM_001305392	protein_coding
A_51_P408584	-3.49221	Enpp1	Mus musculus ectonucleotide pyrophosphatase/phosphodiesterase 1 (Enpp1), transcript variant 1, mRNA [NM_001308327]	5.17824e-07	0.0181382	NM_001308327	protein_coding
A_55_P2737757	-3.37431	Bod1l	Mus musculus biorientation of chromosomes in cell division 1-like (Bod1l), transcript variant 2, mRNA [NM_001310601]	4.39418e-05	0.0393417	NM_001310601	protein_coding
A_55_P2729888	2.22623	Armc9	Mus musculus armadillo repeat containing 9 (Armc9), transcript variant 3, mRNA [NM_001310702]	7.61522e-08	0.00758115	NM_001310702	protein_coding
A_55_P2016526	1.09758	Lrrc49	Mus musculus leucine rich repeat containing 49 (Lrrc49), transcript variant 4, mRNA [NM_001311095]	4.5507e-06	0.0568788	NM_001311095	protein_coding
A_52_P448335	-2.10674	Ddo	Mus musculus D-aspartate oxidase (Ddo), transcript variant 4, mRNA [NM_001316718]	1.84903e-06	0.0374727	NM_001316718	protein_coding
A_52_P509853	-1.58251	Eva1c	Mus musculus eva-1 homolog C (C. elegans) (Eva1c), transcript variant 3, mRNA [NM_001316760]	0.0012668	0.696422	NM_001316760	processed_transcript
A_55_P2803238	-1.39678	Gm13212	Mus musculus predicted gene 13212 (Gm13212), mRNA [NM_001324416]	0.000103207	0.0813065	NM_001324416	protein_coding
A_55_P2048607	-1.31041	Hp	Mus musculus haptoglobin (Hp), transcript variant 2, mRNA [NM_001329965]	0.00318911	1.46507	NM_001329965	protein_coding
A_66_P131538	1.69807	Anxa4	Mus musculus annexin A4 (Anxa4), transcript variant 1, mRNA [NM_001331120]	2.69133e-05	0.0301281	NM_001331120	protein_coding
A_55_P2596339	2.50058	Cfap54	Mus musculus cilia and flagella associated protein 54 (Cfap54), mRNA [NM_001347060]	1.47196e-05	0.0579239	NM_001347060	protein_coding
A_52_P24980	2.48548	Cfap54	Mus musculus cilia and flagella associated protein 54 (Cfap54), mRNA [NM_001347060]	2.79503e-05	0.0301816	NM_001347060	retained_intron
A_51_P311459	2.46375	Cfap54	Mus musculus cilia and flagella associated protein 54 (Cfap54), mRNA [NM_001347060]	0.000123218	0.0950129	NM_001347060	protein_coding
A_55_P2895776	-3.71356	Nsg2	Mus musculus neuron specific gene family member 2 (Nsg2), transcript variant 4, mRNA [NM_001347080]	0.000231261	0.165505	NM_001347080	protein_coding
A_52_P424206	-4.66743	Lrrtm4	Mus musculus leucine rich repeat transmembrane neuronal 4 (Lrrtm4), transcript variant 4, mRNA [NM_001347261]	2.9828e-05	0.0303604	NM_001347261	protein_coding
A_55_P2149941	-1.24131	Ninj2	Mus musculus ninjurin 2 (Ninj2), transcript variant 2, mRNA [NM_001347432]	0.000112839	0.0879058	NM_001347432	protein_coding
A_55_P2131393	-1.33136	Eef1akmt2	Mus musculus EEF1A lysine methyltransferase 2 (Eef1akmt2), transcript variant 2, mRNA [NM_001347629]	1.22051e-05	0.0937182	NM_001347629	protein_coding
A_55_P1970299	1.10195	Mttp	Mus musculus microsomal triglyceride transfer protein (Mttp), transcript variant 4, mRNA [NM_001355052]	0.0145294	4.69651	NM_001355052	protein_coding
A_55_P2731071	1.4071	Ppfibp1	Mus musculus PTPRF interacting protein, binding protein 1 (liprin beta 1) (Ppfibp1), transcript variant 3, mRNA [NM_001355728]	1.34465e-06	0.0311438	NM_001355728	retained_intron
A_55_P2733695	-1.42063	Zfp933	Mus musculus zinc finger protein 933 (Zfp933), transcript variant 2, mRNA [NM_001355730]	0.000445638	0.290263	NM_001355730	protein_coding
A_55_P2810220	-1.55473	Espl1	Mus musculus extra spindle pole bodies 1, separase (Espl1), transcript variant 2, mRNA [NM_001356312]	0.00659797	2.58583	NM_001356312	protein_coding
A_55_P1953758	1.52106	Serinc2	Mus musculus serine incorporator 2 (Serinc2), transcript variant 3, mRNA [NM_001356465]	0.000134999	0.103158	NM_001356465	protein_coding
A_55_P2028660	1.05246	Dusp12	Mus musculus dual specificity phosphatase 12 (Dusp12), transcript variant 2, mRNA [NM_001356485]	9.23527e-06	0.0807482	NM_001356485	nonsense_mediated_decay
A_51_P383293	1.07799	Snorc	Mus musculus secondary ossification center associated regulator of chondrocyte maturation (Snorc), transcript variant 2, mRNA [NM_001356490]	0.0016509	0.861664	NM_001356490	processed_transcript
A_52_P56682	-1.30625	Sla2	Mus musculus Src-like-adaptor 2 (Sla2), transcript variant 1, mRNA [NM_001356495]	0.000444688	0.289778	NM_001356495	protein_coding
A_55_P2008735	-1.0158	Cdc123	Mus musculus cell division cycle 123 (Cdc123), transcript variant 4, mRNA [NM_001356503]	0.000489808	0.314342	NM_001356503	protein_coding
A_55_P1995175	1.41856	Sult4a1	Mus musculus sulfotransferase family 4A, member 1 (Sult4a1), transcript variant 2, mRNA [NM_001356515]	7.39751e-06	0.0715114	NM_001356515	protein_coding
A_55_P2745438	-1.48375	Amhr2	Mus musculus anti-Mullerian hormone type 2 receptor (Amhr2), transcript variant 2, mRNA [NM_001356575]	0.000758326	0.455261	NM_001356575	protein_coding
A_66_P131348	-1.01919	Gm11837	Mus musculus predicted gene 11837 (Gm11837), transcript variant 2, mRNA [NM_001356579]	0.000769718	0.460978	NM_001356579	proteincoding
A_55_P1971579	-1.25447	Acox3	Mus musculus acyl-Coenzyme A oxidase 3, pristanoyl (Acox3), transcript variant 4, mRNA [NM_001357020]	1.50989e-06	0.0329534	NM_001357020	protein_coding
A_55_P1969156	2.02623	Pam	Mus musculus peptidylglycine alpha-amidating monooxygenase (Pam), transcript variant 2, mRNA [NM_001357127]	2.4019e-06	0.0436845	NM_001357127	protein_coding
A_55_P2809848	-1.05198	Adhfe1	Mus musculus alcohol dehydrogenase, iron containing, 1 (Adhfe1), transcript variant 3, mRNA [NM_001357377]	4.01367e-05	0.0366757	NM_001357377	nonsense_mediated_decay
A_55_P2145139	-4.48039	Gm10654	Mus musculus predicted gene 10654 (Gm10654), mRNA [NM_001357655]	3.24231e-07	0.0154609	NM_001357655	protein_coding
A_66_P124510	1.09244	Cap1	Mus musculus CAP, adenylate cyclase-associated protein 1 (yeast) (Cap1), transcript variant 3, mRNA [NM_001358035]	5.69418e-05	0.048465	NM_001358035	protein_coding
A_66_P110590	-1.02177	Kmt5c	Mus musculus lysine methyltransferase 5C (Kmt5c), transcript variant 3, mRNA [NM_001358044]	8.0768e-06	0.0750111	NM_001358044	protein_coding
A_51_P345344	1.24399	Upk3bl	Mus musculus uroplakin 3B-like (Upk3bl), transcript variant 2, mRNA [NM_001359361]	0.00324464	1.48685	NM_001359361	processed_transcript
A_66_P134412	-1.15167	Mettl25	Mus musculus methyltransferase like 25 (Mettl25), transcript variant 3, mRNA [NM_001359642]	5.29993e-07	0.0183381	NM_001359642	nonsense_mediated_decay
A_55_P2086433	-1.71584	Oasl1	Mus musculus 2'-5' oligoadenylate synthetase-like 1 (Oasl1), transcript variant 1, mRNA [NM_001359945]	0.00816178	3.04597	NM_001359945	protein_coding
A_55_P2733722	-1.45635	Treml2	Mus musculus triggering receptor expressed on myeloid cells-like 2 (Treml2), transcript variant 2, mRNA [NM_001360121]	0.000524226	0.333228	NM_001360121	processed_transcript
A_55_P2093232	-1.01538	Myh7	Mus musculus myosin, heavy polypeptide 7, cardiac muscle, beta (Myh7), transcript variant 2, mRNA [NM_001361607]	2.98409e-07	0.0152551	NM_001361607	protein_coding
A_55_P1964213	-2.24077	Tprkb	Mus musculus Tp53rk binding protein (Tprkb), transcript variant 3, mRNA [NM_001362064]	5.6867e-06	0.0625372	NM_001362064	protein_coding
A_51_P293812	-2.25053	Ccdc88c	Mus musculus coiled-coil domain containing 88C (Ccdc88c), transcript variant 2, mRNA [NM_001362342]	0.00013533	0.103383	NM_001362342	protein_coding
A_65_P14327	-1.10359	Vps39	Mus musculus VPS39 HOPS complex subunit (Vps39), transcript variant 4, mRNA [NM_001363053]	4.89928e-08	0.00604369	NM_001363053	protein_coding
A_51_P460828	1.1734	Vps39	Mus musculus VPS39 HOPS complex subunit (Vps39), transcript variant 4, mRNA [NM_001363053]	3.53066e-07	0.0156521	NM_001363053	processed_transcript
A_55_P2744067	2.49081	Pla2g4e	Mus musculus phospholipase A2, group IVE (Pla2g4e), transcript variant 2, mRNA [NM_001363090]	3.62914e-06	0.051873	NM_001363090	protein_coding
A_55_P1985015	-2.45509	Pard3	Mus musculus par-3 family cell polarity regulator (Pard3), transcript variant 8, mRNA [NM_001363432]	0.0136215	4.47647	NM_001363432	processed_transcript
A_55_P2039289	-1.16868	Hspb6	Mus musculus heat shock protein, alpha-crystallin-related, B6 (Hspb6), transcript variant 3, mRNA [NM_001364179]	0.000338013	0.229625	NM_001364179	processed_transcript
A_55_P2169963	-3.55012	Zfp982	Mus musculus zinc finger protein 982 (Zfp982), transcript variant 1, mRNA [NM_001365422]	5.38224e-07	0.01851	NM_001365422	protein_coding
A_55_P2739543	-1.54092	Tmem234	Mus musculus transmembrane protein 234 (Tmem234), transcript variant 5, mRNA [NM_001368258]	0.00101432	0.580101	NM_001368258	nonsense_mediated_decay
A_66_P110987	-1.03895	Cfap47	Mus musculus cilia and flagella associated protein 47 (Cfap47), mRNA [NM_001368718]	0.0137745	4.51656	NM_001368718	protein_coding
A_55_P2064659	-1.86958	Trim12a	Mus musculus tripartite motif-containing 12A (Trim12a), transcript variant 3, mRNA [NM_001368754]	2.23508e-05	0.0311468	NM_001368754	protein_coding
A_55_P2743452	-1.17334	Cr2	Mus musculus complement receptor 2 (Cr2), transcript variant 1, mRNA [NM_001368765]	0.00117357	0.655068	NM_001368765	protein_coding
A_55_P2798972	-2.40715	Acadl	Mus musculus acyl-Coenzyme A dehydrogenase, long-chain (Acadl), mRNA [NM_007381]	9.50232e-08	0.0088395	NM_007381	protein_coding
A_55_P2106459	-1.68894	Zfhx3	Mus musculus zinc finger homeobox 3 (Zfhx3), mRNA [NM_007496]	0.0017014	0.883394	NM_007496	protein_coding
A_51_P210286	-2.00574	Cacng1	Mus musculus calcium channel, voltage-dependent, gamma subunit 1 (Cacng1), mRNA [NM_007582]	5.61325e-06	0.0620904	NM_007582	protein_coding
A_51_P392005	-2.34362	Car8	Mus musculus carbonic anhydrase 8 (Car8), mRNA [NM_007592]	0.00681576	2.64977	NM_007592	protein_coding
A_51_P114817	1.30406	Ccna1	Mus musculus cyclin A1 (Ccna1), transcript variant 2, mRNA [NM_007628]	0.00438407	1.88465	NM_007628	protein_coding
A_66_P111562	-1.17063	Ccnd1	Mus musculus cyclin D1 (Ccnd1), mRNA [NM_007631]	9.5677e-05	0.0760284	NM_007631	protein_coding
A_66_P101835	-1.03981	Cd38	Mus musculus CD38 antigen (Cd38), mRNA [NM_007646]	0.00332151	1.51547	NM_007646	protein_coding
A_55_P1988183	-1.34339	Cdkn2b	Mus musculus cyclin dependent kinase inhibitor 2B (Cdkn2b), mRNA [NM_007670]	0.00089581	0.522863	NM_007670	protein_coding
A_52_P128262	1.12514	Clk4	Mus musculus CDC like kinase 4 (Clk4), transcript variant 1, mRNA [NM_007714]	0.0127624	4.26227	NM_007714	retained_intron
A_55_P2167323	-1.07203	Cort	Mus musculus cortistatin (Cort), mRNA [NM_007745]	9.32318e-06	0.0810175	NM_007745	protein_coding
A_52_P136153	1.77786	Cox7c	Mus musculus cytochrome c oxidase subunit 7C (Cox7c), mRNA [NM_007749]	2.82085e-07	0.0146852	NM_007749	protein_coding
A_55_P2797109	-1.04811	Eln	Mus musculus elastin (Eln), mRNA [NM_007925]	0.00238003	1.15827	NM_007925	protein_coding
A_51_P214302	-1.0098	Evx2	Mus musculus even-skipped homeobox 2 (Evx2), mRNA [NM_007967]	0.00176575	0.910224	NM_007967	protein_coding
A_55_P2483194	-1.33988	Wfdc18	Mus musculus WAP four-disulfide core domain 18 (Wfdc18), mRNA [NM_007969]	1.52175e-05	0.0538353	NM_007969	nonsense_mediated_decay
A_55_P2042146	-1.06605	Fech	Mus musculus ferrochelatase (Fech), transcript variant 1, mRNA [NM_007998]	3.37036e-05	0.0321106	NM_007998	protein_coding
A_55_P2113051	1.09405	Fosb	Mus musculus FBJ osteosarcoma oncogene B (Fosb), transcript variant 1, mRNA [NM_008036]	0.000168076	0.12482	NM_008036	protein_coding
A_55_P2024431	-1.12002	Gaa	Mus musculus glucosidase, alpha, acid (Gaa), transcript variant 1, mRNA [NM_008064]	7.90223e-07	0.0228782	NM_008064	protein_coding
A_55_P2731551	1.28229	Gabra2	Mus musculus gamma-aminobutyric acid (GABA) A receptor, subunit alpha 2 (Gabra2), mRNA [NM_008066]	9.69936e-06	0.0833925	NM_008066	nonsense_mediated_decay
A_52_P336171	1.20901	Gabra2	Mus musculus gamma-aminobutyric acid (GABA) A receptor, subunit alpha 2 (Gabra2), mRNA [NM_008066]	2.30629e-05	0.0307207	NM_008066	protein_coding
A_55_P2177351	1.04156	Gabra2	Mus musculus gamma-aminobutyric acid (GABA) A receptor, subunit alpha 2 (Gabra2), mRNA [NM_008066]	0.00144432	0.773189	NM_008066	nonsense_mediated_decay
A_55_P2027900	1.00192	Gabra2	Mus musculus gamma-aminobutyric acid (GABA) A receptor, subunit alpha 2 (Gabra2), mRNA [NM_008066]	0.00331681	1.5143	NM_008066	retained_intron
A_55_P2053251	1.69896	Gabrg3	Mus musculus gamma-aminobutyric acid (GABA) A receptor, subunit gamma 3 (Gabrg3), mRNA [NM_008074]	2.21429e-07	0.0130885	NM_008074	protein_coding
A_55_P2042743	1.32848	Glrp1	Mus musculus glutamine repeat protein 1 (Glrp1), mRNA [NM_008132]	0.00179763	0.923388	NM_008132	protein_coding
A_51_P280723	-1.37623	Cmklr1	Mus musculus chemokine-like receptor 1 (Cmklr1), transcript variant 2, mRNA [NM_008153]	0.00327891	1.50026	NM_008153	protein_coding
A_52_P508750	9.67713	Grn	Mus musculus granulin (Grn), mRNA [NM_008175]	1.61192e-07	0.010761	NM_008175	retained_intron
A_55_P2170454	-1.11572	Gsta2	Mus musculus glutathione S-transferase, alpha 2 (Yc2) (Gsta2), mRNA [NM_008182]	0.000356591	0.240432	NM_008182	protein_coding
A_55_P2031692	-1.05374	Gstm6	Mus musculus glutathione S-transferase, mu 6 (Gstm6), mRNA [NM_008184]	0.000167606	0.124569	NM_008184	protein_coding
A_55_P2483641	2.54912	H2-Bl	Mus musculus histocompatibility 2, blastocyst (H2-Bl), transcript variant 1, coding, mRNA [NM_008199]	4.49396e-05	0.0400644	NM_008199	polymorphic_pseudogene
A_55_P2109033	-1.02069	Hmgcs2	Mus musculus 3-hydroxy-3-methylglutaryl-Coenzyme A synthase 2 (Hmgcs2), mRNA [NM_008256]	0.00122769	0.679925	NM_008256	protein_coding
A_51_P458778	-1.59631	Hpgd	Mus musculus hydroxyprostaglandin dehydrogenase 15 (NAD) (Hpgd), mRNA [NM_008278]	0.00178834	0.91928	NM_008278	protein_coding
A_51_P434483	1.08621	Hpn	Mus musculus hepsin (Hpn), transcript variant 2, mRNA [NM_008281]	9.55122e-05	0.0759188	NM_008281	protein_coding
A_55_P1975560	-1.13605	Ifi204	Mus musculus interferon activated gene 204 (Ifi204), mRNA [NM_008329]	0.0103006	3.63931	NM_008329	protein_coding
A_55_P2034033	1.16742	Il12rb1	Mus musculus interleukin 12 receptor, beta 1 (Il12rb1), mRNA [NM_008353]	0.00140471	0.756338	NM_008353	protein_coding
A_66_P133150	-2.46106	Il15	Mus musculus interleukin 15 (Il15), transcript variant 1, mRNA [NM_008357]	0.000412444	0.27192	NM_008357	protein_coding
A_55_P2744693	-2.22946	Il15	Mus musculus interleukin 15 (Il15), transcript variant 1, mRNA [NM_008357]	0.0110875	3.84313	NM_008357	processed_transcript
A_52_P175685	-1.39624	Irf1	Mus musculus interferon regulatory factor 1 (Irf1), transcript variant 1, mRNA [NM_008390]	0.0108561	3.78512	NM_008390	retained_intron
A_51_P127367	1.07597	Irf9	Mus musculus interferon regulatory factor 9 (Irf9), transcript variant 3, mRNA [NM_008394]	2.0461e-05	0.034731	NM_008394	retained_intron
A_55_P2011106	1.2957	Junb	Mus musculus jun B proto-oncogene (Junb), mRNA [NM_008416]	0.00821479	3.06133	NM_008416	protein_coding
A_55_P1981366	-1.38118	Lamc2	Mus musculus laminin, gamma 2 (Lamc2), mRNA [NM_008485]	6.29147e-06	0.0646756	NM_008485	protein_coding
A_51_P259296	1.19845	Lpl	Mus musculus lipoprotein lipase (Lpl), mRNA [NM_008509]	4.29107e-05	0.0386319	NM_008509	protein_coding
A_51_P130079	1.84041	Lrmp	Mus musculus lymphoid-restricted membrane protein (Lrmp), transcript variant 1, mRNA [NM_008511]	4.71119e-06	0.0578651	NM_008511	nonsense_mediated_decay
A_51_P109449	-1.0817	Ltb4r1	Mus musculus leukotriene B4 receptor 1 (Ltb4r1), mRNA [NM_008519]	0.00400782	1.75739	NM_008519	protein_coding
A_51_P118885	-1.28056	Amacr	Mus musculus alpha-methylacyl-CoA racemase (Amacr), mRNA [NM_008537]	4.59219e-07	0.0171437	NM_008537	protein_coding
A_51_P317433	-1.00979	Mesp2	Mus musculus mesoderm posterior 2 (Mesp2), mRNA [NM_008589]	0.00106658	0.604986	NM_008589	protein_coding
A_51_P100174	1.0544	Mns1	Mus musculus meiosis-specific nuclear structural protein 1 (Mns1), mRNA [NM_008613]	0.000393739	0.261563	NM_008613	protein_coding
A_51_P246317	-1.18492	Mt2	Mus musculus metallothionein 2 (Mt2), mRNA [NM_008630]	0.00195595	0.989748	NM_008630	protein_coding
A_52_P360330	2.79126	Map1b	Mus musculus microtubule-associated protein 1B (Map1b), mRNA [NM_008634]	8.73585e-09	0.00291598	NM_008634	protein_coding
A_51_P266883	-1.29124	Mup4	Mus musculus major urinary protein 4 (Mup4), mRNA [NM_008648]	0.00113255	0.636493	NM_008648	protein_coding
A_55_P2059357	-2.3734	Myo7a	Mus musculus myosin VIIA (Myo7a), transcript variant 2, mRNA [NM_008663]	0.00176719	0.9108	NM_008663	nonsense_mediated_decay
A_55_P2171897	-1.003	Notch1	Mus musculus notch 1 (Notch1), mRNA [NM_008714]	0.00141773	0.761899	NM_008714	protein_coding
A_52_P28844	-1.68791	Nrap	Mus musculus nebulin-related anchoring protein (Nrap), transcript variant 2, mRNA [NM_008733]	0.00720235	2.76839	NM_008733	protein_coding
A_55_P2113078	3.06527	Rem1	Mus musculus rad and gem related GTP binding protein 1 (Rem1), mRNA [NM_009047]	0.0052321	2.1638	NM_009047	protein_coding
A_55_P1981929	1.1787	Scg5	Mus musculus secretogranin V (Scg5), mRNA [NM_009162]	5.27669e-07	0.0183697	NM_009162	protein_coding
A_51_P432950	2.0862	Sstr1	Mus musculus somatostatin receptor 1 (Sstr1), mRNA [NM_009216]	0.000223631	0.160693	NM_009216	protein_coding
A_66_P134973	1.58532	Serpina1b	Mus musculus serine (or cysteine) preptidase inhibitor, clade A, member 1B (Serpina1b), mRNA [NM_009244]	0.000149345	0.112544	NM_009244	protein_coding
A_55_P2010301	5.59102	Serpina1c	Mus musculus serine (or cysteine) peptidase inhibitor, clade A, member 1C (Serpina1c), mRNA [NM_009245]	0.000280774	0.195828	NM_009245	protein_coding
A_55_P2113857	5.00966	Serpina1e	Mus musculus serine (or cysteine) peptidase inhibitor, clade A, member 1E (Serpina1e), mRNA [NM_009247]	0.000192112	0.140446	NM_009247	protein_coding
A_66_P124137	1.76136	Serpina1e	Mus musculus serine (or cysteine) peptidase inhibitor, clade A, member 1E (Serpina1e), mRNA [NM_009247]	0.000168654	0.1252	NM_009247	protein_coding
A_51_P159453	3.64284	Serpina3n	Mus musculus serine (or cysteine) peptidase inhibitor, clade A, member 3N (Serpina3n), mRNA [NM_009252]	5.39524e-07	0.0183325	NM_009252	protein_coding
A_51_P471177	-1.29949	Stra6	Mus musculus stimulated by retinoic acid gene 6 (Stra6), transcript variant 2, mRNA [NM_009291]	0.000429805	0.281632	NM_009291	protein_coding
A_51_P162162	-2.19087	Inmt	Mus musculus indolethylamine N-methyltransferase (Inmt), mRNA [NM_009349]	0.000279988	0.195423	NM_009349	protein_coding
A_55_P2098697	-1.06295	Tnfaip2	Mus musculus tumor necrosis factor, alpha-induced protein 2 (Tnfaip2), mRNA [NM_009396]	0.0108225	3.7769	NM_009396	retained_intron
A_55_P2081488	-1.14033	Pglyrp1	Mus musculus peptidoglycan recognition protein 1 (Pglyrp1), mRNA [NM_009402]	7.43789e-05	0.0609565	NM_009402	protein_coding
A_55_P2012107	-1.32211	Vmn2r10	Mus musculus vomeronasal 2, receptor 10 (Vmn2r10), mRNA [NM_009491]	0.00208076	1.03965	NM_009491	retained_intron
A_52_P279329	-1.10982	Acvrl1	Mus musculus activin A receptor, type II-like 1 (Acvrl1), transcript variant 1, mRNA [NM_009612]	0.000221499	0.159323	NM_009612	protein_coding
A_51_P254425	-1.18212	Ahrr	Mus musculus aryl-hydrocarbon receptor repressor (Ahrr), transcript variant 1, mRNA [NM_009644]	0.00452628	1.93159	NM_009644	protein_coding
A_55_P2121682	-1.26114	Alox12b	Mus musculus arachidonate 12-lipoxygenase, 12R type (Alox12b), mRNA [NM_009659]	0.00119973	0.666917	NM_009659	protein_coding
A_51_P430462	-2.23681	Alox8	Mus musculus arachidonate 8-lipoxygenase (Alox8), mRNA [NM_009661]	0.00298438	1.38924	NM_009661	protein_coding
A_52_P20357	-1.48485	Aqr	Mus musculus aquarius (Aqr), transcript variant 1, mRNA [NM_009702]	1.95006e-08	0.00356956	NM_009702	protein_coding
A_51_P490509	-1.47377	Bub1b	Mus musculus BUB1B, mitotic checkpoint serine/threonine kinase (Bub1b), mRNA [NM_009773]	0.000422128	0.277434	NM_009773	protein_coding
A_51_P351860	-1.42241	C1qb	Mus musculus complement component 1, q subcomponent, beta polypeptide (C1qb), mRNA [NM_009777]	1.30535e-07	0.00974636	NM_009777	protein_coding
A_51_P358256	-1.1258	Nr1i3	Mus musculus nuclear receptor subfamily 1, group I, member 3 (Nr1i3), transcript variant 1, mRNA [NM_009803]	0.000956714	0.552332	NM_009803	retained_intron
A_51_P509997	-1.17986	Cox6a2	Mus musculus cytochrome c oxidase subunit 6A2 (Cox6a2), mRNA [NM_009943]	7.04594e-05	0.0581813	NM_009943	protein_coding
A_66_P130532	-2.71459	Ctsl	Mus musculus cathepsin L (Ctsl), mRNA [NM_009984]	2.45757e-06	0.0441313	NM_009984	protein_coding
A_52_P99810	1.7083	Cx3cr1	Mus musculus chemokine (C-X3-C motif) receptor 1 (Cx3cr1), mRNA [NM_009987]	1.41477e-07	0.00979037	NM_009987	protein_coding
A_51_P347154	-2.34525	Adam18	Mus musculus a disintegrin and metallopeptidase domain 18 (Adam18), transcript variant 1, mRNA [NM_010084]	1.97859e-06	0.0385824	NM_010084	protein_coding
A_51_P173043	2.27358	Egr2	Mus musculus early growth response 2 (Egr2), transcript variant 1, mRNA [NM_010118]	0.00305611	1.41694	NM_010118	protein_coding
A_55_P2121096	1.06441	Fbn2	Mus musculus fibrillin 2 (Fbn2), mRNA [NM_010181]	0.000358435	0.241446	NM_010181	protein_coding
A_55_P2910184	1.73776	Fos	Mus musculus FBJ osteosarcoma oncogene (Fos), mRNA [NM_010234]	0.0128297	4.27995	NM_010234	protein_coding
A_51_P240136	-1.69072	Gng8	Mus musculus guanine nucleotide binding protein (G protein), gamma 8 (Gng8), mRNA [NM_010320]	0.000261786	0.184168	NM_010320	retained_intron
A_52_P658133	-1.34375	Grik2	Mus musculus glutamate receptor, ionotropic, kainate 2 (beta 2) (Grik2), transcript variant 2, mRNA [NM_010349]	1.15814e-05	0.091914	NM_010349	proteincoding
A_55_P2039981	-1.1277	Grik2	Mus musculus glutamate receptor, ionotropic, kainate 2 (beta 2) (Grik2), transcript variant 2, mRNA [NM_010349]	4.06836e-05	0.0370798	NM_010349	protein_coding
A_55_P2088401	-1.10005	H2-T22	Mus musculus histocompatibility 2, T region locus 9 (H2-T9), mRNA [NM_010399]	0.0151344	4.83286	NM_010399	protein_coding
A_52_P193022	-1.99336	Hfe	Mus musculus homeostatic iron regulator (Hfe), transcript variant 1, mRNA [NM_010424]	8.27726e-05	0.0670224	NM_010424	protein_coding
A_52_P221776	-1.4411	Kif12	Mus musculus kinesin family member 12 (Kif12), transcript variant 2, mRNA [NM_010616]	0.00653487	2.56695	NM_010616	protein_coding
A_55_P2185504	2.40972	Masp2	Mus musculus mannan-binding lectin serine peptidase 2 (Masp2), transcript variant 2, mRNA [NM_010767]	1.21381e-07	0.00998223	NM_010767	retained_intron
A_55_P1990500	2.20922	Masp2	Mus musculus mannan-binding lectin serine peptidase 2 (Masp2), transcript variant 2, mRNA [NM_010767]	3.01121e-07	0.0151213	NM_010767	retained_intron
A_51_P338072	1.44873	Myh4	Mus musculus myosin, heavy polypeptide 4, skeletal muscle (Myh4), mRNA [NM_010855]	0.00117932	0.657827	NM_010855	protein_coding
A_55_P1969977	-1.3873	Myo15	Mus musculus myosin XV (Myo15), transcript variant 1, mRNA [NM_010862]	0.0138726	4.54005	NM_010862	protein_coding
A_51_P375558	-2.52078	Myoc	Mus musculus myocilin (Myoc), mRNA [NM_010865]	3.03094e-05	0.0303763	NM_010865	protein_coding
A_55_P2806229	-3.66657	Ncf2	Mus musculus neutrophil cytosolic factor 2 (Ncf2), mRNA [NM_010877]	0.000868925	0.510426	NM_010877	protein_coding
A_55_P1952206	-1.62218	Nkx3-1	Mus musculus NK3 homeobox 1 (Nkx3-1), mRNA [NM_010921]	9.39105e-05	0.0748764	NM_010921	protein_coding
A_51_P489903	-1.99171	Ogg1	Mus musculus 8-oxoguanine DNA-glycosylase 1 (Ogg1), transcript variant 1, mRNA [NM_010957]	3.8306e-05	0.0353845	NM_010957	nonsense_mediated_decay
A_51_P468249	-1.46532	Phex	Mus musculus phosphate regulating endopeptidase homolog, X-linked (Phex), mRNA [NM_011077]	0.00136635	0.74025	NM_011077	protein_coding
A_51_P445726	1.88949	Pirb	Mus musculus paired Ig-like receptor B (Pirb), transcript variant 1, mRNA [NM_011095]	0.000432324	0.282923	NM_011095	retained_intron
A_51_P129480	-6.81995	Ccl21a	Mus musculus chemokine (C-C motif) ligand 21A (serine) (Ccl21a), mRNA [NM_011124]	5.98603e-10	0.00113226	NM_011124	protein_coding
A_52_P677117	-1.44708	Ptprc	Mus musculus protein tyrosine phosphatase, receptor type, C (Ptprc), transcript variant 2, mRNA [NM_011210]	4.75377e-07	0.0171817	NM_011210	protein_coding
A_55_P2059010	-2.25129	Rbp1	Mus musculus retinol binding protein 1, cellular (Rbp1), mRNA [NM_011254]	0.000163512	0.121989	NM_011254	protein_coding
A_51_P114462	2.00542	Ccl17	Mus musculus chemokine (C-C motif) ligand 17 (Ccl17), mRNA [NM_011332]	1.24482e-07	0.00981072	NM_011332	protein_coding
A_51_P140710	-1.15592	Ccl3	Mus musculus chemokine (C-C motif) ligand 3 (Ccl3), mRNA [NM_011337]	0.0080219	3.00444	NM_011337	protein_coding
A_51_P423578	-1.62035	Slfn2	Mus musculus schlafen 2 (Slfn2), mRNA [NM_011408]	0.00472569	1.99702	NM_011408	protein_coding
A_52_P472324	4.05496	Slpi	Mus musculus secretory leukocyte peptidase inhibitor (Slpi), mRNA [NM_011414]	0.00541418	2.22114	NM_011414	protein_coding
A_51_P323248	-1.00317	Sdc4	Mus musculus syndecan 4 (Sdc4), mRNA [NM_011521]	4.38966e-06	0.0558501	NM_011521	protein_coding
A_52_P401504	-1.68339	Thbs4	Mus musculus thrombospondin 4 (Thbs4), mRNA [NM_011582]	2.43604e-05	0.0304076	NM_011582	protein_coding
A_52_P228621	-1.19134	Tnfrsf1b	Mus musculus tumor necrosis factor receptor superfamily, member 1b (Tnfrsf1b), mRNA [NM_011610]	0.00278381	1.31322	NM_011610	protein_coding
A_55_P2140913	-1.47879	Wnt8b	Mus musculus wingless-type MMTV integration site family, member 8B (Wnt8b), mRNA [NM_011720]	0.00801706	3.00302	NM_011720	protein_coding
A_66_P132262	-1.2132	Adam23	Mus musculus a disintegrin and metallopeptidase domain 23 (Adam23), mRNA [NM_011780]	0.00142708	0.76569	NM_011780	processed_transcript
A_51_P512503	-1.87798	Bpnt1	Mus musculus bisphosphate 3'-nucleotidase 1 (Bpnt1), transcript variant 1, mRNA [NM_011794]	1.70299e-06	0.0351404	NM_011794	protein_coding
A_51_P419017	-1.06555	Pde10a	Mus musculus phosphodiesterase 10A (Pde10a), transcript variant 2, mRNA [NM_011866]	1.126e-05	0.0906307	NM_011866	protein_coding
A_65_P11603	-2.5463	Ldb3	Mus musculus LIM domain binding 3 (Ldb3), transcript variant 1, mRNA [NM_011918]	0.00115409	0.646486	NM_011918	protein_coding
A_55_P1969530	-1.30441	Zfp146	Mus musculus zinc finger protein 146 (Zfp146), transcript variant 1, mRNA [NM_011980]	0.012097	4.09719	NM_011980	protein_coding
A_55_P2714677	-1.12548	Abcd2	Mus musculus ATP-binding cassette, sub-family D (ALD), member 2 (Abcd2), transcript variant 1, mRNA [NM_011994]	0.000479306	0.308614	NM_011994	protein_coding
A_51_P207591	-2.12589	Anxa8	Mus musculus annexin A8 (Anxa8), transcript variant 1, mRNA [NM_013473]	0.00367676	1.64321	NM_013473	protein_coding
A_55_P2015994	-1.26399	Fgf9	Mus musculus fibroblast growth factor 9 (Fgf9), mRNA [NM_013518]	2.53066e-06	0.0447358	NM_013518	protein_coding
A_55_P2027136	-1.2451	Hist1h3f	Mus musculus histone cluster 1, H3f (Hist1h3f), mRNA [NM_013548]	0.00259025	1.23912	NM_013548	protein_coding
A_52_P320971	-1.56065	Mt3	Mus musculus metallothionein 3 (Mt3), mRNA [NM_013603]	1.5592e-07	0.0105329	NM_013603	protein_coding
A_52_P533280	3.36124	Prm1	Mus musculus protamine 1 (Prm1), mRNA [NM_013637]	0.00275062	1.30059	NM_013637	protein_coding
A_55_P2908509	1.06468	Sod2	Mus musculus superoxide dismutase 2, mitochondrial (Sod2), mRNA [NM_013671]	2.52771e-06	0.0448234	NM_013671	protein_coding
A_51_P371190	-5.87543	Pttg1	Mus musculus pituitary tumor-transforming gene 1 (Pttg1), transcript variant 2, mRNA [NM_013917]	2.69866e-07	0.0145843	NM_013917	nonsense_mediated_decay
A_55_P2110738	-2.4822	Pttg1	Mus musculus pituitary tumor-transforming gene 1 (Pttg1), transcript variant 2, mRNA [NM_013917]	6.29335e-06	0.064578	NM_013917	protein_coding
A_55_P2006615	-6.84719	Rbbp9	Mus musculus retinoblastoma binding protein 9, serine hydrolase (Rbbp9), mRNA [NM_015754]	2.55783e-06	0.0447976	NM_015754	protein_coding
A_66_P120723	-2.39195	Orc3	Mus musculus origin recognition complex, subunit 3 (Orc3), transcript variant 1, mRNA [NM_015824]	3.55841e-05	0.0334863	NM_015824	protein_coding
A_55_P2106039	-1.0151	Map3k6	Mus musculus mitogen-activated protein kinase kinase kinase 6 (Map3k6), mRNA [NM_016693]	0.00558779	2.27819	NM_016693	processed_transcript
A_55_P1978226	-1.0728	Prkn	Mus musculus parkin RBR E3 ubiquitin protein ligase (Prkn), transcript variant 1, mRNA [NM_016694]	2.57119e-05	0.0300953	NM_016694	protein_coding
A_51_P189575	1.93869	Folh1	Mus musculus folate hydrolase 1 (Folh1), transcript variant 1, mRNA [NM_016770]	9.9147e-05	0.0784781	NM_016770	protein_coding
A_55_P1963154	1.33825	Folh1	Mus musculus folate hydrolase 1 (Folh1), transcript variant 1, mRNA [NM_016770]	0.000843517	0.497613	NM_016770	protein_coding
A_55_P2766239	1.92285	Rbm3	Mus musculus RNA binding motif (RNP1, RRM) protein 3 (Rbm3), transcript variant 1, mRNA [NM_016809]	0.00242352	1.17541	NM_016809	protein_coding
A_66_P107193	-1.44828	Gipc2	Mus musculus GIPC PDZ domain containing family, member 2 (Gipc2), mRNA [NM_016867]	1.01721e-05	0.0858949	NM_016867	processed_transcript
A_52_P509886	-1.27009	Spint1	Mus musculus serine protease inhibitor, Kunitz type 1 (Spint1), mRNA [NM_016907]	0.0109376	3.80257	NM_016907	retained_intron
A_51_P112734	-1.0358	Slc7a8	Mus musculus solute carrier family 7 (cationic amino acid transporter, y+ system), member 8 (Slc7a8), mRNA [NM_016972]	2.24661e-05	0.0311393	NM_016972	protein_coding
A_51_P400217	-1.1715	Vpreb1	Mus musculus pre-B lymphocyte gene 1 (Vpreb1), mRNA [NM_016982]	0.00995482	3.54205	NM_016982	retained_intron
A_55_P2925756	-1.11532	Cpq	Mus musculus carboxypeptidase Q (Cpq), transcript variant 1, mRNA [NM_018755]	1.12291e-05	0.0907684	NM_018755	protein_coding
A_52_P144839	-1.06339	Nme6	Mus musculus NME/NM23 nucleoside diphosphate kinase 6 (Nme6), mRNA [NM_018757]	0.00027891	0.194838	NM_018757	protein_coding
A_51_P318830	6.06694	Syt10	Mus musculus synaptotagmin X (Syt10), mRNA [NM_018803]	9.6793e-07	0.025666	NM_018803	protein_coding
A_55_P2086143	-1.30069	Cyp39a1	Mus musculus cytochrome P450, family 39, subfamily a, polypeptide 1 (Cyp39a1), transcript variant 1, mRNA [NM_018887]	2.97266e-05	0.0303606	NM_018887	protein_coding
A_55_P2043187	-1.56875	Exosc9	Mus musculus exosome component 9 (Exosc9), mRNA [NM_019393]	7.1173e-08	0.00721198	NM_019393	protein_coding
A_51_P429335	-2.60903	Prss16	Mus musculus protease, serine 16 (thymus) (Prss16), mRNA [NM_019429]	0.000131806	0.10099	NM_019429	protein_coding
A_51_P416295	-1.59174	Irgm2	Mus musculus immunity-related GTPase family M member 2 (Irgm2), mRNA [NM_019440]	0.00148674	0.79253	NM_019440	protein_coding
A_52_P18116	1.05594	Ccl24	Mus musculus chemokine (C-C motif) ligand 24 (Ccl24), transcript variant 1, mRNA [NM_019577]	0.000231252	0.165519	NM_019577	protein_coding
A_51_P346893	1.21813	Extl1	Mus musculus exostoses (multiple)-like 1 (Extl1), transcript variant 1, mRNA [NM_019578]	6.09289e-06	0.0636723	NM_019578	protein_coding
A_52_P621739	1.43983	Shoc2	Mus musculus Shoc2, leucine rich repeat scaffold protein (Shoc2), transcript variant 1, mRNA [NM_019658]	6.0295e-05	0.0509142	NM_019658	protein_coding
A_66_P124711	1.77095	Clcnkb	Mus musculus chloride channel, voltage-sensitive Kb (Clcnkb), mRNA [NM_019701]	0.00455187	1.94076	NM_019701	protein_coding
A_55_P2789564	-1.00464	Scoc	Mus musculus short coiled-coil protein (Scoc), transcript variant 2, mRNA [NM_019708]	1.78515e-06	0.0363076	NM_019708	protein_coding
A_66_P105102	-2.12538	Ivd	Mus musculus isovaleryl coenzyme A dehydrogenase (Ivd), mRNA [NM_019826]	1.30071e-08	0.00307538	NM_019826	processed_transcript
A_65_P11840	-1.57239	Ivd	Mus musculus isovaleryl coenzyme A dehydrogenase (Ivd), mRNA [NM_019826]	2.7991e-06	0.0475554	NM_019826	protein_coding
A_51_P368394	-1.59867	Dnajb8	Mus musculus DnaJ heat shock protein family (Hsp40) member B8 (Dnajb8), mRNA [NM_019964]	0.00986157	3.51725	NM_019964	protein_coding
A_66_P102251	-1.10859	Hacl1	Mus musculus 2-hydroxyacyl-CoA lyase 1 (Hacl1), mRNA [NM_019975]	7.35766e-05	0.0604037	NM_019975	nonsense_mediated_decay
A_51_P246677	-2.49903	Rec8	Mus musculus REC8 meiotic recombination protein (Rec8), transcript variant 1, mRNA [NM_020002]	1.09486e-05	0.0896503	NM_020002	protein_coding
A_51_P171711	1.32611	Cacna2d2	Mus musculus calcium channel, voltage-dependent, alpha 2/delta subunit 2 (Cacna2d2), transcript variant 2, mRNA [NM_020263]	0.000207852	0.150575	NM_020263	protein_coding
A_55_P2058330	-1.03033	Insm2	Mus musculus insulinoma-associated 2 (Insm2), mRNA [NM_020287]	0.0057792	2.33726	NM_020287	protein_coding
A_51_P506961	1.35848	Cldn9	Mus musculus claudin 9 (Cldn9), mRNA [NM_020293]	0.00333657	1.52027	NM_020293	protein_coding
A_51_P510713	-1.91944	Isg20	Mus musculus interferon-stimulated protein (Isg20), transcript variant 1, mRNA [NM_020583]	0.0108801	3.79001	NM_020583	protein_coding
A_51_P270426	1.04995	Egr4	Mus musculus early growth response 4 (Egr4), mRNA [NM_020596]	0.00314944	1.45143	NM_020596	protein_coding
A_51_P211793	-1.10927	Rlbp1	Mus musculus retinaldehyde binding protein 1 (Rlbp1), transcript variant 1, mRNA [NM_020599]	7.99055e-05	0.0649791	NM_020599	protein_coding
A_55_P1999301	-2.35765	Cyp2e1	Mus musculus cytochrome P450, family 2, subfamily e, polypeptide 1 (Cyp2e1), mRNA [NM_021282]	0.00110578	0.623237	NM_021282	protein_coding
A_51_P416858	2.9226	Myl1	Mus musculus myosin, light polypeptide 1 (Myl1), transcript variant 1f, mRNA [NM_021285]	5.32229e-08	0.00616353	NM_021285	protein_coding
A_55_P2806415	1.17852	Slc15a2	Mus musculus solute carrier family 15 (H+/peptide transporter), member 2 (Slc15a2), transcript variant 1, mRNA [NM_021301]	1.10234e-05	0.0898737	NM_021301	protein_coding
A_52_P157450	1.66123	Abhd1	Mus musculus abhydrolase domain containing 1 (Abhd1), transcript variant 1, coding, mRNA [NM_021304]	1.5649e-06	0.0340232	NM_021304	protein_coding
A_55_P2023637	-2.72434	Prg4	Mus musculus proteoglycan 4 (megakaryocyte stimulating factor, articular superficial zone protein) (Prg4), transcript variant 1, mRNA [NM_021400]	3.97967e-06	0.0536405	NM_021400	protein_coding
A_51_P477121	-1.04423	Pmaip1	Mus musculus phorbol-12-myristate-13-acetate-induced protein 1 (Pmaip1), mRNA [NM_021451]	0.0149131	4.77968	NM_021451	protein_coding
A_66_P127420	-1.74426	Tnni1	Mus musculus troponin I, skeletal, slow 1 (Tnni1), transcript variant 1, mRNA [NM_021467]	6.00094e-06	0.0632943	NM_021467	protein_coding
A_55_P1989772	-1.1231	Sqor	Mus musculus sulfide quinone oxidoreductase (Sqor), transcript variant 1, mRNA [NM_021507]	0.010726	3.75128	NM_021507	protein_coding
A_51_P471520	-1.24191	Stk25	Mus musculus serine/threonine kinase 25 (yeast) (Stk25), mRNA [NM_021537]	9.6794e-07	0.0255468	NM_021537	retained_intron
A_66_P103323	-1.15118	Stk25	Mus musculus serine/threonine kinase 25 (yeast) (Stk25), mRNA [NM_021537]	7.36098e-07	0.0218691	NM_021537	retained_intron
A_51_P224311	-1.13678	Popdc2	Mus musculus popeye domain containing 2 (Popdc2), transcript variant 2, mRNA [NM_022318]	0.0064571	2.54291	NM_022318	protein_coding
A_55_P2137828	1.74919	Gprc5b	Mus musculus G protein-coupled receptor, family C, group 5, member B (Gprc5b), transcript variant 2, mRNA [NM_022420]	9.34578e-07	0.024898	NM_022420	protein_coding
A_51_P267796	-1.84215	Ddr2	Mus musculus discoidin domain receptor family, member 2 (Ddr2), mRNA [NM_022563]	7.29139e-05	0.0599464	NM_022563	protein_coding
A_51_P321734	-1.25465	Bhmt2	Mus musculus betaine-homocysteine methyltransferase 2 (Bhmt2), mRNA [NM_022884]	0.00481	2.0251	NM_022884	protein_coding
A_55_P2793415	-2.21226	Cacnb2	Mus musculus calcium channel, voltage-dependent, beta 2 subunit (Cacnb2), transcript variant 1, mRNA [NM_023116]	0.000828578	0.490995	NM_023116	processed_transcript
A_51_P513682	-1.43595	Nuf2	Mus musculus NUF2, NDC80 kinetochore complex component (Nuf2), transcript variant 1, mRNA [NM_023284]	0.000929767	0.538969	NM_023284	protein_coding
A_55_P2121618	4.55257	Tox4	Mus musculus TOX high mobility group box family member 4 (Tox4), mRNA [NM_023434]	6.77948e-08	0.00712411	NM_023434	protein_coding
A_52_P2710	-2.44593	Nat8f5	Mus musculus N-acetyltransferase 8 (GCN5-related) family member 5 (Nat8f5), mRNA [NM_023493]	1.14066e-05	0.0909087	NM_023493	protein_coding
A_52_P257625	-1.19883	Esm1	Mus musculus endothelial cell-specific molecule 1 (Esm1), mRNA [NM_023612]	0.00227043	1.11681	NM_023612	protein_coding
A_51_P451482	1.0951	Anxa9	Mus musculus annexin A9 (Anxa9), transcript variant 2, mRNA [NM_023628]	0.00131019	0.715631	NM_023628	protein_coding
A_52_P643798	-1.0066	Crybb1	Mus musculus crystallin, beta B1 (Crybb1), transcript variant 2, mRNA [NM_023695]	0.00083284	0.492492	NM_023695	protein_coding
A_66_P135651	-1.95895	Capn9	Mus musculus calpain 9 (Capn9), mRNA [NM_023709]	5.3776e-05	0.0461861	NM_023709	protein_coding
A_51_P428372	-1.26254	Ppbp	Mus musculus pro-platelet basic protein (Ppbp), mRNA [NM_023785]	0.000753139	0.452577	NM_023785	protein_coding
A_52_P267391	-4.58479	Trim12a	Mus musculus tripartite motif-containing 12A (Trim12a), transcript variant 2, mRNA [NM_023835]	2.36154e-08	0.00382873	NM_023835	protein_coding
A_55_P2001518	-1.9482	Pde6h	Mus musculus phosphodiesterase 6H, cGMP-specific, cone, gamma (Pde6h), mRNA [NM_023898]	5.44233e-07	0.0182737	NM_023898	retained_intron
A_55_P2741263	-1.6274	Pde6h	Mus musculus phosphodiesterase 6H, cGMP-specific, cone, gamma (Pde6h), mRNA [NM_023898]	0.00144367	0.772913	NM_023898	protein_coding
A_51_P426875	5.66545	Gdpd3	Mus musculus glycerophosphodiester phosphodiesterase domain containing 3 (Gdpd3), mRNA [NM_024228]	3.82527e-07	0.0159607	NM_024228	protein_coding
A_55_P1976534	4.78824	Clcnka	Mus musculus chloride channel, voltage-sensitive Ka (Clcnka), transcript variant 1, mRNA [NM_024412]	0.000140523	0.106832	NM_024412	protein_coding
A_55_P2099594	1.66092	Scd3	Mus musculus stearoyl-coenzyme A desaturase 3 (Scd3), mRNA [NM_024450]	0.0135028	4.44752	NM_024450	protein_coding
A_55_P2132345	-2.25727	Luzp1	Mus musculus leucine zipper protein 1 (Luzp1), mRNA [NM_024452]	2.75421e-05	0.0301075	NM_024452	protein_coding
A_55_P2098120	-1.63221	Col26a1	Mus musculus collagen, type XXVI, alpha 1 (Col26a1), transcript variant 1, mRNA [NM_024474]	0.000103077	0.0812262	NM_024474	protein_coding
A_51_P435380	-1.54576	Col26a1	Mus musculus collagen, type XXVI, alpha 1 (Col26a1), transcript variant 1, mRNA [NM_024474]	8.51453e-05	0.0687279	NM_024474	protein_coding
A_51_P324838	-1.11483	Evpl	Mus musculus envoplakin (Evpl), mRNA [NM_025276]	6.2399e-05	0.0523946	NM_025276	protein_coding
A_52_P231410	-6.08058	Polr3e	Mus musculus polymerase (RNA) III (DNA directed) polypeptide E (Polr3e), transcript variant 1, mRNA [NM_025298]	0.00152443	0.80837	NM_025298	protein_coding
A_55_P2029549	-1.35124	Dtd1	Mus musculus D-tyrosyl-tRNA deacylase 1 (Dtd1), mRNA [NM_025314]	3.93571e-05	0.0361496	NM_025314	protein_coding
A_52_P206492	-2.7389	Pop4	Mus musculus processing of precursor 4, ribonuclease P/MRP family, (S. cerevisiae) (Pop4), mRNA [NM_025390]	1.41291e-07	0.00989819	NM_025390	protein_coding
A_66_P110653	-1.27048	Haus2	Mus musculus HAUS augmin-like complex, subunit 2 (Haus2), transcript variant 1, mRNA [NM_025475]	0.000516051	0.328657	NM_025475	nonsense_mediated_decay
A_52_P563375	-1.78313	Lgals2	Mus musculus lectin, galactose-binding, soluble 2 (Lgals2), mRNA [NM_025622]	0.00104984	0.597286	NM_025622	protein_coding
A_55_P2135551	-1.69796	Dnase1l2	Mus musculus deoxyribonuclease 1-like 2 (Dnase1l2), mRNA [NM_025718]	0.00218302	1.08198	NM_025718	protein_coding
A_55_P2172852	1.59056	Hacd4	Mus musculus 3-hydroxyacyl-CoA dehydratase 4 (Hacd4), mRNA [NM_025760]	1.69494e-07	0.0106866	NM_025760	protein_coding
A_55_P2608957	1.25915	Swt1	Mus musculus SWT1 RNA endoribonuclease homolog (S. cerevisiae) (Swt1), mRNA [NM_025819]	9.74076e-07	0.0254719	NM_025819	retained_intron
A_65_P10773	1.16758	Swt1	Mus musculus SWT1 RNA endoribonuclease homolog (S. cerevisiae) (Swt1), mRNA [NM_025819]	4.53783e-05	0.0403288	NM_025819	retained_intron
A_51_P448127	1.2993	Khdc3	Mus musculus KH domain containing 3, subcortical maternal complex member (Khdc3), transcript variant 1, mRNA [NM_025890]	0.00386663	1.70802	NM_025890	protein_coding
A_52_P209484	-1.59628	Tmem88	Mus musculus transmembrane protein 88 (Tmem88), mRNA [NM_025915]	0.00010657	0.0836192	NM_025915	protein_coding
A_51_P461319	-1.18601	Gatm	Mus musculus glycine amidinotransferase (L-arginine:glycine amidinotransferase) (Gatm), mRNA [NM_025961]	0.000148182	0.111831	NM_025961	protein_coding
A_52_P147576	-1.71998	Zbtb8os	Mus musculus zinc finger and BTB domain containing 8 opposite strand (Zbtb8os), mRNA [NM_025970]	6.63898e-06	0.0667959	NM_025970	nonsense_mediated_decay
A_52_P615274	1.09284	Rnaseh2b	Mus musculus ribonuclease H2, subunit B (Rnaseh2b), mRNA [NM_026001]	1.99046e-05	0.0362131	NM_026001	protein_coding
A_55_P2039250	-1.51483	Mboat2	Mus musculus membrane bound O-acyltransferase domain containing 2 (Mboat2), transcript variant 1, mRNA [NM_026037]	3.37356e-07	0.0156912	NM_026037	protein_coding
A_51_P408989	-1.26226	L3hypdh	Mus musculus L-3-hydroxyproline dehydratase (trans-) (L3hypdh), mRNA [NM_026038]	0.00366774	1.63969	NM_026038	protein_coding
A_51_P302192	1.32453	Daam1	Mus musculus dishevelled associated activator of morphogenesis 1 (Daam1), transcript variant 1, mRNA [NM_026102]	0.00272208	1.29043	NM_026102	protein_coding
A_55_P1996598	-1.11505	Tmco5	Mus musculus transmembrane and coiled-coil domains 5 (Tmco5), transcript variant 1, mRNA [NM_026104]	0.000343959	0.233106	NM_026104	protein_coding
A_51_P429572	-1.72416	4833420G17Rik	Mus musculus RIKEN cDNA 4833420G17 gene (4833420G17Rik), transcript variant 1, mRNA [NM_026127]	3.53533e-06	0.0513075	NM_026127	protein_coding
A_52_P613498	-1.30925	4833420G17Rik	Mus musculus RIKEN cDNA 4833420G17 gene (4833420G17Rik), transcript variant 1, mRNA [NM_026127]	6.47489e-06	0.0657277	NM_026127	protein_coding
A_52_P284495	-2.93264	Ankrd33b	Mus musculus ankyrin repeat domain 33B (Ankrd33b), transcript variant 1, mRNA [NM_026153]	1.81231e-05	0.0401874	NM_026153	processed_transcript
A_55_P2158473	-1.44699	1700028P14Rik	Mus musculus RIKEN cDNA 1700028P14 gene (1700028P14Rik), mRNA [NM_026188]	0.00011338	0.0882669	NM_026188	protein_coding
A_52_P443846	-1.25223	Ppfibp1	Mus musculus PTPRF interacting protein, binding protein 1 (liprin beta 1) (Ppfibp1), transcript variant 2, mRNA [NM_026221]	0.00381298	1.68945	NM_026221	processed_transcript
A_52_P467046	2.60379	Wdr48	Mus musculus WD repeat domain 48 (Wdr48), mRNA [NM_026236]	1.54915e-07	0.0105912	NM_026236	protein_coding
A_52_P48546	-1.95736	Rnf41	Mus musculus ring finger protein 41 (Rnf41), transcript variant 2, mRNA [NM_026259]	0.00229903	1.12814	NM_026259	protein_coding
A_52_P549977	1.52435	Fam32a	Mus musculus family with sequence similarity 32, member A (Fam32a), mRNA [NM_026455]	3.84813e-06	0.0535201	NM_026455	retained_intron
A_51_P325552	-1.08297	Spert	Mus musculus spermatid associated (Spert), transcript variant 2, mRNA [NM_026457]	0.0086218	3.1732	NM_026457	protein_coding
A_55_P2724604	-1.10905	Aph1c	Mus musculus aph1 homolog C, gamma secretase subunit (Aph1c), mRNA [NM_026674]	7.80035e-06	0.073895	NM_026674	protein_coding
A_55_P2269700	-1.24522	Ccdc163	Mus musculus coiled-coil domain containing 163 (Ccdc163), transcript variant 2, mRNA [NM_026714]	6.97373e-05	0.057711	NM_026714	protein_coding
A_55_P2030638	-1.98204	Dusp23	Mus musculus dual specificity phosphatase 23 (Dusp23), mRNA [NM_026725]	3.20475e-06	0.0490171	NM_026725	protein_coding
A_55_P2156800	1.22883	Ptx4	Mus musculus pentraxin 4 (Ptx4), transcript variant 1, mRNA [NM_026747]	0.000722821	0.437043	NM_026747	protein_coding
A_51_P361286	-2.37996	Agpat5	Mus musculus 1-acylglycerol-3-phosphate O-acyltransferase 5 (lysophosphatidic acid acyltransferase, epsilon) (Agpat5), mRNA [NM_026792]	3.40357e-06	0.050427	NM_026792	protein_coding
A_52_P13389	-1.3487	Myct1	Mus musculus myc target 1 (Myct1), mRNA [NM_026793]	0.0134592	4.43701	NM_026793	protein_coding
A_52_P521882	2.20083	Hddc3	Mus musculus HD domain containing 3 (Hddc3), mRNA [NM_026812]	3.90962e-09	0.00184876	NM_026812	protein_coding
A_55_P2502256	-1.0549	Rabl2	Mus musculus RAB, member RAS oncogene family-like 2 (Rabl2), mRNA [NM_026817]	1.36767e-07	0.00982387	NM_026817	retained_intron
A_66_P106926	-1.04847	Rabl2	Mus musculus RAB, member RAS oncogene family-like 2 (Rabl2), mRNA [NM_026817]	0.00365416	1.63516	NM_026817	retained_intron
A_52_P571938	-1.28644	Arv1	Mus musculus ARV1 homolog, fatty acid homeostasis modulator (Arv1), transcript variant 1, mRNA [NM_026855]	0.00028908	0.200905	NM_026855	nonsense_mediated_decay
A_51_P431539	1.31292	Prss56	Mus musculus protease, serine 56 (Prss56), mRNA [NM_027084]	0.00769207	2.90681	NM_027084	protein_coding
A_51_P390354	-1.18334	Nkpd1	Mus musculus NTPase, KAP family P-loop domain containing 1 (Nkpd1), mRNA [NM_027116]	0.00138158	0.746858	NM_027116	protein_coding
A_55_P1964440	-1.48871	Cd164l2	Mus musculus CD164 sialomucin-like 2 (Cd164l2), mRNA [NM_027152]	0.00170601	0.885135	NM_027152	processed_transcript
A_52_P33831	1.26717	Lrrc27	Mus musculus leucine rich repeat containing 27 (Lrrc27), transcript variant 1, mRNA [NM_027164]	0.00100914	0.577489	NM_027164	processed_transcript
A_52_P573255	-1.41833	Cdc42ep1	Mus musculus CDC42 effector protein (Rho GTPase binding) 1 (Cdc42ep1), mRNA [NM_027219]	9.46385e-05	0.0753298	NM_027219	protein_coding
A_55_P2723524	1.45108	Tlcd2	Mus musculus TLC domain containing 2 (Tlcd2), transcript variant 1, mRNA [NM_027249]	0.00205069	1.02761	NM_027249	protein_coding
A_55_P2129493	-1.90373	Spata3	Mus musculus spermatogenesis associated 3 (Spata3), transcript variant 2, mRNA [NM_027300]	7.76269e-06	0.0736612	NM_027300	protein_coding
A_55_P2053258	-1.4687	Poc1a	Mus musculus POC1 centriolar protein A (Poc1a), mRNA [NM_027354]	2.16579e-06	0.0405603	NM_027354	protein_coding
A_55_P2486424	-1.03265	Pigw	Mus musculus phosphatidylinositol glycan anchor biosynthesis, class W (Pigw), transcript variant 1, mRNA [NM_027388]	0.00082927	0.491251	NM_027388	protein_coding
A_55_P1964672	-1.07882	Krt28	Mus musculus keratin 28 (Krt28), mRNA [NM_027574]	0.000147541	0.111407	NM_027574	protein_coding
A_55_P2486704	-1.63273	Akr1cl	Mus musculus aldo-keto reductase family 1, member C-like (Akr1cl), transcript variant 1, mRNA [NM_027582]	0.00317152	1.459	NM_027582	protein_coding
A_55_P1957983	1.87815	Tmem30c	Mus musculus transmembrane protein 30C (Tmem30c), mRNA [NM_027651]	1.25396e-07	0.00974738	NM_027651	protein_coding
A_55_P1992031	1.17162	Dydc2	Mus musculus DPY30 domain containing 2 (Dydc2), transcript variant 1, mRNA [NM_027717]	0.00500223	2.08976	NM_027717	protein_coding
A_55_P2034335	-1.52146	Cage1	Mus musculus cancer antigen 1 (Cage1), mRNA [NM_027724]	4.13499e-06	0.0545675	NM_027724	protein_coding
A_66_P126433	-1.24396	Obox1	Mus musculus oocyte specific homeobox 1 (Obox1), mRNA [NM_027802]	0.00134606	0.731771	NM_027802	protein_coding
A_52_P24835	-1.52889	Nectin4	Mus musculus nectin cell adhesion molecule 4 (Nectin4), transcript variant 1, mRNA [NM_027893]	0.00340175	1.54389	NM_027893	protein_coding
A_52_P636948	-2.58433	Pdgfd	Mus musculus platelet-derived growth factor, D polypeptide (Pdgfd), transcript variant 1, mRNA [NM_027924]	4.70424e-07	0.0172221	NM_027924	protein_coding
A_55_P2633067	-1.62415	Eef1akmt2	Mus musculus EEF1A lysine methyltransferase 2 (Eef1akmt2), transcript variant 1, mRNA [NM_028095]	0.000234415	0.167551	NM_028095	nonsense_mediated_decay
A_51_P287691	-1.44303	Kremen2	Mus musculus kringle containing transmembrane protein 2 (Kremen2), mRNA [NM_028416]	0.000130775	0.100322	NM_028416	protein_coding
A_52_P338266	1.37958	Rec114	Mus musculus REC114 meiotic recombination protein (Rec114), mRNA [NM_028598]	0.000608284	0.378062	NM_028598	protein_coding
A_51_P470460	-1.05537	Zfp819	Mus musculus zinc finger protein 819 (Zfp819), transcript variant 1, mRNA [NM_028913]	0.00274573	1.29893	NM_028913	protein_coding
A_55_P2000254	-1.0333	Snx29	Mus musculus sorting nexin 29 (Snx29), transcript variant 1, mRNA [NM_028964]	0.00497911	2.08194	NM_028964	protein_coding
A_55_P2649417	-1.80656	Stard6	Mus musculus StAR-related lipid transfer (START) domain containing 6 (Stard6), transcript variant 1, mRNA [NM_029019]	4.18104e-05	0.0378576	NM_029019	protein_coding
A_66_P136883	-1.52934	Stard6	Mus musculus StAR-related lipid transfer (START) domain containing 6 (Stard6), transcript variant 1, mRNA [NM_029019]	0.00857272	3.15903	NM_029019	protein_coding
A_55_P2831174	-1.16109	Stx11	Mus musculus syntaxin 11 (Stx11), transcript variant 1, mRNA [NM_029075]	0.00302471	1.40468	NM_029075	protein_coding
A_55_P2904196	1.21672	Mss51	Mus musculus MSS51 mitochondrial translational activator (Mss51), mRNA [NM_029104]	2.15012e-05	0.0324318	NM_029104	protein_coding
A_55_P2187171	2.56451	Sv2c	Mus musculus synaptic vesicle glycoprotein 2c (Sv2c), mRNA [NM_029210]	4.91907e-07	0.0176666	NM_029210	protein_coding
A_52_P387189	-1.78718	Lyrm7	Mus musculus LYR motif containing 7 (Lyrm7), transcript variant 1, mRNA [NM_029327]	5.63097e-05	0.048064	NM_029327	protein_coding
A_55_P2007831	-1.37506	Ccdc172	Mus musculus coiled-coil domain containing 172 (Ccdc172), mRNA [NM_029372]	0.000462979	0.299803	NM_029372	protein_coding
A_51_P335104	-5.86292	Slx1b	Mus musculus SLX1 structure-specific endonuclease subunit homolog B (S. cerevisiae) (Slx1b), transcript variant 1, mRNA [NM_029420]	6.28364e-06	0.0647124	NM_029420	protein_coding
A_51_P497741	-1.52619	Wdr95	Mus musculus WD40 repeat domain 95 (Wdr95), mRNA [NM_029440]	5.69461e-05	0.0484541	NM_029440	protein_coding
A_55_P2591230	-1.30497	4930447C04Rik	Mus musculus RIKEN cDNA 4930447C04 gene (4930447C04Rik), mRNA [NM_029444]	0.000144275	0.109333	NM_029444	retained_intron
A_55_P2034645	4.475	Fam227b	Mus musculus family with sequence similarity 227, member B (Fam227b), mRNA [NM_029455]	0.000190441	0.139296	NM_029455	protein_coding
A_51_P507899	-1.57719	Ttc8	Mus musculus tetratricopeptide repeat domain 8 (Ttc8), transcript variant 2, mRNA [NM_029553]	2.29387e-07	0.0132822	NM_029553	protein_coding
A_51_P206445	-1.52619	Zfp773	Mus musculus zinc finger protein 773 (Zfp773), mRNA [NM_029584]	0.000449406	0.292114	NM_029584	protein_coding
A_51_P324450	-2.18167	Pbp2	Mus musculus phosphatidylethanolamine binding protein 2 (Pbp2), mRNA [NM_029595]	2.98904e-06	0.0483228	NM_029595	protein_coding
A_51_P246066	-1.10911	Slamf9	Mus musculus SLAM family member 9 (Slamf9), mRNA [NM_029612]	0.00307902	1.42546	NM_029612	protein_coding
A_55_P2059640	-1.74208	Abhd14b	Mus musculus abhydrolase domain containing 14b (Abhd14b), mRNA [NM_029631]	5.81253e-06	0.0624682	NM_029631	protein_coding
A_51_P422030	3.07953	Ocel1	Mus musculus occludin/ELL domain containing 1 (Ocel1), transcript variant 1, mRNA [NM_029865]	4.27215e-09	0.00186479	NM_029865	protein_coding
A_55_P2180869	2.96644	Ocel1	Mus musculus occludin/ELL domain containing 1 (Ocel1), transcript variant 1, mRNA [NM_029865]	8.90867e-08	0.00856817	NM_029865	protein_coding
A_55_P2744082	-1.31891	Prelid2	Mus musculus PRELI domain containing 2 (Prelid2), mRNA [NM_029942]	0.000520051	0.330944	NM_029942	protein_coding
A_55_P2750463	1.52662	Cox7b2	Mus musculus cytochrome c oxidase subunit 7B2 (Cox7b2), mRNA [NM_030052]	0.00094944	0.548859	NM_030052	protein_coding
A_55_P1987146	-2.25098	Adgrf4	Mus musculus adhesion G protein-coupled receptor F4 (Adgrf4), transcript variant 1, mRNA [NM_030067]	3.48694e-05	0.0329393	NM_030067	protein_coding
A_52_P120719	-1.40569	Rab27b	Mus musculus RAB27B, member RAS oncogene family (Rab27b), transcript variant 1, mRNA [NM_030554]	2.42329e-07	0.013751	NM_030554	protein_coding
A_52_P278853	-1.97371	Trim34a	Mus musculus tripartite motif-containing 34A (Trim34a), transcript variant 1, mRNA [NM_030684]	0.000374138	0.2503	NM_030684	protein_coding
A_55_P2044932	-1.53724	Gpr84	Mus musculus G protein-coupled receptor 84 (Gpr84), mRNA [NM_030720]	2.23332e-05	0.0311836	NM_030720	protein_coding
A_55_P2099560	-1.01784	Apobec1	Mus musculus apolipoprotein B mRNA editing enzyme, catalytic polypeptide 1 (Apobec1), transcript variant 1, mRNA [NM_031159]	1.8041e-05	0.0404479	NM_031159	protein_coding
A_51_P317141	-1.31542	Col2a1	Mus musculus collagen, type II, alpha 1 (Col2a1), transcript variant 1, mRNA [NM_031163]	2.49589e-05	0.0302562	NM_031163	protein_coding
A_55_P1961521	-1.16944	Id4	Mus musculus inhibitor of DNA binding 4 (Id4), mRNA [NM_031166]	0.00187705	0.957682	NM_031166	protein_coding
A_51_P494430	-1.12827	Id4	Mus musculus inhibitor of DNA binding 4 (Id4), mRNA [NM_031166]	0.000107691	0.0844165	NM_031166	protein_coding
A_55_P2143693	1.66395	Sytl1	Mus musculus synaptotagmin-like 1 (Sytl1), mRNA [NM_031393]	3.03254e-05	0.0303816	NM_031393	processed_transcript
A_66_P139805	-3.87697	Crispld1	Mus musculus cysteine-rich secretory protein LCCL domain containing 1 (Crispld1), transcript variant 1, mRNA [NM_031402]	1.06353e-06	0.0267036	NM_031402	protein_coding
A_55_P2094916	-1.26435	Ocm	Mus musculus oncomodulin (Ocm), mRNA [NM_033039]	0.00472825	1.99765	NM_033039	protein_coding
A_51_P111952	-1.77868	Nudt19	Mus musculus nudix (nucleoside diphosphate linked moiety X)-type motif 19 (Nudt19), mRNA [NM_033080]	5.76265e-08	0.0064118	NM_033080	protein_coding
A_51_P247853	2.03284	Chrm3	Mus musculus cholinergic receptor, muscarinic 3, cardiac (Chrm3), mRNA [NM_033269]	7.28299e-06	0.0708874	NM_033269	protein_coding
A_51_P426975	-3.40739	Hist2h4	Mus musculus histone cluster 2, H4 (Hist2h4), mRNA [NM_033596]	5.08378e-07	0.0181433	NM_033596	protein_coding
A_55_P2792405	-1.41952	Cela1	Mus musculus chymotrypsin-like elastase family, member 1 (Cela1), mRNA [NM_033612]	1.80315e-05	0.0404907	NM_033612	protein_coding
A_55_P2069935	1.31797	Fxyd2	Mus musculus FXYD domain-containing ion transport regulator 2 (Fxyd2), transcript variant b, mRNA [NM_052823]	9.86624e-05	0.0781382	NM_052823	processed_transcript
A_52_P87843	-1.8847	Aldh1a3	Mus musculus aldehyde dehydrogenase family 1, subfamily A3 (Aldh1a3), mRNA [NM_053080]	0.000104242	0.0820191	NM_053080	protein_coding
A_51_P210395	1.26506	Glrx	Mus musculus glutaredoxin (Glrx), transcript variant 1, mRNA [NM_053108]	2.6862e-06	0.0461904	NM_053108	protein_coding
A_51_P115738	-1.17386	Slc5a5	Mus musculus solute carrier family 5 (sodium iodide symporter), member 5 (Slc5a5), mRNA [NM_053248]	0.000547578	0.345901	NM_053248	protein_coding
A_52_P210830	1.63028	Celsr3	Mus musculus cadherin, EGF LAG seven-pass G-type receptor 3 (Celsr3), transcript variant 3, mRNA [NM_080437]	0.003926	1.72832	NM_080437	protein_coding
A_55_P2095133	-1.37422	Synpo2	Mus musculus synaptopodin 2 (Synpo2), mRNA [NM_080451]	0.00286384	1.34338	NM_080451	protein_coding
A_55_P2732146	-1.6539	Pofut1	Mus musculus protein O-fucosyltransferase 1 (Pofut1), mRNA [NM_080463]	2.23718e-09	0.00141054	NM_080463	protein_coding
A_51_P173114	1.87585	Cdhr1	Mus musculus cadherin-related family member 1 (Cdhr1), mRNA [NM_130878]	0.0121066	4.0997	NM_130878	protein_coding
A_55_P2911067	1.15558	Gask1b	Mus musculus golgi associated kinase 1B (Gask1b), mRNA [NM_133187]	2.22881e-05	0.0312513	NM_133187	protein_coding
A_51_P518600	1.61952	Atp6v1c2	Mus musculus ATPase, H+ transporting, lysosomal V1 subunit C2 (Atp6v1c2), transcript variant 2, mRNA [NM_133699]	8.44905e-05	0.0682673	NM_133699	protein_coding
A_66_P121590	-1.39976	Prss22	Mus musculus protease, serine 22 (Prss22), mRNA [NM_133731]	0.00110063	0.621072	NM_133731	protein_coding
A_55_P2803970	-1.05658	Sh3bp4	Mus musculus SH3-domain binding protein 4 (Sh3bp4), mRNA [NM_133816]	2.6884e-05	0.030131	NM_133816	protein_coding
A_51_P104392	-1.44868	Rpp25	Mus musculus ribonuclease P/MRP 25 subunit (Rpp25), mRNA [NM_133982]	2.43605e-05	0.0304011	NM_133982	protein_coding
A_55_P2716641	-1.77947	Cd276	Mus musculus CD276 antigen (Cd276), mRNA [NM_133983]	6.46598e-05	0.0540451	NM_133983	protein_coding
A_55_P1993984	1.86429	Hemk1	Mus musculus HemK methyltransferase family member 1 (Hemk1), mRNA [NM_133984]	4.66388e-07	0.0171852	NM_133984	retained_intron
A_55_P2121913	1.16166	Adi1	Mus musculus acireductone dioxygenase 1 (Adi1), mRNA [NM_134052]	3.4632e-07	0.0155967	NM_134052	processed_transcript
A_55_P2050169	-1.69631	Vmn1r197	Mus musculus vomeronasal 1 receptor 197 (Vmn1r197), mRNA [NM_134244]	0.00102806	0.586598	NM_134244	protein_coding
A_52_P503071	-1.17318	Aldh7a1	Mus musculus aldehyde dehydrogenase family 7, member A1 (Aldh7a1), transcript variant 1, mRNA [NM_138600]	6.27876e-05	0.0526664	NM_138600	protein_coding
A_51_P244408	1.27268	Acer2	Mus musculus alkaline ceramidase 2 (Acer2), transcript variant 1, mRNA [NM_139306]	0.000589566	0.368365	NM_139306	protein_coding
A_55_P2076219	-1.2889	Prokr2	Mus musculus prokineticin receptor 2 (Prokr2), mRNA [NM_144944]	0.000131167	0.100595	NM_144944	protein_coding
A_55_P2037081	-1.37303	Zfp979	Mus musculus zinc finger protein 979 (Zfp979), mRNA [NM_145078]	0.000152634	0.114718	NM_145078	protein_coding
A_66_P125050	-1.314	Alg1	Mus musculus asparagine-linked glycosylation 1 (beta-1,4-mannosyltransferase) (Alg1), mRNA [NM_145362]	8.23589e-09	0.00292091	NM_145362	retained_intron
A_55_P2179398	-1.07944	Alg1	Mus musculus asparagine-linked glycosylation 1 (beta-1,4-mannosyltransferase) (Alg1), mRNA [NM_145362]	2.98929e-07	0.0151453	NM_145362	protein_coding
A_51_P450752	-1.0381	Pla2g4b	Mus musculus phospholipase A2, group IVB (cytosolic) (Pla2g4b), mRNA [NM_145378]	0.0033821	1.53657	NM_145378	protein_coding
A_51_P206203	1.00121	Mrgprf	Mus musculus MAS-related GPR, member F (Mrgprf), mRNA [NM_145379]	0.00026321	0.184918	NM_145379	protein_coding
A_52_P480544	1.10742	Tnpo2	Mus musculus transportin 2 (importin 3, karyopherin beta 2b) (Tnpo2), transcript variant 1, mRNA [NM_145390]	0.000359008	0.241689	NM_145390	retained_intron
A_55_P2178578	-1.52049	Tmprss4	Mus musculus transmembrane protease, serine 4 (Tmprss4), transcript variant 1, mRNA [NM_145403]	0.000173732	0.128582	NM_145403	nonsense_mediated_decay
A_51_P391432	-1.51966	Ifi27l2b	Mus musculus interferon, alpha-inducible protein 27 like 2B (Ifi27l2b), mRNA [NM_145449]	0.000175997	0.130056	NM_145449	protein_coding
A_51_P299149	-1.06396	Gpx6	Mus musculus glutathione peroxidase 6 (Gpx6), mRNA [NM_145451]	0.00713441	2.74786	NM_145451	protein_coding
A_55_P2057459	-2.17776	Mall	Mus musculus mal, T cell differentiation protein-like (Mall), mRNA [NM_145532]	3.05686e-06	0.0488624	NM_145532	protein_coding
A_55_P2902027	-1.07432	Zfp772	Mus musculus zinc finger protein 772 (Zfp772), mRNA [NM_145577]	8.52541e-05	0.0688059	NM_145577	protein_coding
A_51_P435348	-1.20315	Tmem159	Mus musculus transmembrane protein 159 (Tmem159), mRNA [NM_145586]	2.45137e-05	0.0303918	NM_145586	protein_coding
A_51_P195625	-1.21176	Zfp330	Mus musculus zinc finger protein 330 (Zfp330), transcript variant 1, mRNA [NM_145600]	3.64173e-07	0.0158961	NM_145600	processed_transcript
A_51_P271614	-8.85268	Pls3	Mus musculus plastin 3 (T-isoform) (Pls3), transcript variant 1, mRNA [NM_145629]	0.000151888	0.114248	NM_145629	protein_coding
A_52_P10683	-2.02662	Hist1h1d	Mus musculus histone cluster 1, H1d (Hist1h1d), mRNA [NM_145713]	4.42195e-05	0.0395218	NM_145713	protein_coding
A_55_P1963175	-1.00913	Lctl	Mus musculus lactase-like (Lctl), mRNA [NM_145835]	0.00368231	1.64465	NM_145835	protein_coding
A_51_P491595	1.02325	AW549877	Mus musculus expressed sequence AW549877 (AW549877), mRNA [NM_145930]	8.28202e-06	0.0760459	NM_145930	protein_coding
A_52_P112110	-1.50899	Tmem82	Mus musculus transmembrane protein 82 (Tmem82), transcript variant 1, mRNA [NM_145987]	0.000293576	0.203431	NM_145987	retained_intron
A_55_P2099363	-1.77706	Stac2	Mus musculus SH3 and cysteine rich domain 2 (Stac2), mRNA [NM_146028]	1.10002e-06	0.0273774	NM_146028	protein_coding
A_66_P115972	-1.27123	Zfp790	Mus musculus zinc finger protein 790 (Zfp790), transcript variant 1, mRNA [NM_146185]	0.00426272	1.84408	NM_146185	protein_coding
A_51_P176086	-1.14692	Ffar2	Mus musculus free fatty acid receptor 2 (Ffar2), transcript variant 1, mRNA [NM_146187]	0.00437397	1.88188	NM_146187	protein_coding
A_55_P2101088	-1.79195	Slc5a11	Mus musculus solute carrier family 5 (sodium/glucose cotransporter), member 11 (Slc5a11), mRNA [NM_146198]	0.0075925	2.87838	NM_146198	protein_coding
A_52_P137500	-1.40001	Fam199x	Mus musculus family with sequence similarity 199, X-linked (Fam199x), mRNA [NM_146261]	0.000924739	0.536602	NM_146261	protein_coding
A_55_P2175579	2.70247	Olfr1466	Mus musculus olfactory receptor 1466 (Olfr1466), mRNA [NM_146694]	0.000309734	0.213325	NM_146694	protein_coding
A_51_P437478	-1.24826	Zfp566	Mus musculus zinc finger protein 566 (Zfp566), mRNA [NM_152814]	0.00562376	2.29023	NM_152814	protein_coding
A_51_P112854	-1.13247	Ttc27	Mus musculus tetratricopeptide repeat domain 27 (Ttc27), mRNA [NM_152817]	0.000152807	0.114833	NM_152817	protein_coding
A_51_P150710	-1.26736	Jchain	Mus musculus immunoglobulin joining chain (Jchain), mRNA [NM_152839]	0.00823611	3.06746	NM_152839	protein_coding
A_51_P108108	-1.64053	Lrrc25	Mus musculus leucine rich repeat containing 25 (Lrrc25), mRNA [NM_153074]	0.000282008	0.196591	NM_153074	protein_coding
A_55_P2044498	-2.26374	Padi6	Mus musculus peptidyl arginine deiminase, type VI (Padi6), mRNA [NM_153106]	2.4078e-05	0.030464	NM_153106	protein_coding
A_51_P448094	-1.38073	Padi6	Mus musculus peptidyl arginine deiminase, type VI (Padi6), mRNA [NM_153106]	6.12006e-05	0.0515563	NM_153106	protein_coding
A_52_P646542	-1.16545	Gtpbp10	Mus musculus GTP-binding protein 10 (putative) (Gtpbp10), transcript variant 1, mRNA [NM_153116]	0.000780795	0.467119	NM_153116	nonsense_mediated_decay
A_51_P181722	1.48994	Rbks	Mus musculus ribokinase (Rbks), mRNA [NM_153196]	6.00616e-07	0.0191472	NM_153196	protein_coding
A_55_P2484884	1.43493	Rbm45	Mus musculus RNA binding motif protein 45 (Rbm45), mRNA [NM_153405]	5.65627e-07	0.0184463	NM_153405	protein_coding
A_51_P262563	-1.09503	Opalin	Mus musculus oligodendrocytic myelin paranodal and inner loop protein (Opalin), mRNA [NM_153520]	0.00306033	1.41855	NM_153520	retained_intron
A_51_P397673	-1.58592	Pcsk9	Mus musculus proprotein convertase subtilisin/kexin type 9 (Pcsk9), mRNA [NM_153565]	0.000648553	0.398766	NM_153565	protein_coding
A_55_P2496699	-1.19884	Prkag3	Mus musculus protein kinase, AMP-activated, gamma 3 non-catalytic subunit (Prkag3), mRNA [NM_153744]	0.0109945	3.81885	NM_153744	nonsense_mediated_decay
A_51_P231549	-1.17532	Mill2	Mus musculus MHC I like leukocyte 2 (Mill2), transcript variant 1, mRNA [NM_153761]	0.00023988	0.17094	NM_153761	protein_coding
A_52_P673307	-1.76275	2610044O15Rik8	Mus musculus RIKEN cDNA 2610044O15 gene (2610044O15Rik8), mRNA [NM_153780]	5.00653e-05	0.0436131	NM_153780	protein_coding
A_55_P2047106	-2.24607	Rell2	Mus musculus RELT-like 2 (Rell2), mRNA [NM_153793]	5.08371e-08	0.00613777	NM_153793	protein_coding
A_55_P2066007	-1.13033	Crocc	Mus musculus ciliary rootlet coiled-coil, rootletin (Crocc), transcript variant 1, mRNA [NM_172122]	2.07295e-05	0.0338211	NM_172122	protein_coding
A_55_P2152607	-1.1744	Cyp4a12b	Mus musculus cytochrome P450, family 4, subfamily a, polypeptide 12B (Cyp4a12b), mRNA [NM_172306]	0.000497319	0.318371	NM_172306	protein_coding
A_55_P2496804	2.97253	Kdm4a	Mus musculus lysine (K)-specific demethylase 4A (Kdm4a), transcript variant 2, mRNA [NM_172382]	0.000301186	0.208018	NM_172382	protein_coding
A_51_P322473	-1.20839	Perm1	Mus musculus PPARGC1 and ESRR induced regulator, muscle 1 (Perm1), mRNA [NM_172417]	0.00139874	0.754194	NM_172417	protein_coding
A_51_P428742	-3.27885	Pus7l	Mus musculus pseudouridylate synthase 7-like (Pus7l), mRNA [NM_172437]	3.39669e-06	0.0504569	NM_172437	protein_coding
A_51_P116601	-1.77422	Cfap69	Mus musculus cilia and flagella associated protein 69 (Cfap69), mRNA [NM_172447]	5.97219e-07	0.0191464	NM_172447	protein_coding
A_51_P262325	-2.04711	Nek11	Mus musculus NIMA (never in mitosis gene a)-related expressed kinase 11 (Nek11), mRNA [NM_172461]	0.00630112	2.49569	NM_172461	protein_coding
A_55_P2018181	-1.72377	Hjurp	Mus musculus RIKEN cDNA A730008H23 gene (A730008H23Rik), mRNA [NM_172505]	0.000121662	0.0939022	NM_172505	protein_coding
A_52_P54325	-1.24333	Tmem260	Mus musculus transmembrane protein 260 (Tmem260), transcript variant 1, mRNA [NM_172600]	4.8386e-05	0.0423975	NM_172600	protein_coding
A_51_P341379	-1.25575	Acad9	Mus musculus acyl-Coenzyme A dehydrogenase family, member 9 (Acad9), mRNA [NM_172678]	1.86591e-06	0.0376802	NM_172678	retained_intron
A_55_P2742018	-2.62894	Tmem131l	Mus musculus transmembrane 131 like (Tmem131l), mRNA [NM_172681]	8.74366e-07	0.0237397	NM_172681	processed_transcript
A_51_P512820	2.31952	Dera	Mus musculus deoxyribose-phosphate aldolase (putative) (Dera), mRNA [NM_172733]	0.00623225	2.47428	NM_172733	protein_coding
A_66_P130366	1.70444	Stk38l	Mus musculus serine/threonine kinase 38 like (Stk38l), transcript variant 1, mRNA [NM_172734]	0.0011611	0.64945	NM_172734	protein_coding
A_51_P131281	1.97377	Exd1	Mus musculus exonuclease 3'-5' domain containing 1 (Exd1), mRNA [NM_172857]	0.000560754	0.352889	NM_172857	protein_coding
A_55_P1975989	1.21158	Wdr63	Mus musculus WD repeat domain 63 (Wdr63), mRNA [NM_172864]	0.00761737	2.88685	NM_172864	processed_transcript
A_55_P1975565	1.56594	Ttc34	Mus musculus tetratricopeptide repeat domain 34 (Ttc34), mRNA [NM_172878]	8.81959e-07	0.0237188	NM_172878	protein_coding
A_52_P589664	-1.56271	Zfp846	Mus musculus zinc finger protein 846 (Zfp846), mRNA [NM_172919]	0.00205211	1.02778	NM_172919	nonsense_mediated_decay
A_52_P52272	-1.1868	Zfp846	Mus musculus zinc finger protein 846 (Zfp846), mRNA [NM_172919]	0.00787577	2.96262	NM_172919	protein_coding
A_51_P502798	-1.17505	Nxpe4	Mus musculus neurexophilin and PC-esterase domain family, member 4 (Nxpe4), mRNA [NM_172921]	0.00262815	1.25333	NM_172921	protein_coding
A_52_P515907	-1.02456	4930503L19Rik	Mus musculus RIKEN cDNA 4930503L19 gene (4930503L19Rik), mRNA [NM_172967]	0.00631779	2.50019	NM_172967	protein_coding
A_66_P137605	-1.16199	Cgas	Mus musculus cyclic GMP-AMP synthase (Cgas), transcript variant 1, mRNA [NM_173386]	0.000124094	0.0955849	NM_173386	protein_coding
A_55_P2740882	-1.16356	Tgif2	Mus musculus TGFB-induced factor homeobox 2 (Tgif2), transcript variant 1, mRNA [NM_173396]	0.000952326	0.550191	NM_173396	protein_coding
A_52_P21550	-4.22616	Gcnt1	Mus musculus glucosaminyl (N-acetyl) transferase 1, core 2 (Gcnt1), transcript variant 1, mRNA [NM_173442]	1.07726e-06	0.026929	NM_173442	protein_coding
A_52_P549166	1.26573	Arsj	Mus musculus arylsulfatase J (Arsj), mRNA [NM_173451]	2.64688e-06	0.0456526	NM_173451	protein_coding
A_51_P241645	-1.23863	Nemp1	Mus musculus nuclear envelope integral membrane protein 1 (Nemp1), transcript variant 2, mRNA [NM_173732]	0.00073958	0.445893	NM_173732	protein_coding
A_51_P451458	1.48553	Mamdc2	Mus musculus MAM domain containing 2 (Mamdc2), mRNA [NM_174857]	0.000108347	0.0848374	NM_174857	nonsense_mediated_decay
A_55_P2101441	2.40896	Gpbar1	Mus musculus G protein-coupled bile acid receptor 1 (Gpbar1), mRNA [NM_174985]	2.3188e-08	0.00387	NM_174985	protein_coding
A_51_P185869	-1.18385	Hbq1a	Mus musculus hemoglobin, theta 1A (Hbq1a), mRNA [NM_175000]	0.000121914	0.0940711	NM_175000	protein_coding
A_52_P641216	-1.68557	Galk2	Mus musculus galactokinase 2 (Galk2), transcript variant 2, mRNA [NM_175154]	1.37322e-08	0.00311695	NM_175154	protein_coding
A_51_P425401	-1.36952	Kif27	Mus musculus kinesin family member 27 (Kif27), transcript variant 1, mRNA [NM_175214]	0.00426955	1.84675	NM_175214	protein_coding
A_52_P116264	-1.11168	Adhfe1	Mus musculus alcohol dehydrogenase, iron containing, 1 (Adhfe1), transcript variant 1, mRNA [NM_175236]	0.000960193	0.554003	NM_175236	nonsense_mediated_decay
A_55_P2487759	2.5515	Plekhb2	Mus musculus pleckstrin homology domain containing, family B (evectins) member 2 (Plekhb2), transcript variant 2, mRNA [NM_175421]	0.00016845	0.125064	NM_175421	protein_coding
A_66_P113243	-2.43111	Mylk3	Mus musculus myosin light chain kinase 3 (Mylk3), transcript variant 1, mRNA [NM_175441]	1.11964e-05	0.0907627	NM_175441	protein_coding
A_55_P2744216	-2.47644	Etnk2	Mus musculus ethanolamine kinase 2 (Etnk2), mRNA [NM_175443]	0.000337486	0.229376	NM_175443	retained_intron
A_51_P127507	-2.09099	Ccdc38	Mus musculus coiled-coil domain containing 38 (Ccdc38), transcript variant 1, mRNA [NM_175488]	0.00163656	0.855283	NM_175488	protein_coding
A_55_P2127587	-1.82308	Smcr8	Mus musculus Smith-Magenis syndrome chromosome region, candidate 8 homolog (human) (Smcr8), transcript variant 2, mRNA [NM_175491]	1.49138e-05	0.0561196	NM_175491	protein_coding
A_55_P2487934	1.86299	Zbtb38	Mus musculus zinc finger and BTB domain containing 38 (Zbtb38), transcript variant 1, mRNA [NM_175537]	8.18442e-06	0.0757626	NM_175537	protein_coding
A_66_P137230	-1.10861	Clspn	Mus musculus claspin (Clspn), mRNA [NM_175554]	0.0142903	4.63931	NM_175554	processed_transcript
A_52_P299703	-3.31803	Hist4h4	Mus musculus histone cluster 4, H4 (Hist4h4), mRNA [NM_175652]	4.42705e-06	0.0560744	NM_175652	protein_coding
A_55_P2158701	-4.85529	Hist1h4d	Mus musculus histone cluster 1, H4d (Hist1h4d), mRNA [NM_175654]	1.27587e-06	0.0300412	NM_175654	protein_coding
A_55_P2106569	-4.72745	Hist1h4d	Mus musculus histone cluster 1, H4d (Hist1h4d), mRNA [NM_175654]	1.61666e-09	0.00152896	NM_175654	protein_coding
A_55_P2158697	-1.19659	Hist1h4i	Mus musculus histone cluster 1, H4i (Hist1h4i), mRNA [NM_175656]	3.24324e-05	0.0311875	NM_175656	protein_coding
A_52_P420466	-1.02939	Hist1h2ab	Mus musculus histone cluster 1, H2ab (Hist1h2ab), mRNA [NM_175660]	1.51888e-05	0.0541388	NM_175660	protein_coding
A_55_P1973164	2.14149	Bricd5	Mus musculus BRICHOS domain containing 5 (Bricd5), mRNA [NM_175682]	3.4565e-05	0.0327172	NM_175682	protein_coding
A_55_P2488744	-1.40051	Btn2a2	Mus musculus butyrophilin, subfamily 2, member A2 (Btn2a2), transcript variant 1, mRNA [NM_175938]	0.000841509	0.496686	NM_175938	protein_coding
A_51_P518051	1.09764	Dusp4	Mus musculus dual specificity phosphatase 4 (Dusp4), mRNA [NM_176933]	0.000502934	0.321385	NM_176933	protein_coding
A_51_P309170	-1.63135	9130023H24Rik	Mus musculus RIKEN cDNA 9130023H24 gene (9130023H24Rik), mRNA [NM_177001]	6.26645e-07	0.0196458	NM_177001	protein_coding
A_55_P2077741	-2.25709	Slc38a11	Mus musculus solute carrier family 38, member 11 (Slc38a11), mRNA [NM_177074]	3.52293e-05	0.0332184	NM_177074	protein_coding
A_66_P121137	1.9512	Idi2	Mus musculus isopentenyl-diphosphate delta isomerase 2 (Idi2), mRNA [NM_177197]	2.05268e-06	0.0393511	NM_177197	protein_coding
A_55_P2234361	-1.23107	Rnf150	Mus musculus ring finger protein 150 (Rnf150), mRNA [NM_177378]	3.49464e-08	0.00535955	NM_177378	protein_coding
A_52_P981697	-4.33557	Zfp874a	Mus musculus zinc finger protein 874a (Zfp874a), mRNA [NM_177712]	0.00600499	2.40662	NM_177712	protein_coding
A_66_P104181	-3.05359	Zfp874a	Mus musculus zinc finger protein 874a (Zfp874a), mRNA [NM_177712]	3.22173e-07	0.015493	NM_177712	protein_coding
A_55_P2513345	-2.01258	Mcmdc2	Mus musculus minichromosome maintenance domain containing 2 (Mcmdc2), mRNA [NM_177722]	7.84984e-06	0.0739932	NM_177722	protein_coding
A_66_P116347	-1.66958	Mcmdc2	Mus musculus minichromosome maintenance domain containing 2 (Mcmdc2), mRNA [NM_177722]	2.29974e-05	0.030778	NM_177722	protein_coding
A_55_P2124233	-1.38551	Vsig8	Mus musculus V-set and immunoglobulin domain containing 8 (Vsig8), transcript variant 1, mRNA [NM_177723]	0.000171572	0.127133	NM_177723	protein_coding
A_55_P2737592	-3.4754	Zfp507	Mus musculus zinc finger protein 507 (Zfp507), mRNA [NM_177739]	2.33304e-05	0.0306525	NM_177739	protein_coding
A_51_P417321	-1.37378	Zfp236	Mus musculus zinc finger protein 236 (Zfp236), mRNA [NM_177832]	0.00154785	0.818038	NM_177832	nonsense_mediated_decay
A_52_P9295	-1.11477	Zfp236	Mus musculus zinc finger protein 236 (Zfp236), mRNA [NM_177832]	0.00234843	1.14614	NM_177832	retained_intron
A_52_P203948	2.04071	Pla2g4e	Mus musculus phospholipase A2, group IVE (Pla2g4e), transcript variant 1, mRNA [NM_177845]	1.6227e-05	0.0474151	NM_177845	protein_coding
A_55_P2905362	-1.46527	Lcmt2	Mus musculus leucine carboxyl methyltransferase 2 (Lcmt2), mRNA [NM_177846]	4.2412e-06	0.0551989	NM_177846	protein_coding
A_51_P210059	-1.0651	Spata21	Mus musculus spermatogenesis associated 21 (Spata21), mRNA [NM_177867]	0.000799641	0.476735	NM_177867	retained_intron
A_55_P2093579	-1.13005	Hfm1	Mus musculus HFM1, ATP-dependent DNA helicase homolog (Hfm1), transcript variant 1, mRNA [NM_177873]	0.000474587	0.306062	NM_177873	protein_coding
A_66_P115492	-1.22938	A530021J07Rik	Mus musculus Riken cDNA A530021J07 gene (A530021J07Rik), mRNA [NM_177895]	0.00363612	1.62851	NM_177895	protein_coding
A_51_P100208	-1.14795	Opcml	Mus musculus opioid binding protein/cell adhesion molecule-like (Opcml), mRNA [NM_177906]	7.77882e-05	0.0634664	NM_177906	protein_coding
A_55_P2109128	-1.64609	Hist1h2be	Mus musculus histone cluster 1, H2be (Hist1h2be), transcript variant 2, mRNA [NM_178194]	1.62098e-06	0.0341943	NM_178194	protein_coding
A_55_P2125013	-3.62067	Hist1h4j	Mus musculus histone cluster 1, H4j (Hist1h4j), mRNA [NM_178210]	8.16006e-05	0.0661678	NM_178210	protein_coding
A_55_P2091147	-3.77622	Hist1h4k	Mus musculus histone cluster 1, H4k (Hist1h4k), mRNA [NM_178211]	1.68833e-07	0.0107645	NM_178211	protein_coding
A_55_P2091145	-3.1084	Hist1h4k	Mus musculus histone cluster 1, H4k (Hist1h4k), mRNA [NM_178211]	4.43114e-08	0.00584756	NM_178211	protein_coding
A_55_P2825279	-1.65947	Il22ra1	Mus musculus interleukin 22 receptor, alpha 1 (Il22ra1), mRNA [NM_178257]	0.000790605	0.471943	NM_178257	proteincoding
A_55_P2069765	-3.20101	Kiss1	Mus musculus KiSS-1 metastasis-suppressor (Kiss1), mRNA [NM_178260]	8.63879e-06	0.0781831	NM_178260	protein_coding
A_52_P237176	-2.4374	Kiss1	Mus musculus KiSS-1 metastasis-suppressor (Kiss1), mRNA [NM_178260]	8.34211e-05	0.0674802	NM_178260	protein_coding
A_66_P139644	1.1129	Lhfpl1	Mus musculus lipoma HMGIC fusion partner-like 1 (Lhfpl1), mRNA [NM_178358]	0.000304664	0.210216	NM_178358	protein_coding
A_55_P1959006	-1.12776	Imp4	Mus musculus IMP4, U3 small nucleolar ribonucleoprotein (Imp4), mRNA [NM_178601]	6.86118e-07	0.0209321	NM_178601	protein_coding
A_66_P112892	1.08128	Dpy19l3	Mus musculus dpy-19-like 3 (C. elegans) (Dpy19l3), mRNA [NM_178704]	1.69955e-06	0.0351974	NM_178704	nonsense_mediated_decay
A_55_P2134591	3.13517	BC049715	Mus musculus cDNA sequence BC049715 (BC049715), mRNA [NM_178776]	0.00015532	0.11649	NM_178776	protein_coding
A_55_P2073965	2.55451	BC049715	Mus musculus cDNA sequence BC049715 (BC049715), mRNA [NM_178776]	0.00117955	0.657758	NM_178776	protein_coding
A_51_P313067	-1.2954	Ccbe1	Mus musculus collagen and calcium binding EGF domains 1 (Ccbe1), mRNA [NM_178793]	5.02874e-05	0.0437394	NM_178793	protein_coding
A_52_P671700	-1.03318	Acad12	Mus musculus acyl-Coenzyme A dehydrogenase family, member 12 (Acad12), mRNA [NM_178799]	0.0151632	4.84017	NM_178799	protein_coding
A_51_P494863	-1.07421	Vmac	Mus musculus vimentin-type intermediate filament associated coiled-coil protein (Vmac), transcript variant 1, mRNA [NM_178926]	3.85428e-07	0.0159643	NM_178926	protein_coding
A_55_P2738337	2.08626	Prune2	Mus musculus prune homolog 2 (Prune2), mRNA [NM_181348]	6.80356e-07	0.0208685	NM_181348	protein_coding
A_55_P2014304	-1.08065	Kank1	Mus musculus KN motif and ankyrin repeat domains 1 (Kank1), transcript variant 1, mRNA [NM_181404]	0.000228618	0.163882	NM_181404	protein_coding
A_55_P2763719	-1.79472	Zbed4	Mus musculus zinc finger, BED type containing 4 (Zbed4), mRNA [NM_181412]	0.00136683	0.740435	NM_181412.3	protein_coding
A_55_P2117656	-1.98067	Slfn8	Mus musculus schlafen 8 (Slfn8), transcript variant 1, mRNA [NM_181545]	6.1352e-05	0.0516684	NM_181545	protein_coding
A_51_P416408	-1.25468	Tmc4	Mus musculus transmembrane channel-like gene family 4 (Tmc4), mRNA [NM_181820]	0.00441372	1.89424	NM_181820	retained_intron
A_52_P61691	-2.11675	Cd59b	Mus musculus CD59b antigen (Cd59b), transcript variant 2, mRNA [NM_181858]	0.00882275	3.23019	NM_181858	protein_coding
A_55_P2022629	-1.08575	Oxct2b	Mus musculus 3-oxoacid CoA transferase 2B (Oxct2b), mRNA [NM_181859]	0.00140727	0.757425	NM_181859	protein_coding
A_51_P208121	1.69248	Klhl25	Mus musculus kelch-like 25 (Klhl25), transcript variant 3, mRNA [NM_182782]	8.84155e-06	0.07901	NM_182782	protein_coding
A_55_P2096071	-1.52719	Nanos2	Mus musculus nanos C2HC-type zinc finger 2 (Nanos2), mRNA [NM_194064]	2.67519e-05	0.0301377	NM_194064	protein_coding
A_51_P297778	-3.29419	Sh3tc1	Mus musculus SH3 domain and tetratricopeptide repeats 1 (Sh3tc1), transcript variant 1, mRNA [NM_194344]	7.69808e-05	0.0628891	NM_194344	retained_intron
A_55_P1965233	-2.53462	Sh3tc1	Mus musculus SH3 domain and tetratricopeptide repeats 1 (Sh3tc1), transcript variant 1, mRNA [NM_194344]	1.31508e-05	0.096789	NM_194344	protein_coding
A_52_P590258	-2.16534	1700025G04Rik	Mus musculus RIKEN cDNA 1700025G04 gene (1700025G04Rik), mRNA [NM_197990]	9.99174e-06	0.0850047	NM_197990	nonsense_mediated_decay
A_51_P379409	2.22494	Cuedc1	Mus musculus CUE domain containing 1 (Cuedc1), transcript variant 1, mRNA [NM_198013]	4.63443e-05	0.0410075	NM_198013	processed_transcript
A_51_P169693	-1.0999	Bst2	Mus musculus bone marrow stromal cell antigen 2 (Bst2), mRNA [NM_198095]	0.000474506	0.306045	NM_198095	protein_coding
A_52_P567658	-1.20391	Cux1	Mus musculus cut-like homeobox 1 (Cux1), transcript variant 2, mRNA [NM_198602]	0.000323369	0.221372	NM_198602	nonsense_mediated_decay
A_52_P88793	-2.74205	Zfp933	Mus musculus zinc finger protein 933 (Zfp933), transcript variant 1, mRNA [NM_198619]	2.20114e-05	0.0315813	NM_198619	protein_coding
A_55_P2045096	-1.48645	Hjurp	Mus musculus Holliday junction recognition protein (Hjurp), mRNA [NM_198652]	3.51882e-05	0.0331962	NM_198652	protein_coding
A_52_P214408	-2.9098	Gm5148	Mus musculus predicted gene 5148 (Gm5148), mRNA [NM_198657]	7.6201e-07	0.0222888	NM_198657	protein_coding
A_51_P209585	-2.96873	Hcrtr1	Mus musculus hypocretin (orexin) receptor 1 (Hcrtr1), transcript variant 1, mRNA [NM_198959]	0.00452555	1.93143	NM_198959	protein_coding
A_55_P1966558	-2.33892	Vmn2r43	Mus musculus vomeronasal 2, receptor 43 (Vmn2r43), mRNA [NM_198961]	4.2234e-05	0.0381497	NM_198961	protein_coding
A_52_P199633	-1.76542	Trim30d	Mus musculus tripartite motif-containing 30D (Trim30d), transcript variant 1, mRNA [NM_199146]	2.92795e-05	0.0303686	NM_199146	protein_coding
A_55_P2133646	-1.13152	Cep162	Mus musculus centrosomal protein 162 (Cep162), mRNA [NM_199316]	0.000106448	0.0835345	NM_199316	processed_transcript
A_55_P2055284	1.35259	Chrm2	Mus musculus cholinergic receptor, muscarinic 2, cardiac (Chrm2), mRNA [NM_203491]	0.00106745	0.605298	NM_203491	protein_coding
A_66_P114333	-1.8388	Tlr12	Mus musculus toll-like receptor 12 (Tlr12), mRNA [NM_205823]	0.00569922	2.31299	NM_205823	protein_coding
A_55_P1967672	-1.06953	Tas2r109	Mus musculus taste receptor, type 2, member 109 (Tas2r109), mRNA [NM_207017]	3.18704e-06	0.0491436	NM_207017	protein_coding
A_52_P227919	-1.53785	Olfr1036	Mus musculus olfactory receptor 1036 (Olfr1036), mRNA [NM_207142]	0.0112556	3.88667	NM_207142	protein_coding
A_66_P139965	-1.28269	Olfr750	Mus musculus olfactory receptor 750 (Olfr750), mRNA [NM_207558]	0.000532228	0.337445	NM_207558	protein_coding
A_55_P2893596	-1.10715	Hook3	Mus musculus hook microtubule tethering protein 3 (Hook3), mRNA [NM_207659]	0.00023209	0.166015	NM_207659	protein_coding
A_55_P2736734	-1.32162	Rn28s1	Mus musculus 28S ribosomal RNA (Rn28s1), ribosomal RNA [NR_003279]	0.00104828	0.596575	NR_003279	rRNA
A_66_P114169	-2.2493	Gm7904	Mus musculus predicted gene 7904 (Gm7904), non-coding RNA [NR_003372]	0.0157564	4.98242	NR_003372	pseudo
A_51_P374991	-2.82922	Vmn2r29	Mus musculus vomeronasal 2, receptor 29 (Vmn2r29), transcript variant 2, non-coding RNA [NR_003555]	3.91527e-06	0.0539252	NR_003555	protein_coding
A_51_P276787	-1.83578	1700018B24Rik	Mus musculus RIKEN cDNA 1700018B24 gene (1700018B24Rik), non-coding RNA [NR_003617]	0.000338854	0.230058	NR_003617	pseudo
A_51_P406105	-1.24853	Rps4l	Mus musculus ribosomal protein S4-like (Rps4l), non-coding RNA [NR_003634]	0.000991232	0.568328	NR_003634	processed_transcript
A_66_P136077	1.10108	9530082P21Rik	Mus musculus RIKEN cDNA 9530082P21 gene (9530082P21Rik), long non-coding RNA [NR_015472]	0.0150519	4.81304	NR_015472	ncRNA
A_55_P2073552	-1.49375	A930003A15Rik	Mus musculus RIKEN cDNA A930003A15 gene (A930003A15Rik), transcript variant 1, long non-coding RNA [NR_015488]	0.0153306	4.8774	NR_015488	ncRNA
A_52_P338349	-1.71497	C230035I16Rik	Mus musculus RIKEN cDNA C230035I16 gene (C230035I16Rik), long non-coding RNA [NR_015492]	4.51661e-06	0.0569545	NR_015492	ncRNA
A_52_P502226	-1.2088	2810429I04Rik	Mus musculus RIKEN cDNA 2810429I04 gene (2810429I04Rik), long non-coding RNA [NR_015522]	0.00103797	0.591599	NR_015522	ncRNA
A_55_P2805063	-1.17418	2610035D17Rik	Mus musculus RIKEN cDNA 2610035D17 gene (2610035D17Rik), long non-coding RNA [NR_015556]	5.75856e-06	0.0623606	NR_015556	ncRNA
A_55_P2509108	-2.26915	5430402O13Rik	Mus musculus RIKEN cDNA 5430402O13 gene (5430402O13Rik), transcript variant 1, long non-coding RNA [NR_015581]	0.000619988	0.384158	NR_015581	ncRNA
A_55_P2075515	1.09333	5430405H02Rik	Mus musculus RIKEN cDNA 5430405H02 gene (5430405H02Rik), transcript variant 1, long non-coding RNA [NR_015591]	3.43255e-07	0.015708	NR_015591	ncRNA
A_55_P2121603	-1.34863	2810047C21Rik1	Mus musculus RIKEN cDNA 2810047C21 gene 1 (2810047C21Rik1), transcript variant 1, long non-coding RNA [NR_015598]	0.00987827	3.52188	NR_015598.1	ncRNA
A_55_P2509929	2.06167	A930015D03Rik	Mus musculus RIKEN cDNA A930015D03 gene (A930015D03Rik), long non-coding RNA [NR_015618]	1.69195e-05	0.0444079	NR_015618	ncRNA
A_55_P2112934	-1.64902	C030034I22Rik	Mus musculus RIKEN cDNA C030034I22 gene (C030034I22Rik), long non-coding RNA [NR_026848]	2.30704e-07	0.0132235	NR_026848	ncRNA
A_66_P112114	-1.51914	A930012L18Rik	Mus musculus RIKEN cDNA A930012L18 gene (A930012L18Rik), long non-coding RNA [NR_026853]	0.00119823	0.666341	NR_026853	ncRNA
A_55_P2917676	-1.39444	2810002D19Rik	Mus musculus RIKEN cDNA 2810002D19 gene (2810002D19Rik), long non-coding RNA [NR_027831]	9.83655e-07	0.0256044	NR_027831	ncRNA
A_55_P2048493	1.21097	4931440P22Rik	Mus musculus RIKEN cDNA 4931440P22 gene (4931440P22Rik), long non-coding RNA [NR_027955]	3.28862e-06	0.049631	NR_027955	processed_transcript
A_55_P2727838	-1.66548	Zfp85os	Mus musculus zinc finger protein 85, opposite strand (Zfp85os), long non-coding RNA [NR_027969]	3.56048e-05	0.0334946	NR_027969	ncRNA
A_55_P2509454	-1.0504	C4bp-ps1	Mus musculus complement component 4 binding protein, pseudogene 1 (C4bp-ps1), non-coding RNA [NR_028304]	0.00192404	0.976997	NR_028304	unprocessed_pseudogene
A_55_P2062549	-1.09304	Gm6524	Mus musculus predicted gene 6524 (Gm6524), non-coding RNA [NR_028307]	3.95543e-05	0.0363013	NR_028307	processed_pseudogene
A_55_P2509478	-1.86606	4833422C13Rik	Mus musculus RIKEN cDNA 4833422C13 gene (4833422C13Rik), transcript variant 1, long non-coding RNA [NR_028313]	0.000427703	0.280481	NR_028313	ncRNA
A_55_P1958876	-1.65314	4833422C13Rik	Mus musculus RIKEN cDNA 4833422C13 gene (4833422C13Rik), transcript variant 2, long non-coding RNA [NR_028314]	0.000857416	0.504658	NR_028314	ncRNA
A_51_P155174	-1.24864	Zfp672	Mus musculus zinc finger protein 672 (Zfp672), transcript variant 2, non-coding RNA [NR_028331]	4.23857e-07	0.0167026	NR_028331	processed_transcript
A_55_P2259125	-2.25121	D7Ertd143e	Mus musculus DNA segment, Chr 7, ERATO Doi 143, expressed (D7Ertd143e), long non-coding RNA [NR_028425]	6.23274e-05	0.0523733	NR_028425	ncRNA
A_51_P419246	-1.29695	Mirt1	Mus musculus myocardial infarction associated transcript 1 (Mirt1), long non-coding RNA [NR_028427]	0.000143989	0.10916	NR_028427	ncRNA
A_55_P2123831	-1.57909	Thap6	Mus musculus THAP domain containing 6 (Thap6), non-coding RNA [NR_028429]	5.56971e-06	0.0619712	NR_028429	transcribed_unitary_pseudogene
A_55_P2507959	-1.71845	Stmn1-rs1	Mus musculus stathmin 1, related sequence 1 (Stmn1-rs1), non-coding RNA [NR_029430]	1.66324e-07	0.0108484	NR_029430	pseudo
A_55_P2044339	-1.53455	D4Ertd617e	Mus musculus DNA segment, Chr 4, ERATO Doi 617, expressed (D4Ertd617e), long non-coding RNA [NR_029469]	0.000690207	0.420009	NR_029469	ncRNA
A_51_P185292	-1.67832	4930581F22Rik	Mus musculus RIKEN cDNA 4930581F22 gene (4930581F22Rik), long non-coding RNA [NR_029475]	9.75675e-06	0.083759	NR_029475	ncRNA
A_51_P120066	-2.26391	9330151L19Rik	Mus musculus RIKEN cDNA 9330151L19 gene (9330151L19Rik), long non-coding RNA [NR_033222]	6.40553e-06	0.0653744	NR_033222	ncRNA
A_51_P133097	1.07371	Gm4013	Mus musculus predicted gene 4013 (Gm4013), long non-coding RNA [NR_033452]	3.64855e-05	0.0341476	NR_033452	ncRNA
A_55_P1954680	-1.11681	B230206H07Rik	Mus musculus RIKEN cDNA B230206H07 gene (B230206H07Rik), long non-coding RNA [NR_033532]	0.000793576	0.473666	NR_033532	ncRNA
A_52_P94150	-1.21006	Gm8096	Mus musculus predicted gene 8096 (Gm8096), non-coding RNA [NR_033590]	2.48209e-06	0.0442913	NR_033590	pseudo
A_66_P114755	-1.30265	5033404E19Rik	Mus musculus RIKEN cDNA 5033404E19 gene (5033404E19Rik), non-coding RNA [NR_033600]	0.00775206	2.92422	NR_033600	transcribed_processed_pseudogene
A_52_P354373	-1.17753	Lockd	Mus musculus lncRNA downstream of Cdkn1b (Lockd), transcript variant 1, long non-coding RNA [NR_037956]	0.00183915	0.941475	NR_037956	ncRNA
A_55_P2205650	-2.76027	2610507I01Rik	Mus musculus RIKEN cDNA 2610507I01 gene (2610507I01Rik), long non-coding RNA [NR_037964]	1.99546e-08	0.00353852	NR_037964	ncRNA
A_55_P2114188	-1.47752	Gm5105	Mus musculus predicted gene 5105 (Gm5105), long non-coding RNA [NR_037975]	0.000411654	0.271556	NR_037975	protein_coding
A_55_P2508128	-1.09161	Gm10033	Mus musculus predicted gene 10033 (Gm10033), transcript variant 2, long non-coding RNA [NR_038044]	0.000613837	0.380971	NR_038044	processed_transcript
A_55_P2508573	-4.2066	C030037D09Rik	Mus musculus RIKEN cDNA C030037D09 gene (C030037D09Rik), long non-coding RNA [NR_038058]	3.973e-07	0.0161034	NR_038058	ncRNA
A_55_P2057872	-1.22006	Gm6654	Mus musculus predicted pseudogene 6654 (Gm6654), non-coding RNA [NR_038089]	0.0067692	2.6389	NR_038089	pseudo
A_52_P670812	-1.10178	Snhg18	Mus musculus small nucleolar RNA host gene 18 (Snhg18), long non-coding RNA [NR_038186]	0.00742618	2.83103	NR_038186	ncRNA
A_55_P2249379	-1.56802	Gm16982	Mus musculus predicted gene, 16982 (Gm16982), long non-coding RNA [NR_040337]	0.00589853	2.37452	NR_040337	ncRNA
A_55_P2121151	-1.64148	Znf41-ps	Mus musculus ZNF41, pseudogene (Znf41-ps), non-coding RNA [NR_040355]	0.00039781	0.263989	NR_040355.1	pseudo
A_66_P127186	-1.0831	Gm14169	Mus musculus predicted gene 14169 (Gm14169), long non-coding RNA [NR_040372]	2.53241e-05	0.0301388	NR_040372	ncRNA
A_66_P125379	-1.39092	1700063D05Rik	Mus musculus RIKEN cDNA 1700063D05 gene (1700063D05Rik), long non-coding RNA [NR_040392]	0.0102871	3.63588	NR_040392	ncRNA
A_55_P2508723	-1.00335	4930570G19Rik	Mus musculus RIKEN cDNA 4930570G19 gene (4930570G19Rik), transcript variant 3, long non-coding RNA [NR_040400]	7.92223e-06	0.0743053	NR_040400	ncRNA
A_65_P17071	-1.42122	Gm16845	Mus musculus predicted gene, 16845 (Gm16845), transcript variant 1, long non-coding RNA [NR_040406]	0.00184264	0.943094	NR_040406	ncRNA
A_66_P126323	-1.2303	9230102O04Rik	Mus musculus RIKEN cDNA 9230102O04 gene (9230102O04Rik), long non-coding RNA [NR_040511]	0.00831749	3.09047	NR_040511	protein_coding
A_66_P123908	-1.13792	4930452N14Rik	Mus musculus RIKEN cDNA 4930452N14 gene (4930452N14Rik), long non-coding RNA [NR_040629]	0.00491583	2.06094	NR_040629	ncRNA
A_66_P104744	-1.70703	Gm20187	Mus musculus predicted gene, 20187 (Gm20187), long non-coding RNA [NR_045052]	5.40627e-05	0.0463762	NR_045052	ncRNA
A_66_P134287	-1.26477	4930452G13Rik	Mus musculus RIKEN cDNA 4930452G13 gene (4930452G13Rik), long non-coding RNA [NR_045060]	0.0058027	2.34409	NR_045060	ncRNA
A_55_P2795189	-1.71966	A330076C08Rik	Mus musculus RIKEN cDNA A330076C08 gene (A330076C08Rik), long non-coding RNA [NR_045088]	0.00680134	2.6467	NR_045088	ncRNA
A_66_P123575	-1.48906	A330048O09Rik	Mus musculus RIKEN cDNA A330048O09 gene (A330048O09Rik), long non-coding RNA [NR_045162]	0.00175689	0.906895	NR_045162	ncRNA
A_66_P140849	1.63651	1700097N02Rik	Mus musculus RIKEN cDNA 1700097N02 gene (1700097N02Rik), long non-coding RNA [NR_045287]	0.000874571	0.512734	NR_045287	ncRNA
A_55_P2199382	-3.21606	Gm10635	Mus musculus predicted gene 10635 (Gm10635), long non-coding RNA [NR_045336]	1.36714e-07	0.00994592	NR_045336	ncRNA
A_55_P2194798	-1.62693	A230056J06Rik	Mus musculus RIKEN cDNA A230056J06 gene (A230056J06Rik), long non-coding RNA [NR_045633]	8.54407e-06	0.0778223	NR_045633.1	ncRNA
A_55_P2424060	1.4074	Nrg3os	Mus musculus neuregulin 3, opposite strand (Nrg3os), long non-coding RNA [NR_045713]	0.00015592	0.116909	NR_045713	ncRNA
A_52_P577315	-1.39926	C730002L08Rik	Mus musculus RIKEN cDNA C730002L08 gene (C730002L08Rik), long non-coding RNA [NR_045778]	4.10861e-05	0.0373567	NR_045778	ncRNA
A_52_P445691	-1.17543	Gm16702	Mus musculus predicted gene, 16702 (Gm16702), long non-coding RNA [NR_045795]	7.87669e-05	0.0641634	NR_045795	ncRNA
A_55_P2003103	-1.67367	1500012K07Rik	Mus musculus RIKEN cDNA 1500012K07 gene (1500012K07Rik), transcript variant 2, long non-coding RNA [NR_045812]	0.00430222	1.85833	NR_045812	ncRNA
A_66_P105418	-2.67529	4833412C05Rik	Mus musculus RIKEN cDNA 4833412C05 gene (4833412C05Rik), long non-coding RNA [NR_045954]	8.01325e-05	0.0651356	NR_045954	ncRNA
A_66_P119219	-2.2707	4930479D17Rik	Mus musculus RIKEN cDNA 4930479D17 gene (4930479D17Rik), long non-coding RNA [NR_046277]	2.21432e-06	0.0411973	NR_046277	ncRNA
A_52_P220163	-1.09599	5830454E08Rik	Mus musculus RIKEN cDNA 5830454E08 gene (5830454E08Rik), long non-coding RNA [NR_073359]	4.3599e-06	0.0555961	NR_073359	ncRNA
A_66_P125506	1.02786	Gm12992	Mus musculus predicted gene 12992 (Gm12992), transcript variant 1, long non-coding RNA [NR_102393]	0.00169008	0.879043	NR_102393	ncRNA
A_52_P35534	-1.27553	E230029C05Rik	Mus musculus RIKEN cDNA E230029C05 gene (E230029C05Rik), transcript variant 1, long non-coding RNA [NR_110364]	0.00267116	1.27	NR_110364	ncRNA
A_66_P101499	-2.42179	AW822252	Mus musculus expressed sequence AW822252 (AW822252), long non-coding RNA [NR_110489]	0.00124661	0.687451	NR_110489	processed_transcript
A_55_P2720550	-2.01389	Aopep	Mus musculus aminopeptidase O (Aopep), transcript variant 4, non-coding RNA [NR_110521]	0.000299082	0.206767	NR_110521	protein_coding
A_55_P2320085	-1.17496	4833415N18Rik	Mus musculus RIKEN cDNA 4833415N18 gene (4833415N18Rik), long non-coding RNA [NR_126430]	4.83856e-05	0.0424102	NR_126430	ncRNA
A_66_P100883	-1.15443	Gm16070	Mus musculus predicted gene 16070 (Gm16070), long non-coding RNA [NR_130314]	0.000323343	0.221382	NR_130314	ncRNA
A_66_P130213	1.09405	Gm11733	Mus musculus predicted gene 11733 (Gm11733), long non-coding RNA [NR_130966]	0.00279271	1.31633	NR_130966	protein_coding
A_66_P114488	-3.43061	Etaa1os	Mus musculus Ewing tumor-associated antigen 1, opposite strand (Etaa1os), transcript variant 1, long non-coding RNA [NR_131915]	0.0158046	4.9949	NR_131915	ncRNA
A_55_P1996414	1.41142	5033417F24Rik	Mus musculus RIKEN cDNA 5033417F24 gene (5033417F24Rik), transcript variant 1, long non-coding RNA [NR_138577]	2.24044e-07	0.0131066	NR_138577	ncRNA
A_66_P108864	-2.55964	Gm13056	Mus musculus predicted gene 13056 (Gm13056), long non-coding RNA [NR_151527]	5.17387e-05	0.0447207	NR_151527	ncRNA
A_55_P2006677	-3.39436	Gm8016	Mus musculus predicted gene 8016 (Gm8016), long non-coding RNA [NR_152173]	0.00013859	0.105518	NR_152173	ncRNA
A_66_P140181	1.67514	Gm32688	Mus musculus predicted gene, 32688 (Gm32688), long non-coding RNA [NR_152777]	0.000452635	0.293977	NR_152777	ncRNA
A_55_P2726904	-1.65259	Zfp235	Mus musculus zinc finger protein 235 (Zfp235), transcript variant 3, non-coding RNA [NR_153441]	0.00109054	0.616175	NR_153441	processed_transcript
A_55_P2741286	-1.13616	Usp29	Mus musculus ubiquitin specific peptidase 29 (Usp29), transcript variant 7, non-coding RNA [NR_153507]	0.00028758	0.200009	NR_153507	processed_transcript
A_55_P2935226	-1.38919	Gm4876	Mus musculus predicted gene 4876 (Gm4876), long non-coding RNA [NR_153844]	0.00940653	3.39443	NR_153844	ncRNA
A_55_P2939224	1.07895	Gm4876	Mus musculus predicted gene 4876 (Gm4876), long non-coding RNA [NR_153844]	1.155e-05	0.0919218	NR_153844	ncRNA
A_51_P454309	-1.9045	2810047C21Rik1	Mus musculus zinc finger protein 772 (Zfp772), mRNA [NM_145577]	0.000890046	0.520355	NR_154463.1	ncRNA
A_55_P2139221	-1.17576	4930594M22Rik	Mus musculus RIKEN cDNA 4930594M22 gene (4930594M22Rik), transcript variant 1, long non-coding RNA [NR_155286]	0.0037944	1.68384	NR_155286	ncRNA
A_55_P2056986	-1.73334	Lyrm7	Mus musculus LYR motif containing 7 (Lyrm7), transcript variant 3, non-coding RNA [NR_156460]	0.000181513	0.133436	NR_156460	nonsense_mediated_decay
A_52_P3865	-2.35095	Zfp939	Mus musculus zinc finger protein 939 (Zfp939), transcript variant 2, non-coding RNA [NR_157256]	3.97346e-06	0.0536843	NR_157256	transcribed_unprocessed_pseudogene
A_66_P105262	-1.61803	Hspb11	PREDICTED: Mus musculus heat shock protein family B (small), member 11 (Hspb11), transcript variant X1, mRNA [XM_006503424]	1.98215e-05	0.0363887	XM_006503424	protein_coding
A_55_P2523704	-2.4521	Anks1b	PREDICTED: Mus musculus ankyrin repeat and sterile alpha motif domain containing 1B (Anks1b), transcript variant X15, mRNA [XM_006514307]	1.42021e-06	0.0318536	XM_006514307	protein_coding
A_55_P2050408	1.31725	Gm38702	PREDICTED: Mus musculus predicted gene, 38702 (Gm38702), mRNA [XM_011243934]	3.40231e-07	0.0156962	XM_011243934	proteincoding
A_55_P2419854	-1.26251	Gm3325	PREDICTED: Mus musculus predicted gene 3325 (Gm3325), transcript variant X1, mRNA [XM_011244594]	0.00657678	2.57948	XM_011244594	protein_coding
A_55_P1987811	1.04239	Gm35091	PREDICTED: Mus musculus predicted gene, 35091 (Gm35091), mRNA [XM_011246166]	0.000177941	0.131321	XM_011246166	proteincoding
A_52_P248862	-2.1277	Lmbr1	PREDICTED: Mus musculus limb region 1 (Lmbr1), transcript variant X4, mRNA [XM_011249782]	0.000364628	0.245007	XM_011249782	protein_coding
A_55_P2370337	-1.54303	Cdk13	PREDICTED: Mus musculus cyclin-dependent kinase 13 (Cdk13), transcript variant X3, mRNA [XM_017315593]	0.00614849	2.44891	XM_017315593	protein_coding
A_55_P2001514	-2.31944	LOC108169010	PREDICTED: Mus musculus protein FAM205A-like (LOC108169010), transcript variant X2, mRNA [XM_017320557]	0.00729365	2.79459	XM_017320557	protein_coding
A_55_P2941489	-1.24905	Grm7	PREDICTED: Mus musculus glutamate receptor, metabotropic 7 (Grm7), transcript variant X2, mRNA [XM_017321298]	0.000679658	0.415147	XM_017321298	protein_coding
A_55_P2580461	-1.36611	Gm34354	PREDICTED: Mus musculus predicted gene, 34354 (Gm34354), transcript variant X1, ncRNA [XR_001780970]	0.00273777	1.29614	XR_001780970	ncRNA
A_66_P119423	-1.05887	Gm46519	PREDICTED: Mus musculus uncharacterized LOC108168244 (LOC108168244), ncRNA [XR_001781702]	0.000158988	0.118927	XR_001781702	ncRNA
A_66_P107534	-1.4691	Gm36560	PREDICTED: Mus musculus predicted gene, 36560 (Gm36560), transcript variant X9, ncRNA [XR_001781775]	0.00650177	2.55607	XR_001781775	ncRNA
A_66_P130461	1.07566	Gm31560	PREDICTED: Mus musculus predicted gene, 31560 (Gm31560), transcript variant X2, ncRNA [XR_001782268]	0.00631494	2.49959	XR_001782268	ncRNA
A_55_P2056571	-1.79618	LOC102640985	PREDICTED: Mus musculus uncharacterized LOC102640985 (LOC102640985), transcript variant X2, ncRNA [XR_001783861]	1.12491e-05	0.0908011	XR_001783861	ncRNA
A_55_P2252601	-1.80762	4930481B07Rik	PREDICTED: Mus musculus uncharacterized LOC108168883 (LOC108168883), ncRNA [XR_001783925]	2.58064e-05	0.0300942	XR_001783925	ncRNA
A_55_P2729383	1.01379	Sfpq	PREDICTED: Mus musculus splicing factor proline/glutamine rich (polypyrimidine tract binding protein associated) (Sfpq), transcript variant X2, misc_RNA [XR_001784200]	0.00104818	0.596581	XR_001784200	proteincoding
A_51_P254634	-1.85856	Gm46882	PREDICTED: Mus musculus uncharacterized LOC108168994 (LOC108168994), ncRNA [XR_001784527]	0.000637092	0.393254	XR_001784527	ncRNA
A_55_P2566933	-1.35493	Gm36360	PREDICTED: Mus musculus predicted gene, 36360 (Gm36360), transcript variant X2, ncRNA [XR_373725]	0.00097951	0.562802	XR_373725	ncRNA
A_55_P2536695	-1.08268	Gm30374	PREDICTED: Mus musculus predicted gene, 30374 (Gm30374), transcript variant X2, ncRNA [XR_374335]	0.00107982	0.611156	XR_374335	ncRNA
A_55_P2182337	-1.47322	Gm33651	PREDICTED: Mus musculus predicted gene, 33651 (Gm33651), transcript variant X2, ncRNA [XR_376149]	0.0012189	0.676048	XR_376149	ncRNA
A_66_P106129	-1.15281	Gm35822	PREDICTED: Mus musculus predicted gene, 35822 (Gm35822), transcript variant X1, ncRNA [XR_377341]	0.00574278	2.32634	XR_377341	ncRNA
A_66_P120112	1.43801	Gm35082	PREDICTED: Mus musculus predicted gene, 35082 (Gm35082), transcript variant X3, ncRNA [XR_378375]	0.00367993	1.64423	XR_378375	ncRNA
A_55_P2099840	-2.23997	Gm31872	PREDICTED: Mus musculus predicted gene, 31872 (Gm31872), ncRNA [XR_379591]	0.000860209	0.506092	XR_379591	ncRNA
A_55_P2550442	-1.08159	Gm32133	PREDICTED: Mus musculus predicted gene, 32133 (Gm32133), transcript variant X1, ncRNA [XR_379717]	0.000724712	0.438139	XR_379717	ncRNA
A_55_P2550550	-2.02656	Gm31701	PREDICTED: Mus musculus predicted gene, 31701 (Gm31701), ncRNA [XR_379791]	5.94956e-05	0.0503516	XR_379791	ncRNA
A_66_P125874	-1.77127	D830035M03Rik	PREDICTED: Mus musculus RIKEN cDNA D830035M03 gene (D830035M03Rik), ncRNA [XR_380005]	7.37495e-05	0.0605281	XR_380005	ncRNA
A_55_P2734767	-1.76624	Gm20208	PREDICTED: Mus musculus uncharacterized LOC102634058 (LOC102634058), transcript variant X1, ncRNA [XR_381404]	2.63263e-05	0.0301551	XR_381404	ncRNA
A_55_P2396312	-1.10532	4930473H19Rik	PREDICTED: Mus musculus RIKEN cDNA 4930473H19 gene (4930473H19Rik), transcript variant X2, ncRNA [XR_381804]	3.56497e-05	0.0335201	XR_381804	ncRNA
A_66_P103875	-1.05423	Gm32939	PREDICTED: Mus musculus predicted gene, 32939 (Gm32939), ncRNA [XR_382266]	0.000387791	0.258126	XR_382266	ncRNA
A_66_P127315	-1.48399	Gm31075	PREDICTED: Mus musculus predicted gene, 31075 (Gm31075), transcript variant X2, ncRNA [XR_384367]	2.99847e-06	0.0483376	XR_384367	ncRNA
A_55_P2777694	-1.02451	Gm34880	PREDICTED: Mus musculus predicted gene, 34880 (Gm34880), transcript variant X1, ncRNA [XR_384449]	4.24706e-06	0.0551486	XR_384449	ncRNA
A_55_P2071980	-1.98785	Gm4544	PREDICTED: Mus musculus predicted gene 4544 (Gm4544), transcript variant X3, ncRNA [XR_384471]	0.000790051	0.471761	XR_384471	ncRNA
A_55_P2788174	1.27018	Gm15420	PREDICTED: Mus musculus predicted gene 15420 (Gm15420), ncRNA [XR_385499]	9.96615e-08	0.0088364	XR_385499	ncRNA
A_55_P2584548	-1.38906	Gm32465	PREDICTED: Mus musculus predicted gene, 32465 (Gm32465), ncRNA [XR_385916]	0.000706597	0.428512	XR_385916	ncRNA
A_55_P2562802	-2.44895	Gm31907	PREDICTED: Mus musculus predicted gene, 31907 (Gm31907), transcript variant X1, ncRNA [XR_386200]	4.30951e-06	0.0554519	XR_386200	ncRNA
A_55_P2085120	-1.0315	Gm34808	PREDICTED: Mus musculus predicted gene, 34808 (Gm34808), transcript variant X1, ncRNA [XR_386627]	0.00492223	2.06271	XR_386627	ncRNA
A_55_P2829554	-1.01883	Gm32575	PREDICTED: Mus musculus predicted gene, 32575 (Gm32575), transcript variant X3, ncRNA [XR_386829]	0.00995433	3.5421	XR_386829	ncRNA
A_66_P121354	-2.84723	Gm29514	PREDICTED: Mus musculus predicted gene 29514 (Gm29514), transcript variant X4, ncRNA [XR_387457]	2.46258e-05	0.0303648	XR_387457	ncRNA
A_55_P2840455	-1.06021	Gm35358	PREDICTED: Mus musculus predicted gene, 35358 (Gm35358), ncRNA [XR_387890]	0.00128744	0.705513	XR_387890	ncRNA
A_55_P2935630	-1.0731	Gm15834	PREDICTED: Mus musculus predicted gene 15834 (Gm15834), transcript variant X6, ncRNA [XR_865443]	0.000398122	0.264166	XR_865443	ncRNA
A_66_P102200	-2.26005	Gm2449	PREDICTED: Mus musculus predicted gene 2449 (Gm2449), transcript variant X4, misc_RNA [XR_871354]	0.00190249	0.968049	XR_871354	ncRNA
A_55_P2902208	-1.52005	2900060N12Rik	PREDICTED: Mus musculus uncharacterized LOC102641621 (LOC102641621), transcript variant X3, ncRNA [XR_872582]	0.000964131	0.555597	XR_872582	ncRNA
A_55_P2935136	1.39104	A730060N03Rik	PREDICTED: Mus musculus uncharacterized LOC102640344 (LOC102640344), transcript variant X8, ncRNA [XR_875459]	2.58332e-05	0.0300946	XR_875459	ncRNA
A_55_P2779016	-1.78883	Gm30421	PREDICTED: Mus musculus predicted gene, 30421 (Gm30421), transcript variant X3, ncRNA [XR_877090]	0.00790993	2.97231	XR_877090	ncRNA
A_55_P2380428	-1.20164	Gm4221	PREDICTED: Mus musculus predicted gene 4221 (Gm4221), transcript variant X16, misc_RNA [XR_877426]	0.000190016	0.139057	XR_877426	ncRNA
A_55_P2121156	1.27972	Gm31854	PREDICTED: Mus musculus predicted gene, 31854 (Gm31854), ncRNA [XR_877636]	0.000449328	0.292096	XR_877636	ncRNA
A_55_P2197338	-2.71936	Tnfsf13os	PREDICTED: Mus musculus tumor necrosis factor (ligand) superfamily, member 13, opposite strand (Tnfsf13os), transcript variant X1, ncRNA [XR_879970]	1.65391e-05	0.0458929	XR_879970	ncRNA
A_66_P134326	-1.19829	Gm30075	PREDICTED: Mus musculus predicted gene, 30075 (Gm30075), transcript variant X3, ncRNA [XR_882225]	0.00131162	0.716203	XR_882225	ncRNA
A_66_P121200	2.22428	LOC105247294	PREDICTED: Mus musculus uncharacterized LOC105247294 (LOC105247294), ncRNA [XR_882356]	0.000455001	0.295345	XR_882356	ncRNA
