# Supplementary material for: Comprehensive Profiling of Gene Expression in the Cerebral Cortex and Striatum of BTBRTF/ArtRbrc Mice Compared to C57BL/6J Mice
Source: Front Cell Neurosci. 2020 Dec 10;14:595607. doi: 10.3389/fncel.2020.595607 (PMC7758463; doi:10.3389/fncel.2020.595607)
Supplement: Supplementary file 2 [file Table_2.XLSX]

## Sheet: Table S2
Supplementary Table S2. Transcript biotype description
DEG	General category	Refferd database	Original category name	Counts
Down	Protein coding	NCBI	protein_coding	51
		Ensemble	nonsense_mediated_decay	34
		Ensemble	protein_coding	439
	Non-coding RNA	NCBI	ncRNA	113
		Ensemble	lncRNA	18
		Ensemble	processed_transcript	53
		Ensemble	retained_intron	126
		Agilent	lincRNA	77
	Pseudogene	NCBI	pseudo	7
		Ensemble	processed_pseudogene	14
		Ensemble	pseudogene	1
		Ensemble	transcribed_processed_pseudogene	2
		Ensemble	transcribed_unitary_pseudogene	1
		Ensemble	transcribed_unprocessed_pseudogene	2
		Ensemble	unprocessed_pseudogene	6
	Other	NCBI	rRNA	1
		NCBI	unknown	21
		NCBI	other	1
		Ensemble	IG_C_gene	1
		Ensemble	TEC	5
		Ensemble	TR_V_gene	1
Up	Protein coding	NCBI	protein_coding	22
		Ensemble	nonsense_mediated_decay	12
		Ensemble	protein_coding	150
	Non-coding RNA	NCBI	ncRNA	21
		Ensemble	lncRNA	2
		Ensemble	processed_transcript	17
		Ensemble	retained_intron	35
		Agilent	lncRNA	36
	Pseudogene	Ensemble	polymorphic_pseudogene	1
		Ensemble	processed_pseudogene	5
	Other	NCBI	unknown	3
		Ensemble	IG_C_gene	1
		Ensemble	TEC	1
