# Supplementary material for: Comprehensive Profiling of Gene Expression in the Cerebral Cortex and Striatum of BTBRTF/ArtRbrc Mice Compared to C57BL/6J Mice
Source: Front Cell Neurosci. 2020 Dec 10;14:595607. doi: 10.3389/fncel.2020.595607 (PMC7758463; doi:10.3389/fncel.2020.595607)
Supplement: Supplementary file 3 [file Table_3.XLSX]

## Sheet: Contents
Supplementary Table S3. Gene Ontology annotations of differentially-expressed genes
Table S3A. Biological process GO annotations enriched in 1280 DEGs (p <0.05)
Table S3B. Cellular component GO annotations enriched in 1280 DEGs (p <0.05)
Table S3C. Molecular function GO annotations enriched in 1280 DEGs (p <0.05)
Table S3D. Selected annotaions related to Nervous system (p >0.05, yellow: p<0.05)

## Sheet: S3A
Table S3A. Biological process GO annotations enriched in 1280 DEGs (p <0.05)
Category	Term	Count	%	PValue	Genes	List Total	Pop Hits	Pop Total	Fold Enrichment	Bonferroni	Benjamini	FDR
GOTERM_BP_DIRECT	GO:0045653~negative regulation of megakaryocyte differentiation	6	0.584795	0.000260709	HIST4H4, HIST1H4K, HIST1H4D, HIST1H4I, HIST1H4J, HIST2H4	654	17	18082	9.75823	0.474969	0.474969	0.458315
GOTERM_BP_DIRECT	GO:0032776~DNA methylation on cytosine	7	0.682261	0.000880241	HIST4H4, HIST1H4K, HIST1H4D, HIST1H3F, HIST1H4I, HIST1H4J, HIST2H4	654	32	18082	6.04807	0.886509	0.663116	1.53948
GOTERM_BP_DIRECT	GO:0045815~positive regulation of gene expression, epigenetic	7	0.682261	0.00104341	HIST4H4, HIST1H4K, HIST1H4D, HIST1H3F, HIST1H4I, HIST1H4J, HIST2H4	654	33	18082	5.86479	0.924197	0.576784	1.82239
GOTERM_BP_DIRECT	GO:0006335~DNA replication-dependent nucleosome assembly	7	0.682261	0.00104341	HIST4H4, HIST1H4K, HIST1H4D, HIST1H3F, HIST1H4I, HIST1H4J, HIST2H4	654	33	18082	5.86479	0.924197	0.576784	1.82239
GOTERM_BP_DIRECT	GO:0006336~DNA replication-independent nucleosome assembly	6	0.584795	0.00176209	HIST4H4, HIST1H4K, HIST1H4D, HIST1H4I, HIST1H4J, HIST2H4	654	25	18082	6.6356	0.987196	0.663613	3.05935
GOTERM_BP_DIRECT	GO:0000183~chromatin silencing at rDNA	8	0.779727	0.00349358	TAF1B, HIST4H4, HIST1H4K, HIST1H4D, HIST1H3F, HIST1H4I, HIST1H4J, HIST2H4	654	55	18082	4.02157	0.999824	0.822636	5.97942
GOTERM_BP_DIRECT	GO:0033539~fatty acid beta-oxidation using acyl-CoA dehydrogenase	5	0.487329	0.00423653	IVD, ACADL, ACAD9, ACOX3, ACAD12	654	19	18082	7.27587	0.999972	0.825957	7.20674
GOTERM_BP_DIRECT	GO:0043434~response to peptide hormone	9	0.877193	0.00472032	SERPINA3N, CDKN1B, GATM, SERPINA1B, SERPINA1A, SERPINA3I, SERPINA1C, SERPINA1E, EIF2B1	654	73	18082	3.4087	0.999992	0.811794	7.9978
GOTERM_BP_DIRECT	GO:0006629~lipid metabolic process	29	2.82651	0.00487775	PRKAG3, ARV1, HACL1, SC5D, HACD4, HMGCS1, ACOX3, CDS2, SULT4A1, AGPAT5, CYP39A1, PCSK9, ALOX12B, INPP5E, ETNK2, LPL, SCD3, ACER2, ACADL, GDPD3, MTTP, HMGCS2, MBOAT7, OSBPL10, MBOAT2, THEM4, HPGD, ALOX8, PLA2G4E	654	459	18082	1.74684	0.999994	0.779156	8.25385
GOTERM_BP_DIRECT	GO:0051290~protein heterotetramerization	7	0.682261	0.00660578	HIST4H4, HIST1H4K, HIST1H4D, HIST1H3F, HIST1H4I, HIST1H4J, HIST2H4	654	47	18082	4.11783	1	0.837921	11.0205
GOTERM_BP_DIRECT	GO:0071347~cellular response to interleukin-1	9	0.877193	0.00817959	CCL24, CCL3, MYLK3, IRF1, PYCARD, CCL21A, CCL19, NKX3-1, CCL17	654	80	18082	3.11044	1	0.868597	13.4716
GOTERM_BP_DIRECT	GO:0042127~regulation of cell proliferation	17	1.65692	0.00840001	FXYD2, APOBEC1, TNFRSF25, PRG4, HCK, MITF, BIRC6, CELA1, JUNB, RBBP9, TNFRSF1B, NOTCH1, BRICD5, CDKN1B, PPBP, ADAM33, RBPJ	654	227	18082	2.07058	1	0.849669	13.8098
GOTERM_BP_DIRECT	GO:0034097~response to cytokine	9	0.877193	0.00879743	FOS, SERPINA3N, SERPINA1B, SERPINA1A, SERPINA3I, SERPINA1C, SERPINA1E, JUNB, PGGT1B	654	81	18082	3.07204	1	0.837902	14.4163
GOTERM_BP_DIRECT	GO:0010466~negative regulation of peptidase activity	11	1.07212	0.00984981	SERPINA3N, SERPINA1B, SERPINA1C, WFDC6A, SLPI, SPINT1, BIRC6, PBP2, WFDC6B, SERPINA1E, WFDC18	654	117	18082	2.59941	1	0.847639	16.0031
GOTERM_BP_DIRECT	GO:0009987~cellular process	5	0.487329	0.0100713	CDHR1, MAP1B, PDGFD, PTTG1, JUNB	654	24	18082	5.76007	1	0.83247	16.3335
GOTERM_BP_DIRECT	GO:0006352~DNA-templated transcription, initiation	6	0.584795	0.0101327	HIST4H4, HIST1H4K, HIST1H4D, HIST1H4I, HIST1H4J, HIST2H4	654	37	18082	4.48351	1	0.813197	16.4249
GOTERM_BP_DIRECT	GO:0002548~monocyte chemotaxis	6	0.584795	0.014005	CCL24, CCL3, PDGFB, CCL21A, CCL19, CCL17	654	40	18082	4.14725	1	0.886754	22.0014
GOTERM_BP_DIRECT	GO:0055088~lipid homeostasis	6	0.584795	0.0154893	IVD, ACADL, ACAD9, ABCB4, ACOX3, ACAD12	654	41	18082	4.0461	1	0.896588	24.0443
GOTERM_BP_DIRECT	GO:0008152~metabolic process	27	2.63158	0.017663	PAM, ENPP1, HMGCS1, ARSJ, GSTM6, ACOX3, GALK2, L3HYPDH, AGPAT5, IVD, ALDH1A3, ACAD9, LARGE2, OXCT2B, GSTA2, EPRS, PDE10A, ACADL, MAN2A2, ALDH7A1, FOLH1, HMGCS2, TDG, GAA, OGG1, PLA2G4E, CAMK1D	654	463	18082	1.61232	1	0.913396	26.9453
GOTERM_BP_DIRECT	GO:0051607~defense response to virus	13	1.26706	0.0182411	POLR3F, PTPRC, APOBEC1, BST2, TRIM34A, OASL1, IRF1, PYCARD, SLFN8, PMAIP1, POLR3E, EIF2AK4, ISG20	654	167	18082	2.15226	1	0.908755	27.699
GOTERM_BP_DIRECT	GO:0060271~cilium morphogenesis	13	1.26706	0.0206683	RABL2, CFAP54, POC1A, NOTCH1, CEP162, RPGR, HSPB11, KIF27, DZIP1L, CFAP221, CELSR3, TTC8, IFT140	654	170	18082	2.11428	1	0.924251	30.7842
GOTERM_BP_DIRECT	GO:0002376~immune system process	23	2.24172	0.0219815	TLR12, POLR3F, BPIFB1, CR2, BST2, MASP2, HCK, FFAR2, SLA2, PGLYRP1, HP, POLR3E, AIM2, ISG20, PIRB, C1QB, PRKD2, OASL1, PYCARD, IRF1, SLPI, LRMP, EIF2AK4	654	383	18082	1.66034	1	0.926857	32.4014
GOTERM_BP_DIRECT	GO:0043312~neutrophil degranulation	3	0.292398	0.0242368	PPBP, STX11, ANXA3	654	7	18082	11.8493	1	0.93644	35.0956
GOTERM_BP_DIRECT	GO:0007050~cell cycle arrest	8	0.779727	0.0269671	CDKN1B, CDKN2B, IRF6, CDC123, IRF1, BRINP3, ZFHX3, EIF2AK4	654	81	18082	2.7307	1	0.946974	38.2218
GOTERM_BP_DIRECT	GO:0010942~positive regulation of cell death	6	0.584795	0.0288505	CDKN1B, ACER2, IRF1, NKX3-1, HP, MT3	654	48	18082	3.45604	1	0.950909	40.2949
GOTERM_BP_DIRECT	GO:0048247~lymphocyte chemotaxis	5	0.487329	0.0300819	CCL24, CCL3, CCL21A, CCL19, CCL17	654	33	18082	4.18914	1	0.951147	41.6147
GOTERM_BP_DIRECT	GO:0032088~negative regulation of NF-kappaB transcription factor activity	7	0.682261	0.031598	CYLD, CMKLR1, PYCARD, COMMD1, RWDD3, ANXA4, AIM2	654	66	18082	2.9324	1	0.952712	43.2019
GOTERM_BP_DIRECT	GO:0008202~steroid metabolic process	8	0.779727	0.0320702	SULT4A1, SC5D, CYP39A1, HMGCS2, HMGCS1, PCSK9, CYP2E1, MTTP	654	84	18082	2.63317	1	0.949365	43.6878
GOTERM_BP_DIRECT	GO:0008033~tRNA processing	8	0.779727	0.0339053	PUS7L, RPP25, ZBTB8OS, LCMT2, POP4, TPRKB, TSEN15, TSEN34	654	85	18082	2.60219	1	0.952358	45.5394
GOTERM_BP_DIRECT	GO:0007010~cytoskeleton organization	9	0.877193	0.0345782	CCL24, SYNE3, ABLIM2, PADI6, CCL3, HCK, MICAL2, SH3D19, CAP1	654	104	18082	2.39264	1	0.950135	46.2038
GOTERM_BP_DIRECT	GO:0006334~nucleosome assembly	9	0.877193	0.0345782	HIST4H4, HIST1H1D, HIST1H4K, HIST1H2BE, HIST1H4D, HIST1H3F, HIST1H4I, HIST1H4J, HIST2H4	654	104	18082	2.39264	1	0.950135	46.2038
GOTERM_BP_DIRECT	GO:0071346~cellular response to interferon-gamma	7	0.682261	0.0358669	CCL24, CCL3, IL12RB1, CCL21A, CCL19, EPRS, CCL17	654	68	18082	2.84615	1	0.950635	47.4549
GOTERM_BP_DIRECT	GO:0006953~acute-phase response	5	0.487329	0.0363953	SERPINA3N, SERPINA1B, SERPINA1A, HFE, HP	654	35	18082	3.94976	1	0.94793	47.9601
GOTERM_BP_DIRECT	GO:0007219~Notch signaling pathway	10	0.974659	0.0374008	NOTCH1, CDKN1B, APH1C, CREB1, ADAM17, HP, RBPJ, MESP2, ANXA4, POFUT1	654	125	18082	2.21187	1	0.947316	48.9085
GOTERM_BP_DIRECT	GO:0030593~neutrophil chemotaxis	7	0.682261	0.0381334	CCL24, CCL3, PPBP, PDE4B, CCL21A, CCL19, CCL17	654	69	18082	2.8049	1	0.945592	49.5892
GOTERM_BP_DIRECT	GO:0050718~positive regulation of interleukin-1 beta secretion	4	0.389864	0.0433393	CCL3, PYCARD, CCL19, AIM2	654	22	18082	5.02697	1	0.960047	54.1858
GOTERM_BP_DIRECT	GO:0070098~chemokine-mediated signaling pathway	6	0.584795	0.0478591	CCL24, CCL3, PPBP, CCL21A, CCL19, CCL17	654	55	18082	3.01618	1	0.968645	57.8531
GOTERM_BP_DIRECT	GO:0090197~positive regulation of chemokine secretion	3	0.292398	0.0483508	LPL, PYCARD, ALOX8	654	10	18082	8.2945	1	0.966682	58.2348
GOTERM_BP_DIRECT	GO:0006388~tRNA splicing, via endonucleolytic cleavage and ligation	3	0.292398	0.0483508	ZBTB8OS, TSEN15, TSEN34	654	10	18082	8.2945	1	0.966682	58.2348
GOTERM_BP_DIRECT	GO:0010243~response to organonitrogen compound	4	0.389864	0.048545	CCND1, HMGCS1, PBP2, CYP2E1	654	23	18082	4.8084	1	0.963968	58.3848

## Sheet: S3B
Table S3B. Cellular component GO annotations enriched in 1280 DEGs (p <0.05)
Category	Term	Count	%	PValue	Genes	List Total	Pop Hits	Pop Total	Fold Enrichment	Bonferroni	Benjamini	FDR
GOTERM_CC_DIRECT	GO:0070062~extracellular exosome	137	13.3528	3.38336e-05	MASP2, CROCC, PGLYRP1, SLC7A8, CSPG4, LUZP1, EEF1AKMT1, HMCN1, PLOD1, WWP2, DERA, COL12A1, PDGFD, RAB27B, BPNT1, SOGA1, BST2, STK25, GATM, RBKS, ACTN2, MRGPRF, PATJ, C1QB, CD38, ABCB1A, CD59B, SLC37A2, RPS13, FXYD2, PAM, BPIFB1, HIST1H4K, GIPC2, SERINC2, KRT28, SERPINA1B, SERPINA1A, SERPINA1C, HIST1H4D, EGF, HIST1H4I, HIST1H4J, LPL, BHMT2, CACNA2D1, HPCAL1, CPNE4, DUSP23, CD276, SERPINA1E, ABHD14…	721	2674	19662	1.39718	0.0154432	0.0154432	0.0481396
GOTERM_CC_DIRECT	GO:0000228~nuclear chromosome	10	0.974659	0.000117703	REC8, HIST4H4, HIST1H4K, EXOSC9, MSH3, HIST1H4D, HIST1H3F, HIST1H4I, HIST1H4J, HIST2H4	721	53	19662	5.14537	0.0527066	0.02671	0.167378
GOTERM_CC_DIRECT	GO:0000786~nucleosome	11	1.07212	0.00627445	HIST1H2AB, HIST1H2AC, HIST4H4, HIST1H1D, HIST1H4K, PRM1, HIST1H4D, HIST1H3F, HIST1H4I, HIST1H4J, HIST2H4	721	108	19662	2.77755	0.94472	0.61906	8.56815
GOTERM_CC_DIRECT	GO:0005891~voltage-gated calcium channel complex	5	0.487329	0.0105672	CACNA2D1, PDE4B, CACNB2, CACNG1, CACNA2D2	721	24	19662	5.68135	0.992454	0.70527	14.0314
GOTERM_CC_DIRECT	GO:0030016~myofibril	6	0.584795	0.0148065	ABLIM2, SYNE2, NRAP, MYL1, MYH4, MYH7	721	40	19662	4.09057	0.998953	0.746498	19.1274
GOTERM_CC_DIRECT	GO:1990454~L-type voltage-gated calcium channel complex	3	0.292398	0.0182096	CACNA2D1, NOS1AP, CACNB2	721	6	19662	13.6352	0.999787	0.755598	23.0134
GOTERM_CC_DIRECT	GO:0031012~extracellular matrix	19	1.85185	0.0233346	LPL, PXDN, HIST4H4, ADAMTSL1, HIST1H4K, PDGFB, COL2A1, HIST2H4, COL26A1, SFPQ, SLPI, RPS13, COL12A1, FBN2, HIST1H4D, HIST1H4I, HIST1H4J, MYOC, THBS4	721	294	19662	1.76238	0.999981	0.788089	28.5393
GOTERM_CC_DIRECT	GO:0005576~extracellular region	80	7.79727	0.0310682	PXDN, NRG3, PDGFB, FGF9, MASP2, PGLYRP1, ARSJ, HP, IL15, SDC4, DNASE1L2, KISS1, GM525, HMCN1, GPX6, CCBE1, 4930503L19RIK, COL12A1, PDGFD, SEMA3A, CAP1, BRINP3, UCMA, SOGA1, PRG4, APOLD1, SPINT1, CES5A, WFDC18, C1QB, SERPINA3N, CD59B, ATG4C, GRN, IGHD, SLPI, ADAM17, LAMC2, BPIFB1, CCL3, ADAMTSL1, MAMDC2, ENPP1, CPQ, ELN, JCHAIN, WFDC6A, COL2A1, WFDC6B, ESM1, CCL24, COL26A1, SERPINA1B, CRISPLD1, SE…	721	1753	19662	1.24452	1	0.837123	36.1837
GOTERM_CC_DIRECT	GO:0005930~axoneme	8	0.779727	0.0342283	CFAP54, DNAH9, CFAP46, MNS1, CFAP221, INPP5E, CTSH, IFT140	721	84	19662	2.59719	1	0.831377	39.0827
GOTERM_CC_DIRECT	GO:0009986~cell surface	33	3.21637	0.0377113	PAM, ACVRL1, ENPP1, PDGFB, CSPG4, BTN2A2, WFDC6A, IL15, SDC4, GPRC5B, SLC11A2, ANXA9, H13, PCSK9, LRFN5, RAMP1, PTPRC, LPL, HPN, BST2, ITGA4, ANXA4, CD38, NOTCH1, FOLH1, ABCB1A, CD59B, GRM7, ADAM17, ANTXR1, TREML2, NTM, AOC3	721	629	19662	1.43072	1	0.829373	42.1358
GOTERM_CC_DIRECT	GO:0005791~rough endoplasmic reticulum	7	0.682261	0.0403936	SYNE3, H13, GRM7, PCSK9, MYOC, MT3, MTTP	721	69	19662	2.76657	1	0.821693	44.3893
GOTERM_CC_DIRECT	GO:0016459~myosin complex	6	0.584795	0.0410218	MYO7A, MYL1, MYO15, MYH4, MYH7, MYH14	721	52	19662	3.14659	1	0.799244	44.9051
GOTERM_CC_DIRECT	GO:0005615~extracellular space	69	6.72515	0.0412619	PRKAG3, PXDN, NRG3, PDGFB, FGF9, PGLYRP1, HP, IL15, KISS1, D430042O09RIK, CCBE1, COL12A1, SEMA3A, PDGFD, RAMP1, MT3, CDK13, UCMA, SOGA1, PRG4, CCL21A, CES5A, SPINT1, CTSL, SERPINA3N, CD59B, PPBP, GRN, SERPINA3I, SLPI, LAMC2, CTSH, AOC3, PAM, CCL3, BPIFB1, ENPP1, CPQ, VPREB1, JCHAIN, WFDC6A, HFE, COL2A1, GPRC5B, ABCA3, ABI3BP, CCL24, BRICD5, SERPINA1B, SERPINA1A, SERPINA1C, PCSK9, EGF, QSOX1, GCNT…	721	1504	19662	1.2511	1	0.774856	45.1012
GOTERM_CC_DIRECT	GO:0005578~proteinaceous extracellular matrix	19	1.85185	0.0427602	PXDN, UCMA, ADAMTSL1, HAPLN3, MAMDC2, ELN, COL2A1, ABI3BP, RELL2, COL26A1, HMCN1, FREM1, CCBE1, COL12A1, LAMC2, FBN2, MYOC, THBS4, WNT8B	721	316	19662	1.63968	1	0.762099	46.3096
GOTERM_CC_DIRECT	GO:0000784~nuclear chromosome, telomeric region	10	0.974659	0.0438895	HIST4H4, HIST1H4K, HIST1H4D, TOX4, WDR82, HIST1H3F, HIST1H4I, HIST1H4J, ORC3, HIST2H4	721	127	19662	2.14728	1	0.747508	47.2041
GOTERM_CC_DIRECT	GO:0034707~chloride channel complex	5	0.487329	0.0869846	GABRG2, GABRA2, GABRG3, CLCNKA, CLCNKB	721	46	19662	2.96418	1	0.914772	72.613

## Sheet: S3C
Table S3C. Molecular function GO annotations enriched in 1280 DEGs (p <0.05)
Category	Term	Count	%	PValue	Genes	List Total	Pop Hits	Pop Total	Fold Enrichment	Bonferroni	Benjamini	FDR
GOTERM_MF_DIRECT	GO:0046872~metal ion binding	161	15.692	0.000244427	APOBEC1, MASP2, THOP1, PKMYT1, RP9, CAR5B, DNASE1L2, ISG20, PGR, MAP3K6, ZFP933, PLOD1, ZFP507, PDE4B, ZFP330, SPATA21, ZFP939, BPNT1, PLS3, A3GALT2, NUDT19, FECH, STK25, RBKS, ACTN2, CYP2E1, ZFP125, NME6, TNS3, ZFP790, ZFP791, ZFP697, CAR8, NEURL3, HACL1, PAM, ME3, ENPP1, ADHFE1, ZFP874A, ZFP458, ZFP456, DTD1, ZFP455, ZFP566, ZFP819, ADAM33, TRAF7, STK38L, PGGT1B, PLAG1, AEBP2, SCD3, BHMT2, CACN…	647	3355	17446	1.29397	0.181641	0.181641	0.375752
GOTERM_MF_DIRECT	GO:0052890~oxidoreductase activity, acting on the CH-CH group of donors, with a flavin as acceptor	5	0.487329	0.0023749	IVD, ACADL, ACAD9, ACOX3, ACAD12	647	16	17446	8.42639	0.857688	0.622757	3.59542
GOTERM_MF_DIRECT	GO:0003995~acyl-CoA dehydrogenase activity	5	0.487329	0.00301557	IVD, ACADL, ACAD9, ACOX3, ACAD12	647	17	17446	7.93072	0.915963	0.561985	4.54444
GOTERM_MF_DIRECT	GO:0005518~collagen binding	8	0.779727	0.00593281	PDGFB, CCBE1, CSPG4, ANTXR1, DDR2, ABI3BP, THBS4, RELL2	647	59	17446	3.6562	0.992398	0.704725	8.75631
GOTERM_MF_DIRECT	GO:0005544~calcium-dependent phospholipid binding	7	0.682261	0.00743393	ANXA8, ANXA9, SYT10, C2CD4D, SYTL1, ANXA4, ANXA3	647	47	17446	4.01598	0.997798	0.705866	10.8553
GOTERM_MF_DIRECT	GO:0003779~actin binding	22	2.14425	0.0148357	ABLIM2, CROCC, MICAL2, MYO7A, MAP1B, MYH4, SYNPO2, MYH7, ACTN2, COTL1, DAAM1, TNNI1, SYNE2, NRAP, EPS8, MYO15, FKBP15, SPTBN1, CAP1, MYH14, STK38L, PLS3	647	338	17446	1.75508	0.999995	0.870326	20.5608
GOTERM_MF_DIRECT	GO:0030414~peptidase inhibitor activity	11	1.07212	0.016039	SERPINA3N, SERPINA1B, SERPINA1C, WFDC6A, SLPI, SPINT1, BIRC6, PBP2, WFDC6B, SERPINA1E, WFDC18	647	123	17446	2.41145	0.999998	0.849544	22.042
GOTERM_MF_DIRECT	GO:0004867~serine-type endopeptidase inhibitor activity	11	1.07212	0.016039	SERPINA3N, SERPINA1B, SERPINA1A, SERPINA3I, SERPINA1C, WFDC6A, SLPI, SPINT1, PBP2, WFDC6B, SERPINA1E	647	123	17446	2.41145	0.999998	0.849544	22.042
GOTERM_MF_DIRECT	GO:0046870~cadmium ion binding	3	0.292398	0.0185965	SLC11A2, MT2, MT3	647	6	17446	13.4822	1	0.853991	25.1047
GOTERM_MF_DIRECT	GO:0016627~oxidoreductase activity, acting on the CH-CH group of donors	5	0.487329	0.0188193	IVD, ACADL, ACAD9, ACOX3, ACAD12	647	28	17446	4.81508	1	0.82289	25.3661
GOTERM_MF_DIRECT	GO:0048020~CCR chemokine receptor binding	5	0.487329	0.0188193	CCL24, CCL3, CCL21A, CCL19, CCL17	647	28	17446	4.81508	1	0.82289	25.3661
GOTERM_MF_DIRECT	GO:0000975~regulatory region DNA binding	4	0.389864	0.0197419	IRF9, IRF6, CREB1, IRF1	647	16	17446	6.74111	1	0.805053	26.4395
GOTERM_MF_DIRECT	GO:0000146~microfilament motor activity	4	0.389864	0.0197419	MYO7A, MYH4, MYH7, MYH14	647	16	17446	6.74111	1	0.805053	26.4395
GOTERM_MF_DIRECT	GO:0004866~endopeptidase inhibitor activity	5	0.487329	0.0265198	SERPINA1B, SERPINA1A, SERPINA1C, SLPI, SERPINA1E	647	31	17446	4.34911	1	0.865153	33.8942
GOTERM_MF_DIRECT	GO:0003676~nucleic acid binding	60	5.84795	0.0271679	CHERP, RBM3, ZKSCAN1, ISG20, EEF1AKMT1, ZFP933, TIA1, ZFP507, ZFP979, ZFP236, ZFP235, ZFP939, HFM1, HEMK1, RPP25, EGR2, RBM44, EGR4, RBM46, RBM45, ZFP322A, EXD1, ZFP125, ZFP790, ZFP791, ZFP697, ZFP961, ZFP963, 2610044O15RIK8, ENPP1, ZFP874A, ZFP458, ZFP456, GM13212, ZFP455, GIN1, ZFP566, ZFP819, PPIL4, MSI2, TSEN34, PLAG1, AEBP2, INSM2, ZFP982, ZFP600, ZFP672, DDX4, ZFP846, 9130023H24RIK, SUGP1, …	647	1237	17446	1.3079	1	0.847739	34.5687
GOTERM_MF_DIRECT	GO:0008233~peptidase activity	29	2.82651	0.0285724	ADAMTSL1, MASP2, APH1C, USP5, CPQ, THOP1, PRSS41, CYLD, H13, PCSK9, ADAM33, PRSS16, PRSS56, HPN, CAPN9, ESPL1, CELA1, TMPRSS4, USP29, CTSL, FOLH1, ATG4C, CFAP46, SLPI, ADAM17, LTA4H, PHEX, PRSS22, CTSH	647	516	17446	1.51544	1	0.839347	36.0084
GOTERM_MF_DIRECT	GO:0016787~hydrolase activity	72	7.01754	0.0287253	APOBEC1, MASP2, THOP1, PRSS41, ARSJ, TMEM62, DNASE1L2, ISG20, H13, BPNT1, HFM1, RPP25, EXOSC9, NUDT19, NUDT6, CES5A, ESPL1, PDE10A, RBBP9, USP29, MAN2A2, CTSL, CD38, FOLH1, ABCB1A, ATG4C, GAA, ADAM17, THEM4, CTSH, ENPP1, CPQ, USP5, ABHD1, DTD1, DROSHA, CYLD, PADI6, DUSP13, ADAM33, PCSK9, INPP5E, PRSS16, PTPRC, LPL, PRSS56, HPN, PTPRD, SLX1B, ACER2, CAPN9, DUSP23, ABHD14B, HDDC3, GDPD3, PDE6H, CEL…	647	1533	17446	1.26643	1	0.818612	36.1633
GOTERM_MF_DIRECT	GO:0008009~chemokine activity	6	0.584795	0.0316597	CCL24, CCL3, PPBP, CCL21A, CCL19, CCL17	647	48	17446	3.37056	1	0.827735	39.0696
GOTERM_MF_DIRECT	GO:0051371~muscle alpha-actinin binding	3	0.292398	0.0330493	NRAP, LDB3, SYNPO2	647	8	17446	10.1117	1	0.821363	40.4024
GOTERM_MF_DIRECT	GO:0000062~fatty-acyl-CoA binding	5	0.487329	0.0393393	IVD, ACADL, ACAD9, ACOX3, ACAD12	647	35	17446	3.85206	1	0.855702	46.101
GOTERM_MF_DIRECT	GO:0042393~histone binding	10	0.974659	0.0409039	CTSL, ZMYND11, HIST4H4, HIST1H4K, HJURP, HIST1H4D, HIST1H3F, HIST1H4I, HIST1H4J, HIST2H4	647	124	17446	2.17455	1	0.850817	47.437
GOTERM_MF_DIRECT	GO:0009055~electron carrier activity	6	0.584795	0.0457381	IVD, ACADL, ACAD9, GLRX, ACOX3, ACAD12	647	53	17446	3.05258	1	0.867415	51.3722

## Sheet: S3D
Table S3D. Selected annotaions related to Nervous system (p >0.05, yellow: p<0.05)
Category	Term	Count	%	PValue	Genes	List Total	Pop Hits	Pop Total	Fold Enrichment	Bonferroni	Benjamini	FDR
GOTERM_BP_ALL	GO:0010467~gene expression	193	18.8109	0.408726	APOBEC1, CHERP, PDGFB, RBM3, PTTG1, WTAP, ISG20, TCEAL3, PGR, PUS7L, ZFP933, H13, WWP2, TIA1, INTS7, SRRM2, CLK4, ZFP507, CCBE1, ZFP939, IMP4, RPP25, FECH, OBOX1, EXD1, SPOCD1, RNASEH2B, JUNB, FOXN3, CD38, AQR, SGSM1, CD59B, SLC25A34, ZFP790, ZFP791, ZFP697, RPS13, TGIF2, SWT1, EIF2AK4, PAM, CCL3, HIST1H4K, HFE, ZFP874A, ZFP458, ZFP456, ZFP455, AHRR, ZFP566, ZFP819, CDC123, NKX3-1, LEO1, HIST1H4D…	654	5224	18082	1.02146	1	0.976136	99.9959
GOTERM_BP_ALL	GO:0010628~positive regulation of gene expression	62	6.04288	0.557353	HIST4H4, APOBEC1, ACVRL1, PDGFB, FGF9, RBM3, MITF, ZBTB38, PGR, FOS, WWP2, CCBE1, ALOX12B, KDM5B, MT3, EGR2, EXOSC9, SSBP2, EGR4, MICAL2, FOSB, FOXN3, JUNB, HIST2H4, PRKD2, CD38, SGSM1, CTSH, EIF2AK4, ABLIM2, CCL3, HIST1H4K, HFE, DROSHA, LEO1, NKX3-1, HIST1H4D, EGF, HIST1H4I, FBXW11, HIST1H4J, WNT8B, PLAG1, MUP4, HPN, CREB1, ABHD14B, CREB5, CELA1, NR1I3, NOTCH1, ICE2, RNF4, SP1, IRF6, IRF1, ID4, …	654	1708	18082	1.00363	1	0.990727	100
GOTERM_BP_ALL	GO:0045815~positive regulation of gene expression, epigenetic	8	0.779727	0.00252752	HIST4H4, APOBEC1, HIST1H4K, HIST1H4D, HIST1H3F, HIST1H4I, HIST1H4J, HIST2H4	654	52	18082	4.25359	0.999999	0.787138	4.74818
GOTERM_BP_ALL	GO:0031936~negative regulation of chromatin silencing	1	0.0974659	1	APOBEC1	654	8	18082	3.45604	1	1	100
GOTERM_BP_ALL	GO:0009719~response to endogenous stimulus	69	6.72515	0.0958083	SLC5A5, APOBEC1, ACVRL1, PDGFB, FGF9, KANK1, PGR, FOS, CDKN2B, PDE4B, PDGFD, KDM5B, MT3, GABRG2, EGR2, SOGA1, FECH, GATM, NCF2, CCL21A, SPINT1, ACTN2, CYP2E1, FOSB, KIDINS220, JUNB, PRKD2, CTSL, CD38, CCND1, SERPINA3N, CX3CR1, SERPINA3I, ADAM17, CTSH, PAM, ENPP1, HMGCS1, HFE, PAQR7, COL2A1, RRAGD, ABCA3, HCRTR1, SERPINA1B, SERPINA1A, SERPINA1C, NKX3-1, PCSK9, FBN2, GCNT1, AMHR2, HPN, CREB1, CCL19…	654	1608	18082	1.1864	1	0.903488	85.5712
GOTERM_BP_ALL	GO:0009725~response to hormone	45	4.38596	0.00603879	PAM, SLC5A5, APOBEC1, ENPP1, HMGCS1, PAQR7, ABCA3, KANK1, PGR, FOS, HCRTR1, SERPINA1B, SERPINA1A, SERPINA1C, NKX3-1, PCSK9, GCNT1, MT3, HPN, EGR2, SOGA1, FECH, GATM, NCF2, CREB1, CCL21A, CCL19, SERPINA1E, ACTN2, FOSB, EIF2B1, ANXA3, JUNB, CTSL, CD38, NOTCH1, CCND1, NR1I3, SERPINA3N, CDKN1B, SP1, SERPINA3I, IRF1, ADAM17, CTSH	654	822	18082	1.51359	1	0.780153	10.9908
GOTERM_BP_ALL	GO:0043434~response to peptide hormone	21	2.04678	0.0568076	APOBEC1, EGR2, SOGA1, ENPP1, GATM, CREB1, ACTN2, SERPINA1E, EIF2B1, KANK1, SERPINA3N, CDKN1B, SERPINA1B, SP1, SERPINA1A, SERPINA1C, SERPINA3I, IRF1, ADAM17, PCSK9, GCNT1	654	378	18082	1.53602	1	0.897937	67.5092
GOTERM_BP_ALL	GO:0008219~cell death	68	6.62768	0.768565	GRIK2, MITF, PGLYRP1, 1600014C10RIK, HP, PMAIP1, PGR, USP53, TIA1, SEMA3A, MT3, ARHGEF1, STK25, NOS1AP, NCF2, CCL21A, PRKD2, CTSL, CD38, FOLH1, ABCB1A, CD59B, GRM7, CX3CR1, ADAM17, BUB1B, THEM4, CTSH, CAMK1D, ZMYND11, CCL3, TNFRSF25, COL2A1, CYLD, PRUNE2, TNFRSF1B, ZFP819, FNDC1, ALDH1A3, PYCARD, NKX3-1, PCSK9, CAMK2B, XAF1, TRAF7, FAM32A, GLRX, PTPRC, HPN, HCK, ACER2, CREB1, CCL19, BIRC6, CEP63,…	654	2003	18082	0.938635	1	0.99851	100
GOTERM_BP_ALL	GO:0010942~positive regulation of cell death	26	2.53411	0.310408	CCL3, GRIK2, HP, PMAIP1, CYLD, ZFP819, ALDH1A3, FNDC1, TIA1, PYCARD, NKX3-1, PCSK9, CAMK2B, TRAF7, MT3, PTPRC, NCF2, ACER2, CREB1, NOTCH1, FOLH1, CDKN1B, SFPQ, IRF1, CTSH, CAMK1D	654	620	18082	1.15945	1	0.959851	99.921
GOTERM_BP_ALL	GO:0007010~cytoskeleton organization	49	4.77583	0.122533	ABLIM2, PAM, CCL3, PARD3, PDGFB, CROCC, HAUS2, ELN, UVRAG, TTC8, SDC4, DAAM1, KANK1, HOOK3, CCL24, CYLD, PADI6, CDC42EP1, PYCARD, CAP1, PLS3, MYOC, BST2, HCK, MICAL2, MYLK3, MAP1B, CCL21A, LDB3, MYH4, ACTN2, SYNPO2, KHDC3, CEP63, TTC17, SYNE3, CTSL, CDC42BPG, POC1A, SYNE2, CDKN1B, EPS8, RNF4, NAV1, NRAP, SPTBN1, SH3D19, MYH14, ANTXR1	654	1120	18082	1.20961	1	0.916972	91.8947
GOTERM_BP_ALL	GO:0007166~cell surface receptor signaling pathway	95	9.25926	0.0893949	ACVRL1, PEAR1, PDGFB, FGF9, GRIK2, ADGRF4, MITF, CSPG4, ANKRD10, HP, TSPAN9, PMAIP1, DDR2, KANK1, FOS, CDKN2B, PDE4B, CCBE1, PDGFD, SEMA3A, ADGRB3, CDK14, MT3, SOGA1, CCDC88C, CCL21A, PROKR2, KIDINS220, TRPM1, PRKD2, ATP6V1C2, CD38, CCND1, CD59B, PPBP, SSTR1, GRM7, CX3CR1, ADAM17, TGIF2, ADAM18, ZMYND11, CCL3, MILL2, IL22RA1, ENPP1, APH1C, FFAR2, BTN2A2, HFE, COL2A1, ESM1, 1700018B24RIK, GPRC5B, …	654	2278	18082	1.15302	1	0.901815	83.4715
GOTERM_BP_ALL	GO:0007219~Notch signaling pathway	12	1.16959	0.0462548	NOTCH1, PEAR1, CDKN1B, APH1C, CREB1, ADAM17, HP, 1700018B24RIK, RBPJ, MESP2, ANXA4, POFUT1	654	171	18082	1.94023	1	0.904388	59.7613
GOTERM_BP_ALL	GO:0048013~ephrin receptor signaling pathway	3	0.292398	0.487055	NOTCH1, CHN1, RBPJ	654	45	18082	1.84322	1	0.985613	99.9997
GOTERM_BP_ALL	GO:1901189~positive regulation of ephrin receptor signaling pathway	2	0.194932	0.0709243	NOTCH1, RBPJ	654	2	18082	27.6483	1	0.899715	75.6852
GOTERM_BP_ALL	GO:0042551~neuron maturation	4	0.389864	0.211654	PDGFB, CSPG4, MYOC, ADGRB3	654	44	18082	2.51348	1	0.940031	98.9657
GOTERM_BP_ALL	GO:0016322~neuron remodeling	3	0.292398	0.0889775	PDGFB, CSPG4, ADGRB3	654	14	18082	5.92464	1	0.901726	83.3253
GOTERM_BP_ALL	GO:0061564~axon development	10	0.974659	0.985062	NOTCH1, EGR2, STK25, CREB1, MAP1B, CHN1, CELSR3, TTC8, SEMA3A, MT3	654	455	18082	0.607655	1	0.999999	100
GOTERM_BP_ALL	GO:0016358~dendrite development	9	0.877193	0.636331	SLC11A2, PTPRD, GRN, MAP1B, CAMK2B, SEMA3A, CUX1, KIDINS220, ADGRB3	654	239	18082	1.04115	1	0.994959	100
GOTERM_BP_ALL	GO:0030030~cell projection organization	51	4.97076	0.538109	KIF27, PDGFB, CROCC, MYO7A, CSPG4, CFAP221, SDC4, KANK1, SEMA3A, ADGRB3, MT3, RABL2, RPGR, EGR2, STK25, CCL21A, ACTN2, KIDINS220, CEP162, NYAP2, GRN, ADAM17, CUX1, EIF2AK4, CAMK1D, KLC3, TTC8, GPRC5B, SLC11A2, CFAP54, CYLD, CDC42EP1, MNS1, INPP5E, CAMK2B, MYOC, THBS4, IFT140, PTPRD, CREB1, MAP1B, CELSR3, CCL19, TTC17, NOTCH1, POC1A, HSPB11, DZIP1L, CHN1, RBPJ, NTM	654	1392	18082	1.01298	1	0.989842	100
GOTERM_BP_ALL	GO:0031345~negative regulation of cell projection organization	8	0.779727	0.481165	CSPG4, CCL21A, ADAM17, SEMA3A, RBPJ, KANK1, NTM, MT3	654	181	18082	1.22203	1	0.985047	99.9997
GOTERM_BP_ALL	GO:0010977~negative regulation of neuron projection development	7	0.682261	0.471105	CSPG4, ADAM17, SEMA3A, RBPJ, KANK1, NTM, MT3	654	152	18082	1.27328	1	0.983962	99.9995
GOTERM_BP_ALL	GO:0099536~synaptic signaling	24	2.33918	0.31918	GABRG2, EGR2, GRIK2, SYT10, CREB1, CACNB2, CACNA2D2, KISS1, HCRTR1, CD38, CHRM3, CHRM2, SSTR1, GRM7, SYN3, GLS, CX3CR1, SV2B, CAMK2B, SLC18A1, STX11, SYTL1, SV2C, EIF2AK4	654	570	18082	1.16414	1	0.962162	99.9383
GOTERM_BP_ALL	GO:0099537~trans-synaptic signaling	24	2.33918	0.31918	GABRG2, EGR2, GRIK2, SYT10, CREB1, CACNB2, CACNA2D2, KISS1, HCRTR1, CD38, CHRM3, CHRM2, SSTR1, GRM7, SYN3, GLS, CX3CR1, SV2B, CAMK2B, SLC18A1, STX11, SYTL1, SV2C, EIF2AK4	654	570	18082	1.16414	1	0.962162	99.9383
GOTERM_BP_ALL	GO:0098916~anterograde trans-synaptic signaling	24	2.33918	0.31918	GABRG2, EGR2, GRIK2, SYT10, CREB1, CACNB2, CACNA2D2, KISS1, HCRTR1, CD38, CHRM3, CHRM2, SSTR1, GRM7, SYN3, GLS, CX3CR1, SV2B, CAMK2B, SLC18A1, STX11, SYTL1, SV2C, EIF2AK4	654	570	18082	1.16414	1	0.962162	99.9383
GOTERM_BP_ALL	GO:0007268~chemical synaptic transmission	24	2.33918	0.31918	GABRG2, EGR2, GRIK2, SYT10, CREB1, CACNB2, CACNA2D2, KISS1, HCRTR1, CD38, CHRM3, CHRM2, SSTR1, GRM7, SYN3, GLS, CX3CR1, SV2B, CAMK2B, SLC18A1, STX11, SYTL1, SV2C, EIF2AK4	654	570	18082	1.16414	1	0.962162	99.9383
GOTERM_BP_ALL	GO:0007399~nervous system development	77	7.50487	0.768847	NRG3, PDGFB, KIF27, FGF9, MYO7A, CSPG4, LUZP1, SDC4, KANK1, HOOK3, GNG8, FOS, CDKN2B, MT2, SEMA3A, BRINP3, ADGRB3, MT3, RPGR, EGR2, STK25, DUOXA1, MPDZ, SDK2, RBM45, SPINT1, KIDINS220, TRPM1, CTSL, NYAP2, NAV1, SSTR1, GRN, CX3CR1, ADAM17, TGIF2, CUX1, EIF2AK4, CAMK1D, PAM, CCL3, PARD3, HMGCS1, COL2A1, TTC8, GPRC5B, SLC11A2, LRRTM4, TTBK1, ALDH1A3, PCSK9, INPP5E, CAMK2B, EGF, MYOC, IFT140, THBS4, …	654	2261	18082	0.941584	1	0.998511	100
GOTERM_BP_ALL	GO:0007417~central nervous system development	27	2.63158	0.958423	PAM, NRG3, KIF27, FGF9, HMGCS1, COL2A1, TTC8, HOOK3, TTBK1, ALDH1A3, MT2, SEMA3A, EGF, MT3, HAPLN3, EGR2, CREB1, EIF2B1, ANXA3, NOTCH1, SSTR1, MBOAT7, CX3CR1, ID4, KDM4A, RBPJ, ZFHX3	654	969	18082	0.770387	1	0.999985	100
GOTERM_BP_ALL	GO:0007420~brain development	21	2.04678	0.93649	NRG3, EGR2, KIF27, FGF9, CREB1, HMGCS1, TTC8, ANXA3, HOOK3, NOTCH1, SSTR1, TTBK1, ALDH1A3, MBOAT7, CX3CR1, ID4, SEMA3A, RBPJ, EGF, ZFHX3, MT3	654	745	18082	0.779349	1	0.999954	100
GOTERM_BP_ALL	GO:0030900~forebrain development	13	1.26706	0.817451	NOTCH1, NRG3, SSTR1, ALDH1A3, MBOAT7, CREB1, CX3CR1, ID4, TTC8, SEMA3A, RBPJ, ANXA3, HOOK3	654	413	18082	0.870286	1	0.999214	100
GOTERM_BP_ALL	GO:0050808~synapse organization	8	0.779727	0.760515	PTPRD, LRRTM4, PDGFB, SDK2, CACNB2, CAMK2B, CACNA2D2, ADGRB3	654	238	18082	0.929355	1	0.998396	100
GOTERM_CC_ALL	GO:0045202~synapse	29	2.82651	0.798232	GRIK2, MYO7A, FRRS1L, PGR, LRRTM4, SYN3, PDE4B, CAMK2B, SV2B, STX11, SV2C, ADGRB3, THBS4, MT3, GABRG2, ANKS1B, GABRA2, GABRG3, MPDZ, SDK2, MAP1B, CHRM3, EPS8, CHRM2, GRM7, SPTBN1, SLC18A1, SYTL1, NTM	721	876	19662	0.902789	1	0.988099	100
GOTERM_CC_ALL	GO:0030424~axon	21	2.04678	0.610402	GABRG2, PARD3, GABRA2, GRIK2, CREB1, MAP1B, ANXA3, PGR, TNFRSF1B, CHRM3, CHRM2, GRM7, SPTBN1, FKBP15, SV2B, SEMA3A, SLC18A1, MYH14, NTM, MYOC, MT3	721	570	19662	1.0047	1	0.97511	99.9999
GOTERM_CC_ALL	GO:0030425~dendrite	20	1.94932	0.850579	ANKS1B, GABRA2, ACVRL1, PDGFB, GRIK2, MPDZ, RBM3, MAP1B, ANXA3, PGR, CHRM3, CHRM2, GRM7, PDE4B, CAMK2B, SEMA3A, BRINP3, ACAD9, GLRX, MT3	721	637	19662	0.856215	1	0.991484	100
GOTERM_CC_ALL	GO:0044309~neuron spine	5	0.487329	0.827506	PGR, ANKS1B, PDE4B, MAP1B, MT3	721	156	19662	0.874053	1	0.989421	100
GOTERM_CC_ALL	GO:1902710~GABA receptor complex	3	0.292398	0.139425	GABRG2, GABRA2, GABRG3	721	18	19662	4.54508	1	0.893854	89.6864
GOTERM_MF_ALL	GO:0038023~signaling receptor activity	60	5.84795	0.999926	GPR84, ACVRL1, GPR160, OLFR704, GRIK2, ADGRF4, PGLYRP1, VMN2R29, SDC4, DDR2, PGR, OLFR1466, RAMP1, ADGRB3, GABRG2, GABRG3, CMKLR1, VMN2R33, PROKR2, MRGPRF, OLFR1382, GPBAR1, CHRM3, CHRM2, SSTR1, GRM7, CX3CR1, VMN1R197, CTSH, VMN2R43, GPRC5D, IL22RA1, OLFR965, TNFRSF25, FFAR2, PAQR7, OLFR1500, GPRC5B, VMN2R48, VMN2R46, HCRTR1, TNFRSF1B, IL12RB1, ANXA9, NKX3-1, OLFR1036, EGF, AMHR2, MUP4, GABRA2, C…	647	2420	17446	0.66854	1	1	100
GOTERM_MF_ALL	GO:0030594~neurotransmitter receptor activity	5	0.487329	0.453215	GABRA2, ANXA9, CHRM3, CHRM2, GRIK2	647	93	17446	1.4497	1	0.980239	99.9941
GOTERM_MF_ALL	GO:0004890~GABA-A receptor activity	3	0.292398	0.154949	GABRG2, GABRA2, GABRG3	647	19	17446	4.25754	1	0.953305	93.3924
GOTERM_MF_ALL	GO:0004984~olfactory receptor activity	7	0.682261	1	OLFR1466, OLFR965, OLFR704, OLFR1500, OLFR1036, OLFR750, OLFR1382	647	1154	17446	0.163563	1	1	100
GOTERM_MF_ALL	GO:0005549~odorant binding	6	0.584795	0.999934	MUP4, OLFR1466, OLFR965, VMN1R197, OLFR1500, OLFR1036	647	482	17446	0.335657	1	1	100
