# Supplementary material for: Comprehensive Profiling of Gene Expression in the Cerebral Cortex and Striatum of BTBRTF/ArtRbrc Mice Compared to C57BL/6J Mice
Source: Front Cell Neurosci. 2020 Dec 10;14:595607. doi: 10.3389/fncel.2020.595607 (PMC7758463; doi:10.3389/fncel.2020.595607)
Supplement: Supplementary file 5 [file Table_5.XLSX]

## Sheet: Table S5
Supplementary Table S5. Gene list of weighted correlation network analysis modules
ProbeID	Module	Symbol	Description	BT_1	BT_2	BT_3	BT_4	PrimaryAccession
A_55_P1980951	Black	1110012L19Rik	RIKEN cDNA 1110012L19 gene	-0.0469801	0.0539748	0.140555	0.0382383	NM_026787
A_51_P407999	Black	1500011B03Rik	RIKEN cDNA 1500011B03 gene	-0.0503128	-0.0516079	0.0471241	-0.0719955	NR_027817
A_55_P2904535	Black	1600020E01Rik	RIKEN cDNA 1600020E01 gene	0.0541725	0.0476112	0.144403	0.0312481	NR_037961
A_52_P477649	Black	1810058I24Rik	RIKEN cDNA 1810058I24 gene	-0.132642	-0.125117	-0.0686095	-0.14275	NR_027875
A_55_P2485885	Black	2300009A05Rik	RIKEN cDNA 2300009A05 gene	-0.159128	-0.122047	0.0085714	-0.0705254	NM_027090
A_51_P132718	Black	2310010J17Rik	RIKEN cDNA 2310010J17 gene	-0.104142	-0.110378	0.0652718	-0.119276	NR_046006
A_51_P225832	Black	2700097O09Rik	RIKEN cDNA 2700097O09 gene	-0.0243661	-0.0082271	0.060406	0.0195544	NM_028314
A_52_P459288	Black	4930402H24Rik	RIKEN cDNA 4930402H24 gene	-0.00161035	-0.0145849	-0.0383821	-0.0197959	NM_001311147
A_51_P408749	Black	4933439C10Rik	RIKEN cDNA 4933439C10 gene	-0.181003	-0.21223	-0.354096	-0.228191	NR_015585
A_55_P2372902	Black	5330438D12Rik	RIKEN cDNA 5330438D12 gene	-0.165181	-0.111396	0.0200419	-0.0774112	AK077360
A_55_P2250424	Black	9530029O12Rik	RIKEN cDNA 9530029O12 gene	-0.0586765	-0.00291038	0.0432512	-0.0586346	AK035394
A_55_P2227154	Black	A530041M06Rik	RIKEN cDNA A530041M06 gene	-0.045635	-0.0141104	0.0429785	-0.0102203	AK040901
A_51_P202801	Black	Abcb9	ATP-binding cassette, sub-family B (MDR/TAP), member 9	-0.0450615	0.0199808	0.0706438	-0.00236947	NM_019875
A_52_P394395	Black	Abcd3	ATP-binding cassette, sub-family D (ALD), member 3	-0.132235	-0.148497	-0.0614288	-0.159338	NM_008991
A_55_P1971639	Black	Abitram	actin binding transcription modulator	0.269674	0.29697	0.416308	0.292903	NM_001081420
A_51_P461884	Black	Abl2	v-abl Abelson murine leukemia viral oncogene 2 (arg, Abelson-related gene)	0.11352	0.181287	0.215991	0.141219	NM_009595
A_55_P2721003	Black	Abr	active BCR-related gene	0.061908	0.0929302	0.195581	0.104767	ENSMUST00000137261.1
A_55_P1980237	Black	Acad11	acyl-Coenzyme A dehydrogenase family, member 11	-0.439393	-0.462234	-0.351036	-0.471025	NM_175324
A_51_P291815	Black	Adam15	a disintegrin and metallopeptidase domain 15 (metargidin)	0.0013998	0.0014323	0.0389269	-0.0035612	NM_001037722
A_55_P2028474	Black	Adam22	a disintegrin and metallopeptidase domain 22	-0.076969	-0.050903	0.0211537	-0.093787	NM_001310440
A_55_P1957049	Black	Adgrb1	adhesion G protein-coupled receptor B1	0.0535729	0.140555	0.19129	0.0659965	NM_001359759
A_51_P303739	Black	Afap1l1	actin filament associated protein 1-like 1	0.077064	0.0372319	-0.134102	0.149807	NM_178928
A_55_P2101357	Black	Aftph	aftiphilin	0.0735633	0.171221	0.251967	0.0927599	NM_001290545
A_55_P2274233	Black	Agap3	ArfGAP with GTPase domain, ankyrin repeat and PH domain 3	0.233199	0.319039	0.372203	0.26692	NM_139153
A_55_P2049577	Black	Aggf1	angiogenic factor with G patch and FHA domains 1	-0.0515485	-0.0169273	0.103714	0.0348323	NM_025630
A_55_P2113071	Black	Ago4	argonaute RISC catalytic subunit 4	0.0933885	0.11462	0.134045	0.0958595	NM_153177
A_55_P2152592	Black	Agpat3	1-acylglycerol-3-phosphate O-acyltransferase 3	-0.0996349	-0.0219266	0.0230744	-0.0644567	NM_053014
A_66_P112855	Black	AI413582	expressed sequence AI413582	0.244883	0.307087	0.413774	0.330115	NM_001002895
A_51_P400543	Black	Aif1	allograft inflammatory factor 1	-0.271604	-0.273923	-0.154501	-0.284333	NM_019467
A_51_P496779	Black	Akap9	A kinase (PRKA) anchor protein (yotiao) 9	-0.0300258	0.00126055	0.0694006	-0.00554485	NM_194462
A_55_P2066518	Black	Akt2	thymoma viral proto-oncogene 2	-0.131259	-0.0317482	0.0481638	-0.10812	NM_001331108
A_55_P2101231	Black	Aldh7a1	aldehyde dehydrogenase family 7, member A1	-1.04534	-1.02507	-0.922292	-1.04256	NM_001127338
A_55_P2179398	Black	Alg1	asparagine-linked glycosylation 1 (beta-1,4-mannosyltransferase)	-1.10305	-1.08915	-1.01042	-1.11514	NM_145362
A_51_P121390	Black	Anapc11	anaphase promoting complex subunit 11	-0.175107	-0.153759	-0.116666	-0.147133	NM_001038230
A_51_P467971	Black	Ank3	ankyrin 3, epithelial	-0.0383356	0.00553155	0.0502884	-0.0439927	NM_146005
A_55_P2170978	Black	Ankrd13d	ankyrin repeat domain 13 family, member D	0.117949	0.121357	0.0868466	0.123059	NM_026720
A_55_P2088630	Black	Ap3s2	adaptor-related protein complex 3, sigma 2 subunit	0.285642	0.283572	0.331964	0.285857	NM_009682
A_55_P2822536	Black	Apcdd1	adenomatosis polyposis coli down-regulated 1	-0.415249	-0.168602	0.0365954	-0.209834	NM_133237
A_51_P366811	Black	Apod	apolipoprotein D	-0.322616	-0.280352	-0.13359	-0.381113	NM_007470
A_51_P138341	Black	Aptx	aprataxin	-0.0556135	0.00648022	0.165445	0.0565815	NM_025545
A_55_P2005552	Black	Arhgef10l	Rho guanine nucleotide exchange factor (GEF) 10-like	0.0395637	0.0540757	0.109308	0.042275	NM_001290803
A_55_P2505760	Black	Arhgef12	Rho guanine nucleotide exchange factor (GEF) 12	-0.00033645	0.0446588	0.19804	0.100696	NM_027144
A_51_P451516	Black	Arhgef25	Rho guanine nucleotide exchange factor (GEF) 25	-0.0327459	-0.0208439	0.0531468	-0.0363765	NM_028027
A_52_P570006	Black	Arl14ep	ADP-ribosylation factor-like 14 effector protein	-0.152191	-0.14663	0.0498574	-0.112011	NM_001025102
A_55_P2908877	Black	Arl3	ADP-ribosylation factor-like 3	-0.366349	-0.367076	-0.306919	-0.348288	NM_001355233
A_55_P2910521	Black	Arl5a	ADP-ribosylation factor-like 5A	0.0216249	0.102681	0.213751	0.0465177	NM_182994
A_55_P2827295	Black	Armc8	armadillo repeat containing 8	0.18346	0.304313	0.38141	0.23395	NM_028768
A_55_P2114799	Black	Arntl2	aryl hydrocarbon receptor nuclear translocator-like 2	-0.33426	-0.268365	-0.226313	-0.31292	NM_172309
A_51_P331279	Black	Arpc1b	actin related protein 2/3 complex, subunit 1B	-0.254386	-0.203607	-0.170637	-0.230635	NM_023142
A_55_P2810334	Black	Ascc1	activating signal cointegrator 1 complex subunit 1	0.0156684	0.0138583	0.154236	-0.0331893	NM_026937
A_55_P2104988	Black	Asic1	acid-sensing (proton-gated) ion channel 1	0.112417	0.131606	0.20116	0.12237	NM_001289791
A_55_P1994052	Black	Asxl1	additional sex combs like 1	-0.103321	-0.0783823	-0.0502079	-0.0892942	NM_001039939
A_55_P2105858	Black	Atf5	activating transcription factor 5	-0.330742	-0.270243	-0.0691867	-0.248686	NM_030693
A_52_P227267	Black	Atp1a2	ATPase, Na+/K+ transporting, alpha 2 polypeptide	-0.317994	-0.282688	-0.130723	-0.307981	NM_178405
A_55_P2051899	Black	Atp2c1	ATPase, Ca++-sequestering	-0.287855	-0.295022	-0.216829	-0.294916	NM_001359822
A_66_P114510	Black	Atp5l	ATP synthase, H+ transporting, mitochondrial F0 complex, subunit G	0.061907	0.108555	0.162098	0.0804569	NM_013795
A_66_P106536	Black	Atp5mpl	ATP synthase membrane subunit 6.8PL	-0.0257153	-0.0027976	0.112136	-0.0300717	NM_001361914
A_52_P534844	Black	Atp8a1	ATPase, aminophospholipid transporter (APLT), class I, type 8A, member 1	-0.636786	-0.661284	-0.746014	-0.659202	NM_001038999
A_55_P2925443	Black	Atrx	ATRX, chromatin remodeler	0.0247682	0.0758889	0.117313	0.0228284	NM_009530
A_55_P2184113	Black	Aurkaip1	aurora kinase A interacting protein 1	-0.00962517	0.0760048	0.129092	0.0238618	NM_025338
A_51_P220723	Black	B230118H07Rik	RIKEN cDNA B230118H07 gene	-0.107237	-0.0798671	-0.0268676	-0.0706489	NM_026592
A_51_P129012	Black	B2m	beta-2 microglobulin	-0.242256	-0.3319	0.401769	-0.457456	NM_009735
A_52_P504268	Black	B3galnt1	UDP-GalNAc:betaGlcNAc beta 1,3-galactosaminyltransferase, polypeptide 1	-0.509788	-0.482538	-0.389281	-0.492627	NM_020026
A_51_P238383	Black	B4galt4	UDP-Gal:betaGlcNAc beta 1,4-galactosyltransferase, polypeptide 4	-0.0858259	-0.0924768	-0.142615	-0.0637054	NM_019804
A_51_P475785	Black	BC052040	cDNA sequence BC052040	-0.35902	-0.272968	-0.1054	-0.35059	NM_207264
A_55_P2132507	Black	Bcl2l2	BCL2-like 2	0.136253	0.149627	0.0506192	0.147272	NM_007537
A_55_P2845021	Black	Bcl7c	B cell CLL/lymphoma 7C	-0.316299	-0.381449	-0.43103	-0.363784	NM_009746
A_55_P1992650	Black	Bloc1s1	biogenesis of lysosomal organelles complex-1, subunit 1	-0.0265942	-0.0068234	0.0158586	-0.0109864	NM_015740
A_51_P269456	Black	Bnip3l	BCL2/adenovirus E1B interacting protein 3-like	0.235197	0.138484	0.0538368	0.210596	NM_009761
A_66_P124052	Black	Bok	BCL2-related ovarian killer	-0.149359	-0.132323	-0.122757	-0.142506	NM_016778
A_55_P2032960	Black	Brap	BRCA1 associated protein	0.112207	0.184102	0.224215	0.141008	NM_001289544
A_52_P311104	Black	Brd7	bromodomain containing 7	-0.118471	-0.115514	-0.0400718	-0.11368	NM_012047
A_51_P227108	Black	Bri3bp	Bri3 binding protein	0.109613	0.121135	0.205825	0.109514	NM_029752
A_55_P2792423	Black	Bub3	BUB3 mitotic checkpoint protein	-0.0225713	0.0328277	0.0840895	0.00220038	NM_009774
A_52_P209944	Black	C130071C03Rik	RIKEN cDNA C130071C03 gene	0.162391	0.218648	0.310088	0.222439	NR_152244
A_55_P2735235	Black	C2cd5	C2 calcium-dependent domain containing 5	0.168387	0.201443	0.226231	0.184805	ENSMUST00000204967.2
A_55_P2322139	Black	C530042K13Rik	RIKEN cDNA C530042K13 gene	0.0616147	0.0688979	0.187186	0.0665986	AK049699
A_66_P140829	Black	Cacng4	calcium channel, voltage-dependent, gamma subunit 4	-0.198706	-0.140653	-0.0748176	-0.159665	ENSMUST00000021066.3
A_51_P244194	Black	Cadm3	cell adhesion molecule 3	-0.179607	-0.177333	-0.227855	-0.173552	NM_053199
A_66_P122644	Black	Calm3	calmodulin 3	0.452	0.514911	0.573244	0.498782	NM_007590
A_51_P117664	Black	Camsap2	calmodulin regulated spectrin-associated protein family, member 2	0.234354	0.199173	0.168053	0.22861	NM_001347109
A_51_P237752	Black	Cavin1	caveolae associated 1	-0.171252	-0.16017	-0.014353	-0.203196	NM_008986
A_52_P153939	Black	Cbl	Casitas B-lineage lymphoma	0.112009	0.270987	0.387176	0.218925	ENSMUST00000206147.1
A_51_P147024	Black	Ccdc184	coiled-coil domain containing 184	0.0728865	0.0758743	-0.0743246	0.0699368	NM_177716
A_65_P01690	Black	Ccdc50	coiled-coil domain containing 50	0.249944	0.209909	0.101896	0.187623	NM_001289436
A_51_P161265	Black	Ccl25	chemokine (C-C motif) ligand 25	0.00216153	0.051209	0.183751	0.0961661	NM_009138
A_55_P1955577	Black	Ccm2	cerebral cavernous malformation 2	-0.107067	-0.128303	-0.0353815	-0.13375	NM_146014
A_51_P408946	Black	Ccne1	cyclin E1	-0.0455339	-0.0244834	0.0518897	0.00759338	NM_007633
A_52_P585233	Black	Ccpg1	cell cycle progression 1	-0.0287642	0.0385385	0.0784078	-0.0164046	NM_001286545
A_52_P400224	Black	Ccs	copper chaperone for superoxide dismutase	0.024864	0.0289237	0.0734727	0.0138805	NM_016892
A_65_P19020	Black	Cd99l2	CD99 antigen-like 2	-0.140933	-0.123231	0.014341	-0.103445	NM_001199349
A_55_P2184541	Black	Cdadc1	cytidine and dCMP deaminase domain containing 1	0.0870607	0.107457	0.227739	0.144689	NM_027986
A_55_P2824120	Black	Cdc23	CDC23 cell division cycle 23	-0.0017362	0.0394273	0.0741868	0.0250459	NM_178347
A_52_P463143	Black	Cdc37	cell division cycle 37	-0.050034	-0.0178464	0.0164636	-0.0487838	NM_016742
A_55_P2716566	Black	Cdc42bpa	CDC42 binding protein kinase alpha	-0.0157954	-0.0719145	-0.149812	-0.046172	ENSMUST00000143161.1
A_55_P2096395	Black	Cdc42bpa	CDC42 binding protein kinase alpha	-0.0570622	-0.0515412	0.0408144	-0.0386181	NM_001033285
A_55_P2088014	Black	Cdc42ep4	CDC42 effector protein (Rho GTPase binding) 4	0.320647	0.293174	0.177954	0.239207	NM_020006
A_55_P2050390	Black	Cdh22	cadherin 22	0.0621593	0.0990531	0.225917	0.00894812	NM_174988
A_55_P1974407	Black	Cdk14	cyclin-dependent kinase 14	-0.663239	-0.629182	-0.475412	-0.670636	NM_001310448
A_51_P504863	Black	Cdk18	cyclin-dependent kinase 18	0.0627235	0.128332	0.170019	0.0989021	NM_008795
A_55_P2048563	Black	Cdk2ap1	CDK2 (cyclin-dependent kinase 2)-associated protein 1	-0.0713755	-0.0356059	0.0152525	-0.0771661	NM_013812
A_55_P1998188	Black	Cdk4	cyclin-dependent kinase 4	0.11296	0.0974973	-5.425e-06	0.102443	NM_009870
A_55_P2121352	Black	Cdk5	cyclin-dependent kinase 5	0.00820053	0.028341	0.115043	0.0658375	NM_007668
A_52_P222593	Black	Cebpzos	CCAAT/enhancer binding protein (C/EBP), zeta, opposite strand	-0.443839	-0.443558	-0.242511	-0.377588	NM_001177403
A_55_P1967138	Black	Cenpx	centromere protein X	0.00364923	0.0143084	-0.0366998	0.0183911	NM_001347612
A_55_P2033282	Black	Cept1	choline/ethanolaminephosphotransferase 1	-0.148423	-0.122293	0.0214789	-0.113069	NM_001357819
A_55_P2146177	Black	Cerk	ceramide kinase	0.450848	0.481064	0.586525	0.482942	NM_145475
A_51_P372550	Black	Cgref1	cell growth regulator with EF hand domain 1	-0.313698	-0.271797	-0.172612	-0.29944	NM_026770
A_55_P1992216	Black	Chchd2	coiled-coil-helix-coiled-coil-helix domain containing 2	0.06453	0.063624	0.101201	0.061097	NM_024166
A_51_P212630	Black	Chd8	chromodomain helicase DNA binding protein 8	0.0243499	0.0424134	0.117421	0.0678527	NM_201637
A_55_P2751374	Black	Chd9	chromodomain helicase DNA binding protein 9	0.273441	0.286008	0.185555	0.28305	NM_177224
A_55_P2093774	Black	Chl1	cell adhesion molecule L1-like	0.54122	0.543602	0.479909	0.543083	NM_007697
A_51_P323842	Black	Ciao2b	cytosolic iron-sulfur assembly component 2B	0.0158334	0.0547528	0.139854	0.0317073	NM_026753
A_55_P2744369	Black	Cisd3	CDGSH iron sulfur domain 3	0.0239672	-0.0226207	-0.174439	0.0428576	NM_001364153
A_55_P1976224	Black	Ckb	creatine kinase, brain	-0.102543	-0.0669686	-0.0266863	-0.0694587	NM_021273
A_55_P2072656	Black	Ckmt1	creatine kinase, mitochondrial 1, ubiquitous	0.520448	0.501131	0.447032	0.492558	NM_009897
A_55_P2507120	Black	Clasp1	CLIP associating protein 1	0.150993	0.170099	0.231445	0.130721	NM_001359328
A_52_P85200	Black	Clcn4	chloride channel, voltage-sensitive 4	-0.179449	-0.181399	-0.302576	-0.13775	NM_011334
A_52_P679152	Black	Clk1	CDC-like kinase 1	0.514568	0.43324	0.303675	0.409355	NM_001042634
A_66_P123264	Black	Clk2	CDC-like kinase 2	0.226813	0.23991	0.32921	0.282824	NM_007712
A_55_P2720128	Black	Clmp	CXADR-like membrane protein	-1.06013	-1.02606	-0.890785	-1.01674	NM_133733
A_51_P399625	Black	Cnih1	cornichon family AMPA receptor auxiliary protein 1	-0.0272843	0.0138505	0.0442346	0.00192012	NM_009919
A_55_P2814233	Black	Cnksr2	connector enhancer of kinase suppressor of Ras 2	-0.0415395	-0.0024484	0.0185744	-0.0291274	NM_177751
A_51_P477456	Black	Cnot10	CCR4-NOT transcription complex, subunit 10	0.0472796	0.00235677	-0.083739	0.0216916	NM_153585
A_55_P2064598	Black	Cnot6	CCR4-NOT transcription complex, subunit 6	0.071221	0.122871	0.195863	0.0843027	NM_001290741
A_66_P136099	Black	Coasy	Coenzyme A synthase	-0.143834	-0.0733843	-0.0109778	-0.0950394	NM_001305982
A_55_P2740481	Black	Colgalt1	collagen beta(1-O)galactosyltransferase 1	0.0796001	0.0860288	0.169993	0.0718239	NM_146211
A_66_P132075	Black	Commd2	COMM domain containing 2	0.110897	0.118036	0.16232	0.110206	NM_175095
A_55_P2047648	Black	Coq2	coenzyme Q2 4-hydroxybenzoate polyprenyltransferase	-0.00783295	0.0523182	0.112035	0.0164199	NM_027978
A_55_P2056419	Black	Coq6	coenzyme Q6 monooxygenase	-0.145663	-0.131015	-0.113611	-0.139212	NM_172582
A_55_P2497947	Black	Cox17	cytochrome c oxidase assembly protein 17, copper chaperone	-0.114004	-0.108206	0.101434	-0.103353	NM_001017429
A_55_P2146171	Black	Cox20	cytochrome c oxidase assembly protein 20	-0.104207	0.00770765	0.13781	-0.0252371	NM_025511
A_51_P448032	Black	Cox6b1	cytochrome c oxidase, subunit 6B1	0.0773928	0.0790513	0.208674	0.111946	NM_025628
A_55_P2025038	Black	Cpe	carboxypeptidase E	-0.217392	-0.198448	-0.113701	-0.228403	NM_013494
A_55_P2067777	Black	Cplane1	ciliogenesis and planar polarity effector 1	-0.0670416	-0.0377905	0.0486801	-0.0201952	NM_001162906
A_55_P2150962	Black	Cpne7	copine VII	-0.270694	-0.201405	-0.0435341	-0.276985	NM_170684
A_55_P2163774	Black	Crip1	cysteine-rich protein 1 (intestinal)	-0.226522	-0.193831	0.0203199	-0.215056	NM_007763
A_51_P353392	Black	Cript	cysteine-rich PDZ-binding protein	0.967514	0.97892	1.04449	0.975092	NM_019936
A_55_P1953708	Black	Cry2	cryptochrome 2 (photolyase-like)	-0.151941	-0.107748	-0.0290596	-0.154847	ENSMUST00000111278.1
A_51_P435198	Black	Cryz	crystallin, zeta	-0.143611	-0.174559	-0.0271776	-0.216607	NM_009968
A_52_P182659	Black	Cs	citrate synthase	-0.0110908	0.0210042	0.0543085	-0.000453475	NM_026444
A_51_P268529	Black	Csad	cysteine sulfinic acid decarboxylase	-0.209887	-0.154575	0.00426126	-0.100525	NM_001359126
A_55_P2122546	Black	Csnk1e	casein kinase 1, epsilon	0.119091	0.118878	0.1565	0.12219	NM_013767
A_55_P2910387	Black	Ctsb	cathepsin B	-0.0442248	-0.0147934	0.00511855	-0.0391415	NM_007798
A_55_P2639781	Black	Cttnbp2	cortactin binding protein 2	-0.182342	-0.14977	-0.122192	-0.182755	ENSMUST00000139557.1
A_52_P99810	Black	Cx3cr1	chemokine (C-X3-C motif) receptor 1	1.68785	1.69696	1.75921	1.68917	NM_009987
A_66_P125722	Black	Cyb5a	cytochrome b5 type A (microsomal)	-0.000534025	-0.0173302	0.0775566	-0.0335321	NM_001348159
A_55_P1979341	Black	Cyba	cytochrome b-245, alpha polypeptide	-0.556997	-0.551662	-0.420059	-0.546417	NM_007806
A_55_P2312783	Black	D030029J20Rik	RIKEN cDNA D030029J20 gene	0.0536892	0.0583699	0.232473	0.11699	AK050884
A_52_P97699	Black	D430019H16Rik	RIKEN cDNA D430019H16 gene	0.029176	0.0619509	0.129258	0.0684731	NM_001252508
A_66_P128705	Black	Dab2ip	disabled 2 interacting protein	0.00714082	-0.00946738	-0.0631173	0.0214965	NM_001290637
A_52_P256569	Black	Dbndd2	dysbindin (dystrobrevin binding protein 1) domain containing 2	-0.174411	-0.160987	-0.240421	-0.141123	NM_026797
A_55_P2120773	Black	Dctn4	dynactin 4	0.0218171	0.0075569	0.131297	-0.0047235	NM_001357462
A_55_P2872788	Black	Dda1	DET1 and DDB1 associated 1	0.522611	0.49801	0.429069	0.503746	NM_025600
A_55_P1989901	Black	Ddb1	damage specific DNA binding protein 1	-0.0104032	0.0308854	0.108381	-0.00625447	NM_015735
A_55_P2809744	Black	Ddn	dendrin	-0.118342	-0.114447	-0.0948266	-0.105053	NM_001013741
A_51_P414706	Black	Ddt	D-dopachrome tautomerase	-0.0545971	-0.0721028	0.0178411	-0.0804055	NM_010027
A_55_P2077872	Black	Deaf1	DEAF1, transcription factor	0.378399	0.356594	0.261929	0.334344	NM_001282076
A_51_P498831	Black	Derl2	Der1-like domain family, member 2	0.128257	0.196815	0.321069	0.221822	NM_033562
A_55_P1970650	Black	Dgkh	diacylglycerol kinase, eta	0.0639341	0.0359008	-0.0333616	0.0855902	NM_001081336
A_55_P2796155	Black	Diablo	diablo, IAP-binding mitochondrial protein	0.0749562	0.16594	0.224452	0.0920184	NM_023232
A_51_P483059	Black	Dicer1	dicer 1, ribonuclease type III	-0.0226889	0.0198584	0.122894	-0.0318899	NM_148948
A_51_P212183	Black	Dmac1	distal membrane arm assembly complex 1	-0.0799866	-0.016653	0.0871182	-0.0448694	NM_025849
A_55_P2085546	Black	Dnaja4	DnaJ heat shock protein family (Hsp40) member A4	-0.674843	-0.532009	-0.426432	-0.569733	NM_021422
A_55_P1985793	Black	Dock6	dedicator of cytokinesis 6	-0.275494	-0.264081	-0.197992	-0.264213	NM_177030
A_52_P80444	Black	Dpm2	dolichol-phosphate (beta-D) mannosyltransferase 2	0.104113	0.0884282	0.0212943	0.0657317	NM_010073
A_55_P2010768	Black	Dpm3	dolichyl-phosphate mannosyltransferase polypeptide 3	-0.0293842	0.0154977	0.122541	-0.0117431	NM_026767
A_55_P2024580	Black	Dtnbp1	dystrobrevin binding protein 1	-0.0008153	0.0018282	0.0843564	0.0219908	NM_025772
A_55_P2940645	Black	Dtymk	deoxythymidylate kinase	-0.200291	-0.195195	-0.0180947	-0.140941	NM_001105667
A_55_P1984297	Black	Efcab14	EF-hand calcium binding domain 14	0.0464859	0.0490303	-0.0465993	0.0528469	NM_172698
A_55_P2799430	Black	Efnb2	ephrin B2	0.199878	0.284203	0.363806	0.240946	NM_010111
A_66_P124084	Black	Eif3f	eukaryotic translation initiation factor 3, subunit F	0.0683615	0.0456012	-0.00037455	0.0423528	NM_025344
A_55_P2006554	Black	Eif4e2	eukaryotic translation initiation factor 4E member 2	-0.195768	-0.27724	-0.355659	-0.192466	NM_001039169
A_52_P85864	Black	Eif6	eukaryotic translation initiation factor 6	0.118425	0.108864	0.0602343	0.127348	NM_010579
A_51_P382849	Black	Emb	embigin	-0.0649607	-0.0187266	0.313205	0.0759104	NM_010330
A_55_P2160648	Black	Emd	emerin	-0.164222	-0.14358	-0.0959863	-0.142489	XM_011247521
A_55_P2006422	Black	Emd	emerin	-0.203142	-0.155117	-0.0607817	-0.172908	XM_011247521
A_51_P472888	Black	Enkd1	enkurin domain containing 1	-0.0594266	-0.0843938	-0.118092	-0.069505	NM_198299
A_55_P2111419	Black	Eny2	ENY2 transcription and export complex 2 subunit	-0.179575	-0.113421	-0.0412457	-0.132334	NM_175009
A_55_P2002578	Black	Ephx1	epoxide hydrolase 1, microsomal	-0.067158	-0.071542	-0.00949218	-0.0744307	NM_010145
A_51_P482043	Black	Epm2aip1	EPM2A (laforin) interacting protein 1	0.0712807	-0.0107105	-0.058872	0.0203564	NM_175266
A_55_P2007733	Black	Epn1	epsin 1	-0.100695	-0.0652594	-0.0412984	-0.0948547	NM_010147
A_55_P2012181	Black	Eps15l1	epidermal growth factor receptor pathway substrate 15-like 1	0.160501	0.166934	0.202875	0.152514	NM_007944
A_55_P2049383	Black	Erp29	endoplasmic reticulum protein 29	0.024857	0.032417	0.0618186	0.030845	NM_026129
A_55_P1954306	Black	Esrra	estrogen related receptor, alpha	0.167641	0.175621	0.21023	0.168563	NM_007953
A_55_P2734132	Black	Evi5	ecotropic viral integration site 5	-0.0818446	-0.0609104	0.0423144	-0.02127	NM_007964
A_55_P1971498	Black	Exoc1	exocyst complex component 1	-0.00253727	0.0161481	0.105327	0.0558772	NM_027270
A_51_P290074	Black	Fabp7	fatty acid binding protein 7, brain	0.224372	0.348849	0.583059	0.30587	NM_021272
A_51_P196629	Black	Fam102b	family with sequence similarity 102, member B	0.176772	0.193765	0.257971	0.156337	NM_001163567
A_55_P2082826	Black	Fam160b1	family with sequence similarity 160, member B1	-0.0690825	-0.0290549	0.012737	-0.0448086	NM_145505
A_55_P2053177	Black	Fam20b	family with sequence similarity 20, member B	0.0304835	0.0526526	0.235845	0.0924704	ENSMUST00000122424.7
A_52_P210501	Black	Fam20b	family with sequence similarity 20, member B	0.0463164	0.0637219	0.185713	0.12048	NM_145413
A_51_P252784	Black	Fam216a	family with sequence similarity 216, member A	0.039247	0.08637	0.290184	0.151435	NM_026883
A_55_P2107502	Black	Fat1	FAT atypical cadherin 1	0.0944335	0.148921	0.266599	0.140086	NM_001081286
A_51_P247034	Black	Fbxl15	F-box and leucine-rich repeat protein 15	0.494654	0.48402	0.425231	0.495141	NM_133694
A_52_P358093	Black	Fbxo10	F-box protein 10	0.147064	0.218568	0.281313	0.134688	NM_001024142
A_55_P2603494	Black	Fbxo11	F-box protein 11	-0.0219829	0.0193341	0.118587	-0.0259225	NM_001348248
A_51_P362881	Black	Fbxo38	F-box protein 38	0.0968583	0.129386	0.172368	0.108562	NM_134136
A_55_P2054350	Black	Fbxo44	F-box protein 44	-0.498568	-0.53161	-0.58718	-0.528507	NM_173401
A_51_P312846	Black	Fbxo9	f-box protein 9	-0.133143	-0.175543	-0.228866	-0.15041	NM_023605
A_66_P111208	Black	Fdft1	farnesyl diphosphate farnesyl transferase 1	-0.113263	-0.133414	-0.180383	-0.139209	NM_010191
A_51_P285770	Black	Fem1a	feminization 1 homolog a (C. elegans)	0.0729709	0.0730587	0.184157	0.104664	NM_010192
A_52_P623751	Black	Fem1b	feminization 1 homolog b (C. elegans)	0.159164	0.17364	0.203024	0.180352	NM_010193
A_55_P2169514	Black	Fgf23	fibroblast growth factor 23	-0.0222233	-0.0891606	-0.614673	-0.13308	NM_022657
A_51_P291866	Black	Fis1	fission, mitochondrial 1	0.0051883	-0.0139587	-0.10153	-0.0230547	NM_025562
A_55_P2140151	Black	Flcn	folliculin	0.191013	0.142731	0.0889883	0.145465	NM_146018
A_55_P2800423	Black	Flt1	FMS-like tyrosine kinase 1	-0.0532861	-0.00659133	0.175151	0.0605807	NM_001363135
A_51_P406077	Black	Fmc1	formation of mitochondrial complex V assembly factor 1	-0.0563233	-0.0282966	0.0097064	-0.0339836	NM_025363
A_55_P2793383	Black	Frmd6	FERM domain containing 6	0.796467	0.718441	0.609654	0.752636	NM_028127
A_55_P1983959	Black	Ftl1	ferritin light polypeptide 1	0.0344386	0.0094866	-0.0281625	0.0213379	NM_010240
A_55_P1993453	Black	Ftsj1	FtsJ RNA methyltransferase homolog 1 (E. coli)	-0.0911386	-0.0514324	0.0774758	-0.0132625	NM_133991
A_55_P2069415	Black	Fxr1	fragile X mental retardation gene 1, autosomal homolog	0.0215716	0.052402	0.178881	0.102243	NM_008053
A_52_P556281	Black	G3bp2	GTPase activating protein (SH3 domain) binding protein 2	-0.0690021	-0.0961666	-0.152907	-0.105112	NM_001080794
A_55_P2896877	Black	Garem1	GRB2 associated regulator of MAPK1 subtype 1	-0.115801	-0.0619118	0.182506	0.0423286	NM_001033445
A_66_P138964	Black	Gclm	glutamate-cysteine ligase, modifier subunit	-0.149591	-0.12905	-0.0840343	-0.147727	NM_008129
A_55_P2154107	Black	Gcm1	glial cells missing homolog 1	-0.48608	-0.704051	-1.43903	-0.643789	NM_008103
A_55_P2785465	Black	Gcn1	GCN1 activator of EIF2AK4	-0.0623476	-0.0424301	0.0655325	-0.0360634	NM_172719
A_52_P488200	Black	Get4	golgi to ER traffic protein 4	0.0922744	0.0375192	-0.00704697	0.0707632	NM_026269
A_55_P2040628	Black	Gid8	GID complex subunit 8	-0.0820676	-0.0588923	0.0413722	-0.0368127	NM_029607
A_55_P2808872	Black	Gldc	glycine decarboxylase	-0.348892	-0.285904	-0.105323	-0.264402	NM_138595
A_55_P1995992	Black	Gm14432	predicted gene 14432	0.0876546	0.0166488	-0.0359454	0.0429292	NM_001100416
A_55_P2121426	Black	Gm29720	predicted gene, 29720	0.0618101	0.0216421	-0.0385242	0.0518641	XM_003945355
A_55_P2005080	Black	Gm5621	predicted gene 5621	0.0140038	0.0335418	0.0783082	0.0401458	XM_889722
A_55_P1970867	Black	Gm5779	ribosomal protein, large, P0 pseudogene	-0.0306776	-0.0898216	-0.194464	-0.120838	NR_033602
A_55_P2064896	Black	Gm8580	ribosomal protein L29 pseudogene	-0.106033	-0.126561	-0.166208	-0.125313	NR_027478
A_51_P129065	Black	Gnao1	guanine nucleotide binding protein, alpha O	-0.00185937	-0.0307052	-0.0919349	-0.0113761	NM_010308
A_55_P2164724	Black	Gnaq	guanine nucleotide binding protein, alpha q polypeptide	-0.0926134	-0.0818235	-0.0225756	-0.0682804	NM_008139
A_55_P2728167	Black	Gnptg	N-acetylglucosamine-1-phosphotransferase, gamma subunit	0.0361938	0.0391693	0.15171	0.0607012	NM_172529
A_55_P2011087	Black	Gnptg	N-acetylglucosamine-1-phosphotransferase, gamma subunit	-0.374524	-0.356366	-0.271608	-0.346178	NM_172529
A_55_P2088272	Black	Golga3	golgi autoantigen, golgin subfamily a, 3	0.128074	0.149169	0.22082	0.178064	NM_001347389
A_51_P172752	Black	Gpatch4	G patch domain containing 4	-0.209073	-0.0563597	0.0767913	-0.0855584	NM_025663
A_51_P386585	Black	Gpsm1	G-protein signalling modulator 1 (AGS3-like, C. elegans)	-0.00106455	0.125192	0.193445	0.0375221	NM_153410
A_51_P517215	Black	Grb14	growth factor receptor bound protein 14	-0.15436	-0.183071	-0.371225	-0.203722	NM_016719
A_51_P198411	Black	Grb2	growth factor receptor bound protein 2	-0.0606581	-0.0206791	0.0664964	-0.0141797	NM_008163
A_55_P2043622	Black	Grhpr	glyoxylate reductase/hydroxypyruvate reductase	-0.0402632	-0.00457953	0.0755444	-0.051958	NM_080289
A_55_P2737972	Black	Gria2	glutamate receptor, ionotropic, AMPA2 (alpha 2)	-0.107253	-0.107603	-0.0173855	-0.13328	ENSMUST00000195062.1
A_55_P1970090	Black	Grin2c	glutamate receptor, ionotropic, NMDA2C (epsilon 3)	-0.109161	-0.0290485	0.0636105	-0.116976	NM_010350
A_55_P2856771	Black	Grin3a	glutamate receptor ionotropic, NMDA3A	0.067751	0.126097	0.243273	0.0739613	NM_001276355
A_55_P2730083	Black	Gripap1	GRIP1 associated protein 1	-0.0367215	-0.0523026	-0.0971138	-0.0661967	NM_001290455
A_51_P486543	Black	Grm3	glutamate receptor, metabotropic 3	-0.669714	-0.603215	-0.500938	-0.674248	NM_181850
A_55_P2785610	Black	Grpel2	GrpE-like 2, mitochondrial	0.0509298	0.172002	0.303573	0.152406	NM_021296
A_55_P2074438	Black	Gtf2a1	general transcription factor II A, 1	-0.0714963	-0.0520461	0.0441987	-0.0741875	NM_031391
A_52_P206526	Black	Gtf2ird2	GTF2I repeat domain containing 2	0.11722	0.112398	-0.0319953	0.130341	NM_053266
A_51_P289353	Black	Gtpbp3	GTP binding protein 3	0.559743	0.609958	0.705939	0.595878	NM_032544
A_65_P19395	Black	H2-D1	histocompatibility 2, D region locus 1	-0.0364592	-0.19522	0.78344	-0.299076	NM_010380
A_51_P198434	Black	H2-K1	histocompatibility 2, K1, K region	-0.0345173	-0.0773687	1.03861	-0.368458	NM_001001892
A_55_P2049647	Black	H2-K1	histocompatibility 2, K1, K region	-0.251766	-0.296787	0.73581	-0.463281	NM_001347346
A_55_P2051334	Black	H2-K2	histocompatibility 2, K region locus 2	-0.0221751	-0.119312	1.02384	-0.438453	NR_004446
A_55_P2501876	Black	H2-L	histocompatibility 2, D region locus L	-0.3185	-0.392773	0.691304	-0.549709	NM_001267808
A_51_P219789	Black	H2-Q2	histocompatibility 2, Q region locus 2	-0.234248	-0.303026	0.456807	-0.468719	NM_010392
A_66_P129680	Black	H2-Q6	histocompatibility 2, Q region locus 6	-0.105451	-0.0622411	0.104047	-0.126447	NM_001368741
A_55_P1955998	Black	H2-Q6	histocompatibility 2, Q region locus 6	-0.0390663	0.0143623	0.203453	-0.0443383	NM_001368741
A_55_P1978511	Black	H2-Q7	histocompatibility 2, Q region locus 7	-0.142919	-0.28993	1.04385	-0.433914	NM_010394
A_51_P512947	Black	Hace1	HECT domain and ankyrin repeat containing, E3 ubiquitin protein ligase 1	-0.0185351	-0.0814872	-0.13519	-0.0175605	NM_172473
A_52_P39247	Black	Hbp1	high mobility group box transcription factor 1	0.0529003	0.061986	0.176544	0.0248079	NM_153198
A_66_P139568	Black	Helz	helicase with zinc finger domain	0.0148342	0.0392568	0.0968349	0.0568321	NM_001368755
A_55_P2748958	Black	Hhat	hedgehog acyltransferase	-0.066197	-0.084046	-0.163374	-0.062677	ENSMUST00000154755.6
A_51_P450021	Black	Higd2a	HIG1 domain family, member 2A	0.078032	0.0823776	0.11451	0.070945	NM_025933
A_66_P133405	Black	Hint2	histidine triad nucleotide binding protein 2	-0.0946357	-0.105842	-0.14763	-0.0764482	NM_026871
A_51_P516133	Black	Hist1h1c	histone cluster 1, H1c	-0.818851	-0.688458	-0.52023	-0.829633	ENSMUST00000040914.2
A_51_P180140	Black	Hist1h2ba	histone cluster 1, H2ba	-0.199701	-0.165193	-0.0885311	-0.195673	NM_175663
A_55_P2500536	Black	Hist1h2bb	histone cluster 1, H2bb	-0.736626	-0.71792	-0.611315	-0.703365	NM_175664
A_55_P2177154	Black	Hist1h2bm	histone cluster 1, H2bm	-0.657793	-0.618699	-0.485164	-0.699411	NM_178200
A_55_P1962084	Black	Hist2h2aa1	histone cluster 2, H2aa1	-0.46675	-0.338673	-0.244502	-0.459069	ENSMUST00000078756.6
A_55_P2134251	Black	Hmgb1	high mobility group box 1	-0.0743224	-0.093701	0.0595458	-0.12765	AK051800
A_55_P1992421	Black	Hmgb3	high mobility group box 3	-0.210381	-0.207643	-0.229445	-0.20898	NM_001293623
A_55_P2810184	Black	Hnrnpr	heterogeneous nuclear ribonucleoprotein R	-0.0743254	-0.0147618	0.0494472	-0.0577715	NM_001355182
A_55_P2739888	Black	Hpcal1	hippocalcin-like 1	1.92743	1.94765	2.05482	1.94563	AK189100
A_51_P487360	Black	Hpcal1	hippocalcin-like 1	0.438109	0.472049	0.599705	0.430898	NM_016677
A_51_P450518	Black	Hpf1	histone PARylation factor 1	-0.069151	-0.0367519	0.0544511	-0.0284052	NM_028299
A_51_P113274	Black	Hps6	HPS6, biogenesis of lysosomal organelles complex 2 subunit 3	0.0148647	0.046149	0.0724914	0.0383899	NM_176785
A_55_P1976869	Black	Hsdl2	hydroxysteroid dehydrogenase like 2	-0.203156	-0.179719	-0.0379157	-0.228775	NM_001301367
A_55_P2173737	Black	Hspa4l	heat shock protein 4 like	-0.0219276	0.0143892	0.0421832	-0.00569325	NM_011020
A_66_P124952	Black	Hspe1	heat shock protein 1 (chaperonin 10)	-0.0524017	-0.0313104	0.0917794	-0.0608322	NM_008303
A_55_P2041823	Black	Hyal1	hyaluronoglucosaminidase 1	-0.299961	-0.224271	-0.113707	-0.228195	ENSMUST00000184695.1
A_51_P284577	Black	Hyal2	hyaluronoglucosaminidase 2	0.0958698	0.183366	0.256076	0.110244	NM_010489
A_55_P2087186	Black	Ier3ip1	immediate early response 3 interacting protein 1	0.0725683	0.0809538	0.142767	0.0878613	NM_025409
A_52_P445324	Black	Ier3ip1	immediate early response 3 interacting protein 1	0.0715073	0.0857429	0.169931	0.0957517	NM_025409
A_52_P281702	Black	Igfbp5	insulin-like growth factor binding protein 5	0.0876808	0.0723028	0.0158205	0.0688715	NM_010518
A_55_P2112922	Black	Impdh2	inosine monophosphate dehydrogenase 2	0.113164	0.15288	0.227376	0.146781	NM_011830
A_55_P2501284	Black	Inpp4a	inositol polyphosphate-4-phosphatase, type I	0.180801	0.14495	0.113707	0.179706	NM_001290797
A_55_P2115871	Black	Inpp5j	inositol polyphosphate 5-phosphatase J	0.0284623	0.220137	0.328344	0.139288	NM_172439
A_55_P2004084	Black	Iqce	IQ motif containing E	0.1043	0.105751	0.176548	0.0868073	NM_028833
A_55_P1991964	Black	Iqsec2	IQ motif and Sec7 domain 2	-0.016094	0.0421631	0.134422	0.0586607	NM_001114664
A_52_P594568	Black	Isca2	iron-sulfur cluster assembly 2	-0.103231	-0.0816039	0.0001965	-0.104235	NM_028863
A_55_P1977934	Black	Itgam	integrin alpha M	-0.0192282	-0.0158636	0.0457678	-0.0430012	NM_001082960
A_52_P99411	Black	Itm2b	integral membrane protein 2B	0.0318579	0.0402265	0.108162	0.0624289	NM_008410
A_52_P455404	Black	Itpa	inosine triphosphatase (nucleoside triphosphate pyrophosphatase)	-0.192634	-0.165779	-0.0060961	-0.119937	NM_025922
A_55_P2139753	Black	Jade2	jade family PHD finger 2	0.362833	0.331969	0.236911	0.320586	NM_001357588
A_55_P2619163	Black	Jph4	junctophilin 4	0.227287	0.248331	0.273152	0.237175	ENSMUST00000133954.2
A_55_P2057291	Black	Kansl3	KAT8 regulatory NSL complex subunit 3	0.185505	0.205163	0.248575	0.176624	NM_001310513
A_55_P2184741	Black	Katnal1	katanin p60 subunit A-like 1	0.0057499	0.0337755	0.120737	0.0092825	NM_153572
A_55_P2843723	Black	Kazn	kazrin, periplakin interacting protein	0.387122	0.336342	0.106483	0.26435	NM_001109685
A_66_P122219	Black	Kcnd3	potassium voltage-gated channel, Shal-related family, member 3	-0.172181	-0.0692428	-0.00322558	-0.113209	NM_001039347
A_55_P2344753	Black	Kcnk9	potassium channel, subfamily K, member 9	-0.121566	-0.108807	-0.0685508	-0.133819	NM_001033876
A_66_P123915	Black	Kcnn1	potassium intermediate/small conductance calcium-activated channel, subfamily N, member 1	1.13934	1.18001	1.41045	1.19304	AF116525
A_55_P2086223	Black	Kcnq2	potassium voltage-gated channel, subfamily Q, member 2	0.300549	0.285853	0.185926	0.336067	ENSMUST00000140789.1
A_55_P1952720	Black	Kctd2	potassium channel tetramerisation domain containing 2	0.0633183	0.093068	0.186504	0.0891991	NM_183285
A_55_P1993820	Black	Kdm1a	lysine (K)-specific demethylase 1A	-0.160445	-0.134807	0.0030416	-0.144623	NM_001347221
A_55_P2722333	Black	Kdm5b	lysine (K)-specific demethylase 5B	0.129303	0.192193	0.236989	0.156284	ENSMUST00000191572.1
A_55_P2016024	Black	Kif3c	kinesin family member 3C	-0.0311129	0.0188767	0.139243	0.0589511	NM_008445
A_66_P115389	Black	Klf3	Kruppel-like factor 3 (basic)	-0.12238	-0.0548566	0.0177486	-0.0780165	ENSMUST00000165536.7
A_55_P1972842	Black	Klf3	Kruppel-like factor 3 (basic)	-0.0966556	-0.0250576	0.0643189	-0.0494725	NM_008453
A_55_P2008681	Black	Ktn1	kinectin 1	-0.0505665	-0.0334881	0.0721037	-0.0199449	NM_001347520
A_65_P00767	Black	L1cam	L1 cell adhesion molecule	0.086384	0.0456421	-0.0309208	0.102009	NM_008478
A_55_P2732588	Black	Lactb	lactamase, beta	-0.176671	-0.151933	-0.0706583	-0.12994	NM_030717
A_55_P2735970	Black	Laptm4b	lysosomal-associated protein transmembrane 4B	-0.018832	0.0058225	0.0866291	-0.0114878	NM_033521
A_55_P1980583	Black	Leprot	leptin receptor overlapping transcript	-0.256372	-0.257442	-0.165495	-0.267597	NM_175036
A_55_P2023732	Black	Limch1	LIM and calponin homology domains 1	0.170175	0.26222	0.317603	0.222215	NM_001368863
A_55_P2162592	Black	Lman2	lectin, mannose-binding 2	0.0404045	0.0963728	0.216202	0.120131	NM_025828
A_55_P2799454	Black	Lmbrd1	LMBR1 domain containing 1	-0.122444	-0.110667	-0.0709415	-0.0984673	NM_001310483
A_55_P2076462	Black	Lnx1	ligand of numb-protein X 1	-0.105312	-0.103694	-0.0193677	-0.0820451	NM_001159577
A_66_P133093	Black	LOC100048452	uncharacterized LOC100048452	0.428222	0.29782	0.0708222	0.316031	AK039014
A_55_P2736994	Black	Lrig2	leucine-rich repeats and immunoglobulin-like domains 2	-0.114631	-0.0747807	-0.0388281	-0.0971501	ENSMUST00000198089.4
A_55_P2016526	Black	Lrrc49	leucine rich repeat containing 49	1.11785	1.09922	1.071	1.10225	NM_001311095
A_55_P2924612	Black	Lsamp	limbic system-associated membrane protein	-0.337562	-0.314727	-0.123288	-0.353415	NM_001361282
A_51_P265495	Black	Ly6a	lymphocyte antigen 6 complex, locus A	-0.462832	-0.40179	-0.174731	-0.398081	NM_010738
A_55_P2064771	Black	Ly6c1	lymphocyte antigen 6 complex, locus C1	-0.340505	-0.306422	-0.197343	-0.319495	NM_001252055
A_55_P1961499	Black	Ly6c1	lymphocyte antigen 6 complex, locus C1	-0.46931	-0.390372	-0.279208	-0.422648	NM_001252058
A_51_P197528	Black	Ly6c2	lymphocyte antigen 6 complex, locus C2	-0.315922	-0.310737	-0.161088	-0.28349	NM_001099217
A_55_P2727604	Black	Lypd1	Ly6/Plaur domain containing 1	0.0246537	0.203099	0.358893	0.140945	NM_145100
A_51_P497395	Black	Lypd1	Ly6/Plaur domain containing 1	-0.224041	-0.166813	-0.0369988	-0.24355	NM_145100
A_66_P106249	Black	Lypla2	lysophospholipase 2	0.0440984	0.0386604	0.125428	0.0396869	NM_011942
A_52_P238027	Black	Lyz2	lysozyme 2	-0.355808	-0.421419	-0.120814	-0.491702	ENSMUST00000092163.8
A_51_P265545	Black	Maco1	macoilin 1	-0.0277629	-0.00123262	0.138612	0.0260329	NM_025382
A_55_P2804994	Black	Mageh1	melanoma antigen, family H, 1	-0.239304	-0.0981846	0.00351807	-0.228116	NM_023788
A_55_P2211341	Black	Map3k4	mitogen-activated protein kinase kinase kinase 4	0.102274	0.158414	0.192565	0.136199	NM_011948
A_55_P2720510	Black	Marcksl1	MARCKS-like 1	0.270127	0.331066	0.456564	0.365016	ENSMUST00000062356.6
A_55_P2053551	Black	Mast4	microtubule associated serine/threonine kinase family member 4	0.147649	0.101948	-0.0643616	0.0235243	NM_175171
A_51_P360492	Black	Mcm6	minichromosome maintenance complex component 6	-0.0890436	-0.0751514	0.16253	-0.0128545	NM_008567
A_51_P106527	Black	Mcrip2	MAPK regulated corepressor interacting protein 2	0.142863	0.120162	0.0222943	0.0710976	NM_026633
A_55_P1955722	Black	Med15	mediator complex subunit 15	-0.0076175	0.0052486	0.0918889	0.0199695	NM_001285884
A_51_P255387	Black	Med31	mediator complex subunit 31	0.0308771	0.0527458	0.125513	0.0452223	NM_026068
A_52_P290211	Black	Meis2	Meis homeobox 2	0.133303	0.188678	0.39165	0.145545	ENSMUST00000140461.8
A_51_P345046	Black	Metap2	methionine aminopeptidase 2	0.190686	0.251184	0.308685	0.220809	NM_019648
A_55_P2000102	Black	Mettl21a	methyltransferase like 21A	-0.106629	-0.0335345	0.161692	-0.0411906	NM_025964
A_55_P2062787	Black	Mfap3	microfibrillar-associated protein 3	0.0630403	0.167519	0.264873	0.144316	NM_145426
A_55_P2028193	Black	Mgat1	mannoside acetylglucosaminyltransferase 1	0.0297976	0.0972319	0.221452	0.114238	NM_001110148
A_52_P368473	Black	Mid2	midline 2	0.185989	0.134001	0.0817475	0.15165	NM_011845
A_51_P248609	Black	Miip	migration and invasion inhibitory protein	-0.590963	-0.63694	-0.700202	-0.630618	NM_001025365
A_51_P403705	Black	Mir124-2hg	Mir124-2 host gene (non-protein coding)	-0.541099	-0.541192	-0.428567	-0.549343	NR_033490
A_66_P121059	Black	Mirg	miRNA containing gene	0.249157	0.291661	0.324198	0.260666	NR_028265
A_51_P210474	Black	Mrpl18	mitochondrial ribosomal protein L18	0.0545903	0.0331822	0.17622	0.0106688	NM_026310
A_55_P2114288	Black	Mrpl24	mitochondrial ribosomal protein L24	-0.0220123	-0.0203939	0.0425639	-0.0215745	NM_026591
A_66_P121022	Black	Mrpl4	mitochondrial ribosomal protein L4	0.00800897	0.0621939	0.103526	0.0501745	NM_001357899
A_52_P85983	Black	Mrpl45	mitochondrial ribosomal protein L45	-0.00179785	0.0238436	0.0836886	0.00710845	NM_025927
A_55_P2498793	Black	Mrpl48	mitochondrial ribosomal protein L48	-0.219229	-0.195976	-0.336243	-0.158609	NM_198831
A_55_P1957909	Black	Mrpl49	mitochondrial ribosomal protein L49	0.0582852	0.0480571	0.0104346	0.0488648	NM_026246
A_65_P15383	Black	Mrps15	mitochondrial ribosomal protein S15	0.159271	0.167006	0.25881	0.140117	NM_025544
A_55_P2126063	Black	Mrps21	mitochondrial ribosomal protein S21	-0.0906563	-0.0620346	0.0133018	-0.0397158	NM_078479
A_52_P507310	Black	Mrps24	mitochondrial ribosomal protein S24	0.0108852	0.0296888	0.0784273	-0.00369448	NM_026080
A_55_P1992045	Black	Msi2	musashi RNA-binding protein 2	-0.0809084	-0.0482336	0.00292925	-0.0780349	NM_001363194
A_51_P164207	Black	Mta2	metastasis-associated gene family, member 2	0.148241	0.10538	0.0575937	0.149802	NM_011842
A_55_P2058861	Black	Mvk	mevalonate kinase	-0.0299987	0.0235949	0.0603037	-0.0136032	NM_001306205
A_66_P107790	Black	Myl12a	myosin, light chain 12A, regulatory, non-sarcomeric	-0.143201	-0.117912	-0.0926268	-0.124119	NM_026064
A_51_P308298	Black	Myl9	myosin, light polypeptide 9, regulatory	-0.38421	-0.289346	-0.236044	-0.335255	NM_172118
A_55_P2906187	Black	N4bp2l2	NEDD4 binding protein 2-like 2	0.114342	0.134699	0.222693	0.0941913	NM_201369
A_51_P235604	Black	Nat8f1	N-acetyltransferase 8 (GCN5-related) family member 1	-0.263775	-0.165937	0.0640847	-0.267453	NM_023160
A_55_P1997821	Black	Nat8l	N-acetyltransferase 8-like	0.192215	0.200846	0.224135	0.197922	NM_001001985
A_52_P139747	Black	Ndufa1	NADH:ubiquinone oxidoreductase subunit A1	-0.0118385	0.00928162	0.109615	-0.0186381	NM_019443
A_51_P516615	Black	Ndufb10	NADH:ubiquinone oxidoreductase subunit B10	-0.13871	-0.112702	-0.0899623	-0.143566	NM_026684
A_51_P205573	Black	Ndufb11	NADH:ubiquinone oxidoreductase subunit B11	-0.00756113	0.00381438	0.105543	-0.00193162	NM_019435
A_55_P2012206	Black	Ndufb11	NADH:ubiquinone oxidoreductase subunit B11	-0.0359312	-0.0402849	0.0953828	-0.0048225	Y08702
A_55_P1964867	Black	Ndufs6	NADH:ubiquinone oxidoreductase core subunit S6	-0.0552902	0.0167885	0.0708465	-0.0441055	NM_010888
A_55_P1989452	Black	Nenf	neuron derived neurotrophic factor	0.368132	0.370364	0.431744	0.34672	NM_025424
A_51_P259459	Black	Nfkbib	nuclear factor of kappa light polypeptide gene enhancer in B cells inhibitor, beta	0.0067618	-0.025007	-0.110496	0.0358203	NM_010908
A_55_P2130930	Black	Nhp2	NHP2 ribonucleoprotein	0.0053417	0.0146677	0.0882743	0.0327971	NM_026631
A_51_P122035	Black	Nipa1	non imprinted in Prader-Willi/Angelman syndrome 1 homolog (human)	-0.0280538	-0.00193268	0.0927901	-0.0463291	NM_153578
A_51_P355413	Black	Nisch	nischarin	-0.0977337	-0.0315313	0.050499	-0.0640247	NM_022656
A_52_P227974	Black	Nkain4	Na+/K+ transporting ATPase interacting 4	-0.176413	-0.187863	-0.0452355	-0.195544	NM_021426
A_55_P2717299	Black	Nktr	natural killer tumor recognition sequence	0.174044	0.222536	0.286796	0.196287	ENSMUST00000182904.8
A_55_P2064741	Black	Nmb	neuromedin B	-0.246966	0.124477	0.441353	-0.000521925	NM_026523
A_55_P2082444	Black	Npepps	aminopeptidase puromycin sensitive	0.0101419	0.0901561	0.150551	0.0453038	NM_008942
A_51_P260721	Black	Nphp1	nephronophthisis 1 (juvenile) homolog (human)	-0.210782	-0.195992	-0.119972	-0.164572	NM_016902
A_51_P437426	Black	Nrros	negative regulator of reactive oxygen species	-0.0876117	-0.0530658	0.115047	-0.00676108	NM_146069
A_55_P2802986	Black	Oat	ornithine aminotransferase	-0.119226	-0.162859	-0.301844	-0.168383	NM_016978
A_51_P347312	Black	Ogfrl1	opioid growth factor receptor-like 1	-0.0763695	-0.0770285	-0.155258	-0.07926	NM_001081079
A_55_P2025443	Black	Oprm1	opioid receptor, mu 1	-0.041154	-0.0633707	-0.164061	-0.0993747	NM_001304955
A_55_P2507080	Black	Osgep	O-sialoglycoprotein endopeptidase	-0.0534064	-0.0255706	-0.00149982	-0.0306546	NM_133676
A_52_P316697	Black	Ost4	oligosaccharyltransferase complex subunit 4 (non-catalytic)	0.0080459	0.0913169	0.154641	0.041599	NM_024460
A_55_P2738817	Black	Otud5	OTU domain containing 5	-0.147185	-0.094438	0.0301863	-0.0820336	NM_001290536
A_66_P113487	Black	Pacsin2	protein kinase C and casein kinase substrate in neurons 2	-0.0649554	0.029298	0.105054	-0.0194786	NM_011862
A_55_P2146002	Black	Pank4	pantothenate kinase 4	-0.372797	-0.322051	-0.268773	-0.341859	NM_001305804
A_55_P2080021	Black	Papss2	3'-phosphoadenosine 5'-phosphosulfate synthase 2	-0.458286	-0.482067	-0.19624	-0.542266	NM_011864
A_55_P2107367	Black	Pbx3	pre B cell leukemia homeobox 3	-0.0251474	0.138484	0.361739	-0.00398542	NM_016768
A_55_P1980321	Black	Pcbp3	poly(rC) binding protein 3	-0.00609875	-0.00110055	0.277249	0.0686665	NM_021568
A_51_P441234	Black	Pcdh10	protocadherin 10	0.237436	0.210628	0.150794	0.23195	NM_011043
A_55_P2808675	Black	Pcdh20	protocadherin 20	-0.220568	-0.153902	0.158428	-0.282466	NM_178685
A_55_P2490729	Black	Pcdha9	protocadherin alpha 9	-0.136461	-0.0548947	0.0799586	-0.0191128	NM_138661
A_55_P2481834	Black	Pcgf5	polycomb group ring finger 5	0.162654	0.142469	0.0707412	0.128036	NM_001368690
A_65_P01319	Black	Pde4b	phosphodiesterase 4B, cAMP specific	0.0549204	0.0096457	-0.058749	0.0489924	NM_019840
A_55_P2154307	Black	Peak1	pseudopodium-enriched atypical kinase 1	-0.171357	-0.0921686	0.0405963	-0.117396	NM_172924
A_66_P136801	Black	Peg13	paternally expressed 13	0.110122	0.109561	0.0575659	0.0974619	NR_002864
A_52_P456059	Black	Pfdn1	prefoldin 1	-0.122079	-0.110084	0.073298	-0.0938993	NM_026027
A_55_P1992959	Black	Pfkfb4	6-phosphofructo-2-kinase/fructose-2,6-biphosphatase 4	0.117517	0.103533	0.169018	0.099459	NM_173019
A_55_P2792415	Black	Pgls	6-phosphogluconolactonase	0.170399	0.194708	0.327273	0.149709	NM_001294269
A_55_P2145908	Black	Phb	prohibitin	-0.0340775	-0.00267578	0.0537769	-0.0159939	NM_008831
A_55_P2744479	Black	Phyhd1	phytanoyl-CoA dioxygenase domain containing 1	-0.0645061	-0.0719838	0.05794	-0.1075	NM_172267
A_66_P116299	Black	Pias1	protein inhibitor of activated STAT 1	0.131153	0.115137	0.0442415	0.0979314	NM_019663
A_52_P595854	Black	Pigc	phosphatidylinositol glycan anchor biosynthesis, class C	0.0308671	0.100341	0.161797	0.0243859	NM_026078
A_55_P2042713	Black	Pigq	phosphatidylinositol glycan anchor biosynthesis, class Q	-0.211243	-0.0751996	0.00774242	-0.141233	NM_001291025
A_55_P1960999	Black	Pigr	polymeric immunoglobulin receptor	-0.325148	-0.331828	-0.388604	-0.338479	NM_011082
A_51_P441974	Black	Pip5k1a	phosphatidylinositol-4-phosphate 5-kinase, type 1 alpha	-0.0456384	-0.212019	-0.350851	-0.0440982	NM_008847
A_55_P2183735	Black	Pisd	phosphatidylserine decarboxylase	0.335733	0.32658	0.303099	0.325169	NM_177298
A_52_P422338	Black	Pisd	phosphatidylserine decarboxylase	0.412172	0.394557	0.329261	0.368555	NM_177298
A_55_P2069592	Black	Pitpnm3	PITPNM family member 3	0.148809	0.178475	0.216916	0.160484	NM_001024927
A_55_P2170813	Black	Pkig	protein kinase inhibitor, gamma	-0.247603	-0.213336	-0.0755152	-0.149127	NM_001164053
A_55_P2835628	Black	Plcl2	phospholipase C-like 2	0.0477865	0.0155294	-0.102644	-0.0374501	XM_006524153
A_55_P2719034	Black	Plekha1	pleckstrin homology domain containing, family A (phosphoinositide binding specific) member 1	0.0938685	0.0774186	0.168146	0.0552837	ENSMUST00000148513.1
A_51_P310850	Black	Plekha6	pleckstrin homology domain containing, family A member 6	-0.109422	-0.075001	-0.0219243	-0.0917838	NM_182930
A_52_P661	Black	Plxna4	plexin A4	0.0830665	0.111981	0.203426	0.0853114	NM_175750
A_65_P01437	Black	Pnmal2	PNMA-like 2	0.153564	0.155803	0.322459	0.210832	NM_001099636
A_51_P225506	Black	Pnrc2	proline-rich nuclear receptor coactivator 2	-0.185873	-0.191153	-0.0537596	-0.225618	NM_026383
A_51_P467233	Black	Polr3gl	polymerase (RNA) III (DNA directed) polypeptide G like	-0.0830564	-0.0122948	0.131308	-0.0453644	NM_027241
A_55_P2911345	Black	Pomgnt2	protein O-linked mannose beta 1,4-N-acetylglucosaminyltransferase 2	0.0602705	0.0883067	0.229291	0.104551	NM_001289558
A_52_P135022	Black	Ppcdc	phosphopantothenoylcysteine decarboxylase	-0.0203564	0.0236471	0.193071	-0.0231011	NM_176831
A_55_P2090519	Black	Ppdpf	pancreatic progenitor cell differentiation and proliferation factor	0.0113738	0.0363695	0.0795395	0.0164301	NM_025598
A_55_P2732266	Black	Ppm1a	protein phosphatase 1A, magnesium dependent, alpha isoform	-0.0591363	-0.0671987	-0.113543	-0.07662	NM_008910
A_66_P110909	Black	Ppp1r12a	protein phosphatase 1, regulatory subunit 12A	0.0451179	0.11447	0.180852	0.0342631	NM_001368736
A_55_P2804238	Black	Ppp1r16b	protein phosphatase 1, regulatory subunit 16B	-0.181436	-0.174336	-0.132466	-0.184756	NM_001159662
A_52_P44765	Black	Ppp2r5a	protein phosphatase 2, regulatory subunit B', alpha	0.715701	0.753533	0.888808	0.786719	NM_144880
A_55_P2044458	Black	Pramef8	PRAME family member 8	-0.14381	-0.0981064	0.0438195	-0.0406542	NM_172877
A_52_P486260	Black	Prelp	proline arginine-rich end leucine-rich repeat	-0.446672	-0.381888	-0.209864	-0.511618	NM_054077
A_52_P126266	Black	Prkab2	protein kinase, AMP-activated, beta 2 non-catalytic subunit	0.023429	0.0363865	-0.0375634	0.0495271	NM_182997
A_66_P130527	Black	Prm3	protamine 3	-0.0133622	0.044482	0.153031	-0.0326045	NM_013638
A_55_P1997751	Black	Prpf8	pre-mRNA processing factor 8	0.00870168	0.0450633	0.115418	0.0609133	NM_138659
A_55_P1987730	Black	Prxl2a	peroxiredoxin like 2A	-0.480554	-0.509452	-0.29515	-0.488238	NM_001316734
A_51_P424878	Black	Prxl2b	peroxiredoxin like 2B	-0.067638	-0.067582	0.00941205	-0.0497759	NM_025582
A_55_P2035657	Black	Psmb6	proteasome (prosome, macropain) subunit, beta type 6	-0.00792435	0.0150381	0.0481316	0.00794675	NM_008946
A_52_P431872	Black	Ptcd3	pentatricopeptide repeat domain 3	-0.0746589	-0.0453248	0.00464307	-0.0606866	NM_027275
A_51_P279100	Black	Ptgs1	prostaglandin-endoperoxide synthase 1	-0.0874209	-0.0805354	-0.152789	-0.087605	NM_008969
A_55_P1969831	Black	Ptpmt1	protein tyrosine phosphatase, mitochondrial 1	-0.0799275	-0.0302868	0.0726728	-0.0554246	NM_025576
A_55_P2742830	Black	Ptpn5	protein tyrosine phosphatase, non-receptor type 5	0.0447018	0.0226682	-0.0482881	0.0516282	NM_013643
A_55_P2227355	Black	Ptpro	protein tyrosine phosphatase, receptor type, O	0.109491	0.308354	0.573289	0.31365	NM_011216
A_55_P1992019	Black	Ptpru	protein tyrosine phosphatase, receptor type, U	-0.562758	-0.462105	-0.284627	-0.442461	NM_001083119
A_66_P116373	Black	Pwwp2b	PWWP domain containing 2B	0.184625	0.277655	0.386032	0.249422	NM_001098636
A_55_P1953414	Black	Rab12	RAB12, member RAS oncogene family	-0.067278	-0.00347715	0.0525579	-0.0277654	NM_024448
A_55_P2729913	Black	Raf1	v-raf-leukemia viral oncogene 1	-0.146499	-0.14445	-0.0939686	-0.160896	ENSMUST00000127503.1
A_55_P2490549	Black	Ralgps2	Ral GEF with PH domain and SH3 binding motif 2	0.234385	0.317183	0.428637	0.274098	NM_001357391
A_55_P2807386	Black	Ralyl	RALY RNA binding protein-like	-0.251022	-0.24889	-0.188348	-0.228338	NM_001357033
A_55_P1968789	Black	Rasa3	RAS p21 protein activator 3	0.0353849	0.0301702	0.221894	0.0887172	NM_009025
A_55_P2091736	Black	Rassf2	Ras association (RalGDS/AF-6) domain family member 2	0.14501	0.0952575	0.034312	0.0947721	NM_001362866
A_52_P5394	Black	Rbis	ribosomal biogenesis factor	-0.13665	-0.110211	-0.016563	-0.0856729	NM_001347206
A_55_P2000823	Black	Rbm39	RNA binding motif protein 39	-0.0434709	-0.0380139	0.0232701	-0.0220122	NM_001362766
A_55_P2046393	Black	Rcn3	reticulocalbin 3, EF-hand calcium binding domain	-0.239652	-0.234568	-0.19239	-0.232427	NM_026555
A_55_P2916011	Black	Rdh13	retinol dehydrogenase 13 (all-trans and 9-cis)	1.00408	1.00444	1.07177	0.996151	NM_001290411
A_55_P2159575	Black	Reep6	receptor accessory protein 6	-0.11224	-0.138787	-0.207502	-0.155989	NM_001204931
A_55_P2047106	Black	Rell2	RELT-like 2	-2.1571	-2.24984	-2.36295	-2.21439	NM_153793
A_55_P2167486	Black	Resp18	regulated endocrine-specific protein 18	-0.193163	-0.176341	-0.0944692	-0.179019	NM_009049
A_55_P2911022	Black	Retreg1	reticulophagy regulator 1	-0.122851	-0.0857827	0.211824	-0.0300872	NM_001277315
A_55_P1995652	Black	Rexo4	REX4, 3'-5' exonuclease	0.0604671	0.110606	0.206758	0.111974	NM_001362876
A_55_P2002122	Black	Rgs12	regulator of G-protein signaling 12	0.0258045	0.137484	0.253244	0.124798	NM_173402
A_52_P268549	Black	Rhno1	RAD9-HUS1-RAD1 interacting nuclear orphan 1	0.0679331	0.14379	0.193853	0.116078	NM_001326586
A_51_P282508	Black	Rhoc	ras homolog family member C	-0.315609	-0.210317	-0.0464769	-0.225515	NM_007484
A_55_P2623693	Black	Rnasel	ribonuclease L (2', 5'-oligoisoadenylate synthetase-dependent)	-0.13511	-0.126606	-0.0375116	-0.114918	NM_011882
A_55_P2040371	Black	Rnaset2a	ribonuclease T2A	-0.165653	-0.198278	-0.00647922	-0.235863	NM_001364954
A_51_P498257	Black	Rnf141	ring finger protein 141	0.0561206	0.0187299	-0.025554	0.0502545	ENSMUST00000177236.7
A_55_P2855383	Black	Rnf166	ring finger protein 166	-0.0485697	-0.0471163	0.0311956	-0.0313691	NM_001033142
A_55_P2166262	Black	Rnf215	ring finger protein 215	-0.0995906	-0.0461419	0.123173	0.000494725	NM_027859
A_51_P201607	Black	Rnf26	ring finger protein 26	-0.0718901	-0.00634118	0.0333907	-0.033046	NM_153762
A_51_P191469	Black	Rnf31	ring finger protein 31	0.0549631	0.0172577	-0.0224171	0.0498428	NM_194346
A_55_P1989276	Black	Romo1	reactive oxygen species modulator 1	0.0633437	0.108755	0.177764	0.0802247	NM_025946
A_55_P2128225	Black	Rpl18	ribosomal protein L18	0.0596645	0.0642869	0.0274122	0.0613353	NM_009077
A_55_P2913650	Black	Rpl3	ribosomal protein L3	-0.289494	-0.267072	-0.246361	-0.288028	NM_013762
A_51_P283920	Black	Rpl36a	ribosomal protein L36A	-0.112484	-0.105544	-0.0495239	-0.117616	NM_019865
A_55_P2050040	Black	Rpl36al	ribosomal protein L36A-like	0.0551445	0.0792239	0.178963	0.0819571	NM_025589
A_55_P2001347	Black	Rpl7a	ribosomal protein L7A	-0.150272	-0.152188	-0.10808	-0.1509	NM_013721
A_55_P2132844	Black	Rps16	ribosomal protein S16	0.0275066	0.016507	-0.034524	-0.00243603	NM_013647
A_52_P313738	Black	Rundc3a	RUN domain containing 3A	0.025517	0.0554357	0.081472	0.0453973	NM_016759
A_55_P2799050	Black	Sacm1l	SAC1 suppressor of actin mutations 1-like (yeast)	0.0147767	0.0573411	0.116232	0.0199418	NM_001357485
A_51_P137094	Black	Sall2	spalt like transcription factor 2	-0.0113562	0.0425036	0.0915129	-0.0119559	NM_015772
A_52_P621109	Black	Sap30bp	SAP30 binding protein	0.0096841	0.105331	0.21495	0.101309	ENSMUST00000140991.1
A_52_P652193	Black	Sar1a	secretion associated Ras related GTPase 1A	-0.0330689	-0.0230504	0.118662	0.0147741	NM_009120
A_51_P211221	Black	Sarnp	SAP domain containing ribonucleoprotein	-0.0439677	-0.0198588	0.00595428	-0.0399308	NM_025364
A_55_P1972257	Black	Sars	seryl-aminoacyl-tRNA synthetase	-0.0171484	-0.0230927	-0.0343967	-0.0206904	NM_011319
A_55_P1986123	Black	Sccpdh	saccharopine dehydrogenase (putative)	-0.189179	-0.128826	0.00830483	-0.0834749	NM_178653
A_55_P2715910	Black	Scmh1	sex comb on midleg homolog 1	-0.0358138	-0.033195	-0.00388573	-0.0257602	ENSMUST00000153099.1
A_55_P2789564	Black	Scoc	short coiled-coil protein	-1.03979	-1.01465	-0.895056	-1.06907	NM_019708
A_51_P148196	Black	Sdf2	stromal cell derived factor 2	0.0307403	0.0569757	0.0911127	0.0533242	NM_009143
A_66_P116126	Black	Sdhb	succinate dehydrogenase complex, subunit B, iron sulfur (Ip)	-0.0483644	0.0208943	0.104453	-0.0209634	NM_023374
A_55_P1999878	Black	Sec24b	Sec24 related gene family, member B (S. cerevisiae)	0.170206	0.211027	0.245336	0.181045	NM_207209
A_55_P2727739	Black	Selenoi	selenoprotein I	0.155963	0.194181	0.292235	0.15292	NM_027652
A_51_P507787	Black	Sergef	secretion regulating guanine nucleotide exchange factor	0.058603	0.0410116	6.975e-07	0.0700395	NM_013789
A_55_P2066727	Black	Serpinb6a	serine (or cysteine) peptidase inhibitor, clade B, member 6a	-0.498297	-0.474264	-0.300147	-0.413696	NM_001164118
A_55_P2052425	Black	Setd4	SET domain containing 4	0.000527675	0.0831349	0.209638	0.0800698	NM_145482
A_55_P2007630	Black	Sez6l2	seizure related 6 homolog like 2	0.0663643	0.033515	-0.103898	0.0125303	NM_144926
A_55_P2058903	Black	Sgpp1	sphingosine-1-phosphate phosphatase 1	-0.155136	-0.144257	-0.0928628	-0.132882	NM_030750
A_51_P440923	Black	Sh3pxd2a	SH3 and PX domains 2A	0.2051	0.148052	0.0967218	0.191973	NM_008018
A_55_P2113291	Black	Sik3	SIK family kinase 3	-0.175928	-0.107103	-0.037826	-0.136428	NM_027498
A_55_P2075140	Black	Sirt3	sirtuin 3	0.149925	0.159918	0.219653	0.155895	NM_022433
A_55_P2731241	Black	Slc25a12	solute carrier family 25 (mitochondrial carrier, Aralar), member 12	-0.0673649	-0.0324261	0.0384347	-0.0665505	ENSMUST00000151937.7
A_51_P193176	Black	Slc25a25	solute carrier family 25 (mitochondrial carrier, phosphate carrier), member 25	0.33923	0.316495	0.228794	0.293357	NM_146118
A_51_P193173	Black	Slc25a25	solute carrier family 25 (mitochondrial carrier, phosphate carrier), member 25	0.424763	0.423808	0.198769	0.375767	NM_146118
A_51_P464738	Black	Slc2a1	solute carrier family 2 (facilitated glucose transporter), member 1	0.280811	0.16742	0.0902216	0.257185	NM_011400
A_51_P501773	Black	Slc35f3	solute carrier family 35, member F3	0.00518202	0.0396526	0.112813	0.046047	NM_175434
A_55_P2727384	Black	Slc44a1	solute carrier family 44, member 1	0.123591	0.0843766	0.00285837	0.107998	ENSMUST00000107651.8
A_55_P2059179	Black	Slc48a1	solute carrier family 48 (heme transporter), member 1	-0.851721	-0.876283	-0.902963	-0.868273	NM_026353
A_55_P2454004	Black	Smim8	small integral membrane protein 8	-0.57484	-0.539687	-0.437635	-0.537904	NM_025471
A_66_P107703	Black	Smox	spermine oxidase	-0.0587001	-0.0689769	-0.113759	-0.0450845	NM_145533
A_51_P153053	Black	Smpdl3a	sphingomyelin phosphodiesterase, acid-like 3A	-0.230254	-0.14481	-0.0413089	-0.214487	NM_020561
A_55_P2055463	Black	Snapin	SNAP-associated protein	0.0688884	0.105324	0.16891	0.0872132	NM_133854
A_51_P272250	Black	Snf8	SNF8, ESCRT-II complex subunit, homolog (S. cerevisiae)	-0.0247769	-0.0063519	0.078959	0.0283237	NM_033568
A_66_P122415	Black	Snhg6	small nucleolar RNA host gene 6	-0.735087	-0.643813	-0.548439	-0.683699	NR_024067
A_55_P2908509	Black	Sod2	superoxide dismutase 2, mitochondrial	0.982233	1.07657	1.16413	1.03581	NM_013671
A_55_P2812793	Black	Sorcs2	sortilin-related VPS10 domain containing receptor 2	-0.0614048	-0.032681	0.127926	-0.0919958	NM_030889
A_55_P1953301	Black	Sord	sorbitol dehydrogenase	0.0479689	0.0557661	0.376679	0.0753956	NM_146126
A_66_P122879	Black	Spats2	spermatogenesis associated, serine-rich 2	0.0146063	0.0716884	0.182662	0.0719373	ENSMUST00000063517.5
A_51_P106488	Black	Speg	SPEG complex locus	-0.0736456	-0.0429964	-0.00944617	-0.0458107	NM_001085371
A_55_P1955706	Black	Spg7	SPG7, paraplegin matrix AAA peptidase subunit	0.17386	0.196285	0.238111	0.187953	NM_001364435
A_55_P1975185	Black	Sqle	squalene epoxidase	-0.0609524	-0.0850022	0.0448243	-0.109347	NM_009270
A_55_P2047673	Black	Srr	serine racemase	-0.0975914	-0.0639429	0.0393449	-0.0223693	NM_013761
A_52_P563617	Black	Ssbp4	single stranded DNA binding protein 4	0.70415	0.723388	0.773241	0.710098	NM_133772
A_55_P2845378	Black	Ssr1	signal sequence receptor, alpha	-0.0621061	-0.0614023	0.0356121	-0.0281667	NM_001360842
A_55_P2837304	Black	Sst	somatostatin	0.0117833	0.0616327	0.110698	0.0420634	NM_009215
A_55_P2005982	Black	Stim1	stromal interaction molecule 1	-0.0560083	-0.0156545	0.033084	-0.046816	NM_009287
A_55_P2507959	Black	Stmn1-rs1	stathmin 1, related sequence 1	-1.7548	-1.71209	-1.67169	-1.73523	NR_029430
A_55_P2718593	Black	Strn4	striatin, calmodulin binding protein 4	-0.325022	-0.393988	-0.436346	-0.362639	ENSMUST00000123510.2
A_52_P214891	Black	Stx6	syntaxin 6	-0.0723557	-0.100365	-0.13245	-0.0675598	NM_021433
A_65_P06102	Black	Sugp2	SURP and G patch domain containing 2	0.426344	0.430818	0.506872	0.44853	NM_172755
A_52_P562676	Black	Sult4a1	sulfotransferase family 4A, member 1	-0.0673087	-0.0175861	0.0236813	-0.0604051	NM_013873
A_55_P2497622	Black	Suv39h1	suppressor of variegation 3-9 1	0.121031	0.123806	0.0102939	0.125955	NM_001358237
A_55_P2913723	Black	Swsap1	SWIM type zinc finger 7 associated protein 1	-0.202881	-0.163595	-0.0670429	-0.174627	NM_025870
A_55_P2106235	Black	Syngr2	synaptogyrin 2	0.350641	0.323002	0.198875	0.269615	NM_009304
A_55_P2088223	Black	Synpr	synaptoporin	-0.0890101	0.0442469	0.160364	0.00313592	NM_001163032
A_55_P2089477	Black	Sypl	synaptophysin-like protein	-0.164117	-0.143563	-0.09533	-0.153175	NM_198710
A_55_P2721955	Black	Tanc2	tetratricopeptide repeat, ankyrin repeat and coiled-coil containing 2	0.0575702	0.0906818	-0.0652631	0.109452	ENSMUST00000124367.1
A_55_P2737214	Black	Tbce	tubulin-specific chaperone E	-0.0769737	-0.155876	-0.669443	-0.113856	ENSMUST00000160776.1
A_55_P2024461	Black	Tbkbp1	TBK1 binding protein 1	0.00608968	0.0803847	0.183677	0.0460649	NM_198100
A_55_P2088425	Black	Tcn2	transcobalamin 2	-0.272942	-0.199007	-0.140392	-0.246137	NM_015749
A_51_P271835	Black	Tdrd7	tudor domain containing 7	0.137535	0.200788	0.360234	0.202715	NM_146142
A_51_P463912	Black	Tenm1	teneurin transmembrane protein 1	-0.0609341	-0.0655518	-0.0154953	-0.0768499	NM_011855
A_55_P2141084	Black	Tenm4	teneurin transmembrane protein 4	-0.027186	0.028767	0.193066	0.062381	NM_001310762
A_55_P2811589	Black	Tfe3	transcription factor E3	0.153981	0.21925	0.308491	0.196027	NM_001271490
A_55_P2275249	Black	Th	tyrosine hydroxylase	-0.436101	0.0496547	0.585419	-0.00689153	NM_009377
A_55_P2018666	Black	Thrsp	thyroid hormone responsive	0.0401463	0.0945744	0.201998	0.0783229	NM_009381
A_51_P323620	Black	Thyn1	thymocyte nuclear protein 1	0.0582562	0.0586588	0.16711	0.0848352	NM_144543
A_52_P437321	Black	Timm17b	translocase of inner mitochondrial membrane 17b	-0.0565687	-0.0555367	-0.0114389	-0.0625997	NM_011591
A_52_P182520	Black	Timm9	translocase of inner mitochondrial membrane 9	0.112522	0.0878857	0.00466037	0.0774887	ENSMUST00000223544.1
A_52_P540219	Black	Timp2	tissue inhibitor of metalloproteinase 2	-0.114979	-0.0631616	0.092953	-0.0157125	NM_011594
A_55_P2034998	Black	Tjp1	tight junction protein 1	-0.0600349	-0.00965715	0.100561	-0.0215351	NM_009386
A_55_P2100864	Black	Tma7	translational machinery associated 7	0.159508	0.157792	0.23379	0.151402	NM_183250
A_55_P2484894	Black	Tmbim4	transmembrane BAX inhibitor motif containing 4	0.0933769	0.0972497	0.241766	0.144317	NM_026617
A_55_P2038687	Black	Tmco1	transmembrane and coiled-coil domains 1	0.0293394	0.057383	0.114961	0.0481658	NM_001039483
A_55_P1983558	Black	Tmed1	transmembrane p24 trafficking protein 1	0.0355325	0.0339484	0.0993447	0.0338149	NM_010744
A_51_P284244	Black	Tmed3	transmembrane p24 trafficking protein 3	-0.023902	-0.0372228	0.0594311	-0.0670815	NM_025360
A_55_P2727339	Black	Tmem134	transmembrane protein 134	-0.107481	0.0119271	0.0853256	-0.0531717	NM_001078649
A_55_P2783367	Black	Tmem14c	transmembrane protein 14C	-0.125161	-0.102216	-0.0278969	-0.0874319	NM_001360770
A_55_P2162988	Black	Tmem179	transmembrane protein 179	0.0386814	0.0517048	0.157513	0.0468066	NM_178915
A_55_P2495217	Black	Tmem183a	transmembrane protein 183A	-0.0670277	0.018802	0.0883325	-0.0238835	NM_020588
A_55_P2485529	Black	Tmem258	transmembrane protein 258	-0.0479813	-0.0533591	-0.00498487	-0.0491247	NM_001163431
A_55_P2062213	Black	Tmem41a	transmembrane protein 41a	0.105844	0.122104	0.179203	0.125574	NM_025693
A_66_P121774	Black	Tmem59	transmembrane protein 59	-0.134092	-0.0782371	0.0381819	-0.0682415	NM_029565
A_55_P1976584	Black	Tmod2	tropomodulin 2	0.177593	0.22413	0.300647	0.19842	NM_001038710
A_55_P2817831	Black	Tmpo	thymopoietin	-0.0454051	-0.0629557	-0.160953	-0.0512398	NM_001080129
A_55_P1985569	Black	Tomm6	translocase of outer mitochondrial membrane 6	0.0114909	0.0425559	0.127077	0.072383	NM_001164729
A_55_P2101133	Black	Tomm7	translocase of outer mitochondrial membrane 7	0.00276048	0.0185056	0.101799	0.0117812	NM_025394
A_51_P332676	Black	Top1mt	DNA topoisomerase 1, mitochondrial	0.0384612	0.051578	0.143058	0.0038228	NM_028404
A_52_P640444	Black	Tpr	translocated promoter region, nuclear basket protein	0.031414	0.0262165	0.0956793	0.0094585	NM_133780
A_51_P513163	Black	Tra2a	transformer 2 alpha	0.121482	0.163008	0.204152	0.121705	NM_198102
A_55_P2106250	Black	Trappc6a	trafficking protein particle complex 6A	0.861207	0.8789	0.955608	0.830879	NM_025960
A_55_P2032818	Black	Trim2	tripartite motif-containing 2	0.204123	0.240731	0.293274	0.230517	NM_001271727
A_55_P2066707	Black	Trim27	tripartite motif-containing 27	0.151143	0.184832	0.240942	0.197362	NM_009054
A_51_P483658	Black	Trim3	tripartite motif-containing 3	0.0391557	0.0343921	-0.0993559	0.0437601	NM_018880
A_66_P136767	Black	Trio	triple functional domain (PTPRF interacting)	0.39062	0.397552	0.312754	0.3961	NM_001081302
A_51_P387648	Black	Trmt2a	TRM2 tRNA methyltransferase 2A	-0.0732198	-0.050653	0.0156894	-0.0266824	NM_001081000
A_55_P1980611	Black	Trmt2b	TRM2 tRNA methyltransferase 2B	-0.144968	-0.027461	0.0724268	-0.0604353	NM_001167994
A_52_P391624	Black	Trnp1	TMF1-regulated nuclear protein 1	-0.150197	-0.132947	-0.106341	-0.144423	NM_001081156
A_51_P103209	Black	Ttc7	tetratricopeptide repeat domain 7	-0.426368	-0.351583	-0.311178	-0.403688	NM_028639
A_55_P2069425	Black	Ttll3	tubulin tyrosine ligase-like family, member 3	-0.171805	-0.181214	-0.0931856	-0.188402	NM_133923
A_51_P509669	Black	Uap1l1	UDP-N-acteylglucosamine pyrophosphorylase 1-like 1	0.204768	0.166781	-0.00135824	0.187599	NM_001033293
A_55_P2934777	Black	Uba6	ubiquitin-like modifier activating enzyme 6	0.129161	0.154249	0.26396	0.201498	ENSMUST00000039373.13
A_66_P132625	Black	Ube2i	ubiquitin-conjugating enzyme E2I	0.352181	0.3617	0.444237	0.375523	NM_001177609
A_51_P461452	Black	Ube2r2	ubiquitin-conjugating enzyme E2R 2	-0.00359555	-4.605e-05	0.109949	-0.023369	NM_026275
A_55_P1979090	Black	Ublcp1	ubiquitin-like domain containing CTD phosphatase 1	-0.235346	-0.215577	-0.0395411	-0.157093	NM_024475
A_52_P170610	Black	Ubxn4	UBX domain protein 4	0.167167	0.146243	0.0517926	0.104291	NM_026390
A_66_P132663	Black	Uqcrb	ubiquinol-cytochrome c reductase binding protein	-0.144682	-0.107861	-0.026028	-0.077122	NM_026219
A_55_P2001871	Black	Uros	uroporphyrinogen III synthase	-0.131482	-0.12072	0.108659	-0.0590422	NM_001360164
A_55_P2026089	Black	Usp30	ubiquitin specific peptidase 30	-0.0635762	-0.127994	-0.166739	-0.0805602	NM_001033202
A_55_P2917196	Black	Vezt	vezatin, adherens junctions transmembrane protein	-0.138468	-0.134462	-0.0509043	-0.120238	NM_001304720
A_65_P14327	Black	Vps39	VPS39 HOPS complex subunit	-1.12647	-1.10792	-1.03506	-1.14489	NM_001363053
A_51_P412338	Black	Vps41	VPS41 HOPS complex subunit	-0.430429	-0.444059	-0.498082	-0.436529	NM_172120
A_51_P103397	Black	Vwf	Von Willebrand factor	-0.205485	-0.113734	0.113278	-0.179681	NM_011708
A_51_P160372	Black	Wbp1	WW domain binding protein 1	-0.125321	-0.0953819	-0.0505994	-0.102205	NM_016757
A_52_P467046	Black	Wdr48	WD repeat domain 48	2.55428	2.61968	2.67518	2.56604	NM_026236
A_55_P2802577	Black	Whamm	WAS protein homolog associated with actin, golgi membranes and microtubules	0.107283	0.107561	0.275619	0.11088	NM_001004185
A_55_P2495127	Black	Wipi1	WD repeat domain, phosphoinositide interacting 1	-0.257906	-0.28505	-0.148876	-0.32164	NM_145940
A_55_P2505195	Black	Wrn	Werner syndrome RecQ like helicase	-0.143838	-0.173054	-0.249642	-0.182085	NM_011721
A_55_P1998384	Black	Wsb2	WD repeat and SOCS box-containing 2	-0.169503	-0.124299	-0.0916747	-0.151879	NM_021539
A_51_P502608	Black	Wwtr1	WW domain containing transcription regulator 1	-0.319711	-0.209323	-0.032228	-0.31679	NM_133784
A_55_P2184877	Black	Xxylt1	xyloside xylosyltransferase 1	-0.0998173	-0.0631781	0.0735674	-0.0487252	ENSMUST00000055389.8
A_55_P1953459	Black	Yap1	yes-associated protein 1	-0.0149128	0.0178611	0.137602	-0.0144455	NM_001171147
A_66_P117605	Black	Ybx1	Y box protein 1	0.365387	0.372048	0.39026	0.366943	M60419
A_51_P181922	Black	Yjefn3	YjeF N-terminal domain containing 3	0.0205586	0.0682919	0.234453	0.057667	NM_001353930
A_55_P1984932	Black	Zc3h18	zinc finger CCCH-type containing 18	0.0547871	0.0900845	0.201235	0.0667614	NM_001029993
A_65_P08719	Black	Zcchc7	zinc finger, CCHC domain containing 7	-0.0421145	-0.0536931	0.104149	-0.0631602	NM_138590
A_51_P121206	Black	Zeb2	zinc finger E-box binding homeobox 2	0.0354864	0.0793622	0.154296	0.0915367	NM_015753
A_51_P110651	Black	Zfp13	zinc finger protein 13	-0.0037859	0.0003598	0.145412	0.0366147	NM_011747
A_51_P280244	Black	Zfp207	zinc finger protein 207	0.0110004	0.0233562	0.0841663	0.0493753	NM_011751
A_55_P2114569	Black	Zfp24	zinc finger protein 24	-0.034517	0.0233463	0.123272	0.0331043	NM_001357447
A_66_P119164	Black	Zfp354c	zinc finger protein 354C	0.197452	0.235365	0.344172	0.263233	NM_013922
A_55_P2732813	Black	Zfp467	zinc finger protein 467	0.205223	0.242461	0.358894	0.194394	NM_020589
A_51_P106144	Black	Zfp64	zinc finger protein 64	0.163822	0.148299	0.104514	0.135536	NM_009564
A_55_P2024600	Black	Zfp658	zinc finger protein 658	-0.0713201	-0.0511784	0.00683158	-0.0335334	NM_001008549
A_51_P256224	Black	Zfp768	zinc finger protein 768	-0.028357	0.0138469	0.12304	0.0422674	NM_146202
A_52_P649755	Black	Zfp91	zinc finger protein 91	0.0229101	0.0179242	-0.0130501	0.0317679	NM_053009
A_55_P2059055	Black	Zfp943	zinc finger prtoein 943	-0.184388	-0.131243	0.129264	-0.0643929	NM_001025373
A_52_P213318	Black	Zfr	zinc finger RNA binding protein	-0.147922	-0.152616	-0.160123	-0.15055	NM_011767
A_66_P128378	Black	Zfyve1	zinc finger, FYVE domain containing 1	0.135489	0.127152	0.102293	0.120758	NM_001359167
A_55_P2101570	Black	Zhx3	zinc fingers and homeoboxes 3	-0.0569072	-0.0541893	0.0709109	-0.0572333	ENSMUST00000103112.7
A_51_P136460	Black	Zmat2	zinc finger, matrin type 2	0.0683129	0.0995706	0.157816	0.100071	NM_025594
A_55_P2093418	Black	Zmpste24	zinc metallopeptidase, STE24	0.0510983	0.0793586	0.190335	0.0497699	NM_172700
A_55_P2498583	Black	Zranb2	zinc finger, RAN-binding domain containing 2	-0.137168	-0.0549309	0.00891378	-0.0847352	NM_001355386
A_55_P2717757	Black	Zzef1	zinc finger, ZZ-type with EF hand domain 1	0.103108	0.0485144	-0.00920487	0.0638008	ENSMUST00000152063.1
A_55_P2083814	Black	Zzz3	zinc finger, ZZ domain containing 3	-0.17496	-0.161279	-0.10609	-0.177832	NM_001080755
A_55_P2128042	Black			0.183789	0.0544629	-0.0532947	0.0784879
A_55_P2079599	Black			0.0840153	0.0832409	-0.00867508	0.05302
A_55_P2334629	Black			-0.127035	-0.0928931	-0.0509382	-0.0914389	AK018287
A_55_P2172807	Black			0.224364	0.220241	0.102557	0.214296	AK042906
A_52_P59784	Black			0.0727617	0.157254	0.25398	0.0784437	AK051199
A_52_P329314	Black			0.217879	0.188335	0.12408	0.183068	AK089904
A_55_P2022870	Black			0.262156	0.302742	0.368536	0.295398	AK163669
A_51_P486046	Black			0.0486035	0.0512368	0.0926711	0.0520215	AV118365
A_55_P2387284	Black			0.112242	0.0828795	-0.051229	0.0494236	BC099970
A_30_P01032813	Black			0.0107603	0.00170323	-0.106664	0.0295639	chr1:138442536-138520766_R
A_30_P01026458	Black			0.0341262	0.0625448	0.132015	0.0505409	chr11:22681800-22707775_R
A_30_P01031197	Black			0.288104	0.247369	0.116072	0.227872	chr12:110870903-110891628_R
A_30_P01019779	Black			-0.0387869	-0.0329962	0.0581532	-0.00828457	chr12:45418006-45418737_F
A_30_P01026295	Black			-0.129738	-0.148975	-0.251415	-0.172964	chr13:59245617-59245945_R
A_30_P01019565	Black			-0.18698	-0.249014	-0.330255	-0.245643	chr16:29942664-29948289_R
A_30_P01021999	Black			0.284712	0.305112	0.170167	0.318097	chr16:34559623-34560462_R
A_30_P01030881	Black			-0.141726	-0.0549607	0.048162	-0.102912	chr19:23064968-23069896_F
A_30_P01033124	Black			0.0297134	0.0642824	0.102805	0.0444402	chr3:146629425-146649125_F
A_30_P01027669	Black			1.01046	1.02932	1.10977	1.06008	chr3:19179899-19216399_F
A_30_P01032760	Black			0.0746775	0.154794	0.250589	0.0577974	chr4:126710640-126721240_F
A_30_P01019730	Black			-0.0632686	-0.0467883	0.0267906	-0.0571356	chr4:13369325-13456750_F
A_30_P01026145	Black			-0.0279718	-0.0588984	-0.121559	-0.0202393	chr4:32294119-32294941_F
A_30_P01023382	Black			-0.0206756	-0.0497503	-0.125241	-0.04389	chr4:71767271-71767964_R
A_30_P01018547	Black			0.170502	0.213111	0.469069	0.251416	chr5:73771801-73772662_F
A_30_P01032180	Black			-0.145565	-0.146335	-0.0312619	-0.190447	chr5:74487385-74497428_F
A_30_P01029853	Black			0.837834	0.75067	0.647339	0.760611	chr6:31078802-31079644_R
A_30_P01033037	Black			-0.306607	-0.257332	-0.206396	-0.309932	chr6:36790208-36792056_R
A_30_P01028474	Black			-0.0728252	-0.0742748	0.00272012	-0.0910089	chr7:99882675-99883730_R
A_55_P2175291	Black			-0.589202	-0.455723	-0.353869	-0.571559	CJ301664
A_66_P138029	Black			0.0309069	-0.0475405	-0.112147	-0.02647	ENSMUST00000071235.5
A_55_P1973357	Black			0.090033	0.0824981	0.0318167	0.0744507	ENSMUST00000080603.3
A_55_P2086912	Black			-0.127432	-0.187183	-0.265925	-0.188128	ENSMUST00000117174.1
A_55_P2045086	Black			-0.0937059	-0.140183	-0.195057	-0.104994	ENSMUST00000117752.1
A_66_P140858	Black			-0.100249	-0.1127	-0.12299	-0.108443	ENSMUST00000117972.1
A_66_P129841	Black			0.07173	0.0171587	-0.0253847	0.0488941	ENSMUST00000118191.1
A_66_P111217	Black			-0.024241	-0.0242038	-0.0272385	-0.0231548	ENSMUST00000118417.1
A_55_P1960375	Black			-0.0389227	-0.0862796	-0.127922	-0.0333847	ENSMUST00000119012.1
A_55_P2090394	Black			0.0716965	0.0480482	-0.0514667	0.0170109	ENSMUST00000119163.1
A_55_P2060608	Black			0.278907	0.276306	0.204347	0.258138	ENSMUST00000121190.1
A_55_P2011237	Black			-0.13381	-0.0803901	-0.0163994	-0.0967017	ENSMUST00000121199.1
A_55_P1953136	Black			-0.365911	-0.39992	-0.454199	-0.399659	ENSMUST00000130905.1
A_66_P109279	Black			-0.0654457	-0.0294455	-0.00158297	-0.0583694	ENSMUST00000166899.2
A_52_P131254	Black			0.00190795	0.0121105	0.0605695	0.011832	ENSMUST00000179683.2
A_52_P430427	Black			-0.0973027	-0.117063	-0.217031	-0.103359	ENSMUST00000181451.1
A_55_P2120843	Black			0.204879	0.180505	0.102247	0.214748	ENSMUST00000188584.1
A_55_P2177105	Black			-0.0722606	-0.0731914	-0.143761	-0.0424593	ENSMUST00000191412.1
A_55_P1996421	Black			-0.0306735	-0.0295596	-0.00376748	-0.0346332	ENSMUST00000192374.1
A_55_P2168124	Black			0.044369	-0.0001972	-0.0555389	0.04089	ENSMUST00000203829.1
A_55_P2168312	Black			0.143938	0.134624	0.0848254	0.125086	ENSMUST00000209974.1
A_66_P112862	Black			0.00367337	-0.0494674	-0.0870934	0.000349575	ENSMUST00000213397.1
A_55_P2080451	Black			0.0055902	0.0020988	-0.0176509	0.0071828	ENSMUST00000216161.1
A_66_P113177	Black			-0.22524	-0.176201	-0.135373	-0.204274	ENSMUST00000219989.1
A_55_P2943837	Black			-0.0873101	-0.0813651	-0.0621751	-0.0825055	ENSMUST00000220047.1
A_55_P2058467	Black			-0.0877793	-0.0735917	-0.0523351	-0.0775683	ENSMUST00000220577.1
A_66_P133205	Black			-0.151134	-0.0920404	-0.0397742	-0.140567	ENSMUST00000221924.1
A_55_P2007693	Black			0.257331	0.323029	0.403719	0.259353	ENSMUST00000222057.1
A_55_P2095529	Black			-0.0573262	-0.0595872	-0.122401	-0.0330962	ENSMUST00000228866.1
A_52_P76196	Black			0.0926556	0.0870376	0.0274682	0.0742183	ENSMUST00000233378.1
A_51_P400752	Black			-0.0699265	-0.202312	0.72318	-0.347561	HQ258995
A_55_P2150361	Black			-0.148916	-0.124467	-0.106888	-0.138916	KY467434
A_55_P2154173	Black			0.0710936	0.0628328	0.178323	0.0692931	LF192650
A_55_P2002602	Black			0.0539323	0.18808	0.315736	0.162958	LF192664
A_55_P2046178	Black			-0.0017726	0.0035729	0.0411494	-0.0025421	LF197596
A_55_P2046037	Black			0.0657353	0.0177884	-0.0200467	0.0288882	LF200270
A_55_P1969396	Black			-0.279545	-0.249486	-0.0495284	-0.143474	LF200672
A_55_P1990170	Black			-0.428859	-0.386992	-0.319347	-0.373681	LF201256
A_55_P2021476	Black			-0.222592	-0.326556	-0.788998	-0.382552	LF201436
A_55_P1968969	Black			-0.0616514	-0.00332093	0.1241	0.0337923	LF202104
A_55_P2017774	Black			-0.169261	-0.150358	-0.0913735	-0.172597	NAP092679-001
A_55_P2018274	Black			0.0373805	0.0408365	0.117725	0.0362533	NAP102468-1
A_55_P2089158	Black			-0.159731	-0.221148	-0.292023	-0.153728	NAP111376-1
A_55_P1962122	Black			0.0218379	0.0268876	0.0541283	0.0138985	NAP111971-1
A_55_P2073975	Black			-0.184852	-0.157524	-0.0800669	-0.130926	NAP114416-1
A_55_P2036317	Black			-0.0566837	-0.0132537	0.0262896	-0.0462677	NAP114425-1
A_55_P2082241	Black			-0.0476959	-0.030299	0.0348437	-0.00340727	NAP114785-1
A_55_P1972481	Black			-0.188954	-0.341203	0.508442	-0.436136	NP883496
A_52_P332517	Blue	March5	membrane-associated ring finger (C3HC4) 5	-0.0266671	-0.113843	0.00198699	0.0904956	NM_027314
A_65_P06515	Blue	March6	membrane-associated ring finger (C3HC4) 6	0.104351	-0.0558686	0.0397639	0.211846	NM_172606
A_51_P214487	Blue	Sept2	septin 2	0.105253	0.119798	0.092081	0.0237847	NM_010891
A_55_P2039881	Blue	Sept5	septin 5	-0.118541	-0.107609	-0.0844343	0.125702	NM_213614
A_52_P229959	Blue	Sept6	septin 6	0.0731809	0.0465009	0.0242431	0.135561	NM_019942
A_51_P211600	Blue	Sept11	septin 11	-0.144051	-0.222852	-0.0758371	-0.0488538	NM_001347377
A_55_P2176430	Blue	0610010K14Rik	RIKEN cDNA 0610010K14 gene	0.00245048	-0.0366921	0.00439978	0.0380893	NM_001177603
A_52_P5331	Blue	1110006O24Rik	RIKEN cDNA 1110006O24 gene	-0.0538327	0.0093157	-0.263724	-0.405441	NR_027810
A_51_P207153	Blue	1110008P14Rik	RIKEN cDNA 1110008P14 gene	-0.108068	-0.104262	-0.0879859	-0.0124102	NM_198001
A_51_P194476	Blue	1110059G10Rik	RIKEN cDNA 1110059G10 gene	-0.154957	-0.279962	-0.185822	-0.0842288	NM_025419
A_55_P2426564	Blue	1500004A13Rik	RIKEN cDNA 1500004A13 gene	-0.104603	-0.201432	-0.0904138	-0.0272224	NR_160678
A_55_P2114269	Blue	1700047I17Rik2	RIKEN cDNA 1700047I17 gene 2	-0.0248185	0.0892435	-0.0295825	-0.097719	NM_001100116
A_52_P628654	Blue	1810013L24Rik	RIKEN cDNA 1810013L24 gene	-0.120357	-0.0753138	-0.0461772	0.0486676	AK013883
A_52_P307142	Blue	2210408F21Rik	RIKEN cDNA 2210408F21 gene	-0.112636	-0.119762	-0.067559	-0.0391633	NR_040259
A_51_P365980	Blue	2310022B05Rik	RIKEN cDNA 2310022B05 gene	0.331783	0.36155	0.220384	0.120768	NM_175149
A_51_P291819	Blue	2310033P09Rik	RIKEN cDNA 2310033P09 gene	0.18615	0.11314	0.174983	0.299605	NM_024210
A_55_P2737149	Blue	4833439L19Rik	RIKEN cDNA 4833439L19 gene	-0.0732692	-0.157957	-0.010134	0.0427329	NM_133797
A_55_P2864558	Blue	4930405O22Rik	RIKEN cDNA 4930405O22 gene	-0.416511	-0.340823	-0.397306	-0.549409	AK029253
A_55_P2782141	Blue	4930519P11Rik	RIKEN cDNA 4930519P11 gene	-0.194606	-0.199781	-0.177839	-0.155629	AK145231
A_51_P445683	Blue	4931406C07Rik	RIKEN cDNA 4931406C07 gene	-0.132823	-0.0874166	-0.100409	-0.222515	NM_133732
A_55_P2238933	Blue	5031415H12Rik	RIKEN cDNA 5031415H12 gene	-0.102192	-0.0044933	0.051888	0.153076	AK081553
A_55_P2258832	Blue	5230400M03Rik	RIKEN cDNA 5230400M03 gene	0.40592	0.453797	0.390499	0.345026	AK030345
A_51_P446886	Blue	5730409E04Rik	RIKEN cDNA 5730409E04Rik gene	0.0868458	0.0533328	0.116632	0.131088	NM_001145950
A_66_P108773	Blue	8030462N17Rik	RIKEN cDNA 8030462N17 gene	0.345661	0.293022	0.277915	0.167843	NM_178670
A_55_P2068429	Blue	9030624G23Rik	RIKEN cDNA 9030624G23 gene	0.129758	0.168721	0.126544	0.0646934	NM_001256489
A_55_P2326727	Blue	9430085M18Rik	RIKEN cDNA 9430085M18 gene	-0.00251076	0.0649426	-0.0941541	-0.163916	AK162370
A_55_P2278604	Blue	A330009N23Rik	RIKEN cDNA A330009N23 gene	0.14265	0.100804	0.262421	0.307978	NR_045326
A_55_P2509899	Blue	AA536875	expressed sequence AA536875	0.0711272	0.159067	0.0698902	-0.0191963	NR_045143
A_51_P284686	Blue	Aak1	AP2 associated kinase 1	-0.234259	-0.309559	-0.204356	-0.0982075	NM_001040106
A_55_P2149219	Blue	Aar2	AAR2 splicing factor homolog	0.0679944	0.142022	0.0020278	-0.037853	NM_001164818
A_52_P608495	Blue	Aars2	alanyl-tRNA synthetase 2, mitochondrial	-0.159474	-0.103943	-0.104046	-0.0448122	NM_198608
A_55_P2046453	Blue	Aarsd1	alanyl-tRNA synthetase domain containing 1	-0.0996475	-0.100445	-0.0577022	-0.0311382	NM_144829
A_55_P2042156	Blue	Aatk	apoptosis-associated tyrosine kinase	0.0249246	0.087235	0.0475059	-0.119226	NM_007377
A_55_P2020743	Blue	Abcc10	ATP-binding cassette, sub-family C (CFTR/MRP), member 10	0.214949	0.195462	0.181054	0.0746357	NM_145140
A_51_P266256	Blue	Abcf1	ATP-binding cassette, sub-family F (GCN20), member 1	-0.166189	-0.18846	-0.187385	-0.108646	NM_013854
A_51_P107234	Blue	Abcf1	ATP-binding cassette, sub-family F (GCN20), member 1	-0.0847843	-0.0469749	-0.0433062	0.0169909	NM_013854
A_52_P445828	Blue	Abcf2	ATP-binding cassette, sub-family F (GCN20), member 2	-0.149507	-0.154508	-0.0298584	0.0447533	NM_013853
A_52_P438530	Blue	Abcf3	ATP-binding cassette, sub-family F (GCN20), member 3	0.0992167	-0.056403	0.101196	0.227626	NM_013852
A_51_P222467	Blue	Abcg1	ATP binding cassette subfamily G member 1	0.0555568	0.0245804	0.0353094	-0.0327182	NM_009593
A_55_P2087671	Blue	Abhd12	abhydrolase domain containing 12	-0.11273	-0.184035	-0.130911	-0.0394535	NM_001356549
A_51_P406020	Blue	Abhd4	abhydrolase domain containing 4	-0.483956	-0.410531	-0.443123	-0.608391	NM_001205181
A_55_P1984675	Blue	Abhd6	abhydrolase domain containing 6	0.0147033	-0.0023828	0.0919747	0.164589	NM_001331064
A_51_P363556	Blue	Abi2	abl-interactor 2	0.133897	0.0765013	0.130979	0.313964	NM_198127
A_55_P2024808	Blue	Abl1	c-abl oncogene 1, non-receptor tyrosine kinase	0.147208	0.190304	0.0713142	0.00961325	NM_001283046
A_55_P2717892	Blue	Ablim2	actin-binding LIM protein 2	-1.34106	-1.42923	-1.28333	-1.21843	ENSMUST00000153025.1
A_55_P1979217	Blue	Abtb1	ankyrin repeat and BTB (POZ) domain containing 1	0.0860122	-0.00959662	0.0795214	0.141434	NM_001362152
A_55_P2806049	Blue	Acadm	acyl-Coenzyme A dehydrogenase, medium chain	0.0732257	0.0678175	0.0625437	-0.0171873	NM_007382
A_55_P2042953	Blue	Acd	adrenocortical dysplasia	0.206127	0.180421	0.228937	0.295018	NM_001012638
A_66_P136674	Blue	Ackr3	atypical chemokine receptor 3	0.681483	0.615102	0.697715	0.765249	NM_001271607
A_65_P03497	Blue	Acot7	acyl-CoA thioesterase 7	-0.171975	-0.132774	-0.0540081	0.123686	NM_001369276
A_52_P593037	Blue	Acsl5	acyl-CoA synthetase long-chain family member 5	0.110801	0.0403311	0.0757105	0.239158	NM_027976
A_66_P108725	Blue	Acss2	acyl-CoA synthetase short-chain family member 2	-0.133462	-0.10484	-0.16434	-0.175788	NM_019811
A_55_P1985984	Blue	Actg1	actin, gamma, cytoplasmic 1	-0.0289795	-0.102925	0.0353038	0.0675276	NM_001313923
A_55_P2804976	Blue	Actr8	ARP8 actin-related protein 8	0.0537307	0.0299441	0.092798	0.114865	NM_027493
A_51_P443344	Blue	Acyp2	acylphosphatase 2, muscle type	-0.0240677	0.0141461	-0.0100181	0.0648195	NM_029344
A_52_P277205	Blue	Adam23	a disintegrin and metallopeptidase domain 23	0.420057	0.439907	0.428009	0.331207	NM_011780
A_55_P2723574	Blue	Adcy1	adenylate cyclase 1	-0.0136477	-0.0517447	-0.0286347	0.0477053	NM_009622
A_55_P2715930	Blue	Adgrb3	adhesion G protein-coupled receptor B3	-0.192328	-0.313942	-0.223692	-0.0845427	ENSMUST00000134022.1
A_55_P2731341	Blue	Adgrl3	adhesion G protein-coupled receptor L3	0.119667	0.141726	0.110586	0.0611238	NM_001347367
A_55_P2035662	Blue	Aebp1	AE binding protein 1	0.0028942	-0.177796	0.0256307	0.149373	NM_001291857
A_52_P231041	Blue	Agap1	ArfGAP with GTPase domain, ankyrin repeat and PH domain 1	0.0567184	0.110044	0.0571475	-0.0094619	NM_178119
A_55_P2427685	Blue	Agl	amylo-1,6-glucosidase, 4-alpha-glucanotransferase	-0.11546	-0.0681575	-0.0168879	-0.200886	NM_001081326
A_51_P323712	Blue	Agt	angiotensinogen (serpin peptidase inhibitor, clade A, member 8)	-0.0901451	0.277567	-0.239815	-0.726131	NM_007428
A_55_P2501701	Blue	Agtpbp1	ATP/GTP binding protein 1	-0.00121397	0.0123815	0.030054	0.0791664	NM_001284219
A_52_P476602	Blue	Ahi1	Abelson helper integration site 1	0.015489	0.0487733	-0.0438695	-0.136584	NM_026203
A_52_P620898	Blue	Ajap1	adherens junction associated protein 1	0.0737541	0.114926	0.144779	0.224724	NM_001099299
A_55_P1957618	Blue	Ak2	adenylate kinase 2	-0.0297072	0.0805986	0.121944	0.269064	NM_001033966
A_51_P274259	Blue	Ak5	adenylate kinase 5	-0.0577137	-0.0739815	-0.0348122	0.010122	NM_001081277
A_55_P2913711	Blue	Akap11	A kinase (PRKA) anchor protein 11	0.109385	0.0303519	0.0783655	0.183818	NM_001164503
A_51_P237575	Blue	Akirin1	akirin 1	0.0201187	0.0349398	0.0418483	-0.00506773	NM_023423
A_55_P2499634	Blue	Akr1a1	aldo-keto reductase family 1, member A1 (aldehyde reductase)	0.0308829	-0.0129367	0.0629053	0.127755	NM_021473
A_52_P418014	Blue	Akt1	thymoma viral proto-oncogene 1	-0.0164566	0.224633	0.0275545	-0.304691	NM_009652
A_51_P237553	Blue	Akt1	thymoma viral proto-oncogene 1	0.02249	0.091179	0.021826	-0.012862	NM_009652
A_51_P478326	Blue	Akt1s1	AKT1 substrate 1 (proline-rich)	-0.176907	-0.214135	-0.123631	-0.0495319	NM_026270
A_55_P1961873	Blue	Akt3	thymoma viral proto-oncogene 3	-0.0963356	-0.111383	-0.0385811	0.0363395	NM_011785
A_51_P359272	Blue	Alcam	activated leukocyte cell adhesion molecule	0.0460627	0.061063	0.0179856	-0.0226515	NM_009655
A_66_P122362	Blue	Aldh16a1	aldehyde dehydrogenase 16 family, member A1	0.00786591	0.00859261	-0.0102883	0.10423	NM_145954
A_55_P2719842	Blue	Aldh3a2	aldehyde dehydrogenase family 3, subfamily A2	-0.347471	-0.281435	-0.28481	-0.129193	NM_001331114
A_55_P2721817	Blue	Aldh4a1	aldehyde dehydrogenase 4 family, member A1	0.00396467	0.0603001	0.00218038	-0.0970905	NM_175438
A_52_P265877	Blue	Aldh9a1	aldehyde dehydrogenase 9, subfamily A1	-0.0461481	0.0147936	-0.0327976	-0.236263	NM_019993
A_55_P2007196	Blue	Aldoa	aldolase A, fructose-bisphosphate	-0.0513999	-0.0610839	-0.0279419	0.0115501	NM_001177307
A_51_P118885	Blue	Amacr	alpha-methylacyl-CoA racemase	-1.30429	-1.33494	-1.31514	-1.16788	NM_008537
A_55_P2762075	Blue	Amd2	S-adenosylmethionine decarboxylase 2	0.381421	0.325953	0.361727	0.226419	NM_007444
A_55_P2014511	Blue	Amd2	S-adenosylmethionine decarboxylase 2	0.385546	0.516895	0.431913	0.28822	NM_007444
A_55_P2046509	Blue	Amot	angiomotin	0.0147855	0.0552061	0.0208891	-0.125449	NM_153319
A_51_P141390	Blue	Anapc1	anaphase promoting complex subunit 1	-0.0205446	-0.0268731	0.0612579	0.119832	NM_008569
A_51_P368903	Blue	Anapc13	anaphase promoting complex subunit 13	0.0385689	0.0611519	0.0739299	-0.0222366	NM_181394
A_55_P2024495	Blue	Ank2	ankyrin 2, brain	0.116248	0.138797	0.11063	0.0885291	ENSMUST00000182876.1
A_52_P351925	Blue	Ank3	ankyrin 3, epithelial	0.0344167	0.126079	-0.0952821	-0.151935	NM_146005
A_55_P2114009	Blue	Ankra2	ankyrin repeat, family A (RFXANK-like), 2	0.0348931	-0.0429134	0.0653296	0.149096	NM_001271388
A_52_P24428	Blue	Ankrd11	ankyrin repeat domain 11	0.132192	0.127594	0.121414	0.083631	BC059876
A_51_P502993	Blue	Ankrd24	ankyrin repeat domain 24	0.0689425	0.120392	0.107255	0.0133176	NM_027480
A_55_P2050207	Blue	Ankrd27	ankyrin repeat domain 27 (VPS9 domain)	0.321554	0.361333	0.35203	0.257767	NM_145633
A_55_P2162160	Blue	Anp32a	acidic (leucine-rich) nuclear phosphoprotein 32 family, member A	0.285579	0.302445	0.295911	0.341672	NM_009672
A_66_P115053	Blue	Anp32b	acidic (leucine-rich) nuclear phosphoprotein 32 family, member B	0.0276558	0.13365	0.0131428	-0.0916775	NM_130889
A_55_P1981105	Blue	Ap1b1	adaptor protein complex AP-1, beta 1 subunit	-0.0123093	-0.0341437	0.0110834	0.0225475	NM_001243043
A_55_P2637321	Blue	Ap1g1	adaptor protein complex AP-1, gamma 1 subunit	-0.000515675	0.0673372	0.0519335	0.173286	NM_009677
A_51_P142057	Blue	Ap2a1	adaptor-related protein complex 2, alpha 1 subunit	0.0197334	-0.0410042	-0.0442276	0.101295	NM_007458
A_65_P19250	Blue	Ap2m1	adaptor-related protein complex 2, mu 1 subunit	-0.0677595	-0.157064	-0.0395832	0.0722885	NM_001302970
A_51_P510949	Blue	Ap2m1	adaptor-related protein complex 2, mu 1 subunit	-0.113643	-0.112844	0.0223844	0.130796	NM_009679
A_51_P467837	Blue	Ap3m2	adaptor-related protein complex 3, mu 2 subunit	-0.034338	-0.0845118	0.00581173	0.0371742	NM_029505
A_51_P198273	Blue	Ap4s1	adaptor-related protein complex AP-4, sigma 1	0.0311392	0.0178937	0.0333736	0.0771291	NM_021710
A_51_P344249	Blue	Apbb1	amyloid beta (A4) precursor protein-binding, family B, member 1	-0.154907	-0.135413	-0.0349021	0.0659842	NM_009685
A_51_P149562	Blue	Apbb2	amyloid beta (A4) precursor protein-binding, family B, member 2	0.0691492	0.134543	0.0648187	0.0166744	NM_009686
A_55_P2714189	Blue	Apc2	adenomatosis polyposis coli 2	-0.129958	-0.137132	-0.137731	-0.166393	ENSMUST00000140658.1
A_55_P2736230	Blue	Apoe	apolipoprotein E	-0.0901452	-0.00567347	-0.0344315	-0.149865	NM_001305843
A_51_P171999	Blue	Apoe	apolipoprotein E	-0.0479672	0.0582035	-0.0404639	-0.140186	NM_009696
A_51_P265685	Blue	Apoo	apolipoprotein O	-0.0291986	-0.107427	0.0343943	0.111153	NM_026673
A_66_P110944	Blue	App	amyloid beta (A4) precursor protein	0.0797941	-0.0430172	0.0864441	0.172215	ENSMUST00000227723.1
A_51_P459368	Blue	Appbp2	amyloid beta precursor protein (cytoplasmic tail) binding protein 2	0.0630834	-0.0467951	0.0492618	0.137687	NM_025825
A_52_P375876	Blue	Arf3	ADP-ribosylation factor 3	-0.141689	-0.163444	-0.1138	-0.104343	NM_007478
A_55_P2908455	Blue	Arfgap1	ADP-ribosylation factor GTPase activating protein 1	-0.00341158	0.0369814	0.072952	0.11841	NM_001177706
A_66_P111659	Blue	Arfgef2	ADP-ribosylation factor guanine nucleotide-exchange factor 2 (brefeldin A-inhibited)	0.210886	0.180777	0.188345	0.244217	AK087574
A_55_P2112360	Blue	Arhgap17	Rho GTPase activating protein 17	0.0046469	0.0266786	-0.106782	-0.156791	NM_144529
A_55_P2724789	Blue	Arhgap5	Rho GTPase activating protein 5	-0.0137005	0.0774622	0.0360717	-0.177794	XM_006515439
A_52_P50325	Blue	Arhgdig	Rho GDP dissociation inhibitor (GDI) gamma	0.157801	0.167581	0.195841	0.313054	NM_008113
A_51_P172085	Blue	Arhgdig	Rho GDP dissociation inhibitor (GDI) gamma	0.161331	0.165211	0.140905	0.214922	NM_008113
A_55_P2122709	Blue	Arhgef3	Rho guanine nucleotide exchange factor (GEF) 3	0.307061	0.259574	0.269879	0.453212	NM_001289688
A_51_P260504	Blue	Arhgef4	Rho guanine nucleotide exchange factor (GEF) 4	-0.0555346	-0.0957216	-0.0330136	0.0067344	NM_183019
A_52_P432580	Blue	Arid5b	AT rich interactive domain 5B (MRF1-like)	0.740926	0.688989	0.783042	0.883813	ENSMUST00000219238.1
A_55_P2122419	Blue	Arl1	ADP-ribosylation factor-like 1	-0.0017738	-0.08354	0.0033302	0.106962	NM_025859
A_51_P271591	Blue	Arl10	ADP-ribosylation factor-like 10	0.217769	0.199272	0.195293	0.0504303	XM_011244544
A_55_P2740909	Blue	Arl2	ADP-ribosylation factor-like 2	0.0659953	0.122206	0.0648833	0.016714	NM_019722
A_55_P2059382	Blue	Arl6	ADP-ribosylation factor-like 6	0.121151	-0.0592709	0.122457	0.306674	NM_019665
A_55_P2802957	Blue	Arl6ip1	ADP-ribosylation factor-like 6 interacting protein 1	0.0519637	0.0855749	0.0776679	-0.0377695	NM_019419
A_51_P259902	Blue	Arl6ip5	ADP-ribosylation factor-like 6 interacting protein 5	-0.0169938	-0.202104	-0.00699627	0.0986039	NM_022992
A_51_P283083	Blue	Armc1	armadillo repeat containing 1	0.0474113	0.0346511	0.0358632	0.0668757	NM_028840
A_52_P260696	Blue	Arnt2	aryl hydrocarbon receptor nuclear translocator 2	-0.17763	-0.0882697	-0.122977	0.055119	NM_007488
A_66_P110297	Blue	Arpc3	actin related protein 2/3 complex, subunit 3	-0.139138	-0.119263	-0.0173762	0.0814912	NM_019824
A_55_P2043122	Blue	Arsg	arylsulfatase G	-0.119606	-0.0573048	-0.169655	-0.358685	NM_001361975
A_51_P346815	Blue	Arxes1	adipocyte-related X-chromosome expressed sequence 1	0.111341	0.109021	0.143937	0.193405	NM_029541
A_55_P2071137	Blue	Asap1	ArfGAP with SH3 domain, ankyrin repeat and PH domain1	-0.227954	-0.108779	-0.0558326	0.114974	NM_010026
A_51_P435239	Blue	Asap1	ArfGAP with SH3 domain, ankyrin repeat and PH domain1	-0.103951	-0.0019298	-0.0478587	0.159642	NM_010026
A_52_P536731	Blue	Asap2	ArfGAP with SH3 domain, ankyrin repeat and PH domain 2	-0.185283	-0.30546	-0.136783	0.0369241	NM_001004364
A_51_P134627	Blue	Asb13	ankyrin repeat and SOCS box-containing 13	0.253135	0.294711	0.239492	0.369903	NM_178283
A_66_P106019	Blue	Asna1	arsA arsenite transporter, ATP-binding, homolog 1 (bacterial)	-0.050312	-0.0376806	-0.0507317	0.0500898	NM_001357202
A_55_P2075706	Blue	Asphd1	aspartate beta-hydroxylase domain containing 1	0.157481	0.144178	0.154982	0.246656	NM_001347657
A_55_P2715789	Blue	Asxl2	additional sex combs like 2, transcriptional regulator	-0.129764	-0.155271	-0.0744674	-0.0418928	ENSMUST00000140046.2
A_51_P175758	Blue	Atg101	autophagy related 101	0.142846	0.171103	0.173644	0.212074	NM_026566
A_55_P2028394	Blue	Atg13	autophagy related 13	0.0723374	0.0606606	0.0661861	0.0799525	NM_001355416
A_66_P119999	Blue	Atg7	autophagy related 7	0.0866444	0.110228	0.0846284	0.0735419	NM_001253717
A_55_P2043434	Blue	Atmin	ATM interactor	0.0429342	0.041025	0.118742	0.161677	NM_177700
A_52_P653654	Blue	Atp1a3	ATPase, Na+/K+ transporting, alpha 3 polypeptide	-0.0360369	-0.000286325	-0.0850269	-0.0952189	NM_001290469
A_51_P451075	Blue	Atp2a2	ATPase, Ca++ transporting, cardiac muscle, slow twitch 2	-0.0529165	0.010334	0.0231581	0.0878915	NM_009722
A_55_P2909577	Blue	Atp2b1	ATPase, Ca++ transporting, plasma membrane 1	-0.034525	-0.0818787	-0.0538006	-0.00407117	NM_026482
A_66_P140213	Blue	Atp5a1	ATP synthase, H+ transporting, mitochondrial F1 complex, alpha subunit 1	-0.0338478	-0.0522986	0.0676604	0.127601	NM_007505
A_52_P33453	Blue	Atp5c1-ps	ATP synthase, H+ transporting, mitochondrial F1 complex, gamma polypeptide 1, pseudogene	-0.0272532	-0.00802518	0.0617332	0.131577	ENSMUST00000223639.1
A_51_P183292	Blue	Atp5g1	ATP synthase, H+ transporting, mitochondrial F0 complex, subunit C1 (subunit 9)	0.105654	0.0781813	0.134296	0.239501	NM_007506
A_55_P2152304	Blue	Atp5h	ATP synthase, H+ transporting, mitochondrial F0 complex, subunit D	-0.0321477	-0.0157865	-0.00366598	0.018086	NM_027862
A_55_P2110978	Blue	Atp6ap1	ATPase, H+ transporting, lysosomal accessory protein 1	-0.00016075	0.031732	0.0675445	0.212575	NM_018794
A_51_P447988	Blue	Atp6ap1	ATPase, H+ transporting, lysosomal accessory protein 1	0.042752	-0.0107034	0.0475203	0.0765187	NM_018794
A_55_P1979053	Blue	Atp6v0c	ATPase, H+ transporting, lysosomal V0 subunit C	0.050021	0.040772	0.097206	0.203627	NM_001361534
A_52_P601240	Blue	Atp6v0c	ATPase, H+ transporting, lysosomal V0 subunit C	-0.0810476	-0.192318	0.00148702	0.116622	NM_009729
A_55_P2169391	Blue	Atp6v1a	ATPase, H+ transporting, lysosomal V1 subunit A	0.0104739	-0.128611	0.0182435	0.130022	NM_001358204
A_65_P04472	Blue	Atp6v1c1	ATPase, H+ transporting, lysosomal V1 subunit C1	-0.0103652	-0.0931928	-0.0233056	0.129175	NM_025494
A_51_P393598	Blue	Atp6v1d	ATPase, H+ transporting, lysosomal V1 subunit D	0.0359529	0.0126356	0.0458139	0.126306	NM_023721
A_66_P117022	Blue	Atp6v1e1	ATPase, H+ transporting, lysosomal V1 subunit E1	0.0162866	0.00713717	0.0579699	0.156958	NM_007510
A_52_P374839	Blue	Atp6v1g2	ATPase, H+ transporting, lysosomal V1 subunit G2	-0.0681646	-0.152694	0.0558388	0.139092	NM_023179
A_51_P128885	Blue	Atp6v1g2	ATPase, H+ transporting, lysosomal V1 subunit G2	-0.0758379	-0.201862	-0.0854767	0.0575211	NM_023179
A_55_P2060111	Blue	ATP8	ATP synthase F0 subunit 8	-0.040239	0.0790113	3.935e-05	-0.130713	ENSMUST00000082407.1
A_51_P104527	Blue	Atrip	ATR interacting protein	0.00963477	0.0496633	0.0729158	0.189194	NM_172774
A_52_P500244	Blue	Atrn	attractin	0.0590966	0.0259135	0.0722344	0.10829	NM_009730
A_55_P2645121	Blue	Atrx	ATRX, chromatin remodeler	-0.0496807	-0.215261	-0.0778733	0.0532417	NM_009530
A_55_P2807230	Blue	Atxn10	ataxin 10	0.0782721	0.0299906	0.0452606	0.107576	NM_016843
A_55_P2107302	Blue	Aurkaip1	aurora kinase A interacting protein 1	-0.0698936	-0.0839392	-0.0637932	-0.0340259	NM_025338
A_55_P2731331	Blue	B230354K17Rik	RIKEN cDNA B230354K17 gene	0.0182528	0.0183157	0.0149169	-0.0463481	NR_130960
A_52_P563825	Blue	B3galt1	UDP-Gal:betaGlcNAc beta 1,3-galactosyltransferase, polypeptide 1	-0.10716	-0.165688	-0.0428987	-0.00951148	NM_020283
A_51_P364432	Blue	B3gat3	beta-1,3-glucuronyltransferase 3 (glucuronosyltransferase I)	-0.0555489	-0.0063146	0.0177104	0.0879771	NM_024256
A_55_P2137203	Blue	B4galt3	UDP-Gal:betaGlcNAc beta 1,4-galactosyltransferase, polypeptide 3	0.0108928	-0.043911	0.0707197	0.143231	NM_020579
A_55_P2084611	Blue	B4galt6	UDP-Gal:betaGlcNAc beta 1,4-galactosyltransferase, polypeptide 6	0.0992403	0.0038061	0.14149	0.202685	NM_019737
A_55_P2915344	Blue	B4gat1	beta-1,4-glucuronyltransferase 1	-0.0764843	-0.211809	-0.083485	-0.0003534	NM_175383
A_52_P575078	Blue	Babam1	BRISC and BRCA1 A complex member 1	0.0890125	0.0169413	0.0833925	0.190022	NM_026636
A_51_P167971	Blue	Bace1	beta-site APP cleaving enzyme 1	0.160955	0.0969702	0.207681	0.259708	NM_011792
A_51_P216315	Blue	Bag5	BCL2-associated athanogene 5	0.0496054	-0.042944	0.104092	0.184793	NM_027404
A_55_P1955472	Blue	Bbs1	Bardet-Biedl syndrome 1 (human)	0.0750441	0.0756345	0.075602	0.0285268	NM_001033128
A_51_P193000	Blue	Bbs4	Bardet-Biedl syndrome 4 (human)	-0.067828	-0.132538	-0.0380838	0.0372488	NM_175325
A_51_P107090	Blue	BC031181	cDNA sequence BC031181	-0.113937	-0.13253	-0.0900552	-0.0336139	NM_001001181
A_55_P2088692	Blue	BC094435	cDNA sequence BC094435	0.362666	0.312119	0.363388	0.196244	AK088963
A_55_P2490215	Blue	Bcas1	breast carcinoma amplified sequence 1	0.339578	0.475764	0.148851	0.0268959	NM_029815
A_51_P467990	Blue	Bcas2	breast carcinoma amplified sequence 2	-0.131177	-0.302019	-0.0511816	0.128197	NM_026602
A_51_P443472	Blue	Bccip	BRCA2 and CDKN1A interacting protein	-0.0246729	-0.044887	0.0255866	0.0482163	NM_025392
A_51_P102782	Blue	Bckdhb	branched chain ketoacid dehydrogenase E1, beta polypeptide	0.193273	0.164121	0.245052	0.257429	NM_199195
A_55_P1958275	Blue	Bcl11a	B cell CLL/lymphoma 11A (zinc finger protein)	0.0485199	0.110616	0.217189	0.358245	NM_016707
A_52_P161495	Blue	Bcl6	B cell leukemia/lymphoma 6	0.547914	0.503648	0.639596	0.742759	NM_009744
A_51_P155997	Blue	Bcl7a	B cell CLL/lymphoma 7A	-0.169642	-0.227208	-0.175766	-0.129812	NM_029850
A_55_P1970537	Blue	Bcl7b	B cell CLL/lymphoma 7B	0.00928978	0.1352	0.0256186	-0.213156	NM_009745
A_65_P20371	Blue	Bclaf1	BCL2-associated transcription factor 1	-0.110599	0.0153732	-0.105781	-0.32252	NM_001025392
A_51_P162437	Blue	Bcr	breakpoint cluster region	0.0067591	0.0357584	0.0123581	-0.0380113	NM_001081412
A_55_P2096485	Blue	Bcs1l	BCS1-like (yeast)	-0.123733	-0.0522712	-0.0488951	0.0481393	NM_025784
A_55_P2181753	Blue	Bdh1	3-hydroxybutyrate dehydrogenase, type 1	-0.0385232	-0.204343	0.0148349	0.11821	NM_001122683
A_55_P2099232	Blue	Bdp1	B double prime 1, subunit of RNA polymerase III transcription initiation factor IIIB	0.143599	0.126333	0.178066	0.291774	NM_001081061
A_65_P01753	Blue	BE457698	expressed sequence BE457698	0.0589092	0.0853593	0.0277364	0.179097	AK142328
A_52_P630016	Blue	Bet1l	Bet1 golgi vesicular membrane trafficking protein like	0.0498815	0.0311198	0.0471025	0.0788598	NM_018742
A_51_P323081	Blue	Bhlhb9	basic helix-loop-helix domain containing, class B9	0.139089	0.159805	0.181805	0.239612	NM_198161
A_55_P2002757	Blue	Blnk	B cell linker	-0.218439	-0.0901604	-0.0393553	0.117739	NM_008528
A_51_P390522	Blue	Bloc1s4	biogenesis of lysosomal organelles complex-1, subunit 4, cappuccino	0.0173342	0.04089	0.0390847	0.136584	NM_133724
A_51_P518698	Blue	Bmpr2	bone morphogenetic protein receptor, type II (serine/threonine kinase)	-0.029567	-0.0646555	0.0040443	0.0961005	NM_007561
A_55_P2717079	Blue	Bnip1	BCL2/adenovirus E1B interacting protein 1	-0.261465	-0.285508	-0.216332	-0.192615	ENSMUST00000135899.1
A_55_P2091473	Blue	Bnip3	BCL2/adenovirus E1B interacting protein 3	-0.0453785	-0.141017	-0.072561	0.0342238	NM_009760
A_55_P1997097	Blue	Bod1	biorientation of chromosomes in cell division 1	-0.459323	-0.486287	-0.411468	-0.319896	NM_001024919
A_55_P1958678	Blue	Brd2	bromodomain containing 2	0.301526	0.352185	0.347789	0.254278	NM_001204973
A_55_P2162269	Blue	Bri3	brain protein I3	0.04886	-0.011948	0.107467	0.216344	NM_018772
A_66_P126492	Blue	Brk1	BRICK1, SCAR/WAVE actin-nucleating complex subunit	0.0127662	-0.0429875	0.0580847	0.125624	NM_133937
A_55_P2116853	Blue	Brpf1	bromodomain and PHD finger containing, 1	0.221744	0.23841	0.227696	0.300058	NM_001282126
A_51_P196526	Blue	Bscl2	Berardinelli-Seip congenital lipodystrophy 2 (seipin)	0.0554385	0.0924706	0.118856	0.23026	NM_008144
A_55_P1954511	Blue	Btbd10	BTB (POZ) domain containing 10	-0.12339	-0.253524	-0.0905392	-0.00124668	NM_133700
A_55_P2082434	Blue	Btbd11	BTB (POZ) domain containing 11	-0.126693	-0.00222325	-0.17841	-0.269779	NM_028709
A_52_P635271	Blue	Btbd6	BTB (POZ) domain containing 6	0.0716894	0.0416105	0.0281417	0.121713	NM_201646
A_65_P18858	Blue	Btf3	basic transcription factor 3	0.0764236	-0.0660076	0.112619	0.189694	NM_145455
A_55_P2507600	Blue	Bud23	BUD23, rRNA methyltransferase and ribosome maturation factor	-0.117239	-0.170597	-0.109268	-0.0678382	NM_001363324
A_52_P131836	Blue	Bysl	bystin-like	0.0512251	0.0484491	0.0416265	0.172949	NM_016859
A_51_P503303	Blue	C1galt1c1	C1GALT1-specific chaperone 1	-0.0996805	-0.144148	-0.0607801	0.00740105	NM_021550
A_51_P181451	Blue	C1qa	complement component 1, q subcomponent, alpha polypeptide	-0.318431	-0.30214	-0.350557	-0.426553	NM_007572
A_51_P102789	Blue	C1qc	complement component 1, q subcomponent, C chain	-0.843853	-0.770069	-0.789924	-0.953956	NM_007574
A_51_P172727	Blue	C2cd5	C2 calcium-dependent domain containing 5	0.053534	0.0799794	0.0137859	-0.00859405	NM_029081
A_55_P2097553	Blue	C77080	expressed sequence C77080	0.410092	0.426592	0.534521	0.646455	NM_001033189
A_51_P230934	Blue	Cab39	calcium binding protein 39	-0.147351	-0.0822486	-0.100308	-0.231649	NM_133781
A_55_P1960894	Blue	Cabp1	calcium binding protein 1	0.0573859	0.00870845	0.0747427	0.145706	NM_013879
A_51_P386142	Blue	Cabp1	calcium binding protein 1	-0.0918403	-0.0820918	0.0238375	0.129429	NM_013879
A_55_P2142393	Blue	Cacna1a	calcium channel, voltage-dependent, P/Q type, alpha 1A subunit	-0.213274	-0.220401	-0.233668	-0.110126	NM_007578
A_51_P502437	Blue	Cacna2d3	calcium channel, voltage-dependent, alpha2/delta subunit 3	0.0641735	-0.0153849	0.0408189	0.153643	NM_009785
A_55_P2289707	Blue	Cacnb4	calcium channel, voltage-dependent, beta 4 subunit	-0.18174	-0.18845	-0.15995	0.0121269	NM_001285427
A_55_P2141454	Blue	Cacng3	calcium channel, voltage-dependent, gamma subunit 3	-0.247664	-0.252543	-0.224272	-0.0677896	NM_019430
A_51_P129803	Blue	Cacybp	calcyclin binding protein	0.172721	0.0765858	0.235289	0.288821	NM_009786
A_65_P01127	Blue	Cadm2	cell adhesion molecule 2	-0.00428798	0.0289896	0.0419967	0.0756681	NM_178721
A_55_P2142928	Blue	Cadm2	cell adhesion molecule 2	-0.0152592	0.150038	-0.061193	-0.243272	NM_178721
A_55_P2499474	Blue	Cadps2	Ca2+-dependent activator protein for secretion 2	0.188902	0.220914	0.212167	0.391221	NM_153163
A_55_P2020331	Blue	Camk1g	calcium/calmodulin-dependent protein kinase I gamma	0.0448019	-0.0735997	0.10372	0.245896	NM_144817
A_55_P2097206	Blue	Camk4	calcium/calmodulin-dependent protein kinase IV	0.112352	0.108215	0.0790775	0.218226	NM_009793
A_55_P2794887	Blue	Caml	calcium modulating ligand	-0.15166	-0.159423	-0.0706168	0.0007762	NM_007596
A_66_P106654	Blue	Camsap1	calmodulin regulated spectrin-associated protein 1	-0.0413596	-0.0591848	0.0514033	0.102595	NM_001276361
A_52_P337679	Blue	Canx	calnexin	0.0505849	0.0745356	0.0475836	-0.0524804	NM_007597
A_66_P124510	Blue	Cap1	CAP, adenylate cyclase-associated protein 1 (yeast)	1.08429	1.07458	1.09226	1.11861	NM_001358035
A_66_P122805	Blue	Cap2	CAP, adenylate cyclase-associated protein, 2 (yeast)	-0.124158	-0.110469	-0.095723	0.0958187	NM_026056
A_55_P2827453	Blue	Capn1	calpain 1	0.0636325	0.0701318	0.0727124	0.101354	NM_007600
A_51_P399538	Blue	Capns1	calpain, small subunit 1	-0.393534	-0.363701	-0.2533	-0.141808	NM_009795
A_51_P252677	Blue	Card19	caspase recruitment domain family, member 19	-0.148827	-0.0397777	-0.154045	-0.224582	NM_026738
A_55_P2080163	Blue	Carhsp1	calcium regulated heat stable protein 1	-0.189042	-0.252522	-0.263195	-0.35633	NM_025821
A_55_P2862558	Blue	Carm1	coactivator-associated arginine methyltransferase 1	0.0293947	-0.0238127	0.0310263	0.0790057	NM_153141
A_55_P2723399	Blue	Carmil3	capping protein regulator and myosin 1 linker 3	0.118231	0.113853	0.0894785	0.0601873	NM_001024645
A_55_P2018479	Blue	Carnmt1	carnosine N-methyltransferase 1	-0.0294395	-0.0624032	-0.01506	0.0116963	NM_026120
A_51_P167237	Blue	Cask	calcium/calmodulin-dependent serine protein kinase (MAGUK family)	0.114042	0.0892376	0.102469	0.212039	NM_009806
A_55_P2486494	Blue	Cbfa2t2	CBFA2/RUNX1 translocation partner 2	0.0893622	0.0926752	0.113519	0.187696	NM_001285446
A_51_P443364	Blue	Cbll1	Casitas B-lineage lymphoma-like 1	0.128381	0.207181	0.143501	0.0576258	NM_134048
A_55_P2102050	Blue	Cc2d1b	coiled-coil and C2 domain containing 1B	-0.230021	-0.232043	-0.209243	-0.302014	NM_177045
A_55_P1990200	Blue	Ccdc177	coiled-coil domain containing 177	-0.188476	-0.174547	-0.136881	-0.0768547	NM_001008423
A_51_P487547	Blue	Ccdc91	coiled-coil domain containing 91	-0.399676	-0.451444	-0.394412	-0.340769	NM_025911
A_55_P2728608	Blue	Cckbr	cholecystokinin B receptor	0.108412	0.180347	0.210881	0.440313	NM_007627
A_52_P596375	Blue	Cckbr	cholecystokinin B receptor	0.228659	0.223568	0.244654	0.455282	NM_007627
A_55_P2070576	Blue	Ccl27a	chemokine (C-C motif) ligand 27A	-0.300136	-0.317103	-0.273285	-0.0690212	NM_001164045
A_52_P53906	Blue	Ccnd2	cyclin D2	0.0842809	0.0961513	0.155431	0.251255	NM_009829
A_55_P1972128	Blue	Ccndbp1	cyclin D-type binding-protein 1	0.449027	0.422523	0.458841	0.546303	NM_010761
A_55_P2894769	Blue	Ccnq	cyclin Q	-0.215439	-0.314173	-0.137357	-0.060421	NM_197989
A_55_P2178152	Blue	Ccsap	centriole, cilia and spindle associated protein	-0.258407	-0.248867	-0.196035	-0.0798466	NM_028536
A_66_P106478	Blue	Cct3	chaperonin containing Tcp1, subunit 3 (gamma)	-0.0249396	-0.0190678	-0.0197144	0.0623789	NM_009836
A_52_P685666	Blue	Cct3	chaperonin containing Tcp1, subunit 3 (gamma)	-0.0898034	-0.117364	-0.00222088	0.0507958	NM_009836
A_51_P169135	Blue	Cct3	chaperonin containing Tcp1, subunit 3 (gamma)	-0.0397513	-0.0809415	-0.0146649	0.0831344	NM_009836
A_66_P139669	Blue	Cct5	chaperonin containing Tcp1, subunit 5 (epsilon)	0.021589	0.0311029	0.049155	0.115316	NM_007637
A_55_P2052062	Blue	Cd200	CD200 antigen	-0.0482819	-0.0675662	0.0204734	0.0498263	NM_001358443
A_55_P2016004	Blue	Cd22	CD22 antigen	0.178641	0.144344	0.112045	0.0474753	NM_001043317
A_51_P204740	Blue	Cd34	CD34 antigen	-0.223674	-0.206343	-0.234282	-0.139124	NM_133654
A_55_P2000224	Blue	Cd63	CD63 antigen	0.0418698	0.105875	0.0771404	0.0014331	NM_001282966
A_51_P199135	Blue	Cd83	CD83 antigen	-0.358387	-0.256016	-0.317786	-0.422853	NM_009856
A_55_P1966664	Blue	Cdc14b	CDC14 cell division cycle 14B	0.0911045	0.0793924	0.0142527	-0.112179	NM_172587
A_51_P508349	Blue	Cdc16	CDC16 cell division cycle 16	0.00336985	-0.0634562	0.085503	0.110563	NM_027276
A_52_P676406	Blue	Cdc37l1	cell division cycle 37-like 1	0.132778	0.260974	0.0995922	-0.015006	NM_025950
A_52_P573255	Blue	Cdc42ep1	CDC42 effector protein (Rho GTPase binding) 1	-1.38216	-1.31261	-1.41223	-1.56633	NM_027219
A_51_P408471	Blue	Cdipt	CDP-diacylglycerol--inositol 3-phosphatidyltransferase (phosphatidylinositol synthase)	-0.0494646	-0.0854536	-0.0243791	0.0438494	NM_026638
A_55_P2022658	Blue	Cdk11b	cyclin-dependent kinase 11B	-0.0838518	-0.155871	-0.0300865	0.0129328	NM_001347308
A_52_P199360	Blue	Cdk13	cyclin-dependent kinase 13	-0.0739632	-0.174931	-0.0642786	0.0046406	NM_027118
A_51_P506312	Blue	Cdkn2aipnl	CDKN2A interacting protein N-terminal like	-0.0589127	-0.0401215	-0.0282034	-0.007771	NM_029976
A_52_P450835	Blue	Cdpf1	cysteine rich, DPF motif domain containing 1	-0.159176	-0.197933	-0.126771	-0.0785556	NM_197998
A_55_P2720695	Blue	Celf2	CUGBP, Elav-like family member 2	-0.0236526	-0.00868658	-0.00123737	-0.201623	ENSMUST00000182749.1
A_52_P243542	Blue	Celf2	CUGBP, Elav-like family member 2	0.00554988	-0.0319181	0.0179553	0.0598245	NM_001347094
A_55_P2179587	Blue	Celsr3	cadherin, EGF LAG seven-pass G-type receptor 3	0.166521	0.169385	0.167166	0.149481	NM_001359572
A_52_P262250	Blue	Cenpb	centromere protein B	0.00302	-0.0336211	0.0095488	0.0822589	NM_007682
A_51_P160344	Blue	Cenpv	centromere protein V	-0.00678708	-0.00606037	0.0219138	0.0683434	NM_028448
A_51_P149313	Blue	Cep63	centrosomal protein 63	-0.980673	-0.97977	-1.01811	-1.04779	NM_001081122
A_51_P521125	Blue	Cfap36	cilia and flagella associated protein 36	-0.177061	-0.217352	-0.171828	-0.318546	NM_025740
A_55_P2009066	Blue	Cfap74	cilia and flagella associated protein 74	0.62246	0.595998	0.600574	0.392089	NM_001166029
A_51_P446978	Blue	Cfdp1	craniofacial development protein 1	-0.139084	-0.113774	-0.115747	-0.0647249	NM_011801
A_52_P309381	Blue	Cfh	complement component factor h	-0.374294	-0.351873	-0.410853	-0.46596	NM_009888
A_55_P1974788	Blue	Cfl1	cofilin 1, non-muscle	0.0101035	0.0255492	0.03457	0.115204	NM_007687
A_66_P115627	Blue	Champ1	chromosome alignment maintaining phosphoprotein 1	0.0419085	0.0347731	0.00967621	0.150483	NM_001363455
A_51_P329251	Blue	Chchd1	coiled-coil-helix-coiled-coil-helix domain containing 1	0.0897381	0.0564397	0.156808	0.223239	NM_025366
A_55_P2507476	Blue	Chd6	chromodomain helicase DNA binding protein 6	-0.113622	-0.0513265	-0.119461	-0.158082	NM_173368
A_51_P155345	Blue	Chmp2a	charged multivesicular body protein 2A	0.125025	0.0491989	0.11565	0.229878	NM_026885
A_66_P131374	Blue	Chmp3	charged multivesicular body protein 3	-0.100409	-0.0782202	-0.256074	-0.447543	NM_001361405
A_51_P223363	Blue	Chmp3	charged multivesicular body protein 3	-0.100566	-0.152395	-0.100266	-0.012362	NM_025783
A_51_P335758	Blue	Chn1	chimerin 1	0.0157626	-0.122176	-0.0112216	0.0935919	NM_029716
A_52_P118310	Blue	Chn1	chimerin 1	-0.0334305	-0.115501	-0.00096245	0.0506132	NM_175752
A_55_P1987912	Blue	Chpf2	chondroitin polymerizing factor 2	-0.00401068	-0.0598569	0.053987	0.11158	NM_133913
A_55_P2055262	Blue	Chrm1	cholinergic receptor, muscarinic 1, CNS	0.299762	0.331255	0.382239	0.444222	NM_001112697
A_52_P510647	Blue	Chtop	chromatin target of PRMT1	-0.0193897	-0.0363632	0.00585222	0.019176	NM_023215
A_51_P495049	Blue	Ckmt1	creatine kinase, mitochondrial 1, ubiquitous	0.497697	0.49021	0.501246	0.581709	NM_009897
A_55_P2738062	Blue	Clasp2	CLIP associating protein 2	-0.101751	-0.0191373	-0.0284547	0.0991343	ENSMUST00000214860.1
A_52_P19016	Blue	Clasrp	CLK4-associating serine/arginine rich protein	-0.146615	-0.0736804	-0.161584	-0.234039	NM_016680
A_51_P456465	Blue	Cldn10	claudin 10	-0.133435	-0.137893	-0.0740833	-0.269248	NM_021386
A_51_P446477	Blue	Cldnd1	claudin domain containing 1	-0.461086	-0.423911	-0.562106	-0.636751	NM_171826
A_55_P2167537	Blue	Clec18a	C-type lectin domain family 18, member A	-0.437074	-0.349619	-0.334385	-0.234042	NM_181549
A_51_P127681	Blue	Clic4	chloride intracellular channel 4 (mitochondrial)	-0.228335	-0.0278718	-0.182083	-0.345813	NM_013885
A_51_P288906	Blue	Clip1	CAP-GLY domain containing linker protein 1	0.0263615	0.0082321	0.0619831	0.121466	NM_019765
A_51_P365468	Blue	Clpb	ClpB caseinolytic peptidase B	0.180657	0.166527	0.197278	0.213059	NM_009191
A_51_P139021	Blue	Clpp	caseinolytic mitochondrial matrix peptidase proteolytic subunit	-0.026961	-0.0384405	-0.0211046	-0.0844428	NM_017393
A_55_P2792819	Blue	Clstn1	calsyntenin 1	-0.0692523	-0.0232689	0.0595014	0.192019	NM_023051
A_51_P197321	Blue	Clta	clathrin, light polypeptide (Lca)	-0.0135128	-0.0446244	-0.00914603	0.00877927	NM_016760
A_52_P82362	Blue	Cluap1	clusterin associated protein 1	0.0514064	0.00919292	0.0162225	-0.0756955	NM_029738
A_51_P304527	Blue	Cluap1	clusterin associated protein 1	0.0131602	-0.0333171	-0.00986532	0.106404	NM_029738
A_51_P438924	Blue	Cmtm5	CKLF-like MARVEL transmembrane domain containing 5	0.0305092	0.124935	0.130495	-0.100033	NM_026066
A_51_P315077	Blue	Cnep1r1	CTD nuclear envelope phosphatase 1 regulatory subunit 1	-0.0193708	-0.0262801	-0.0234563	0.0381034	NM_029074
A_51_P424471	Blue	Cnih3	cornichon family AMPA receptor auxiliary protein 3	-0.0936231	-0.179014	-0.0452604	0.0785332	NM_028408
A_55_P2040863	Blue	Cnn3	calponin 3, acidic	0.0038137	0.0524015	0.0821113	-0.0684796	NM_028044
A_55_P2121945	Blue	Cnot6l	CCR4-NOT transcription complex, subunit 6-like	0.141182	0.0720561	0.103815	0.190207	NM_001285511
A_51_P232901	Blue	Cnp	2',3'-cyclic nucleotide 3' phosphodiesterase	-0.15551	-0.0686231	-0.268854	-0.325962	NM_009923
A_55_P2096933	Blue	Cntln	centlein, centrosomal protein	-0.269305	-0.32496	-0.26092	-0.460402	NM_177385
A_51_P298486	Blue	Cog6	component of oligomeric golgi complex 6	0.002347	-0.0277891	-0.0101395	0.0731249	NM_026225
A_55_P2128153	Blue	Col6a1	collagen, type VI, alpha 1	0.18875	0.201455	0.175167	0.162877	NM_009933
A_51_P353592	Blue	Commd4	COMM domain containing 4	-0.0480117	-0.101883	-0.04819	-0.0198316	NM_025417
A_52_P646705	Blue	Commd7	COMM domain containing 7	-0.0701563	-0.129797	0.0496308	0.0879332	NM_133850
A_52_P469381	Blue	Comtd1	catechol-O-methyltransferase domain containing 1	0.254239	0.225902	0.301946	0.355429	NM_026965
A_51_P109335	Blue	Copa	coatomer protein complex subunit alpha	0.0463452	0.0343603	0.0388722	0.0671955	NM_009938
A_55_P2807646	Blue	Copg1	coatomer protein complex, subunit gamma 1	0.169777	0.184979	0.171104	0.244789	NM_201244
A_51_P357422	Blue	Coprs	coordinator of PRMT5, differentiation stimulator	0.0744002	0.0769456	0.0715335	0.0880721	NM_025556
A_55_P2847596	Blue	Cops5	COP9 signalosome subunit 5	-0.132028	-0.207246	-0.0727494	-0.0413182	NM_013715
A_51_P161691	Blue	Coq7	demethyl-Q 7	0.708206	0.715116	0.750709	0.786884	NM_009940
A_51_P161682	Blue	Coq7	demethyl-Q 7	0.65202	0.596714	0.708268	0.738978	NM_009940
A_55_P2002963	Blue	Coro1a	coronin, actin binding protein 1A	0.0383493	0.0265286	-0.0105217	0.167796	NM_001301374
A_55_P2167323	Blue	Cort	cortistatin	-1.09997	-1.09898	-1.13177	-0.957384	NM_007745
A_51_P311540	Blue	Cox6a1	cytochrome c oxidase subunit 6A1	0.016197	-0.002249	0.038764	-0.068728	NM_007748
A_51_P517495	Blue	Cox8a	cytochrome c oxidase subunit 8A	0.07993	0.0771472	0.0509307	-0.020223	NM_007750
A_52_P535212	Blue	Cpeb3	cytoplasmic polyadenylation element binding protein 3	0.322699	0.396453	0.252328	0.142649	NM_198300
A_66_P130139	Blue	Cpeb4	cytoplasmic polyadenylation element binding protein 4	0.117666	0.22878	0.103287	-0.130812	NM_001290678
A_52_P272811	Blue	Cpsf1	cleavage and polyadenylation specific factor 1	-0.0254485	-0.00124434	0.0145733	0.0527957	NM_053193
A_51_P354333	Blue	Cpsf2	cleavage and polyadenylation specific factor 2	-0.116852	-0.156998	-0.0833032	-0.0052936	NM_016856
A_51_P479894	Blue	Cpsf3	cleavage and polyadenylation specificity factor 3	-0.0258518	-0.0295301	0.0210604	0.125788	NM_018813
A_51_P184217	Blue	Cr1l	complement component (3b/4b) receptor 1-like	-0.192974	-0.164394	-0.128751	-0.270274	NM_013499
A_52_P231714	Blue	Creb3	cAMP responsive element binding protein 3	0.0379913	-0.0796511	0.0599582	0.185633	NM_013497
A_55_P1965836	Blue	Crebbp	CREB binding protein	0.0401198	0.0651668	0.0126569	-0.0755771	NM_001025432
A_52_P541270	Blue	Crebl2	cAMP responsive element binding protein-like 2	0.222913	0.344156	0.187855	0.0820348	NM_177687
A_52_P387056	Blue	Creg2	cellular repressor of E1A-stimulated genes 2	-0.0499349	-0.0174393	0.0204111	0.111452	NM_170597
A_55_P2923810	Blue	Crkl	v-crk avian sarcoma virus CT10 oncogene homolog-like	0.203912	0.296499	0.177369	0.084153	NM_007764
A_55_P2112170	Blue	Crtc1	CREB regulated transcription coactivator 1	-0.0847559	-0.0573015	-0.0714674	-0.123162	NM_001004062
A_66_P128302	Blue	Cse1l	chromosome segregation 1-like (S. cerevisiae)	0.0541577	-0.0617509	-0.0508247	0.187229	NM_023565
A_51_P453856	Blue	Csnk1a1	casein kinase 1, alpha 1	-0.0235253	-0.076332	0.0105258	0.0611401	NM_146087
A_51_P221949	Blue	Csnk1g3	casein kinase 1, gamma 3	-0.0672312	-0.0924568	0.00796317	0.0315217	NM_152809
A_55_P2742555	Blue	Csnk2a2	casein kinase 2, alpha prime polypeptide	-0.0057511	-0.0126815	0.0093742	0.0780683	NM_009974
A_51_P373379	Blue	Csnk2b	casein kinase 2, beta polypeptide	0.00459648	0.0288857	0.0264757	0.123599	NM_009975
A_55_P2046744	Blue	Cspg5	chondroitin sulfate proteoglycan 5	0.0830459	0.0561743	0.119812	0.141402	NM_001166273
A_55_P2038007	Blue	Csrp1	cysteine and glycine-rich protein 1	-0.566169	-0.460529	-0.577213	-0.744785	NM_001360782
A_66_P116390	Blue	Cst3	cystatin C	0.216117	0.241363	0.213012	0.103391	NM_009976
A_51_P332201	Blue	Cst3	cystatin C	0.240612	0.288405	0.243287	0.103224	NM_009976
A_55_P2147641	Blue	Cstf1	cleavage stimulation factor, 3' pre-RNA, subunit 1	-0.0166948	-0.0943516	-0.0389936	0.0302928	NM_024199
A_51_P277767	Blue	Cstf1	cleavage stimulation factor, 3' pre-RNA, subunit 1	-0.147086	-0.212796	-0.0635748	-0.0321408	NM_024199
A_51_P222071	Blue	Ctdsp1	CTD (carboxy-terminal domain, RNA polymerase II, polypeptide A) small phosphatase 1	0.201636	0.198632	0.17938	0.046977	NM_153088
A_51_P251357	Blue	Ctps	cytidine 5'-triphosphate synthase	0.0109033	-0.0243197	0.106135	0.127325	NM_016748
A_51_P423981	Blue	Ctss	cathepsin S	-0.486075	-0.460256	-0.565548	-0.648033	NM_021281
A_52_P680870	Blue	Ctxn1	cortexin 1	-0.0451674	-0.021253	0.00177625	0.0864396	NM_183315
A_51_P403334	Blue	Cuedc2	CUE domain containing 2	-0.100655	-0.119384	-0.0774516	-0.0554409	NM_024192
A_51_P293753	Blue	Cul7	cullin 7	-0.0617407	-0.115569	-0.0131834	0.0229208	NM_025611
A_55_P2160387	Blue	Cxcl11	chemokine (C-X-C motif) ligand 11	-0.0976338	-0.0462627	-0.152001	-0.195391	NM_019494
A_51_P295610	Blue	Cyc1	cytochrome c-1	0.0303278	-0.0185068	0.0358546	0.123555	NM_025567
A_52_P82247	Blue	Cycs	cytochrome c, somatic	-0.155604	-0.220586	-0.0486277	-0.0165289	NM_007808
A_55_P2065866	Blue	Cygb	cytoglobin	0.361341	0.405213	0.368563	0.226716	NM_030206
A_52_P419162	Blue	Cyhr1	cysteine and histidine rich 1	-0.155196	-0.212086	-0.193859	-0.074774	NM_001276321
A_55_P2015277	Blue	Cyld	CYLD lysine 63 deubiquitinase	-0.0250194	-0.0287473	-0.0235565	-0.0455539	NM_001128171
A_51_P116813	Blue	Cyp17a1	cytochrome P450, family 17, subfamily a, polypeptide 1	-0.154845	-0.0354872	-0.2711	-0.340439	NM_007809
A_51_P457664	Blue	Cyp46a1	cytochrome P450, family 46, subfamily a, polypeptide 1	-0.119119	-0.141386	-0.0294118	0.0345874	NM_010010
A_51_P315595	Blue	CYTB	cytochrome b	-0.0944835	-0.0187105	-0.0985595	-0.179499	ENSMUST00000082421.1
A_55_P2504940	Blue	Cyth1	cytohesin 1	0.158043	0.186598	0.0602062	0.0306643	NM_011180
A_66_P105843	Blue	Cyth2	cytohesin 2	0.166432	0.158815	0.161303	0.257823	NM_011181
A_55_P1988113	Blue	Cyth2	cytohesin 2	0.0426851	0.0581421	0.0242218	0.0995411	NM_011181
A_55_P2332731	Blue	D130062J21Rik	RIKEN cDNA D130062J21 gene	0.522538	0.544467	0.55814	0.348567	AK051661
A_55_P1954820	Blue	D1Ertd622e	DNA segment, Chr 1, ERATO Doi 622, expressed	-0.162468	-0.205355	-0.150462	-0.0896116	NM_001355072
A_55_P2208260	Blue	D230019N24Rik	RIKEN cDNA D230019N24 gene	0.0133901	0.0371843	-0.0230575	0.138785	AK051927
A_55_P2035539	Blue	D3Ertd751e	DNA segment, Chr 3, ERATO Doi 751, expressed	0.186821	0.160568	0.124656	-0.0559986	NM_028667
A_52_P108021	Blue	D430042O09Rik	RIKEN cDNA D430042O09 gene	0.0624967	0.173386	0.0730157	-0.0398231	NM_001081022
A_55_P2934882	Blue	D730003I15Rik	RIKEN cDNA D730003I15 gene	0.225825	0.232611	0.219348	0.127249	NR_151547
A_55_P2742595	Blue	Daam1	dishevelled associated activator of morphogenesis 1	-0.00498792	0.0337456	0.0217694	-0.0326731	NM_001286452
A_55_P2177885	Blue	Dact3	dishevelled-binding antagonist of beta-catenin 3	0.0771133	0.131374	0.0683863	0.044079	NM_001081655
A_55_P2116924	Blue	Dbi	diazepam binding inhibitor	-0.285135	-0.271596	-0.32714	-0.434823	NM_001037999
A_51_P399697	Blue	Dbi	diazepam binding inhibitor	-0.313864	-0.373535	-0.377979	-0.521753	NM_001037999
A_55_P2195157	Blue	Dbn1	drebrin 1	0.0385702	0.0617864	0.0305603	0.114295	NM_001177371
A_55_P1997831	Blue	Dbndd1	dysbindin (dystrobrevin binding protein 1) domain containing 1	0.349137	0.387611	0.378332	0.304281	NM_028146
A_52_P189957	Blue	Dbnl	drebrin-like	0.0803149	0.0560935	0.162012	0.235684	NM_013810
A_55_P2032079	Blue	Dbp	D site albumin promoter binding protein	0.0284801	-0.0327028	0.0402207	0.108901	NM_016974
A_51_P180492	Blue	Dbp	D site albumin promoter binding protein	0.0147139	-0.0189371	-0.0241997	0.124817	NM_016974
A_55_P2026785	Blue	Dcaf1	DDB1 and CUL4 associated factor 1	0.0929709	0.075491	0.104921	0.0110378	NM_001015507
A_52_P109098	Blue	Dcaf7	DDB1 and CUL4 associated factor 7	-0.00969582	-0.0477169	-0.0677583	0.06687	NM_027946
A_66_P123954	Blue	Dctn6	dynactin 6	0.111236	0.0152908	0.0765415	0.183756	NM_001293759
A_52_P414420	Blue	Dcun1d1	DCN1, defective in cullin neddylation 1, domain containing 1 (S. cerevisiae)	-0.100035	-0.303208	-0.078475	0.0462504	NM_033623
A_52_P87210	Blue	Dcun1d5	DCN1, defective in cullin neddylation 1, domain containing 5 (S. cerevisiae)	-0.0122683	-0.037348	0.0157401	0.0664384	NM_029775
A_51_P307168	Blue	Ddah1	dimethylarginine dimethylaminohydrolase 1	-0.0419292	0.0466528	-0.0418176	-0.129421	NM_026993
A_66_P116848	Blue	Ddr1	discoidin domain receptor family, member 1	-0.216855	-0.165599	-0.120055	-0.303267	NM_007584
A_52_P94256	Blue	Ddx24	DEAD (Asp-Glu-Ala-Asp) box polypeptide 24	0.0599199	0.103936	0.0206484	-0.0541988	NM_020494
A_51_P138772	Blue	Ddx27	DEAD (Asp-Glu-Ala-Asp) box polypeptide 27	0.0757523	0.108691	0.0886288	0.225775	NM_153065
A_55_P2076797	Blue	Ddx5	DEAD (Asp-Glu-Ala-Asp) box polypeptide 5	-0.0395124	0.0257085	-0.041929	-0.14536	NM_007840
A_55_P1990663	Blue	Ddx5	DEAD (Asp-Glu-Ala-Asp) box polypeptide 5	0.0458114	0.0483692	0.0419042	-0.020222	NM_007840
A_66_P118023	Blue	Ddx56	DEAD (Asp-Glu-Ala-Asp) box polypeptide 56	0.087986	0.0397262	0.0765562	0.118417	NM_026538
A_55_P2159189	Blue	Decr1	2,4-dienoyl CoA reductase 1, mitochondrial	-0.133487	-0.0359893	-0.076982	-0.199785	NM_026172
A_55_P2081585	Blue	Dennd5b	DENN/MADD domain containing 5B	0.122715	0.0424998	0.137985	0.202919	NM_177192
A_55_P2493418	Blue	Desi1	desumoylating isopeptidase 1	-0.0234447	0.0486386	0.0249847	-0.0745806	NM_134095
A_51_P410744	Blue	Dgke	diacylglycerol kinase, epsilon	-0.608226	-0.722496	-0.60236	-0.52363	NM_019505
A_51_P482711	Blue	Dhcr24	24-dehydrocholesterol reductase	-0.26915	-0.258722	-0.331811	-0.369675	NM_053272
A_55_P2031112	Blue	Dhps	deoxyhypusine synthase	-0.123578	-0.142713	-0.113239	-0.0117974	NM_001039514
A_66_P105927	Blue	Dhrs1	dehydrogenase/reductase (SDR family) member 1	-0.00305887	-0.00981848	0.00729992	0.114685	NM_026819
A_55_P1999314	Blue	Dhx33	DEAH (Asp-Glu-Ala-His) box polypeptide 33	0.0244405	0.023916	0.040281	0.0942876	NM_178367
A_51_P264527	Blue	Dipk1b	divergent protein kinase domain 1B	0.0695631	0.0919764	0.125727	0.25592	NM_019833
A_55_P2083609	Blue	Dkk3	dickkopf WNT signaling pathway inhibitor 3	-0.154039	-0.23342	-0.0824987	-0.0437407	NM_015814
A_51_P391805	Blue	Dkkl1	dickkopf-like 1	0.114328	0.156935	0.111137	0.350637	NM_015789
A_51_P184284	Blue	Dld	dihydrolipoamide dehydrogenase	0.034833	-0.0526133	-0.0277633	0.133189	NM_007861
A_55_P1957900	Blue	Dlg1	discs large MAGUK scaffold protein 1	0.0283928	0.105063	0.0123024	-0.111839	NM_007862
A_52_P89049	Blue	Dlg2	discs large MAGUK scaffold protein 2	0.0244975	-0.03822	0.00497663	0.139635	NM_011807
A_51_P402414	Blue	Dmac2	distal membrane arm assembly complex 2	-0.00553441	0.0130279	0.007653	0.0530507	NM_025504
A_51_P233788	Blue	Dmap1	DNA methyltransferase 1-associated protein 1	-0.0360281	-0.0544217	-0.0066131	0.0200459	NM_023178
A_52_P216600	Blue	Dmtn	dematin actin binding protein	-0.0313055	-0.0138466	-0.0488207	0.0887955	NM_013514
A_55_P2013414	Blue	Dmwd	dystrophia myotonica-containing WD repeat motif	-0.220065	-0.202001	-0.181854	-0.139502	NM_010058
A_55_P2483441	Blue	Dnajb11	DnaJ heat shock protein family (Hsp40) member B11	-0.202429	-0.175929	-0.142357	-0.0620837	NM_001190804
A_52_P92302	Blue	Dnajb12	DnaJ heat shock protein family (Hsp40) member B12	-0.0553625	-0.10515	0.000756475	0.043915	ENSMUST00000146590.7
A_52_P117536	Blue	Dnajc16	DnaJ heat shock protein family (Hsp40) member C16	-0.145751	-0.0880644	-0.0768959	-0.00623632	AK122407
A_55_P2490559	Blue	Dnajc21	DnaJ heat shock protein family (Hsp40) member C21	-0.0484772	0.00852872	0.0180912	0.141798	NM_030046
A_52_P73703	Blue	Dnajc27	DnaJ heat shock protein family (Hsp40) member C27	0.111313	0.125997	0.0991114	0.0894907	NM_153082
A_66_P131277	Blue	Dnajc8	DnaJ heat shock protein family (Hsp40) member C8	-0.164658	-0.28175	-0.110992	0.164832	NM_172400
A_55_P2079175	Blue	Dnm1	dynamin 1	0.0218336	0.0293104	-0.0182445	0.155306	NM_001301737
A_52_P476357	Blue	Dnpep	aspartyl aminopeptidase	-0.26401	-0.258718	-0.230513	-0.184788	NM_016878
A_51_P500424	Blue	Dnttip1	deoxynucleotidyltransferase, terminal, interacting protein 1	0.0274224	0.0221515	0.0201669	0.113374	NM_133763
A_52_P589391	Blue	Doc2a	double C2, alpha	0.032114	0.157322	0.164356	0.342657	NM_010069
A_55_P2143494	Blue	Doc2b	double C2, beta	-0.176268	-0.0775855	-0.145858	-0.254752	NM_007873
A_55_P2794361	Blue	Dock1	dedicator of cytokinesis 1	-0.00772884	-0.0611889	-0.0793888	-0.234197	NM_001033420
A_51_P345902	Blue	Dohh	deoxyhypusine hydroxylase/monooxygenase	-0.0373225	-0.0397851	-0.0326831	0.0003398	NM_133964
A_51_P284966	Blue	Dolk	dolichol kinase	-0.0303951	-0.109498	-0.00833368	0.096003	NM_177648
A_55_P2109354	Blue	Dot1l	DOT1-like, histone H3 methyltransferase (S. cerevisiae)	0.0811364	0.104773	0.0690477	0.150297	NM_199322
A_51_P103745	Blue	Dpp6	dipeptidylpeptidase 6	0.307399	0.447148	0.349957	0.219695	NM_010075
A_55_P2491404	Blue	Dpp7	dipeptidylpeptidase 7	-0.0045703	0.0059888	-0.0052808	-0.0576775	NM_031843
A_51_P185103	Blue	Dpy30	dpy-30, histone methyltransferase complex regulatory subunit	0.159814	0.0787685	0.167594	0.241868	NM_024428
A_55_P2147736	Blue	Dpysl4	dihydropyrimidinase-like 4	0.0529258	0.122825	0.133207	0.203648	NM_011993
A_51_P459350	Blue	Dstn	destrin	-0.107743	-0.231895	-0.0836861	-0.0032199	NM_019771
A_55_P1978576	Blue	Dtx2	deltex 2, E3 ubiquitin ligase	0.332228	0.34656	0.28383	0.204049	NM_001256096
A_51_P134776	Blue	Dusp12	dual specificity phosphatase 12	0.414646	0.292054	0.421627	0.492205	NM_023173
A_55_P2063216	Blue	Dusp14	dual specificity phosphatase 14	-0.231216	-0.192883	-0.15179	-0.0360639	NM_019819
A_51_P249793	Blue	Dusp28	dual specificity phosphatase 28	0.124197	0.130585	0.12416	0.0872734	NM_175118
A_51_P354698	Blue	Dync1h1	dynein cytoplasmic 1 heavy chain 1	0.0521445	0.04032	0.0677086	0.167411	NM_030238
A_66_P125921	Blue	Dync1li1	dynein cytoplasmic 1 light intermediate chain 1	-0.0120306	0.0100155	0.0254831	0.119514	ENSMUST00000047404.6
A_51_P229875	Blue	E330009J07Rik	RIKEN cDNA E330009J07 gene	0.183851	0.140168	0.140454	0.237162	NM_001356375
A_52_P472799	Blue	Ecd	ecdysoneless cell cycle regulator	-0.0381017	-0.0913835	0.00527622	0.0717234	NM_027475
A_55_P2181341	Blue	Ecel1	endothelin converting enzyme-like 1	0.125937	-0.00262455	-0.132275	-0.493045	NM_001277925
A_66_P118769	Blue	Ech1	enoyl coenzyme A hydratase 1, peroxisomal	0.00836995	-0.00089785	-0.0357309	-0.0847849	NM_016772
A_55_P2491848	Blue	Eci2	enoyl-Coenzyme A delta isomerase 2	-0.150127	-0.23067	-0.152143	-0.0928962	NM_011868
A_55_P1997991	Blue	Ecpas	Ecm29 proteasome adaptor and scaffold	-0.386043	-0.382374	-0.384208	-0.426819	NM_172381
A_55_P2039611	Blue	Eed	embryonic ectoderm development	0.149466	0.1353	0.178184	0.208938	NM_021876
A_51_P118765	Blue	Eef1a1	eukaryotic translation elongation factor 1 alpha 1	-0.0548811	-0.0388261	-0.0688639	-0.13946	NM_010106
A_51_P376149	Blue	Eef1akmt1	EEF1A alpha lysine methyltransferase 1	-2.16184	-2.08883	-2.11522	-1.95475	NM_026526
A_55_P1994648	Blue	Eef1d	eukaryotic translation elongation factor 1 delta (guanine nucleotide exchange protein)	-0.0376828	-0.0603117	-0.0509665	-0.109146	NM_029663
A_55_P1988070	Blue	Eef1g	eukaryotic translation elongation factor 1 gamma	-0.0175271	-0.0644297	-0.0818782	0.0673298	NM_026007
A_55_P2918070	Blue	Eef2	eukaryotic translation elongation factor 2	-0.105258	-0.146006	-0.0735561	-0.0575991	NM_007907
A_55_P2848397	Blue	Efhd2	EF hand domain containing 2	-0.85413	-0.832617	-0.83632	-0.7569	NM_025994
A_66_P134217	Blue	Efna5	ephrin A5	-0.292249	-0.242932	-0.222011	-0.100435	NM_207654
A_52_P495565	Blue	Efnb3	ephrin B3	0.0552023	0.0661476	0.0483072	-0.153847	NM_007911
A_55_P1993493	Blue	Efr3a	EFR3 homolog A	0.048427	-0.00293785	0.032946	0.232121	NM_001356582
A_55_P2506125	Blue	Eftud2	elongation factor Tu GTP binding domain containing 2	-0.0388458	-0.0770395	-0.0265205	0.00519867	NM_001109995
A_55_P2787986	Blue	Egr3	early growth response 3	0.00560647	-0.0200045	0.0687579	0.150935	NM_001289925
A_51_P222475	Blue	Ehbp1l1	EH domain binding protein 1-like 1	0.0516974	0.0551345	0.076618	0.161187	NM_053252
A_51_P360918	Blue	Ehd3	EH-domain containing 3	0.163562	0.241136	0.276263	0.367897	NM_020578
A_55_P2810243	Blue	Eid2	EP300 interacting inhibitor of differentiation 2	0.0442655	-0.0373022	0.153886	0.235116	NM_198425
A_51_P229816	Blue	Eif2b2	eukaryotic translation initiation factor 2B, subunit 2 beta	0.0261204	-0.0812223	0.0181964	0.0916998	NM_145445
A_55_P2798969	Blue	Eif2d	eukaryotic translation initiation factor 2D	0.118224	0.104612	0.156355	0.207163	NM_001136070
A_51_P371162	Blue	Eif3b	eukaryotic translation initiation factor 3, subunit B	0.0139288	0.0307022	0.015637	0.106582	NM_133916
A_55_P2016351	Blue	Eif3c	eukaryotic translation initiation factor 3, subunit C	-0.0293596	-0.0431829	-0.00363125	0.0297482	NM_146200
A_51_P489229	Blue	Eif3g	eukaryotic translation initiation factor 3, subunit G	-0.0844956	-0.120754	0.0116604	0.0387277	NM_016876
A_55_P2734057	Blue	Eif4g1	eukaryotic translation initiation factor 4, gamma 1	0.0526297	0.0607893	0.0489037	0.0959818	NM_001304432
A_51_P306066	Blue	Eif4g2	eukaryotic translation initiation factor 4, gamma 2	-0.118851	-0.0888934	-0.0994439	0.0431227	NM_013507
A_55_P1974582	Blue	Eif4h	eukaryotic translation initiation factor 4H	-0.139249	-0.116942	-0.111625	-0.0274462	NM_033561
A_55_P2045066	Blue	Eif5a	eukaryotic translation initiation factor 5A	-0.00123598	-0.0444288	0.00261312	0.156761	NM_001166589
A_55_P1989013	Blue	Eif6	eukaryotic translation initiation factor 6	0.0547267	0.0314027	0.0318377	0.0793192	NM_010579
A_52_P649236	Blue	Elac2	elaC ribonuclease Z 2	0.041451	-0.00510742	0.0305219	0.0714069	NM_001362982
A_55_P2034097	Blue	Elavl1	ELAV (embryonic lethal, abnormal vision)-like 1 (Hu antigen R)	-0.066057	0.070247	-0.0308654	-0.158851	NM_010485
A_55_P2734907	Blue	Elf2	E74-like factor 2	0.0334973	0.0457968	-0.0445648	0.298715	NM_001356358
A_55_P1954986	Blue	Elk1	ELK1, member of ETS oncogene family	-0.00811212	0.0578114	-0.0346571	-0.0957681	NM_007922
A_55_P1982533	Blue	Elovl4	elongation of very long chain fatty acids (FEN1/Elo2, SUR4/Elo3, yeast)-like 4	-0.0824123	-0.117547	-0.0816026	0.00872183	NM_148941
A_51_P505493	Blue	Elovl5	ELOVL family member 5, elongation of long chain fatty acids (yeast)	0.386862	0.413077	0.402545	0.242666	NM_134255
A_51_P114878	Blue	Elp1	elongator complex protein 1	0.0726986	-0.0152512	0.141537	0.186633	NM_026079
A_55_P2122314	Blue	Emc1	ER membrane protein complex subunit 1	0.145558	0.181777	0.151829	0.102321	NM_146157
A_51_P420100	Blue	Emc2	ER membrane protein complex subunit 2	-0.240394	-0.340015	-0.240439	-0.175061	NM_025736
A_55_P1965757	Blue	Eme2	essential meiotic structure-specific endonuclease subunit 2	-0.30271	-0.330349	-0.239094	-0.214561	NM_001163102
A_55_P2113673	Blue	Eml1	echinoderm microtubule associated protein like 1	0.103002	0.0898314	0.114916	0.12828	NM_001043335
A_51_P349073	Blue	Endog	endonuclease G	-0.0755363	-0.175526	-0.0445886	0.0153727	NM_007931
A_55_P1954925	Blue	Endov	endonuclease V	0.075964	0.111832	0.032185	-0.0454003	NM_177394
A_55_P1958097	Blue	Eno1	enolase 1, alpha non-neuron	-0.137003	-0.128675	-0.138906	-0.0854172	NM_023119
A_55_P2087561	Blue	Eno1b	enolase 1B, retrotransposed	-0.158519	-0.140171	-0.0987437	-0.0295965	NM_001025388
A_55_P1986998	Blue	Enoph1	enolase-phosphatase 1	-0.0796648	-0.0835633	-0.0504879	-0.0207458	NM_026421
A_55_P2728673	Blue	Enpp5	ectonucleotide pyrophosphatase/phosphodiesterase 5	0.0231169	-0.0237734	-0.0143559	-0.14461	NM_032003
A_55_P1957419	Blue	Ensa	endosulfine alpha	0.0631557	-0.107526	0.0686001	0.156872	NM_019561
A_55_P1977968	Blue	Epb41	erythrocyte membrane protein band 4.1	0.0879185	0.0768979	0.0687401	-0.0518701	NM_183428
A_55_P1992745	Blue	Epb41l1	erythrocyte membrane protein band 4.1 like 1	0.00361065	0.0758877	0.0458327	-0.0656014	NM_001368800
A_51_P380986	Blue	Epc1	enhancer of polycomb homolog 1	0.121041	0.0709303	0.0975826	0.161847	NM_007935
A_55_P2062921	Blue	Epha5	Eph receptor A5	-0.13112	-0.212399	-0.0699668	-0.0268674	ENSMUST00000113399.5
A_55_P1980883	Blue	Ephb6	Eph receptor B6	-0.174208	-0.113162	-0.110547	0.0505664	NM_001146351
A_55_P2074694	Blue	Ephx4	epoxide hydrolase 4	0.0236645	-0.101754	0.03539	0.16531	NM_001001804
A_51_P264835	Blue	Epn2	epsin 2	0.373252	0.329227	0.275098	0.178357	NM_010148
A_51_P435339	Blue	Epor	erythropoietin receptor	0.478902	0.39404	0.495406	0.5346	NM_010149
A_55_P2800817	Blue	Eprs	glutamyl-prolyl-tRNA synthetase	-0.223821	-0.225075	-0.214376	-0.172775	NM_001357474
A_55_P2483133	Blue	Eps15	epidermal growth factor receptor pathway substrate 15	-0.129223	-0.134546	-0.0903576	-0.0606096	NM_007943
A_55_P2744940	Blue	Erbin	Erbb2 interacting protein	0.272328	0.459596	0.188605	-0.0238097	NM_001005868
A_51_P390397	Blue	Ercc1	excision repair cross-complementing rodent repair deficiency, complementation group 1	-0.0822193	-0.106421	-0.0709888	0.0195864	NM_007948
A_51_P210082	Blue	Ercc4	excision repair cross-complementing rodent repair deficiency, complementation group 4	0.0197544	0.0521307	0.00345998	-0.0919046	NM_015769
A_51_P249414	Blue	Ess2	ess-2 splicing factor	0.122127	0.129927	0.115353	0.253131	NM_022408
A_55_P2143885	Blue	Etl4	enhancer trap locus 4	0.155368	0.0369079	0.117656	0.264274	NM_001369134
A_52_P658122	Blue	Ets2	E26 avian leukemia oncogene 2, 3' domain	0.189269	0.06171	0.157707	0.31884	NM_011809
A_66_P135185	Blue	Etv1	ets variant 1	-0.172128	-0.175895	-0.117834	0.0134296	NM_007960
A_55_P2037454	Blue	Etv5	ets variant 5	-0.0103992	0.102083	0.124951	0.25533	NM_001358428
A_55_P2017759	Blue	Evi2a	ecotropic viral integration site 2a	-0.0249903	0.000954425	-0.158165	-0.336023	NM_001033711
A_55_P2037101	Blue	Exoc2	exocyst complex component 2	0.0404396	0.0258827	0.128058	0.158899	NM_001360093
A_55_P1997415	Blue	Exoc6b	exocyst complex component 6B	-0.118138	-0.123094	-0.0973864	-0.0789299	NM_177077
A_52_P322544	Blue	Exoc8	exocyst complex component 8	0.0452478	0.0159195	0.0934084	0.150552	NM_198103
A_55_P2034740	Blue	Exosc2	exosome component 2	-0.0067165	0.0441065	-0.0672235	-0.0867965	NM_144886
A_52_P195922	Blue	Exosc6	exosome component 6	0.176258	0.185922	0.209105	0.342871	NM_028274
A_55_P1971249	Blue	Eya3	EYA transcriptional coactivator and phosphatase 3	0.055264	0.0355697	0.164558	0.192353	NM_010166
A_55_P2796695	Blue	Fa2h	fatty acid 2-hydroxylase	-0.209567	-0.066166	-0.163979	-0.323188	NM_178086
A_51_P464029	Blue	Fads3	fatty acid desaturase 3	0.0335579	0.0898323	0.111689	0.16156	NM_021890
A_51_P475613	Blue	Fahd2a	fumarylacetoacetate hydrolase domain containing 2A	0.278404	0.264565	0.293801	0.410633	NM_029629
A_52_P611754	Blue	Fam104a	family with sequence similarity 104, member A	0.0326089	0.0167561	0.0229321	0.0581055	NM_138598
A_65_P06029	Blue	Fam171b	family with sequence similarity 171, member B	-0.0179731	-0.0834658	-0.0329267	0.122872	NM_175514
A_51_P158678	Blue	Fam181b	family with sequence similarity 181, member B	0.307501	0.391932	0.278908	0.180303	NM_021427
A_51_P372522	Blue	Fam189b	family with sequence similarity 189, member B	0.129688	0.14078	0.132784	0.203744	NM_001014995
A_51_P407879	Blue	Fam193b	family with sequence similarity 193, member B	-0.00846628	0.121236	0.0692553	-0.0898671	NM_145382
A_55_P2499244	Blue	Fam210b	family with sequence similarity 210, member B	-0.0781443	-0.0689919	-0.053654	-0.182647	NM_025912
A_51_P177984	Blue	Fam234a	family with sequence similarity 234, member A	-0.0348585	0.0748227	-0.0107286	-0.139996	NM_207217
A_51_P308029	Blue	Fam241b	family with sequence similarity 241, member B	0.0379923	-0.000301625	0.0165766	0.123915	NM_027251
A_52_P549977	Blue	Fam32a	family with sequence similarity 32, member A	1.49902	1.46009	1.56004	1.57825	NM_026455
A_55_P2078474	Blue	Fam50a	family with sequence similarity 50, member A	0.177914	0.173414	0.190629	0.143053	NM_138607
A_52_P107225	Blue	Fam81a	family with sequence similarity 81, member A	-0.341139	-0.277158	-0.217491	-0.0391132	NM_029784
A_51_P221510	Blue	Fam81a	family with sequence similarity 81, member A	-0.0422211	-0.0680809	-0.0994816	0.0380306	NM_029784
A_52_P527463	Blue	Fam91a1	family with sequence similarity 91, member A1	0.0726093	0.0652985	0.0438656	0.191351	NM_145959
A_52_P656867	Blue	Fam98b	family with sequence similarity 98, member B	0.0209761	0.0109911	0.0368805	-0.0230551	NM_026620
A_55_P1953796	Blue	Fam98c	family with sequence similarity 98, member C	0.0345659	0.0594024	0.063076	0.0933818	NM_001146023
A_51_P476851	Blue	Fance	Fanconi anemia, complementation group E	-0.169088	-0.181818	-0.176529	-0.136877	NM_001163819
A_52_P112791	Blue	Far1	fatty acyl CoA reductase 1	0.0483234	0.0703065	-0.0127404	-0.12702	NM_001360668
A_55_P2076984	Blue	Farp1	FERM, RhoGEF (Arhgef) and pleckstrin domain protein 1 (chondrocyte-derived)	-0.135961	-0.00764728	-0.129308	-0.234656	NM_134082
A_51_P321126	Blue	Fasn	fatty acid synthase	0.0847058	0.0656188	0.0866215	0.109754	NM_007988
A_51_P178761	Blue	Fau	Finkel-Biskis-Reilly murine sarcoma virus (FBR-MuSV) ubiquitously expressed (fox derived)	0.0568188	0.0590352	0.0549668	-0.0450832	NM_007990
A_55_P2872587	Blue	Fbxl14	F-box and leucine-rich repeat protein 14	0.196336	0.192434	0.189932	0.146067	NM_133940
A_55_P2096834	Blue	Fbxl19	F-box and leucine-rich repeat protein 19	0.138865	0.0974262	0.154978	0.19949	ENSMUST00000186116.6
A_55_P2170847	Blue	Fbxo27	F-box protein 27	-0.177878	-0.360902	-0.204617	-0.0404399	NM_001355157
A_55_P2018949	Blue	Fbxo7	F-box protein 7	-0.147371	-0.146076	-0.153693	-0.209018	NM_153195
A_51_P405476	Blue	Fcer1g	Fc receptor, IgE, high affinity I, gamma polypeptide	-0.392819	-0.354935	-0.429081	-0.544539	NM_010185
A_55_P1966804	Blue	Fdps	farnesyl diphosphate synthetase	-0.0388429	-0.0846709	-0.0301216	-0.0042942	NM_001253751
A_66_P136787	Blue	Fez1	fasciculation and elongation protein zeta 1 (zygin I)	0.00647255	-0.0148211	-0.00998975	0.0394306	NM_001357610
A_66_P102903	Blue	Fez1	fasciculation and elongation protein zeta 1 (zygin I)	-0.124717	-0.147643	-0.0684177	0.012224	NM_001357610
A_51_P126337	Blue	Fgf12	fibroblast growth factor 12	-0.0763269	-0.137766	0.0201183	0.0891746	NM_183064
A_55_P2139809	Blue	Fgf13	fibroblast growth factor 13	0.00342395	-0.00162485	-0.0172383	-0.0935152	NM_001290414
A_55_P2015994	Blue	Fgf9	fibroblast growth factor 9	-1.31104	-1.30485	-1.25708	-1.183	NM_013518
A_55_P2044104	Blue	Fgfr1op	Fgfr1 oncogene partner	0.120193	0.171226	0.173874	0.0210099	NM_001197046
A_51_P140237	Blue	Fhl2	four and a half LIM domains 2	-0.0471289	-0.255642	0.0217969	0.165065	NM_010212
A_55_P2088018	Blue	Fhod3	formin homology 2 domain containing 3	-0.0209391	-0.0500596	0.107867	0.206075	NM_175276
A_52_P427992	Blue	Fibp	fibroblast growth factor (acidic) intracellular binding protein	-0.0105103	-0.00821757	-0.00764638	0.0685541	NM_021438
A_52_P290152	Blue	Firre	functional intergenic repeating RNA element	0.0447319	-0.0195239	-0.0232527	-0.113026	NR_015505
A_51_P293781	Blue	Fkbp1b	FK506 binding protein 1b	0.286527	0.311949	0.405793	0.504473	NM_016863
A_52_P531175	Blue	Fkbp3	FK506 binding protein 3	-0.27267	-0.277225	-0.231835	-0.198914	NM_013902
A_55_P2913498	Blue	Fkrp	fukutin related protein	-0.114349	-0.125834	-0.137534	-0.0875399	NM_173430
A_55_P2056140	Blue	Flad1	flavin adenine dinucleotide synthetase 1	0.026056	0.00617	0.0031869	0.07956	NM_001362376
A_66_P131228	Blue	Flot1	flotillin 1	-0.203643	-0.182944	-0.102274	0.142612	NM_008027
A_51_P423091	Blue	Flot1	flotillin 1	0.0166285	0.0318405	0.0403292	0.142131	NM_008027
A_55_P2110910	Blue	Flrt1	fibronectin leucine rich transmembrane protein 1	-0.0555324	-0.0818977	-0.0736694	-0.0273094	NM_201411
A_55_P2823989	Blue	Flrt2	fibronectin leucine rich transmembrane protein 2	-0.134413	-0.220919	-0.157123	-0.0380547	NM_201518
A_55_P2907570	Blue	Fmn2	formin 2	-0.416696	-0.443851	-0.425025	-0.381333	NM_019445
A_55_P2005859	Blue	Fn3k	fructosamine 3 kinase	-0.112226	-0.113168	-0.0740561	0.0465827	NM_022014
A_55_P2497119	Blue	Fnbp1	formin binding protein 1	-0.0180002	0.0515513	-0.0113826	-0.060391	NM_001355105
A_55_P2082961	Blue	Fnbp1l	formin binding protein 1-like	-0.169962	-0.0987442	-0.0336435	0.0891382	NM_001114665
A_52_P658644	Blue	Fnip1	folliculin interacting protein 1	-0.108518	-0.196086	-0.0477404	-0.0093627	NM_173753
A_55_P2910184	Blue	Fos	FBJ osteosarcoma oncogene	1.80088	1.97591	1.6178	1.55647	NM_010234
A_55_P2803815	Blue	Fosl2	fos-like antigen 2	0.839092	0.802175	0.795776	0.915091	NM_008037
A_55_P2808254	Blue	Frmpd1	FERM and PDZ domain containing 1	0.0990706	0.146507	0.0155706	-0.0534601	NM_001081172
A_55_P2330435	Blue	Frrs1l	ferric-chelate reductase 1 like	-0.0683171	-0.11881	-0.0251424	0.128234	ENSMUST00000053681.5
A_55_P2092252	Blue	Frrs1l	ferric-chelate reductase 1 like	-1.03942	-1.093	-1.0127	-0.932026	NM_001142965
A_52_P49601	Blue	Fth1	ferritin heavy polypeptide 1	-0.22647	-0.192534	-0.173222	-0.324235	NM_010239
A_55_P1975210	Blue	Fubp3	far upstream element (FUSE) binding protein 3	-0.0856242	0.027185	-0.0533824	-0.170475	NM_001033389
A_66_P127144	Blue	Fuca1	fucosidase, alpha-L- 1, tissue	0.0449292	0.0187375	0.00399185	-0.0236228	NM_024243
A_55_P1987231	Blue	Fuom	fucose mutarotase	0.0188554	0.0497058	0.00536938	0.126237	NM_001286217
A_65_P12251	Blue	Fut9	fucosyltransferase 9	0.0925545	0.0766453	0.134141	0.279307	NM_010243
A_55_P2137937	Blue	Fxyd1	FXYD domain-containing ion transport regulator 1	-0.140649	-0.0693626	-0.0357237	-0.257414	NM_052992
A_52_P265666	Blue	Fyco1	FYVE and coiled-coil domain containing 1	0.0375438	0.062511	0.0884881	-0.108428	ENSMUST00000183700.1
A_55_P2727060	Blue	Gabarapl1	gamma-aminobutyric acid (GABA) A receptor-associated protein-like 1	-0.0858191	-0.142065	-0.0587404	0.0455172	NM_020590
A_52_P377537	Blue	Gabra1	gamma-aminobutyric acid (GABA) A receptor, subunit alpha 1	-0.333445	-0.366929	-0.319907	-0.239324	NM_010250
A_51_P393124	Blue	Gabra4	gamma-aminobutyric acid (GABA) A receptor, subunit alpha 4	-0.0479722	0.0129323	-0.0937886	-0.130995	NM_010251
A_55_P1965694	Blue	Gabrg2	gamma-aminobutyric acid (GABA) A receptor, subunit gamma 2	0.31169	0.233789	0.274186	0.388364	NM_008073
A_65_P06804	Blue	Galt	galactose-1-phosphate uridyl transferase	0.0312705	0.0706048	0.0927605	0.190594	NM_001369142
A_55_P1994258	Blue	Gapdh	glyceraldehyde-3-phosphate dehydrogenase	-0.0936343	-0.121271	-0.0516018	0.00172775	NM_008084
A_55_P2114133	Blue	Garnl3	GTPase activating RANGAP domain-like 3	0.102444	0.0990374	0.123239	0.223196	NM_001355200
A_66_P121369	Blue	Gars	glycyl-tRNA synthetase	-0.245944	-0.247298	-0.174125	-0.0989938	NM_180678
A_55_P2845828	Blue	Gas5	growth arrest specific 5	-0.339206	-0.327755	-0.341425	-0.462357	NR_153812
A_55_P2740898	Blue	Gas5	growth arrest specific 5	-0.121803	-0.0888513	-0.077334	-0.208085	NR_153812
A_55_P1993128	Blue	Gas8	growth arrest specific 8	0.152575	0.0880742	0.234325	0.259001	NM_018855
A_51_P461319	Blue	Gatm	glycine amidinotransferase (L-arginine:glycine amidinotransferase)	-1.0883	-1.15448	-1.20495	-1.29632	NM_025961
A_55_P2109337	Blue	Gba2	glucosidase beta 2	0.0895135	0.0518034	0.0533321	0.138779	NM_172692
A_55_P2926210	Blue	Gbf1	golgi-specific brefeldin A-resistance factor 1	0.00140927	0.00233628	0.0213182	0.0486305	NM_178930
A_66_P109800	Blue	Gcsh	glycine cleavage system protein H (aminomethyl carrier)	0.0099594	0.0163881	0.0298149	-0.0848282	NM_026572
A_55_P2018549	Blue	Gcsh	glycine cleavage system protein H (aminomethyl carrier)	0.0931474	0.103178	0.0691824	0.0157099	NM_026572
A_66_P123666	Blue	Gdap1l1	ganglioside-induced differentiation-associated protein 1-like 1	-0.0515683	-0.0165551	-0.0311339	0.0250909	NM_144891
A_55_P2114898	Blue	Gdap2	ganglioside-induced differentiation-associated-protein 2	0.103565	0.0699298	0.134513	0.204095	NM_010269
A_51_P294515	Blue	Gde1	glycerophosphodiester phosphodiesterase 1	-0.164207	-0.144465	-0.12293	0.0097697	NM_019580
A_51_P391276	Blue	Gdi1	guanosine diphosphate (GDP) dissociation inhibitor 1	0.0704103	-0.0570884	0.055718	0.194268	NM_010273
A_51_P111488	Blue	Gfod2	glucose-fructose oxidoreductase domain containing 2	0.0833084	0.210911	0.14423	0.496784	NM_027469
A_55_P2061381	Blue	Ghitm	growth hormone inducible transmembrane protein	0.348409	0.353379	0.398812	0.482248	NM_001199122
A_55_P2025090	Blue	Gins3	GINS complex subunit 3 (Psf3 homolog)	-0.388774	-0.42909	-0.438877	-0.556114	NM_030198
A_55_P1956179	Blue	Git2	GIT ArfGAP 2	-0.0382562	0.000603225	-0.0855393	-0.0954308	NM_001347400
A_55_P2047962	Blue	Gjc2	gap junction protein, gamma 2	-0.486847	-0.345017	-0.599683	-0.716565	NM_175452
A_51_P459320	Blue	Gkap1	G kinase anchoring protein 1	0.012991	-0.047121	-0.0703869	-0.137363	NM_019832
A_55_P2178466	Blue	Gkn1	gastrokine 1	0.267262	0.121763	0.118101	-0.00306635	NM_025466
A_55_P2146136	Blue	Gla	galactosidase, alpha	-0.0475026	-0.0497381	-0.0520479	-0.159092	NM_013463
A_66_P131225	Blue	Glg1	golgi apparatus protein 1	0.132024	0.118985	0.11076	0.0974295	NM_009149
A_55_P2502721	Blue	Glo1	glyoxalase 1	-0.164091	-0.135038	-0.116681	-0.245605	NM_001113560
A_55_P2180764	Blue	Gls	glutaminase	0.201023	0.195535	0.238537	0.288227	NM_001081081
A_66_P134479	Blue	Glul	glutamate-ammonia ligase (glutamine synthetase)	-0.0996539	-0.135992	-0.119797	-0.0245645	NM_008131
A_55_P2090782	Blue	Gm10576	predicted gene 10576	0.0684504	0.129149	0.0503821	0.0094943	AK157058
A_55_P2181508	Blue	Gm10653	ribsomal protein S2 pseudogene	0.244035	0.246404	0.247268	0.237794	NR_003965
A_55_P2032267	Blue	Gm10767	predicted gene 10767	-0.159385	-0.187125	-0.105834	-0.0567537	NM_001177750
A_55_P2133993	Blue	Gm10792	predicted gene 10792	0.0183216	-0.0187325	0.0635172	0.0962949	AK045810
A_55_P2015022	Blue	Gm10856	predicted gene 10856	-0.110006	-0.124048	-0.260052	-0.354931	AK141242
A_55_P2735765	Blue	Gm10863	predicted gene 10863	-0.0932178	-0.102955	-0.11175	-0.0636081	AK145218
A_55_P2011436	Blue	Gm11223	stathmin 1 pseudogene	-1.67636	-1.67592	-1.64856	-1.61363	AK030082
A_55_P2076273	Blue	Gm12260	predicted gene 12260	-0.132446	-0.158511	-0.0883773	-0.0124514	NM_001318003
A_55_P1987514	Blue	Gm14438	40S ribosomal protein S8 pseudogene	-0.0179945	0.0390888	0.0315002	-0.0935379	XR_001783219
A_55_P2796330	Blue	Gm15501	predicted pseudogene 15501	-0.103359	-0.118622	-0.115191	-0.200631	NM_001358087
A_66_P111888	Blue	Gm16315	predicted gene 16315	0.0115058	0.208465	-0.0695842	-0.194588	XR_001779824
A_55_P1996698	Blue	Gm16381	predicted gene 16381	0.0611869	0.0640858	0.108405	0.161436	NM_001166062
A_55_P2723974	Blue	Gm19410	predicted gene, 19410	0.147357	0.157484	0.183495	0.341077	ENSMUST00000207505.1
A_52_P70027	Blue	Gm20498	predicted gene 20498	-0.0384582	0.00990265	0.0180194	0.0665777	NM_001309848
A_55_P2480051	Blue	Gm20594	predicted gene, 20594	-0.0244029	0.0316941	-0.0897504	-0.205048	NM_001190732
A_55_P2883729	Blue	Gm20604	predicted gene 20604	-0.0277188	-0.0616419	0.0429475	0.180694	NM_001142939
A_55_P2068733	Blue	Gm20878	predicted gene, 20878	-0.370889	-0.441945	-0.25953	-0.158479	NM_001270431
A_55_P1961241	Blue	Gm32139	predicted gene, 32139	-0.111565	-0.20779	-0.0137684	0.0397956	XR_386205
A_55_P2050408	Blue	Gm38702	predicted gene, 38702	1.29833	1.37245	1.38321	1.21499	XM_011243934
A_55_P2053858	Blue	Gm45927	predicted gene, 45927	0.0314116	-0.0006576	0.0249734	0.0539613	NM_001310016
A_66_P110496	Blue	Gm46226	predicted gene, 46226	0.310673	0.233986	0.357067	0.408137	XR_001779777
A_51_P251154	Blue	Gm4750	actin, beta pseudogene	-0.386952	-0.298099	-0.423615	-0.542349	NR_152261
A_55_P2036380	Blue	Gm4997	predicted gene 4997	0.0106057	0.0258987	0.030915	-0.0758583	XR_001782771
A_55_P1967533	Blue	Gm5069	glyceraldehyde-3-phosphate dehydrogenase pseudogene	-0.0480663	-0.0976564	-0.0416824	0.0747479	NR_003623
A_55_P2183777	Blue	Gm5296	predicted gene 5296	-0.0227189	0.109211	-0.0414672	-0.130307	AK145287
A_55_P2183894	Blue	Gm5617	predicted gene 5617	0.771461	0.832734	0.779022	0.732706	NM_001004191
A_55_P2015632	Blue	Gm5766	ribosomal protein L7a pseudogene	-0.0426153	-0.0798658	-0.0640786	0.0124079	NR_003628
A_55_P1965524	Blue	Gm6525	ribosomal protein L36a pseudogene	-0.00899705	0.00669765	-0.0533037	-0.086111	NR_036654
A_55_P2075359	Blue	Gm8994	predicted gene 8994	0.0202401	-0.0217378	0.0235922	0.0795949	NM_001142734
A_51_P225525	Blue	Gm9079	transmembrane emp24 domain trafficking protein 2 pseudogene	-0.141594	-0.243336	-0.182055	-0.0687454	NR_004052
A_55_P1964375	Blue	Gm9731	Fam58a pseudogene	-0.251532	-0.307799	-0.197021	-0.0898762	NR_003107
A_52_P311031	Blue	Gm9757	predicted gene 9757	-0.0698027	0.0738073	-0.200399	-0.286918	AK016943
A_55_P2132517	Blue	Gmppa	GDP-mannose pyrophosphorylase A	-0.0971346	-0.0900316	-0.0914125	-0.141704	NM_001357170
A_55_P2004137	Blue	Gnai2	guanine nucleotide binding protein (G protein), alpha inhibiting 2	0.104279	0.21429	0.171329	0.0342024	NM_008138
A_55_P2939538	Blue	Gnas	GNAS (guanine nucleotide binding protein, alpha stimulating) complex locus	0.601556	0.686105	0.657941	0.445935	AK082220
A_52_P112188	Blue	Gnas	GNAS (guanine nucleotide binding protein, alpha stimulating) complex locus	-0.251564	-0.28531	-0.162678	-0.0404098	NM_001077510
A_55_P2729011	Blue	Gnas	GNAS (guanine nucleotide binding protein, alpha stimulating) complex locus	0.22813	0.429261	0.0694473	-0.319441	NM_001310083
A_55_P1987264	Blue	Gnb2	guanine nucleotide binding protein (G protein), beta 2	0.0396418	0.0758938	0.00174765	-0.0431018	NM_010312
A_51_P217047	Blue	Gng10	guanine nucleotide binding protein (G protein), gamma 10	-0.0105064	-0.0532444	-0.0247972	0.0945284	NM_025277
A_51_P391291	Blue	Gng3	guanine nucleotide binding protein (G protein), gamma 3	0.260326	0.246796	0.284433	0.374927	NM_010316
A_51_P337110	Blue	Golga7b	golgi autoantigen, golgin subfamily a, 7B	-0.0840564	-0.0939812	-0.0641417	-0.0252651	NM_027694
A_55_P2012296	Blue	Gopc	golgi associated PDZ and coiled-coil motif containing	-0.373668	-0.402756	-0.239277	-0.212949	NM_001199272
A_52_P582150	Blue	Gosr2	golgi SNAP receptor complex member 2	-0.0297763	-0.0183188	-0.0499961	-0.0596225	NM_019650
A_55_P2740265	Blue	Got1	glutamic-oxaloacetic transaminase 1, soluble	-0.170564	-0.233517	-0.0314451	0.120322	ENSMUST00000133325.7
A_66_P120058	Blue	Got1	glutamic-oxaloacetic transaminase 1, soluble	-0.143211	-0.176634	-0.0648637	0.108621	NM_010324
A_66_P107530	Blue	Gpaa1	GPI anchor attachment protein 1	0.113218	0.100747	0.145411	0.25079	NM_010331
A_55_P2063999	Blue	Gpatch8	G patch domain containing 8	0.155949	0.154549	0.160942	0.0961271	NM_001159492
A_52_P190527	Blue	Gpatch8	G patch domain containing 8	0.175532	0.122999	0.153401	0.238226	NM_001159492
A_55_P1976351	Blue	Gpcpd1	glycerophosphocholine phosphodiesterase 1	-0.118636	-0.00201918	-0.0603135	-0.276771	NM_001042672
A_52_P16419	Blue	Gpd1	glycerol-3-phosphate dehydrogenase 1 (soluble)	0.122063	0.0734008	0.218342	0.291934	NM_010271
A_52_P373938	Blue	Gpd2	glycerol phosphate dehydrogenase 2, mitochondrial	-0.0591881	-0.0898668	-0.00633362	0.0123613	NM_001145820
A_51_P388826	Blue	Gprasp1	G protein-coupled receptor associated sorting protein 1	0.0802306	0.112893	0.113073	-0.00962538	NM_026081
A_55_P2137828	Blue	Gprc5b	G protein-coupled receptor, family C, group 5, member B	1.71728	1.83606	1.8429	1.60051	NM_022420
A_55_P2806300	Blue	Grasp	GRP1 (general receptor for phosphoinositides 1)-associated scaffold protein	0.213459	0.154854	0.281699	0.318525	NM_019518
A_65_P00930	Blue	Gria2	glutamate receptor, ionotropic, AMPA2 (alpha 2)	0.0245965	0.031503	-0.0974471	-0.175983	NM_001039195
A_52_P575176	Blue	Gria2	glutamate receptor, ionotropic, AMPA2 (alpha 2)	-0.0518863	-0.116084	-0.0006796	0.0513594	NM_013540
A_52_P68221	Blue	Gria3	glutamate receptor, ionotropic, AMPA3 (alpha 3)	-0.0842805	-0.118246	-0.128206	-0.013349	NM_016886
A_52_P62744	Blue	Grin2a	glutamate receptor, ionotropic, NMDA2A (epsilon 1)	0.337966	0.235194	0.335128	0.400154	ENSMUST00000197242.1
A_52_P1044964	Blue	Grin2b	glutamate receptor, ionotropic, NMDA2B (epsilon 2)	0.00784607	0.0745404	0.00398278	-0.0506159	NM_008171
A_52_P46419	Blue	Grk6	G protein-coupled receptor kinase 6	0.00428101	0.027998	-0.0317669	0.101242	NM_001038018
A_51_P189043	Blue	Grm1	glutamate receptor, metabotropic 1	-0.0494113	-0.00569973	-0.0696139	-0.180966	NM_016976
A_52_P508750	Blue	Grn	granulin	9.75512	9.84136	9.59021	9.52184	NM_008175
A_51_P122723	Blue	Grpel1	GrpE-like 1, mitochondrial	0.022533	-0.0996785	0.0814729	0.183711	NM_024478
A_51_P249193	Blue	Gsg1l	GSG1-like	-0.347716	-0.289417	-0.247381	-0.160269	NM_001101488
A_55_P1981405	Blue	Gsk3a	glycogen synthase kinase 3 alpha	0.0996191	0.0749016	0.0838261	0.117169	NM_001031667
A_55_P1981415	Blue	Gsk3b	glycogen synthase kinase 3 beta	0.0105815	-0.0009837	0.0074038	0.0237431	NM_001347232
A_55_P1966982	Blue	Gsr	glutathione reductase	0.448086	0.463136	0.420738	0.403165	NM_010344
A_55_P1966432	Blue	Gstm1	glutathione S-transferase, mu 1	0.181474	0.127079	0.147032	0.00289848	NM_010358
A_55_P1988708	Blue	Gstz1	glutathione transferase zeta 1 (maleylacetoacetate isomerase)	0.382122	0.344995	0.402392	0.485998	NM_001364306
A_55_P2031192	Blue	Gtdc1	glycosyltransferase-like domain containing 1	0.0276663	-0.0758788	0.0952761	0.134497	NM_001362986
A_51_P105810	Blue	Gtf3c5	general transcription factor IIIC, polypeptide 5	-0.0441723	-0.0384636	-0.0686855	0.0455133	NM_148928
A_52_P427134	Blue	Gtpbp3	GTP binding protein 3	0.20739	0.192883	0.191874	0.239758	NM_032544
A_55_P2035484	Blue	Gucd1	guanylyl cyclase domain containing 1	0.00439858	-0.0458362	0.0910265	0.107888	NM_175133
A_55_P2288232	Blue	Gucy1a2	guanylate cyclase 1, soluble, alpha 2	0.104933	0.0523114	0.0929284	0.200421	NM_001033322
A_51_P245275	Blue	H2afx	H2A histone family, member X	0.0975079	-0.0335212	0.118047	0.193331	NM_010436
A_55_P2846347	Blue	H3f3a	H3 histone, family 3A	-0.0466609	-0.0600391	-0.0277476	-0.12975	NM_008210
A_55_P2059164	Blue	H3f3b	H3 histone, family 3B	-0.111537	-0.22298	-0.0897542	-0.0321618	NM_008211
A_51_P269078	Blue	Habp4	hyaluronic acid binding protein 4	-0.238317	-0.25689	-0.281097	-0.174948	NM_019986
A_55_P2073294	Blue	Hadhb	hydroxyacyl-Coenzyme A dehydrogenase/3-ketoacyl-Coenzyme A thiolase/enoyl-Coenzyme A hydratase (trifunctional protein), beta subunit	-0.0189168	-0.00825765	0.0243961	-0.162823	NM_001289798
A_55_P2923633	Blue	Hax1	HCLS1 associated X-1	0.0188401	-0.0317733	0.126487	0.212358	NM_011826
A_52_P466741	Blue	Hax1	HCLS1 associated X-1	0.0721621	0.0465922	0.116859	0.187581	NM_011826
A_55_P2915969	Blue	Hcn1	hyperpolarization activated cyclic nucleotide gated potassium channel 1	0.0839433	0.0129146	0.237785	0.327797	NM_010408
A_65_P17765	Blue	Herc3	hect domain and RLD 3	-0.0345731	-0.0575862	-0.0507589	-0.00920538	NM_001361967
A_51_P249313	Blue	Herc3	hect domain and RLD 3	-0.00501325	-0.0554072	-0.0476063	0.0942347	NM_028705
A_55_P2004806	Blue	Hexim2	hexamethylene bis-acetamide inducible 2	-0.0441249	-0.0654099	-0.0390303	-0.119726	NM_027658
A_66_P106218	Blue	Hikeshi	heat shock protein nuclear import factor	0.0758901	0.0193066	0.0857034	0.234275	NM_001291288
A_55_P2500757	Blue	Hist3h2ba	histone cluster 3, H2ba	0.131784	0.168935	0.151145	0.226717	NM_030082
A_55_P2037398	Blue	Hk1	hexokinase 1	0.01252	-0.021198	-0.00971862	-0.0747373	J05277
A_51_P322972	Blue	Hkdc1	hexokinase domain containing 1	-0.151107	-0.0144179	-0.0302785	0.334093	NM_145419
A_55_P2900363	Blue	Hlf	hepatic leukemia factor	-0.190712	-0.317269	-0.160492	-0.0393575	NM_172563
A_52_P358963	Blue	Hmg20b	high mobility group 20B	-0.233458	-0.218921	-0.256469	-0.311657	NM_010440
A_51_P308961	Blue	Hmgcl	3-hydroxy-3-methylglutaryl-Coenzyme A lyase	0.068249	0.0060733	0.0746215	0.116534	NM_008254
A_52_P32369	Blue	Hmgn3	high mobility group nucleosomal binding domain 3	-0.0407832	-0.14012	-0.062238	0.0246017	NM_175074
A_55_P2017082	Blue	Hnrnpa2b1	heterogeneous nuclear ribonucleoprotein A2/B1	0.178814	0.16217	0.157454	0.0390628	NM_016806
A_55_P1956502	Blue	Hnrnph1	heterogeneous nuclear ribonucleoprotein H1	0.0844069	0.0979464	0.110806	0.0124178	NM_001362523
A_55_P2107854	Blue	Hnrnpk	heterogeneous nuclear ribonucleoprotein K	-0.123873	-0.16291	-0.1775	-0.0473764	NM_001360493
A_55_P2402134	Blue	Hnrnpr	heterogeneous nuclear ribonucleoprotein R	0.234648	0.211166	0.205756	0.280359	ENSMUST00000148843.9
A_55_P1982111	Blue	Homer1	homer scaffolding protein 1	-0.0487339	-0.0119431	0.0165251	0.141119	NM_147176
A_55_P2065631	Blue	Hook3	hook microtubule tethering protein 3	0.0579776	0.0217066	0.0961056	0.129499	NM_207659
A_55_P2493828	Blue	Hps1	HPS1, biogenesis of lysosomal organelles complex 3 subunit 1	-0.155285	-0.1255	-0.131351	-0.259871	NM_001346703
A_51_P324134	Blue	Hps4	HPS4, biogenesis of lysosomal organelles complex 3 subunit 2	0.350954	0.375433	0.363763	0.301971	NM_138646
A_55_P2902830	Blue	Hs2st1	heparan sulfate 2-O-sulfotransferase 1	0.14055	0.107489	0.08321	0.232387	NM_001355234
A_51_P493671	Blue	Hs3st2	heparan sulfate (glucosamine) 3-O-sulfotransferase 2	-0.0726736	0.0425398	0.129739	0.356597	NM_001081327
A_51_P250934	Blue	Hsd17b7	hydroxysteroid (17-beta) dehydrogenase 7	-0.13692	-0.13591	-0.139153	0.00057055	NM_010476
A_55_P1982762	Blue	Hsd3b7	hydroxy-delta-5-steroid dehydrogenase, 3 beta- and steroid delta-isomerase 7	-0.153825	-0.134965	-0.126482	-0.181194	NM_133943
A_55_P2048434	Blue	Hsp90ab1	heat shock protein 90 alpha (cytosolic), class B member 1	-0.0545123	0.0163907	-0.0625793	-0.09499	NM_008302
A_55_P2054157	Blue	Hspa4	heat shock protein 4	0.0304087	-0.0239842	0.0456608	0.112551	NM_008300
A_55_P2910890	Blue	Hspa8	heat shock protein 8	-0.0292204	-0.0917474	0.115598	0.250599	NM_001364480
A_55_P2909278	Blue	Hspa8	heat shock protein 8	-0.086997	-0.0593464	0.00732327	0.102508	NM_001364480
A_51_P282706	Blue	Hspd1	heat shock protein 1 (chaperonin)	-0.0701005	-0.00379162	-0.0297143	-0.19278	NM_010477
A_55_P1967538	Blue	Hunk	hormonally upregulated Neu-associated kinase	-0.110019	-0.290955	-0.239986	0.0555413	NM_015755
A_55_P2649587	Blue	Huwe1	HECT, UBA and WWE domain containing 1	0.114575	0.119393	0.122297	-0.0585651	NM_021523
A_52_P200617	Blue	Iars	isoleucine-tRNA synthetase	-0.0437247	-0.0820949	-0.0656469	0.110402	NM_172015
A_51_P292116	Blue	Ica1	islet cell autoantigen 1	0.13763	0.153428	0.192951	0.235012	NM_010492
A_51_P130110	Blue	Idh3b	isocitrate dehydrogenase 3 (NAD+) beta	0.00640272	-0.100086	0.0853126	0.135947	NM_130884
A_66_P133672	Blue	Idh3g	isocitrate dehydrogenase 3 (NAD+), gamma	0.0332892	0.051801	0.069091	0.115797	NM_008323
A_55_P2498204	Blue	Idh3g	isocitrate dehydrogenase 3 (NAD+), gamma	-0.0203503	-0.0180653	0.0332997	0.121217	NM_008323
A_55_P2028961	Blue	Idi1	isopentenyl-diphosphate delta isomerase	-0.189667	-0.155114	-0.140804	-0.249765	NM_145360
A_52_P471395	Blue	Ifngr2	interferon gamma receptor 2	0.0129238	0.036656	0.101736	0.174171	NM_008338
A_51_P346871	Blue	Ift20	intraflagellar transport 20	0.0645745	0.0296033	0.04062	0.0953724	NM_018854
A_55_P2001553	Blue	Igdcc4	immunoglobulin superfamily, DCC subclass, member 4	0.241877	0.320486	0.252877	0.195097	NM_001290315
A_66_P139546	Blue	Igfbp6	insulin-like growth factor binding protein 6	-0.0931679	-0.124709	-0.0135752	0.0548441	NM_008344
A_55_P2420873	Blue	Igip	IgA inducing protein	-0.0037447	-0.0554437	0.0374873	0.0818493	NM_001267796
A_66_P138044	Blue	Igsf9b	immunoglobulin superfamily, member 9B	0.145278	0.16723	0.214567	0.315994	NM_001326702
A_55_P2060707	Blue	Il15ra	interleukin 15 receptor, alpha chain	0.0412192	0.137888	0.0232091	-0.0508008	NM_133836
A_55_P2732528	Blue	Il18	interleukin 18	-0.224042	-0.219596	-0.235356	-0.27814	NM_008360
A_55_P1964960	Blue	Il33	interleukin 33	-0.531392	-0.512723	-0.644183	-0.791517	NM_001360725
A_55_P2935845	Blue	Ilvbl	ilvB (bacterial acetolactate synthase)-like	0.148444	0.11991	0.166103	0.0402767	NM_001359301
A_55_P2025712	Blue	Immt	inner membrane protein, mitochondrial	0.0692341	0.0892947	0.0836814	0.145196	NM_001362136
A_66_P124497	Blue	Imp3	IMP3, U3 small nucleolar ribonucleoprotein	-0.124011	-0.134265	-0.0767722	0.00244288	NM_133976
A_55_P2746933	Blue	Imp3	IMP3, U3 small nucleolar ribonucleoprotein	-0.167058	-0.203726	-0.127221	-0.0718774	NM_133976
A_55_P2028054	Blue	Incenp	inner centromere protein	-0.061981	-0.102618	-0.0747278	-0.0157144	NM_001369356
A_55_P2002727	Blue	Inpp4a	inositol polyphosphate-4-phosphatase, type I	0.0236459	0.00754687	0.0494123	0.108264	NM_172971
A_55_P2500188	Blue	Insig2	insulin induced gene 2	-0.0418186	-0.0474853	0.0315781	0.11653	NM_001357251
A_51_P491051	Blue	Ints9	integrator complex subunit 9	-0.403173	-0.419819	-0.417572	-0.338635	NM_001253731
A_51_P438657	Blue	Ipcef1	interaction protein for cytohesin exchange factors 1	0.11346	0.129458	0.0700445	0.284339	NM_001170800
A_55_P2489630	Blue	Ipo4	importin 4	0.0651834	0.105033	0.127867	0.22102	NM_024267
A_51_P115655	Blue	Iqcd	IQ motif containing D	0.100317	0.180152	0.00980454	-0.0214217	NM_029408
A_66_P103271	Blue	Irf2bp2	interferon regulatory factor 2 binding protein 2	0.335479	0.464212	0.345583	0.212282	NM_001164598
A_55_P2914221	Blue	Ist1	increased sodium tolerance 1 homolog (yeast)	0.0346351	0.213287	0.129151	-0.0829224	NM_001361562
A_51_P196895	Blue	Ist1	increased sodium tolerance 1 homolog (yeast)	0.177225	0.131828	0.149268	0.251436	NM_028018
A_52_P660242	Blue	Isy1	ISY1 splicing factor homolog	0.0813251	0.0406986	0.0586992	0.138886	NM_133934
A_51_P442152	Blue	Itfg1	integrin alpha FG-GAP repeat containing 1	-0.00323258	-0.0310788	0.0337176	0.0457377	NM_028007
A_55_P2040011	Blue	Itga7	integrin alpha 7	0.203991	0.319729	0.18474	0.109182	NM_001330160
A_51_P367100	Blue	Itih3	inter-alpha trypsin inhibitor, heavy chain 3	0.0196464	-0.0049174	0.03211	-0.220343	NM_008407
A_51_P273609	Blue	Itpka	inositol 1,4,5-trisphosphate 3-kinase A	-0.49843	-0.546655	-0.410003	-0.338467	NM_146125
A_51_P269663	Blue	Itpr1	inositol 1,4,5-trisphosphate receptor 1	-0.0184362	-0.0554092	-0.00699418	0.0237898	NM_010585
A_55_P1994613	Blue	Itsn1	intersectin 1 (SH3 domain protein 1A)	-0.130525	0.058049	0.00280927	0.472778	NM_010587
A_51_P425680	Blue	Ivd	isovaleryl coenzyme A dehydrogenase	-0.546618	-0.506727	-0.512087	-0.626747	NM_019826
A_52_P106463	Blue	Jak1	Janus kinase 1	-0.0275221	0.0154238	0.00273133	0.10038	NM_146145
A_66_P105790	Blue	Jakmip2	janus kinase and microtubule interacting protein 2	-0.0211822	-0.0970804	0.0227525	0.0778968	NM_001163637
A_51_P254646	Blue	Jdp2	Jun dimerization protein 2	0.0988506	0.0318589	0.0559	0.164029	NM_030887
A_51_P102459	Blue	Jph3	junctophilin 3	0.174644	0.175256	0.21053	0.24276	NM_020605
A_51_P159194	Blue	Junb	jun B proto-oncogene	1.49706	1.44509	1.43854	1.27904	NM_008416
A_55_P2721792	Blue	Kalrn	kalirin, RhoGEF kinase	-0.22721	-0.311977	-0.190161	-0.0049171	ENSMUST00000124430.1
A_55_P2079272	Blue	Kars	lysyl-tRNA synthetase	0.00983732	0.0196021	0.0200856	0.0412505	NM_001363430
A_55_P2047788	Blue	Katnal1	katanin p60 subunit A-like 1	-0.0299738	-0.0154903	0.05324	0.170553	NM_153572
A_66_P121196	Blue	Katnb1	katanin p80 (WD40-containing) subunit B 1	0.134178	0.179239	0.196709	0.283094	NM_028805
A_55_P2075213	Blue	Kbtbd11	kelch repeat and BTB (POZ) domain containing 11	0.875327	0.901553	0.864861	0.806137	NM_029116
A_55_P2002117	Blue	Kbtbd4	kelch repeat and BTB (POZ) domain containing 4	-0.0876438	-0.181025	0.0266217	0.0704248	NM_025991
A_52_P592305	Blue	Kcnc1	potassium voltage gated channel, Shaw-related subfamily, member 1	-0.10543	-0.0797183	-0.110965	0.0026162	NM_008421
A_52_P124472	Blue	Kcnd2	potassium voltage-gated channel, Shal-related family, member 2	0.0218277	0.00248903	0.10293	0.244858	NM_019697
A_55_P2108988	Blue	Kcnip3	Kv channel interacting protein 3, calsenilin	-0.456756	-0.49413	-0.300786	-0.270242	NM_001111331
A_51_P274073	Blue	Kcnma1	potassium large conductance calcium-activated channel, subfamily M, alpha member 1	-0.104437	-0.178367	-0.104705	0.0057821	ENSMUST00000145596.2
A_55_P2071656	Blue	Kcnma1	potassium large conductance calcium-activated channel, subfamily M, alpha member 1	-0.0754541	-0.106625	-0.0722439	-0.0035336	NM_001253361
A_55_P2090330	Blue	Kcnmb4	potassium large conductance calcium-activated channel, subfamily M, beta member 4	0.0893133	0.0400749	0.106857	0.195493	NM_021452
A_55_P2806432	Blue	Kcns1	K+ voltage-gated channel, subfamily S, 1	-0.245605	-0.236102	-0.232182	-0.125882	NM_008435
A_55_P1961720	Blue	Kcnt1	potassium channel, subfamily T, member 1	0.165178	0.14249	0.140069	0.119886	NM_001145403
A_55_P2112494	Blue	Kcnv1	potassium channel, subfamily V, member 1	-1.08725	-1.07788	-0.994278	-0.801268	NM_026200
A_55_P2801707	Blue	Kctd1	potassium channel tetramerisation domain containing 1	-0.0393452	-0.0744682	0.00718542	0.0632843	NM_001142731
A_55_P1964364	Blue	Kctd14	potassium channel tetramerisation domain containing 14	-0.0246553	0.0577587	-0.0991453	-0.14248	NM_001012434
A_55_P2104597	Blue	Kctd9	potassium channel tetramerisation domain containing 9	-0.0539089	-0.00054985	-0.119687	-0.192379	NM_001285933
A_55_P2028064	Blue	Kdm4b	lysine (K)-specific demethylase 4B	0.118656	0.129388	0.0903582	0.191709	NM_172132
A_52_P72434	Blue	Khk	ketohexokinase	-0.0299225	-0.105117	-0.0548391	-0.288816	NM_008439
A_51_P459465	Blue	Kidins220	kinase D-interacting substrate 220	-0.186343	-0.212384	-0.152441	-0.0458916	ENSMUST00000222481.1
A_52_P49378	Blue	Kif1a	kinesin family member 1A	0.0595651	0.0617527	0.0445961	0.109088	NM_001368847
A_55_P2728337	Blue	Kif1b	kinesin family member 1B	0.129287	0.352947	0.0459545	-0.213727	NM_001290995
A_51_P401876	Blue	Kif1bp	KIF1 binding protein	-0.0631798	-0.0907904	-0.0277306	0.0546295	NM_028197
A_51_P217382	Blue	Kif1c	kinesin family member 1C	0.146542	0.212641	0.176587	0.0472516	NM_153103
A_55_P1978441	Blue	Kif3a	kinesin family member 3A	0.0530632	0.0419308	0.074926	0.112508	NM_001290806
A_52_P299903	Blue	Kif5c	kinesin family member 5C	0.0974673	0.0874833	0.0918713	0.124794	NM_008449
A_55_P2037478	Blue	Kifap3	kinesin-associated protein 3	0.042329	-0.0434657	0.116116	0.140892	NM_010629
A_51_P307232	Blue	Kifap3	kinesin-associated protein 3	0.0441041	-0.0600781	0.0623613	0.153343	NM_010629
A_66_P132701	Blue	Kifc2	kinesin family member C2	0.112874	0.14967	0.102488	0.0644451	NM_001358909
A_55_P2022074	Blue	Klf10	Kruppel-like factor 10	0.659368	0.645367	0.779938	0.879366	NM_001357677
A_55_P2244142	Blue	Klf13	Kruppel-like factor 13	0.0600917	-0.0951798	0.0938546	0.201592	BC030682
A_65_P07684	Blue	Klf9	Kruppel-like factor 9	0.0232339	-0.122079	-0.0478263	0.119897	NM_010638
A_55_P2037221	Blue	Klhdc10	kelch domain containing 10	0.0259977	0.0489469	0.0374674	0.0820003	NM_029742
A_51_P341571	Blue	Klhdc2	kelch domain containing 2	0.068471	0.0718556	0.126104	0.221529	NM_027117
A_51_P148122	Blue	Klhdc3	kelch domain containing 3	-0.212442	-0.241609	-0.277322	-0.141318	NM_027910
A_55_P2729918	Blue	Klhl26	kelch-like 26	0.427524	0.433763	0.480607	0.521366	NM_178771
A_55_P2749956	Blue	Klhl32	kelch-like 32	-0.0374012	-0.0415307	-0.0462551	-0.10408	NM_001163020
A_55_P1978875	Blue	Kmt2b	lysine (K)-specific methyltransferase 2B	0.112595	0.155996	0.130659	0.00694587	NM_001290573
A_51_P176474	Blue	Kndc1	kinase non-catalytic C-lobe domain (KIND) containing 1	-0.214486	-0.0756695	-0.182907	-0.351983	NM_177261
A_51_P474643	Blue	Kpna2	karyopherin (importin) alpha 2	0.188485	0.168282	0.191618	0.366417	NM_010655
A_51_P268734	Blue	Kptn	kaptin	-0.376003	-0.389986	-0.36163	-0.32259	NM_133727
A_52_P287550	Blue	Krba1	KRAB-A domain containing 1	0.00415523	-0.02843	-0.0229511	0.0478296	NM_133922
A_55_P2063646	Blue	Krcc1	lysine-rich coiled-coil 1	-0.131265	0.0428784	-0.0409104	-0.263155	NM_145568
A_52_P635791	Blue	Krtap4-6	keratin associated protein 4-6	0.325014	0.394906	0.300133	0.243387	NM_026834
A_51_P123262	Blue	Lamp5	lysosomal-associated membrane protein family, member 5	-0.298142	-0.396451	-0.327185	-0.181679	NM_029530
A_55_P2052185	Blue	Lamtor1	late endosomal/lysosomal adaptor, MAPK and MTOR activator 1	-0.0951257	-0.10626	-0.0420566	-0.0288787	NM_025605
A_55_P2646149	Blue	Lancl1	LanC (bacterial lantibiotic synthetase component C)-like 1	-0.622491	-0.615857	-0.563228	-0.517664	NM_001190985
A_51_P206835	Blue	Large1	LARGE xylosyl- and glucuronyltransferase 1	-0.259212	-0.2185	-0.143933	-0.0411672	NM_010687
A_51_P357486	Blue	Larp7	La ribonucleoprotein domain family, member 7	-0.203248	-0.368904	-0.153738	-0.0366855	NM_138593
A_66_P103213	Blue	Lbhd1	LBH domain containing 1	-0.156702	-0.188867	-0.155681	-0.121752	NM_001286103
A_55_P1968035	Blue	Lbhd1	LBH domain containing 1	-0.125653	-0.100507	-0.091606	-0.0684364	NM_001286103
A_51_P492446	Blue	Ldah	lipid droplet associated hydrolase	-0.012857	0.0375705	-0.0168366	-0.0793347	NM_172401
A_52_P516097	Blue	Leng9	leukocyte receptor cluster (LRC) member 9	-0.155643	-0.211683	-0.169792	-0.0618343	NM_175529
A_66_P108877	Blue	Lgalsl	lectin, galactoside binding-like	-0.0159306	-0.0877185	0.0577703	0.0950694	NM_173752
A_52_P298394	Blue	Lgi1	leucine-rich repeat LGI family, member 1	-0.161845	-0.246461	-0.191809	-0.100673	NM_020278
A_51_P356967	Blue	Lgi3	leucine-rich repeat LGI family, member 3	0.13024	0.169965	0.0641566	0.0273523	NM_145219
A_55_P2108255	Blue	Lgmn	legumain	0.182939	0.251047	0.186773	0.116736	NM_011175
A_51_P286946	Blue	Lhpp	phospholysine phosphohistidine inorganic pyrophosphate phosphatase	-0.0464077	-0.0657873	-0.0525675	-0.00879855	NM_029609
A_55_P1966987	Blue	Limk1	LIM-domain containing, protein kinase	0.0810889	0.149425	0.136598	-0.00549707	NM_010717
A_55_P2073015	Blue	Lin37	lin-37 homolog (C. elegans)	-0.618314	-0.612314	-0.593523	-0.538186	NM_001290569
A_51_P325223	Blue	Lin7b	lin-7 homolog B (C. elegans)	-0.00984982	-0.0144141	0.0608508	0.116287	NM_011698
A_51_P104802	Blue	Lingo1	leucine rich repeat and Ig domain containing 1	-0.136911	-0.0289635	-0.0350108	0.175565	NM_181074
A_51_P436491	Blue	Lingo3	leucine rich repeat and Ig domain containing 3	-0.1101	-0.2479	-0.101415	0.0236967	NM_001013758
A_51_P267239	Blue	Litaf	LPS-induced TN factor	-0.226932	-0.173897	-0.170661	-0.333557	NM_019980
A_55_P2406852	Blue	Lix1	limb and CNS expressed 1	0.0506468	0.0866928	0.0616894	-0.0166216	NM_025681
A_51_P180994	Blue	Lmbrd2	LMBR1 domain containing 2	0.143952	0.0546324	0.169106	0.273994	ENSMUST00000227556.1
A_55_P1991075	Blue	Lmf1	lipase maturation factor 1	-0.185181	-0.1624	-0.148534	-0.113434	NM_029624
A_51_P313566	Blue	Lmna	lamin A	0.0629672	0.00868602	-0.0131675	0.173442	NM_019390
A_55_P2503340	Blue	Lmo2	LIM domain only 2	-0.039922	-0.0883467	-0.0791914	-0.168884	NM_008505
A_51_P394190	Blue	Lmo4	LIM domain only 4	-0.0119852	-0.133301	0.0647617	0.159268	NM_010723
A_55_P2793648	Blue	Lmtk2	lemur tyrosine kinase 2	-0.0171845	-0.0911591	0.0244863	0.165825	NM_001081109
A_51_P326434	Blue	Lonp2	lon peptidase 2, peroxisomal	-0.0325425	-0.0640509	-0.0544427	0.025708	NM_025827
A_55_P2786733	Blue	Lpcat3	lysophosphatidylcholine acyltransferase 3	-0.00206118	-0.000961575	-0.00734737	-0.0683663	NM_145130
A_51_P116137	Blue	Lrig1	leucine-rich repeats and immunoglobulin-like domains 1	0.342697	0.453783	0.432296	0.258455	NM_008377
A_51_P295237	Blue	Lrp11	low density lipoprotein receptor-related protein 11	-0.0464425	-0.13543	0.0163989	0.11023	NM_172784
A_66_P124397	Blue	Lrp3	low density lipoprotein receptor-related protein 3	0.480032	0.426595	0.432123	0.525261	NM_001024707
A_55_P2723780	Blue	Lrrc17	leucine rich repeat containing 17	-0.010933	0.098983	-0.023591	-0.087134	NM_028977
A_55_P2078994	Blue	Lrrc31	leucine rich repeat containing 31	-0.00491257	0.0838726	-0.0306217	-0.115346	ENSMUST00000108263.1
A_51_P337210	Blue	Lrrc4	leucine rich repeat containing 4	-0.0280717	-0.0181182	-0.00249408	0.0498445	NM_138682
A_52_P365660	Blue	Lrrc4c	leucine rich repeat containing 4C	-0.267772	-0.433975	-0.240399	-0.0989156	NM_178725
A_55_P2064686	Blue	Lrrc61	leucine rich repeat containing 61	-0.0272613	0.0087724	-0.0663161	-0.0932574	NM_177736
A_55_P1984406	Blue	Lrrk2	leucine-rich repeat kinase 2	-0.00804473	-0.0271792	0.136155	0.183749	NM_025730
A_51_P206655	Blue	Lsm1	LSM1 homolog, mRNA degradation associated	0.0291061	0.0652752	0.102286	0.194442	NM_026032
A_55_P2739742	Blue	Lsm4	LSM4 homolog, U6 small nuclear RNA and mRNA degradation associated	-0.188881	-0.17382	-0.192019	-0.136113	NM_015816
A_51_P116487	Blue	Lsm4	LSM4 homolog, U6 small nuclear RNA and mRNA degradation associated	-0.133833	-0.149001	-0.122993	-0.0814085	NM_015816
A_55_P2025601	Blue	Lsm6	LSM6 homolog, U6 small nuclear RNA and mRNA degradation associated	0.0853736	0.142284	0.117584	0.0260466	NM_001191004
A_52_P593268	Blue	Lsm6	LSM6 homolog, U6 small nuclear RNA and mRNA degradation associated	0.0844956	0.0995502	0.0921192	0.0178662	NM_030145
A_55_P2718578	Blue	Luc7l2	LUC7-like 2 (S. cerevisiae)	0.134782	0.143454	0.127035	0.0971425	ENSMUST00000162718.4
A_55_P2799088	Blue	Luzp1	leucine zipper protein 1	0.0367546	-0.0112362	0.118159	0.13231	NM_024452
A_51_P465350	Blue	Ly86	lymphocyte antigen 86	-0.352201	-0.346954	-0.377377	-0.534428	NM_010745
A_55_P2506380	Blue	Ly96	lymphocyte antigen 96	-0.022949	-0.0617501	-0.0614126	-0.105302	NM_016923
A_51_P105068	Blue	Lypd6b	LY6/PLAUR domain containing 6B	-0.20647	-0.376423	-0.22583	-0.091018	NM_027990
A_52_P498355	Blue	Lyrm4	LYR motif containing 4	-0.254604	-0.299163	-0.242937	-0.197591	NM_201358
A_55_P2054310	Blue	M6pr	mannose-6-phosphate receptor, cation dependent	0.0107892	0.000469475	0.0177815	-0.0236041	NM_010749
A_51_P425632	Blue	Mad2l1bp	MAD2L1 binding protein	0.0880056	0.0108208	0.205901	0.263421	NM_025649
A_55_P2492753	Blue	Maf1	MAF1 homolog, negative regulator of RNA polymerase III	-0.0777345	-0.0879512	-0.100804	-0.0033145	NM_001164607
A_55_P2062757	Blue	Mag	myelin-associated glycoprotein	-0.190587	-0.0921237	-0.384911	-0.437515	NM_001369262
A_51_P224468	Blue	Maip1	matrix AAA peptidase interacting protein 1	-0.0176392	-0.110089	-0.0723	0.0598373	NM_001081181
A_51_P418168	Blue	Manf	mesencephalic astrocyte-derived neurotrophic factor	0.281248	0.348645	0.335644	0.474568	NM_029103
A_51_P302566	Blue	Maob	monoamine oxidase B	-0.55815	-0.544349	-0.595604	-0.803372	NM_172778
A_66_P124779	Blue	Map1lc3b	microtubule-associated protein 1 light chain 3 beta	-0.163999	-0.149828	-0.10688	-0.0138768	NM_001364358
A_52_P563475	Blue	Map1lc3b	microtubule-associated protein 1 light chain 3 beta	-0.177108	-0.21753	-0.144174	0.0405246	NM_026160
A_55_P2819353	Blue	Map2	microtubule-associated protein 2	0.125638	0.246482	0.158607	0.0294707	NM_001039934
A_55_P2049086	Blue	Map3k7	mitogen-activated protein kinase kinase kinase 7	-0.517485	-0.454846	-0.558751	-0.331204	NM_009316
A_55_P2831900	Blue	Map4	microtubule-associated protein 4	-0.320133	-0.349124	-0.230402	-0.169283	NM_001205331
A_51_P465445	Blue	Map4	microtubule-associated protein 4	0.0844677	0.142729	0.107114	-0.0146926	NM_008633
A_55_P2069818	Blue	Mapk10	mitogen-activated protein kinase 10	-0.0103199	-0.0604652	0.0581692	0.0742471	NM_001310683
A_55_P2046338	Blue	Mapk14	mitogen-activated protein kinase 14	0.087802	0.155388	0.162402	0.237982	NM_001168514
A_52_P349477	Blue	Mapk8ip1	mitogen-activated protein kinase 8 interacting protein 1	0.24163	0.354817	0.198008	0.119491	ENSMUST00000149653.1
A_55_P2059019	Blue	Mapk8ip3	mitogen-activated protein kinase 8 interacting protein 3	-0.0138751	-0.0137902	0.0112962	0.0409152	NM_001163447
A_55_P1973289	Blue	Mapk9	mitogen-activated protein kinase 9	0.0518435	-0.0330679	0.0318755	0.115241	NM_001163672
A_66_P115262	Blue	Mapt	microtubule-associated protein tau	-0.104759	-0.171704	-0.0569427	-0.0146511	NM_001285454
A_51_P352968	Blue	Marcks	myristoylated alanine rich protein kinase C substrate	-0.077605	-0.0108554	0.014973	0.0756867	NM_008538
A_55_P2814880	Blue	Mark1	MAP/microtubule affinity regulating kinase 1	0.0731425	0.0794473	0.0979858	0.138029	NM_145515
A_55_P2035972	Blue	Mark3	MAP/microtubule affinity regulating kinase 3	0.0592637	-0.00453335	0.095654	0.148919	NM_021516
A_51_P500344	Blue	Mat2a	methionine adenosyltransferase II, alpha	0.103855	0.142132	0.0466282	0.0349238	NM_145569
A_55_P2039235	Blue	Mat2b	methionine adenosyltransferase II, beta	-0.0530875	-0.079184	-0.0343232	0.0267778	NM_001199274
A_55_P2739628	Blue	Mbd3	methyl-CpG binding domain protein 3	-0.0491712	-0.000120875	0.0114596	0.0922005	NM_013595
A_51_P420726	Blue	Mblac2	metallo-beta-lactamase domain containing 2	0.051785	-0.0213228	0.0842967	0.17129	NM_028372
A_52_P604195	Blue	Mbp	myelin basic protein	0.415542	0.412965	0.460874	0.622225	NM_001025245
A_55_P2889696	Blue	Mbp	myelin basic protein	-0.0220119	0.122756	-0.150256	-0.215512	NM_010777
A_52_P329451	Blue	Mbp	myelin basic protein	-0.151626	-0.102989	-0.313091	-0.383281	NM_010777
A_55_P2038867	Blue	Mcat	malonyl CoA:ACP acyltransferase (mitochondrial)	-0.374058	-0.400629	-0.315763	-0.267591	NM_001030014
A_55_P2077143	Blue	Mcidas	multiciliate differentiation and DNA synthesis associated cell cycle protein	-0.061849	-0.0350736	-0.0644801	-0.121965	NM_001037914
A_51_P238786	Blue	Mcl1	myeloid cell leukemia sequence 1	0.363788	0.325076	0.303057	0.260093	NM_008562
A_55_P2497897	Blue	Mcoln1	mucolipin 1	-0.0475125	-0.0452513	-0.0031037	0.107131	NM_053177
A_55_P1972852	Blue	Mcrs1	microspherule protein 1	-0.0536234	-0.109811	-0.0651972	-0.019912	NM_016766
A_51_P329356	Blue	Mcts2	malignant T cell amplified sequence 2	-0.400497	-0.543994	-0.252225	1.675e-05	NM_025543
A_52_P207001	Blue	Mdga2	MAM domain containing glycosylphosphatidylinositol anchor 2	-0.0605369	-0.107763	-0.060534	-0.0304342	ENSMUST00000179025.1
A_55_P2100030	Blue	Mdga2	MAM domain containing glycosylphosphatidylinositol anchor 2	0.166386	0.147996	0.14203	0.0166778	NM_001193266
A_51_P218179	Blue	Mdh1	malate dehydrogenase 1, NAD (soluble)	-0.035057	-0.200755	-0.0993204	0.0690786	NM_008618
A_55_P2716147	Blue	Mdm4	transformed mouse 3T3 cell double minute 4	-0.0139196	0.0351708	0.00814742	-0.0508983	ENSMUST00000186513.1
A_55_P1967617	Blue	Med16	mediator complex subunit 16	-0.0276678	0.0609452	-0.0551418	-0.168147	NM_198107
A_55_P2036459	Blue	Med24	mediator complex subunit 24	0.0437153	0.0690439	0.0745485	0.197682	NM_001361994
A_51_P392861	Blue	Med25	mediator complex subunit 25	0.0132341	-0.0149002	0.000544425	0.155924	NM_029365
A_51_P161874	Blue	Med30	mediator complex subunit 30	-0.150444	-0.230955	-0.144136	-0.0704846	NM_027212
A_55_P2065731	Blue	Medag	mesenteric estrogen dependent adipogenesis	-0.0182334	0.0365376	-0.0784964	-0.0906304	NM_027519
A_55_P2155620	Blue	Mef2c	myocyte enhancer factor 2C	-0.176942	-0.113394	-0.097734	0.143747	NM_001347581
A_51_P394676	Blue	Mef2d	myocyte enhancer factor 2D	0.100599	0.109106	0.123921	0.183042	NM_001310587
A_51_P172801	Blue	Memo1	mediator of cell motility 1	0.0689905	0.0283296	0.0810878	0.123263	NM_133771
A_51_P259861	Blue	Mettl9	methyltransferase like 9	-0.0540399	-0.132469	-0.0332346	0.042902	NM_021554
A_55_P2739683	Blue	Mff	mitochondrial fission factor	-0.0896657	-0.167872	-0.00208499	0.11283	AK184380
A_51_P494825	Blue	Mfhas1	malignant fibrous histiocytoma amplified sequence 1	0.203804	0.220867	0.229424	0.257001	NM_001081279
A_55_P2159740	Blue	Mfsd2b	major facilitator superfamily domain containing 2B	-0.0161814	0.008845	-0.0586884	-0.108045	NM_001033488
A_55_P2906253	Blue	Mfsd5	major facilitator superfamily domain containing 5	0.00485707	0.0365447	0.0340328	0.128357	NM_134100
A_55_P2169445	Blue	Mfsd6	major facilitator superfamily domain containing 6	0.0362669	-0.00871895	0.140262	0.170804	NM_133829
A_55_P2063312	Blue	Mgll	monoglyceride lipase	-0.325242	-0.279134	-0.287196	-0.432099	NM_001166250
A_51_P426270	Blue	Mgp	matrix Gla protein	-0.711315	-0.689589	-0.591863	-0.513058	NM_008597
A_55_P2849783	Blue	Mical3	microtubule associated monooxygenase, calponin and LIM domain containing 3	-0.0550122	0.0180659	0.0272613	0.101722	NM_153396
A_51_P242414	Blue	Micall1	microtubule associated monooxygenase, calponin and LIM domain containing -like 1	-0.00826765	0.1625	-0.0500881	-0.169817	NM_177461
A_55_P2932558	Blue	Micu3	mitochondrial calcium uptake family, member 3	-0.335019	-0.390702	-0.406864	-0.453483	NM_030110
A_55_P2041723	Blue	Mid1ip1	Mid1 interacting protein 1 (gastrulation specific G12-like (zebrafish))	-0.0406347	0.0673918	0.0236573	-0.109112	NM_001166635
A_52_P869373	Blue	Mief1	mitochondrial elongation factor 1	0.14294	0.140817	0.152147	0.219303	NM_001357659
A_52_P91346	Blue	Mier1	MEIR1 treanscription regulator	0.208557	0.303971	0.220968	0.0729315	NM_027696
A_52_P341991	Blue	Mier1	MEIR1 treanscription regulator	-0.0149036	-0.0353618	-0.0444379	0.0264907	NM_027696
A_55_P2068265	Blue	Mif	macrophage migration inhibitory factor (glycosylation-inhibiting factor)	0.011946	0.025103	0.0503037	0.095345	NM_010798
A_55_P2109486	Blue	Milr1	mast cell immunoglobulin like receptor 1	-0.028306	0.022395	-0.084699	-0.137376	NM_001033435
A_55_P2142873	Blue	Mink1	misshapen-like kinase 1 (zebrafish)	0.0145154	0.012157	0.0246673	0.090568	NM_001045964
A_55_P2760958	Blue	Minpp1	multiple inositol polyphosphate histidine phosphatase 1	-0.0984225	-0.0523286	-0.0455356	0.0790896	NM_010799
A_55_P2336173	Blue	Mirg	miRNA containing gene	0.427242	0.38929	0.407441	0.254459	AK077315
A_55_P2740873	Blue	Mlf2	myeloid leukemia factor 2	-0.093508	-0.0645755	-0.0612882	0.092448	NM_001170341
A_51_P427823	Blue	Mlip	muscular LMNA-interacting protein	-0.141844	-0.0810298	0.00965027	0.186402	NM_001368955
A_51_P252199	Blue	Mmgt1	membrane magnesium transporter 1	-0.103122	-0.128311	-0.126172	-0.0326164	NM_146234
A_51_P508770	Blue	Mmp17	matrix metallopeptidase 17	-0.00593248	0.0226739	0.0785659	0.140186	NM_011846
A_55_P1958798	Blue	Mobp	myelin-associated oligodendrocytic basic protein	-0.772113	-0.712881	-0.780978	-0.911229	NM_008614
A_52_P56606	Blue	Mon1b	MON1 homolog B, secretory traffciking associated	-0.071857	-0.127845	-0.0806174	-0.0202183	NM_173015
A_55_P2740213	Blue	Morf4l1	mortality factor 4 like 1	0.00308623	0.000817225	0.00327493	-0.0611753	NM_001357780
A_55_P1969882	Blue	Morf4l2	mortality factor 4 like 2	0.00530867	-0.031789	0.0105844	0.052859	NM_019768
A_51_P390538	Blue	Mpeg1	macrophage expressed gene 1	-0.192361	-0.180723	-0.247295	-0.268431	NM_010821
A_51_P124568	Blue	Mpp1	membrane protein, palmitoylated	-0.103066	-0.0910268	-0.11362	-0.0386758	NM_008621
A_55_P2814955	Blue	Mpp3	membrane protein, palmitoylated 3 (MAGUK p55 subfamily member 3)	0.137042	0.14602	0.11915	0.205283	NM_007863
A_55_P2046783	Blue	Mpped1	metallophosphoesterase domain containing 1	-0.0535095	-0.0438704	0.0556663	0.120625	NM_001359132
A_55_P2137476	Blue	Mpv17	MpV17 mitochondrial inner membrane protein	-0.12097	-0.161284	-0.0840275	-0.0452559	NM_001294324
A_51_P150802	Blue	Mpv17	MpV17 mitochondrial inner membrane protein	-0.0851969	-0.116883	0.0377955	0.0645566	NM_008622
A_51_P228295	Blue	Mpzl1	myelin protein zero-like 1	0.152191	0.293399	0.144218	0.0604634	NM_001001880
A_51_P192751	Blue	Mrpl14	mitochondrial ribosomal protein L14	0.00549705	-0.0232773	0.0497418	0.102118	NM_026732
A_65_P15215	Blue	Mrpl15	mitochondrial ribosomal protein L15	-0.0325394	-0.10955	0.0136347	0.0977964	NM_001177658
A_52_P273929	Blue	Mrpl17	mitochondrial ribosomal protein L17	0.0056176	-0.0341239	-0.006103	0.0712295	NM_025301
A_55_P2758662	Blue	Mrpl22	mitochondrial ribosomal protein L22	-0.140676	-0.175195	-0.095108	-0.0664805	NM_175001
A_55_P2856785	Blue	Mrpl27	mitochondrial ribosomal protein L27	-0.052964	-0.137339	-0.00462415	0.119786	NM_053161
A_55_P2104810	Blue	Mrpl27	mitochondrial ribosomal protein L27	-0.135308	-0.2238	-0.0677445	0.0112007	NM_053161
A_55_P2103944	Blue	Mrpl30	mitochondrial ribosomal protein L30	-0.100168	-0.0814937	-0.0660719	0.0149533	NM_027098
A_51_P107433	Blue	Mrpl34	mitochondrial ribosomal protein L34	-0.0772871	-0.0234122	-0.0432058	0.0591398	NM_053162
A_55_P2138529	Blue	Mrpl40	mitochondrial ribosomal protein L40	-0.21628	-0.195964	-0.172627	-0.131008	NM_010922
A_51_P385635	Blue	Mrpl53	mitochondrial ribosomal protein L53	0.0712089	-0.00651267	0.105165	0.164992	NM_026744
A_52_P528707	Blue	Mrpl57	mitochondrial ribosomal protein L57	-0.0083189	-0.0899715	-0.0059204	0.0472365	NM_026401
A_55_P1974134	Blue	Mrpl58	mitochondrial ribosomal protein L58	-0.00351812	0.0344743	0.0679998	0.113206	NM_001361463
A_51_P314192	Blue	Mrps10	mitochondrial ribosomal protein S10	0.429975	0.436846	0.428442	0.388413	NM_183086
A_66_P106814	Blue	Mrps18b	mitochondrial ribosomal protein S18B	-0.0101378	-0.0877698	0.0607869	0.0877282	NM_025878
A_55_P2010861	Blue	Mrps23	mitochondrial ribosomal protein S23	-0.129401	-0.175545	-0.0990369	-0.0614307	NM_001291271
A_51_P282394	Blue	Mrps28	mitochondrial ribosomal protein S28	0.0260241	-0.04928	0.0640442	0.165677	NM_025434
A_52_P147870	Blue	Mrps5	mitochondrial ribosomal protein S5	0.0835876	0.293328	-0.000155413	-0.20623	NM_029963
A_52_P58257	Blue	Mrps6	mitochondrial ribosomal protein S6	0.192158	0.181161	0.17636	0.228838	NM_080456
A_51_P174894	Blue	Mrtfa	myocardin related transcription factor A	0.109419	0.0631932	0.160486	0.183672	NM_153049
A_51_P283708	Blue	Msh2	mutS homolog 2	-0.0990879	-0.120785	-0.106589	-0.0826074	NM_008628
A_51_P464911	Blue	Msrb2	methionine sulfoxide reductase B2	-0.0365741	-0.0751579	-0.0003183	0.0516437	NM_029619
A_66_P114585	Blue	Mta3	metastasis associated 3	0.20931	0.236711	0.234463	0.173459	XM_006523511
A_52_P580159	Blue	Mtcl1	microtubule crosslinking factor 1	0.0787246	0.0402457	0.0518529	0.231397	ENSMUST00000134139.7
A_55_P2100550	Blue	Mtif2	mitochondrial translational initiation factor 2	-0.378253	-0.405781	-0.322765	-0.296543	NM_001282120
A_52_P453650	Blue	Mtln	mitoregulin	0.16572	0.124557	0.212025	0.252473	NR_015476
A_55_P2117202	Blue	Mtx1	metaxin 1	-0.0714202	-0.0622373	-0.0629153	0.0882859	NM_001357367
A_55_P2150786	Blue	Mul1	mitochondrial ubiquitin ligase activator of NFKB 1	0.00950148	0.00268937	0.0688525	0.125666	NM_026689
A_51_P123920	Blue	Mydgf	myeloid derived growth factor	-0.0765075	-0.0158863	-0.0690508	-0.113041	NM_080837
A_55_P2090070	Blue	Myh14	myosin, heavy polypeptide 14	0.0801879	0.1834	0.0913935	-0.0778408	NM_001271538
A_55_P2093232	Blue	Myh7	myosin, heavy polypeptide 7, cardiac muscle, beta	-1.00829	-0.972514	-0.980834	-1.09989	NM_001361607
A_55_P2107045	Blue	Myl4	myosin, light polypeptide 4	-0.756119	-0.538873	-0.487952	-0.295579	NM_001355754
A_55_P2850209	Blue	Myo6	myosin VI	-0.152285	-0.105591	-0.151219	-0.19293	NM_001039546
A_51_P321033	Blue	N6amt1	N-6 adenine-specific DNA methyltransferase 1 (putative)	0.00937965	-0.0350388	0.00173115	0.0369551	NM_026366
A_65_P12533	Blue	Naa10	N(alpha)-acetyltransferase 10, NatA catalytic subunit	0.114067	0.124233	0.137772	0.174372	NM_001177965
A_55_P1982872	Blue	Naa10	N(alpha)-acetyltransferase 10, NatA catalytic subunit	-0.0502007	-0.105108	-0.0764039	0.0126388	NM_019870
A_55_P1988498	Blue	Naa20	N(alpha)-acetyltransferase 20, NatB catalytic subunit	0.0302558	-0.0091472	0.0907788	0.122293	NM_026425
A_55_P2004588	Blue	Nabp2	nucleic acid binding protein 2	-0.243362	-0.22944	-0.2224	-0.204198	NM_001358972
A_51_P310030	Blue	Naca	nascent polypeptide-associated complex alpha polypeptide	-0.00840512	-0.0430605	0.0303781	0.0495413	NM_013608
A_51_P427151	Blue	Nadk	NAD kinase	-0.0261757	-0.0313428	-0.000883375	0.00641612	NM_138671
A_55_P2494138	Blue	Nagk	N-acetylglucosamine kinase	0.266014	0.175865	0.277681	0.350573	NM_019542
A_51_P366207	Blue	Nap1l2	nucleosome assembly protein 1-like 2	-0.0878161	-0.242268	-0.0431889	0.0494778	NM_008671
A_55_P2633154	Blue	Napg	N-ethylmaleimide sensitive fusion protein attachment protein gamma	0.050936	0.0155557	0.0795443	0.104985	ENSMUST00000133593.2
A_51_P170008	Blue	Napg	N-ethylmaleimide sensitive fusion protein attachment protein gamma	0.145015	0.00589972	0.112712	0.247423	NM_028017
A_55_P2910874	Blue	Ncald	neurocalcin delta	-0.318764	-0.266339	-0.266483	-0.186975	NM_001359841
A_55_P2609901	Blue	Ncald	neurocalcin delta	-0.44275	-0.552155	-0.347466	-0.284362	NM_001359841
A_55_P2050602	Blue	Ncam1	neural cell adhesion molecule 1	0.0206175	0.0516452	-0.0662222	-0.122044	NM_010875
A_51_P502888	Blue	Ncoa1	nuclear receptor coactivator 1	0.0810277	0.0164983	0.0726287	0.139248	NM_010881
A_52_P476950	Blue	Ncoa7	nuclear receptor coactivator 7	-0.00158833	-0.0299343	0.0267559	0.154265	NM_172495
A_51_P286814	Blue	Ncor2	nuclear receptor co-repressor 2	0.0505686	0.0512038	0.103747	0.155121	NM_011424
A_55_P2494623	Blue	Ncs1	neuronal calcium sensor 1	0.0838751	0.0919309	0.110603	-0.144579	NM_019681
A_65_P05358	Blue	ND1	NADH dehydrogenase subunit 1	-0.215509	-0.195334	-0.211778	-0.287491	ENSMUST00000082392.1
A_55_P2132147	Blue	ND3	NADH dehydrogenase subunit 3	-0.455607	-0.379108	-0.356062	-0.558983	ENSMUST00000082411.1
A_51_P245525	Blue	ND4	NADH dehydrogenase subunit 4	-0.077827	-0.014272	-0.0993399	-0.171226	ENSMUST00000082414.1
A_55_P2091350	Blue	ND4L	NADH dehydrogenase subunit 4L	-0.14315	-0.124768	-0.171418	-0.270845	ENSMUST00000084013.1
A_51_P350073	Blue	Ndel1	nudE neurodevelopment protein 1 like 1	0.0219178	0.0165668	0.0510803	0.0717493	NM_023668
A_52_P327095	Blue	Ndfip1	Nedd4 family interacting protein 1	-0.102733	-0.270393	-0.0303717	0.0759849	NM_022996
A_66_P102292	Blue	Ndfip2	Nedd4 family interacting protein 2	-0.0463627	0.114359	0.072737	-0.149838	AK013250
A_66_P116407	Blue	Ndfip2	Nedd4 family interacting protein 2	0.112925	-0.0111448	0.0978335	0.21291	NM_029561
A_55_P2082604	Blue	Ndor1	NADPH dependent diflavin oxidoreductase 1	-0.0863486	-0.00424262	-0.0899326	-0.150049	NM_001082476
A_51_P176352	Blue	Ndrg2	N-myc downstream regulated gene 2	-0.247716	-0.174296	-0.145394	-0.469632	NM_013864
A_52_P178470	Blue	Ndrg4	N-myc downstream regulated gene 4	-0.113852	-0.263371	-0.036951	0.109098	NM_145602
A_66_P133882	Blue	Ndufa10	NADH:ubiquinone oxidoreductase subunit A10	-0.054116	-0.116545	-0.0845574	0.0347836	NM_024197
A_51_P279854	Blue	Ndufa11	NADH:ubiquinone oxidoreductase subunit A11	-0.0108626	-0.0742686	0.0219715	0.0737102	NM_027244
A_51_P384946	Blue	Ndufa2	NADH:ubiquinone oxidoreductase subunit A2	0.105004	0.12184	0.131019	0.0650551	NM_010885
A_52_P2947	Blue	Ndufaf2	NADH:ubiquinone oxidoreductase complex assembly factor 2	-0.227819	-0.192737	-0.214995	-0.104754	NM_001360140
A_52_P110088	Blue	Ndufaf3	NADH:ubiquinone oxidoreductase complex assembly factor 3	0.0172962	0.0283188	0.056272	0.100865	NM_023247
A_65_P13910	Blue	Ndufb2	NADH:ubiquinone oxidoreductase subunit B2	-0.0368776	-0.0172786	-0.0130358	0.0197154	NM_001358797
A_55_P2829300	Blue	Ndufb2	NADH:ubiquinone oxidoreductase subunit B2	0.0191777	0.00915765	0.0255339	0.0778592	NM_001358797
A_51_P393761	Blue	Ndufs2	NADH:ubiquinone oxidoreductase core subunit S2	-0.0179858	-0.0758844	0.0418773	0.135085	NM_153064
A_66_P118230	Blue	Ndufv1	NADH:ubiquinone oxidoreductase core subunit V1	-0.078244	-0.101132	-0.0616119	0.0376455	NM_133666
A_55_P2119478	Blue	Ndufv2	NADH:ubiquinone oxidoreductase core subunit V2	-0.083892	-0.0988703	-0.0261584	0.000516	NM_001278415
A_55_P2083168	Blue	Necab3	N-terminal EF-hand calcium binding protein 3	0.522173	0.435666	0.484283	0.58107	NM_021546
A_55_P2797629	Blue	Necap2	NECAP endocytosis associated 2	0.0743194	0.13239	0.0985637	0.0168405	NM_025383
A_51_P416869	Blue	Nedd8	neural precursor cell expressed, developmentally down-regulated gene 8	0.143429	0.102577	0.183222	0.246766	NM_008683
A_55_P2810270	Blue	Nefl	neurofilament, light polypeptide	-0.762335	-0.761172	-0.755995	-0.729737	NM_010910
A_55_P2482261	Blue	Negr1	neuronal growth regulator 1	-0.180003	-0.20664	-0.0752244	-0.0471378	NM_001039094
A_52_P2632	Blue	Negr1	neuronal growth regulator 1	0.0725356	0.106964	0.12906	0.0197277	NM_177274
A_66_P102237	Blue	Nemf	nuclear export mediator factor	-0.0686097	-0.0930657	-0.0372119	-0.0166107	NM_025441
A_51_P478598	Blue	Nfix	nuclear factor I/X	-0.0990441	-0.0487845	-0.0876506	0.104237	NM_010906
A_52_P94845	Blue	Nicn1	nicolin 1	0.0896557	0.0395391	0.13209	0.162189	NM_025449
A_51_P448391	Blue	Nkiras1	NFKB inhibitor interacting Ras-like protein 1	-0.0993016	-0.162553	0.0308158	0.125401	NM_023526
A_55_P2732031	Blue	Nktr	natural killer tumor recognition sequence	0.109819	0.134054	0.126124	0.201397	ENSMUST00000182904.8
A_66_P116999	Blue	Nlk	nemo like kinase	-0.0324046	-0.1098	0.028209	0.167124	NM_008702
A_55_P2100120	Blue	Nme1	NME/NM23 nucleoside diphosphate kinase 1	-0.310621	-0.353266	-0.14024	-0.0976985	NM_008704
A_52_P82510	Blue	Nmt1	N-myristoyltransferase 1	0.15217	0.138551	0.170022	0.220483	NM_008707
A_55_P2144285	Blue	Nnt	nicotinamide nucleotide transhydrogenase	0.382259	0.387385	0.361252	0.236663	NM_001308506
A_66_P123662	Blue	Noc4l	NOC4 like	-0.0692587	-0.149469	-0.0467434	0.0712309	NM_153570
A_55_P2009069	Blue	Noct	nocturnin	0.504425	0.459302	0.45874	0.316689	ENSMUST00000144826.1
A_51_P189777	Blue	Noct	nocturnin	-0.309879	-0.280941	-0.226271	-0.154604	NM_009834
A_51_P296292	Blue	Nono	non-POU-domain-containing, octamer binding protein	-0.100008	-0.141982	-0.010768	0.0192363	NM_023144
A_66_P134808	Blue	Nos1ap	nitric oxide synthase 1 (neuronal) adaptor protein	-0.679783	-0.616208	-0.734664	-0.453536	NM_001109985
A_55_P2807493	Blue	Notch4	notch 4	-0.169882	-0.126072	-0.18527	0.00935744	NM_010929
A_55_P2803649	Blue	Nova1	neuro-oncological ventral antigen 1	0.271567	0.414185	0.29673	0.173152	NM_001364637
A_51_P347961	Blue	Npc2	NPC intracellular cholesterol transporter 2	-0.130395	-0.0754929	-0.0992509	-0.18334	NM_023409
A_51_P154596	Blue	Npdc1	neural proliferation, differentiation and control 1	0.0687178	0.0077788	0.0954321	0.137926	NM_008721
A_51_P239654	Blue	Nr4a1	nuclear receptor subfamily 4, group A, member 1	1.3271	1.47048	1.31897	1.25237	NM_010444
A_55_P2740407	Blue	Nrbp1	nuclear receptor binding protein 1	0.122471	0.0780298	0.118085	0.15417	AK207580
A_55_P2934966	Blue	Nrde2	nrde-2 necessary for RNA interference, domain containing	-0.0432734	-0.113665	-0.0815634	0.0118013	AK032800
A_51_P152747	Blue	Nrip1	nuclear receptor interacting protein 1	0.109953	0.0875881	0.220269	0.344073	NM_173440
A_55_P2822982	Blue	Nrn1	neuritin 1	-0.354687	-0.403182	-0.286714	-0.158125	NM_153529
A_51_P448784	Blue	Nrsn1	neurensin 1	0.0942226	0.0948767	0.0964665	0.210978	NM_009513
A_55_P2009427	Blue	Nrsn2	neurensin 2	0.149178	0.125116	0.087795	0.0249879	ENSMUST00000079278.4
A_55_P2054628	Blue	Nrxn1	neurexin I	-0.273169	-0.266741	-0.238053	-0.172708	NM_020252
A_52_P121342	Blue	Nrxn1	neurexin I	-0.153735	-0.0954254	-0.0916337	-0.0223091	NM_020252
A_55_P1954067	Blue	Nrxn2	neurexin II	0.0278227	0.103941	-0.0409973	-0.101494	NM_001369363
A_55_P2027906	Blue	Nsa2	NSA2 ribosome biogenesis homolog	0.0500355	0.0267439	-0.031581	-0.101893	NM_021552
A_55_P2462377	Blue	Nsf	N-ethylmaleimide sensitive fusion protein	0.0176933	-0.0809853	0.013623	0.0933883	NM_008740
A_55_P2143688	Blue	Ntm	neurotrimin	-0.232603	-0.317058	-0.270122	-0.161416	NM_001357602
A_51_P272993	Blue	Ntm	neurotrimin	-0.402517	-0.365771	-0.419984	-0.461187	NM_172290
A_51_P393454	Blue	Ntrk2	neurotrophic tyrosine kinase, receptor, type 2	-0.0305734	-0.0395408	0.0361275	0.296546	NM_001025074
A_55_P2006792	Blue	Ntrk2	neurotrophic tyrosine kinase, receptor, type 2	-0.0876252	-0.0438755	0.0089266	-0.222237	NM_008745
A_66_P118329	Blue	Ntrk3	neurotrophic tyrosine kinase, receptor, type 3	-0.272466	-0.270226	-0.247222	-0.13302	NM_008746
A_52_P55706	Blue	Ntrk3	neurotrophic tyrosine kinase, receptor, type 3	-0.277338	-0.278693	-0.214126	-0.0653879	NM_182809
A_51_P123077	Blue	Nubp1	nucleotide binding protein 1	-0.0466497	0.0142672	0.00859189	0.11835	NM_011955
A_66_P100915	Blue	Nudt18	nudix (nucleoside diphosphate linked moiety X)-type motif 18	-0.0529292	-0.0542548	-0.0675423	0.117228	NM_001360474
A_66_P111823	Blue	Nudt19	nudix (nucleoside diphosphate linked moiety X)-type motif 19	-0.720925	-0.777023	-0.722407	-0.662173	NM_033080
A_51_P254262	Blue	Nxph3	neurexophilin 3	0.167942	0.108144	0.16554	0.336161	NM_130858
A_55_P1998962	Blue	Oas1b	2'-5' oligoadenylate synthetase 1B	-0.191011	-0.170495	-0.194629	-0.236389	NM_001083925
A_52_P461292	Blue	Oaz1	ornithine decarboxylase antizyme 1	-0.000798275	-0.0285559	0.0504999	0.0863905	NM_008753
A_55_P1993599	Blue	Oaz2	ornithine decarboxylase antizyme 2	0.0576081	0.0989751	0.0829074	0.0149447	NM_010952
A_55_P2932733	Blue	Oga	O-GlcNAcase	-0.179943	-0.186179	-0.121296	-0.0761829	NM_023799
A_55_P2727629	Blue	Oga	O-GlcNAcase	-0.236525	-0.0318885	-0.200641	-0.382605	NM_023799
A_55_P2819031	Blue	Olfr1198	olfactory receptor 1198	0.016865	0.0226701	-0.0104549	-0.0424411	ENSMUST00000215529.2
A_55_P2355676	Blue	Olfr180	olfactory receptor 180	0.639557	0.470759	0.467471	0.211345	ENSMUST00000206168.1
A_52_P603038	Blue	Olig1	oligodendrocyte transcription factor 1	-0.0457244	0.0490508	-0.19086	-0.257811	NM_016968
A_51_P255832	Blue	Omg	oligodendrocyte myelin glycoprotein	-0.0610888	-0.147861	-0.132232	0.0244312	NM_019409
A_55_P2718563	Blue	Opcml	opioid binding protein/cell adhesion molecule-like	-0.293909	-0.312976	-0.323919	-0.220989	ENSMUST00000126673.1
A_55_P2066593	Blue	Oprl1	opioid receptor-like 1	0.126496	0.11623	0.136023	0.211337	NM_001318925
A_51_P109171	Blue	Os9	amplified in osteosarcoma	0.0915434	0.0284952	0.0569918	0.133286	NM_177614
A_51_P173212	Blue	Osbpl2	oxysterol binding protein-like 2	0.069437	0.0446339	0.0966721	0.192522	NM_144500
A_55_P2018417	Blue	Osbpl3	oxysterol binding protein-like 3	0.790922	0.795072	0.720852	0.966186	NM_001347213
A_51_P451808	Blue	Oser1	oxidative stress responsive serine rich 1	0.166446	0.213294	0.172201	0.117693	NM_025699
A_51_P461031	Blue	Ostm1	osteopetrosis associated transmembrane protein 1	-0.158864	-0.252992	-0.128146	-0.00961713	NM_172416
A_55_P2058871	Blue	Otud5	OTU domain containing 5	0.111619	0.0897441	0.11576	0.204837	NM_001290536
A_51_P288839	Blue	Otud5	OTU domain containing 5	0.0769975	0.0595634	0.0357788	0.208786	NM_138604
A_55_P2134012	Blue	Oxa1l	oxidase assembly 1-like	-0.0258109	-0.0229358	-0.0261086	-0.0348651	NM_026936
A_52_P18081	Blue	Pacc1	proton activated chloride channel 1	0.0389257	0.0223727	0.016871	0.0815091	AK044482
A_51_P220422	Blue	Pacsin1	protein kinase C and casein kinase substrate in neurons 1	-0.0099178	0.0272737	0.0423665	0.114017	NM_011861
A_55_P2074656	Blue	Padi2	peptidyl arginine deiminase, type II	0.965498	1.09482	0.86264	0.786871	NM_008812
A_55_P2493963	Blue	Paf1	Paf1, RNA polymerase II complex component	-0.10259	-0.0572283	-0.0557721	-0.00262478	NM_019458
A_55_P2167050	Blue	Paip2	polyadenylate-binding protein-interacting protein 2	-0.0914492	-0.122488	-0.0930829	-0.00990245	NM_001357473
A_55_P2848588	Blue	Paip2b	poly(A) binding protein interacting protein 2B	-0.0341255	-0.0498774	-0.0300619	-0.0102064	NM_146169
A_52_P663600	Blue	Pak1	p21 (RAC1) activated kinase 1	-0.126287	-0.028649	0.00680665	0.17132	NM_011035
A_51_P456366	Blue	Pard6a	par-6 family cell polarity regulator alpha	0.151518	0.180227	0.139978	0.27089	NM_001047436
A_55_P1981550	Blue	Park7	Parkinson disease (autosomal recessive, early onset) 7	-0.093544	-0.128146	-0.0138626	0.00383542	NM_020569
A_55_P2740346	Blue	Parl	presenilin associated, rhomboid-like	-0.00292802	-0.00503663	0.0133341	0.0251882	NM_001005767
A_51_P114693	Blue	Parm1	prostate androgen-regulated mucin-like protein 1	0.0749266	0.0553859	0.0833999	0.105285	NM_145562
A_51_P317166	Blue	Paxbp1	PAX3 and PAX7 binding protein 1	0.261881	0.301593	0.125577	0.0732499	NM_026110
A_51_P209150	Blue	Pcdh10	protocadherin 10	-0.013042	0.0270791	-0.0190949	0.129387	NM_001098172
A_55_P1961863	Blue	Pcdhga9	protocadherin gamma subfamily A, 9	-0.0205828	-0.0067382	-0.0372873	-0.0556848	NM_033592
A_52_P667913	Blue	Pcdhga9	protocadherin gamma subfamily A, 9	-0.22528	0.165209	-0.213296	-0.547025	NM_033592
A_55_P2014755	Blue	Pclo	piccolo (presynaptic cytomatrix protein)	-0.109273	-0.147365	-0.0243817	0.0440654	NM_001110796
A_55_P2792665	Blue	Pcmt1	protein-L-isoaspartate (D-aspartate) O-methyltransferase 1	-0.244979	-0.272406	-0.236602	-0.163867	ENSMUST00000163085.7
A_55_P2101182	Blue	Pcmt1	protein-L-isoaspartate (D-aspartate) O-methyltransferase 1	-0.187577	-0.15824	-0.097964	-0.0141065	NM_001358657
A_51_P225853	Blue	Pcmt1	protein-L-isoaspartate (D-aspartate) O-methyltransferase 1	-0.136729	-0.200892	-0.083472	-0.0186698	NM_008786
A_51_P175581	Blue	Pcmtd1	protein-L-isoaspartate (D-aspartate) O-methyltransferase domain containing 1	-0.0694889	-0.0789806	-0.0554557	-0.215802	NM_183028
A_55_P2743725	Blue	Pcp4l1	Purkinje cell protein 4-like 1	-0.0189891	-0.0319076	0.0101008	-0.117067	NM_025557
A_52_P496202	Blue	Pcsk1n	proprotein convertase subtilisin/kexin type 1 inhibitor	0.121837	0.214298	0.130076	0.0556925	NM_013892
A_55_P2815781	Blue	Pcyt1a	phosphate cytidylyltransferase 1, choline, alpha isoform	0.0735884	0.103209	0.0300188	0.0189619	NM_001163159
A_66_P111245	Blue	Pdcd2l	programmed cell death 2-like	0.0349941	-0.0550785	-0.00484847	0.113679	NM_001360710
A_51_P419300	Blue	Pdcd2l	programmed cell death 2-like	-0.501275	-0.55564	-0.430736	-0.304352	NM_026549
A_55_P1984043	Blue	Pdcd4	programmed cell death 4	-0.0799163	-0.1074	-0.123119	-0.172441	NM_011050
A_55_P1974845	Blue	Pde1a	phosphodiesterase 1A, calmodulin-dependent	0.0791679	-0.112289	0.0464703	0.21881	NM_001355144
A_52_P526565	Blue	Pde1a	phosphodiesterase 1A, calmodulin-dependent	-0.0957563	-0.154771	0.000945375	0.0951808	NM_016744
A_55_P2029187	Blue	Pde4a	phosphodiesterase 4A, cAMP specific	0.281768	0.374437	0.281504	0.20239	NM_183408
A_55_P1973779	Blue	Pde4c	phosphodiesterase 4C, cAMP specific	-0.0815861	-0.0698008	-0.10658	-0.143361	NM_001310465
A_55_P2485019	Blue	Pde6d	phosphodiesterase 6D, cGMP-specific, rod, delta	0.0521808	0.0242848	0.0549969	0.11587	NM_001360817
A_55_P2095153	Blue	Pdf	peptide deformylase (mitochondrial)	0.109547	0.0734357	0.124438	0.16797	NM_026513
A_55_P2007470	Blue	Pdgfa	platelet derived growth factor, alpha	0.0434881	0.0732112	0.0667234	0.0037074	NM_001363271
A_55_P2011802	Blue	Pdk2	pyruvate dehydrogenase kinase, isoenzyme 2	0.14217	0.178765	0.165622	0.0880301	NM_001361915
A_55_P2032258	Blue	Pdlim1	PDZ and LIM domain 1 (elfin)	-0.00453205	-0.00692675	-0.0713369	0.214915	NM_016861
A_66_P109020	Blue	Pds5a	PDS5 cohesin associated factor A	-0.0280232	0.012877	0.0217176	-0.120839	NM_001081321
A_51_P381247	Blue	Pdzd11	PDZ domain containing 11	-0.103586	-0.107502	-0.120753	-0.179005	NM_028303
A_52_P652092	Blue	Pet100	PET100 homolog	-0.0196695	0.00854297	0.00454048	-0.0414791	NM_001195244
A_51_P262196	Blue	Pex11b	peroxisomal biogenesis factor 11 beta	0.0405326	0.009995	0.0967431	0.144988	NM_011069
A_66_P108602	Blue	Pfkp	phosphofructokinase, platelet	-0.0348525	-0.0249324	0.0385156	0.130065	NM_001291071
A_51_P220993	Blue	Pfn1	profilin 1	0.25857	0.311465	0.228958	0.119993	NM_011072
A_55_P2727354	Blue	Pgam1	phosphoglycerate mutase 1	-0.0850717	-0.0836907	-0.103453	0.0354393	NM_023418
A_55_P1987483	Blue	Pgm2	phosphoglucomutase 2	-0.959998	-0.934924	-0.937404	-1.00546	NM_028132
A_55_P2150108	Blue	Pgm2l1	phosphoglucomutase 2-like 1	-0.227129	-0.210485	-0.0957391	0.0631134	NM_027629
A_55_P2740431	Blue	Pgs1	phosphatidylglycerophosphate synthase 1	0.185761	0.156449	0.158571	0.243713	NM_133757
A_55_P2714060	Blue	Phactr1	phosphatase and actin regulator 1	-0.115983	-0.0405937	0.101451	0.27854	ENSMUST00000132050.1
A_55_P2106454	Blue	Phf24	PHD finger protein 24	0.092757	0.196686	0.209741	0.299973	NM_001346526
A_55_P2014500	Blue	Phf24	PHD finger protein 24	0.0218147	-0.0295646	0.0753958	0.188893	NM_001346526
A_51_P408732	Blue	Phgdh	3-phosphoglycerate dehydrogenase	-0.291968	-0.234361	-0.293265	-0.39568	NM_016966
A_55_P1981155	Blue	Phldb1	pleckstrin homology like domain, family B, member 1	0.0562658	0.174656	0.0330295	-0.0472832	NM_153537
A_51_P467448	Blue	Pif1	PIF1 5'-to-3' DNA helicase	0.0141876	0.0412757	-0.0526498	-0.121084	NR_151702
A_51_P110035	Blue	Pik3r4	phosphoinositide-3-kinase regulatory subunit 4	0.0826569	-0.00696182	0.103377	0.184384	NM_001081309
A_51_P199866	Blue	Pin1	protein (peptidyl-prolyl cis/trans isomerase) NIMA-interacting 1	-0.0729898	-0.0381577	0.021365	0.116697	NM_023371
A_65_P12359	Blue	Pin1rt1	protein (peptidyl-prolyl cis/trans isomerase) NIMA-interacting 1, retrogene 1	-0.0591207	-0.0212989	0.000617525	0.118801	NM_001033768
A_55_P2935905	Blue	Pink1	PTEN induced putative kinase 1	-0.0246284	-0.0428594	-0.0497004	-0.0901218	NM_026880
A_52_P594917	Blue	Pip4k2c	phosphatidylinositol-5-phosphate 4-kinase, type II, gamma	-0.0786459	0.0004804	-0.0277579	0.111415	NM_054097
A_55_P2002309	Blue	Pip5kl1	phosphatidylinositol-4-phosphate 5-kinase-like 1	0.264539	0.385402	0.262153	0.179397	NM_198191
A_55_P2053398	Blue	Pirb	paired Ig-like receptor B	0.0766661	0.0673351	-0.0537619	-0.142723	ENSMUST00000078451.6
A_52_P654624	Blue	Pisd-ps3	phosphatidylserine decarboxylase, pseudogene 3	0.996422	1.05335	1.0261	0.873532	NR_003518
A_55_P2031442	Blue	Pithd1	PITH (C-terminal proteasome-interacting domain of thioredoxin-like) domain containing 1	-0.0253143	-0.0793657	0.0221195	0.0532283	NM_025411
A_55_P1979551	Blue	Pitrm1	pitrilysin metallepetidase 1	0.0324325	0.181659	0.111531	-0.11318	NM_001360106
A_55_P2923717	Blue	Pkp4	plakophilin 4	0.0320857	-0.0233343	-0.0317123	-0.136194	NM_001362991
A_55_P2943420	Blue	Pkp4	plakophilin 4	0.0445695	0.0301041	-0.0050045	-0.0529218	NM_001362993
A_66_P119034	Blue	Pla2g7	phospholipase A2, group VII (platelet-activating factor acetylhydrolase, plasma)	-0.145804	-0.023809	-0.0179954	-0.263155	NM_013737
A_55_P2506130	Blue	Pla2g7	phospholipase A2, group VII (platelet-activating factor acetylhydrolase, plasma)	-0.00026295	0.150145	0.0431016	-0.0936802	NM_013737
A_52_P148678	Blue	Plcg1	phospholipase C, gamma 1	0.115786	0.0658293	0.116577	0.149306	ENSMUST00000109462.7
A_55_P2513525	Blue	Plcl1	phospholipase C-like 1	-0.43597	-0.412117	-0.500711	-0.571693	NM_001114663
A_66_P119885	Blue	Pld3	phospholipase D family, member 3	0.0243929	-0.000155625	0.00167158	0.127887	NM_001317355
A_55_P2037513	Blue	Pld3	phospholipase D family, member 3	-0.0661946	-0.0384826	-0.0899746	0.0589981	NM_001317355
A_55_P2139027	Blue	Plec	plectin	0.189296	0.19215	0.162899	0.256016	NM_001163540
A_52_P27225	Blue	Plec	plectin	0.0162275	-0.0776885	-0.0682642	0.104682	NM_201389
A_55_P2165560	Blue	Plekhg5	pleckstrin homology domain containing, family G (with RhoGef domain) member 5	0.19595	0.0985059	0.248189	0.385228	NM_001285999
A_55_P1968340	Blue	Plekhh1	pleckstrin homology domain containing, family H (with MyTH4 domain) member 1	-0.127304	0.0554697	-0.193914	-0.313068	NM_181073
A_55_P2031871	Blue	Plekhh3	pleckstrin homology domain containing, family H (with MyTH4 domain) member 3	0.0713938	0.232617	0.08625	-0.0710833	NM_001346769
A_55_P1995012	Blue	Plekhm2	pleckstrin homology domain containing, family M (with RUN domain) member 2	-0.0934819	0.0142651	-0.0953342	-0.175535	NM_001033150
A_51_P223404	Blue	Plin3	perilipin 3	-0.193105	-0.17564	-0.175638	-0.274617	NM_025836
A_55_P2090194	Blue	Plp2	proteolipid protein 2	0.0262559	-0.0857589	0.0238097	0.150068	NM_019755
A_52_P188425	Blue	Plpbp	pyridoxal phosphate binding protein	0.13511	0.174001	0.17239	0.0147719	NM_001039077
A_55_P2799062	Blue	Plpp7	phospholipid phosphatase 7 (inactive)	-0.0254755	-0.0661946	0.0855008	0.133353	NM_001355238
A_55_P1987979	Blue	Plrg1	pleiotropic regulator 1	0.0250192	-0.0353513	0.0558028	0.104522	NM_016784
A_51_P414653	Blue	Plvap	plasmalemma vesicle associated protein	0.852545	0.84758	0.863985	0.909817	NM_032398
A_55_P1967266	Blue	Plxnb2	plexin B2	0.0573705	0.116884	0.0480283	-0.0112073	NM_001159521
A_52_P507498	Blue	Plxnc1	plexin C1	0.0665609	-6.9375e-05	0.068413	0.221499	NM_018797
A_55_P2151822	Blue	Plxnd1	plexin D1	-0.224262	-0.324608	-0.260445	-0.117219	NM_026376
A_51_P270324	Blue	Pnck	pregnancy upregulated non-ubiquitously expressed CaM kinase	0.0714846	0.0520887	0.0386257	-0.0044708	NM_012040
A_66_P138137	Blue	Pnp	purine-nucleoside phosphorylase	0.245242	0.288696	0.270543	0.0537432	NM_013632
A_55_P2053258	Blue	Poc1a	POC1 centriolar protein A	-1.54258	-1.58834	-1.41954	-1.32433	NM_027354
A_55_P2093689	Blue	Pold3	polymerase (DNA-directed), delta 3, accessory subunit	0.153682	0.181447	0.205087	0.0887365	NM_133692
A_55_P2912198	Blue	Poldip2	polymerase (DNA-directed), delta interacting protein 2	-0.0100045	0.0145355	0.00691365	0.10225	NM_026389
A_51_P260513	Blue	Polr1d	polymerase (RNA) I polypeptide D	-0.396723	-0.42278	-0.310292	-0.239647	NM_009087
A_65_P12973	Blue	Polr2c	polymerase (RNA) II (DNA directed) polypeptide C	-0.0462518	-0.0323977	-0.0224757	0.0704017	NM_009090
A_52_P362033	Blue	Polr2e	polymerase (RNA) II (DNA directed) polypeptide E	-0.0834644	-0.102443	-0.0111187	0.010874	NM_025554
A_51_P246215	Blue	Polr2i	polymerase (RNA) II (DNA directed) polypeptide I	-0.0846312	-0.0776055	-0.0679962	-0.0308162	NM_027259
A_55_P1996643	Blue	Polr2j	polymerase (RNA) II (DNA directed) polypeptide J	0.0166023	0.0582225	0.0764853	0.143244	NM_011293
A_55_P1996872	Blue	Polr2k	polymerase (RNA) II (DNA directed) polypeptide K	-0.341933	-0.335245	-0.339458	-0.271851	NM_001039368
A_51_P183853	Blue	Polr2m	polymerase (RNA) II (DNA directed) polypeptide M	0.0128092	0.0214095	0.0232557	-0.0244033	NM_178602
A_55_P2835569	Blue	Polr3k	polymerase (RNA) III (DNA directed) polypeptide K	-0.097465	-0.0685105	-0.0470672	0.00921583	NM_025901
A_51_P490198	Blue	Pop5	processing of precursor 5, ribonuclease P/MRP family (S. cerevisiae)	0.175879	0.133571	0.162292	0.234967	NM_026398
A_51_P307467	Blue	Pop7	processing of precursor 7, ribonuclease P family, (S. cerevisiae)	-0.0158414	-0.0496806	0.0542488	0.0870219	NM_028753
A_55_P2506055	Blue	Pot1a	protection of telomeres 1A	0.116467	0.226015	0.138398	0.039798	NM_133931
A_51_P443508	Blue	Ppa1	pyrophosphatase (inorganic) 1	-0.0891385	-0.143315	-0.0313744	0.0947918	NM_026438
A_51_P326346	Blue	Ppa2	pyrophosphatase (inorganic) 2	0.050456	-0.00746345	0.014944	0.0961694	AK090384
A_52_P18972	Blue	Ppa2	pyrophosphatase (inorganic) 2	0.00933362	-0.0687561	0.0590906	0.122095	NM_146141
A_51_P189985	Blue	Ppan	peter pan homolog	0.0691106	0.069679	0.0611913	0.128685	NM_145610
A_55_P1963002	Blue	Ppfia4	protein tyrosine phosphatase, receptor type, f polypeptide (PTPRF), interacting protein (liprin), alpha 4	0.166292	0.173874	0.170995	0.106535	NM_001144855
A_51_P316311	Blue	Ppfia4	protein tyrosine phosphatase, receptor type, f polypeptide (PTPRF), interacting protein (liprin), alpha 4	0.0977116	0.135494	0.141751	0.066659	NM_001144855
A_66_P108901	Blue	Ppia	peptidylprolyl isomerase A	0.0124224	-0.0512755	0.0416849	0.104736	NM_008907
A_51_P388374	Blue	Ppil4	peptidylprolyl isomerase (cyclophilin)-like 4	-0.125259	-0.214397	-0.126302	-0.0452716	NM_026141
A_55_P2729070	Blue	Ppm1l	protein phosphatase 1 (formerly 2C)-like	-0.0261631	0.0492716	0.0949736	0.185122	NM_178726
A_52_P217240	Blue	Ppme1	protein phosphatase methylesterase 1	-0.165129	-0.217699	-0.165516	-0.0842267	NM_028292
A_55_P2039439	Blue	Ppp1ca	protein phosphatase 1 catalytic subunit alpha	0.0640219	0.0738218	0.0460969	0.030647	NM_031868
A_55_P2077826	Blue	Ppp1cc	protein phosphatase 1 catalytic subunit gamma	0.209883	0.194976	0.259371	0.325474	NM_013636
A_66_P125518	Blue	Ppp1r10	protein phosphatase 1, regulatory subunit 10	-0.150133	-0.157458	-0.150651	-0.066333	NM_001163818
A_52_P239536	Blue	Ppp1r9a	protein phosphatase 1, regulatory subunit 9A	0.0184069	-0.00500007	0.0577239	0.0799637	NM_181595
A_66_P109169	Blue	Ppp2r1a	protein phosphatase 2, regulatory subunit A, alpha	-0.14636	-0.208319	-0.0490091	0.0499165	NM_016891
A_55_P2500443	Blue	Ppp2r1a	protein phosphatase 2, regulatory subunit A, alpha	-0.00875805	-0.00954195	-0.00956775	0.0345396	NM_016891
A_51_P220278	Blue	Ppp2r2b	protein phosphatase 2, regulatory subunit B, beta	0.098198	0.0492802	0.115877	0.224816	NM_028392
A_51_P213532	Blue	Ppp3ca	protein phosphatase 3, catalytic subunit, alpha isoform	-0.106679	-0.136575	-0.127857	-0.0828558	NM_008913
A_65_P04580	Blue	Ppp4r2	protein phosphatase 4, regulatory subunit 2	0.159893	0.145869	0.140323	0.273796	ENSMUST00000063854.6
A_52_P212887	Blue	Ppp4r2	protein phosphatase 4, regulatory subunit 2	0.161909	0.138553	0.135325	0.239464	NM_182939
A_55_P1997948	Blue	Ppp4r3b	protein phosphatase 4 regulatory subunit 3B	0.0709684	0.0818365	0.0893877	0.00516486	NM_134034
A_51_P309501	Blue	Praf2	PRA1 domain family 2	0.0215604	-0.0536892	0.0648143	0.127854	NM_138602
A_51_P142972	Blue	Prdm8	PR domain containing 8	0.329451	0.244674	0.295963	0.493586	NM_029947
A_52_P893440	Blue	Prdx2	peroxiredoxin 2	0.407964	0.375439	0.516999	0.544067	NM_011563
A_51_P200819	Blue	Prdx4	peroxiredoxin 4	0.0086229	-0.0784409	-0.0115607	0.103511	NM_016764
A_55_P2070241	Blue	Preb	prolactin regulatory element binding	0.0806332	0.075635	0.139814	0.204366	NM_016703
A_55_P2070239	Blue	Preb	prolactin regulatory element binding	0.0773452	-0.0387409	0.1288	0.235709	NM_016703
A_55_P2765122	Blue	Prelid1	PRELI domain containing 1	0.0424394	0.106957	0.117348	0.181104	NM_025596
A_52_P612079	Blue	Prepl	prolyl endopeptidase-like	0.0877351	0.207985	0.00392825	-0.0422324	NM_145984
A_52_P447477	Blue	Prepl	prolyl endopeptidase-like	0.127	0.119215	0.0610564	0.0209086	NM_145984
A_52_P29987	Blue	Prickle2	prickle planar cell polarity protein 2	-0.0495181	-0.0893073	-0.0958323	0.0946392	NM_001134460
A_55_P2013296	Blue	Prkag2	protein kinase, AMP-activated, gamma 2 non-catalytic subunit	-0.0573492	-0.0514432	-0.0238352	0.0120498	NM_145401
A_55_P2855563	Blue	Prkar2a	protein kinase, cAMP dependent regulatory, type II alpha	0.286624	0.299718	0.30098	0.192583	NM_008924
A_55_P1976278	Blue	Prkcb	protein kinase C, beta	-0.197993	-0.212478	-0.165483	-0.13743	NM_008855
A_52_P51355	Blue	Prkcb	protein kinase C, beta	-0.158416	-0.2721	-0.16888	-0.0816744	NM_008855
A_55_P1976282	Blue	Prkcg	protein kinase C, gamma	0.215088	0.147697	0.219683	0.452426	NM_011102
A_55_P2496172	Blue	Prmt2	protein arginine N-methyltransferase 2	0.101675	0.142758	0.154732	0.261408	NM_001302965
A_55_P2831611	Blue	Prmt8	protein arginine N-methyltransferase 8	-0.0480127	-0.0922338	0.0204095	0.0512437	NM_201371
A_55_P2801083	Blue	Pros1	protein S (alpha)	-0.106573	-0.0267427	-0.0835149	-0.200316	NM_011173
A_55_P2162698	Blue	Prpf40b	pre-mRNA processing factor 40B	0.0186102	0.0599787	-0.0423429	-0.0709922	NM_018786
A_65_P12145	Blue	Prpf4b	pre-mRNA processing factor 4B	0.120881	0.100289	0.124678	0.0239649	ENSMUST00000077853.4
A_51_P297694	Blue	Prpf6	pre-mRNA splicing factor 6	0.0725645	0.0887189	0.0806909	0.129531	NM_133701
A_55_P1975670	Blue	Prps1l3	phosphoribosyl pyrophosphate synthetase 1-like 3	0.0495341	0.0269664	0.0469372	0.108893	NM_001037746
A_55_P2432388	Blue	Prr14l	proline rich 14-like	0.674497	0.666716	0.809862	0.891926	NM_194340
A_55_P2069251	Blue	Prr18	proline rich 18	0.10733	0.262015	0.0091353	-0.057291	NM_178774
A_52_P494168	Blue	Prr18	proline rich 18	-0.884611	-0.734222	-1.07716	-1.12544	NM_178774
A_55_P2017362	Blue	Prr36	proline rich 36	0.113899	-0.025274	0.138961	0.199168	NM_207203
A_52_P686136	Blue	Prrc2b	proline-rich coiled-coil 2B	0.0789771	0.0689978	0.0849776	0.166825	NM_172661
A_66_P117897	Blue	Prrc2c	proline-rich coiled-coil 2C	0.0256455	0.0263284	0.0189659	0.0689099	NM_001081290
A_51_P344461	Blue	Prrt2	proline-rich transmembrane protein 2	-0.154644	-0.237062	-0.215562	-0.0456216	NM_001102563
A_51_P477682	Blue	Prss12	protease, serine 12 neurotrypsin (motopsin)	0.159834	0.0706289	0.279615	0.329318	NM_008939
A_55_P2052290	Blue	Psat1	phosphoserine aminotransferase 1	-0.0806966	-0.137866	-0.144597	-0.24143	NM_001205339
A_51_P275123	Blue	Psd3	pleckstrin and Sec7 domain containing 3	-0.0225605	-0.0280478	0.0334134	0.0734669	NM_177698
A_66_P106547	Blue	Psma4	proteasome (prosome, macropain) subunit, alpha type 4	0.0396411	-0.146666	0.02052	0.176822	NM_011966
A_52_P81468	Blue	Psma4	proteasome (prosome, macropain) subunit, alpha type 4	0.037368	-0.0598467	0.025655	0.230218	NM_011966
A_51_P367162	Blue	Psmb1	proteasome (prosome, macropain) subunit, beta type 1	0.151224	0.0123111	0.160634	0.249359	NM_011185
A_55_P2812879	Blue	Psmb4	proteasome (prosome, macropain) subunit, beta type 4	-0.111997	-0.151493	-0.0278812	0.121692	NM_008945
A_51_P269728	Blue	Psmb5	proteasome (prosome, macropain) subunit, beta type 5	-0.0400007	-0.00459357	-0.000405975	0.107078	NM_011186
A_51_P468329	Blue	Psmb7	proteasome (prosome, macropain) subunit, beta type 7	0.0738726	0.0200482	0.111519	0.152295	NM_011187
A_51_P280971	Blue	Psmc3	proteasome (prosome, macropain) 26S subunit, ATPase 3	-0.0494151	-0.108632	-0.0371576	0.102424	NM_008948
A_52_P657435	Blue	Psmc5	protease (prosome, macropain) 26S subunit, ATPase 5	0.0345268	0.105535	0.0380153	-0.0370741	NM_008950
A_51_P509941	Blue	Psmc6	proteasome (prosome, macropain) 26S subunit, ATPase, 6	-0.129964	-0.13377	-0.0860817	-0.0163386	ENSMUST00000022380.8
A_52_P574190	Blue	Psmd12	proteasome (prosome, macropain) 26S subunit, non-ATPase, 12	-0.00808923	-0.0266354	0.0540836	0.0911921	NM_025894
A_55_P2848371	Blue	Psmd2	proteasome (prosome, macropain) 26S subunit, non-ATPase, 2	0.074084	0.143336	0.0744397	0.0338084	NM_134101
A_51_P130427	Blue	Psmd3	proteasome (prosome, macropain) 26S subunit, non-ATPase, 3	0.160098	0.16	0.151942	0.19095	NM_009439
A_51_P207962	Blue	Psmd4	proteasome (prosome, macropain) 26S subunit, non-ATPase, 4	-0.0689535	-0.0791855	-0.0228749	0.134923	NM_008951
A_51_P288103	Blue	Psmd6	proteasome (prosome, macropain) 26S subunit, non-ATPase, 6	0.0679664	-0.0495741	0.108392	0.206305	NM_025550
A_51_P487933	Blue	Psmd7	proteasome (prosome, macropain) 26S subunit, non-ATPase, 7	0.0508015	0.0258944	0.0400116	0.112693	NM_010817
A_51_P149325	Blue	Psmd8	proteasome (prosome, macropain) 26S subunit, non-ATPase, 8	-0.00866792	-0.0818137	0.0734196	0.0905476	NM_026545
A_51_P487308	Blue	Pstk	phosphoseryl-tRNA kinase	-0.0576441	-0.254837	-0.0208494	0.0656288	NM_001039534
A_55_P2164778	Blue	Ptdss1	phosphatidylserine synthase 1	0.144912	0.0755349	0.163787	-0.0542641	NM_008959
A_55_P2631679	Blue	Pten	phosphatase and tensin homolog	0.0229356	-0.0239899	0.0113752	0.0620477	NM_008960
A_55_P1974193	Blue	Ptges	prostaglandin E synthase	-0.154749	-0.18334	-0.167846	-0.2413	NM_022415
A_55_P2722959	Blue	Ptma	prothymosin alpha	-0.175091	-0.121639	-0.198265	-0.328674	NM_001360831
A_55_P1963491	Blue	Ptma	prothymosin alpha	-0.290032	-0.25458	-0.236645	-0.40506	NM_001360831
A_52_P571290	Blue	Ptms	parathymosin	-0.135992	0.0270867	-0.15454	-0.490974	NM_026988
A_55_P2164629	Blue	Ptn	pleiotrophin	-0.272024	-0.202538	-0.247712	-0.31639	NM_008973
A_55_P2740598	Blue	Ptov1	prostate tumor over expressed gene 1	-0.0137825	0.00279812	0.0726909	0.155643	NM_133949
A_52_P276607	Blue	Ptp4a2	protein tyrosine phosphatase 4a2	-0.00085715	0.0156547	0.0137865	-0.026654	NM_008974
A_51_P322273	Blue	Ptp4a3	protein tyrosine phosphatase 4a3	0.00143175	-0.063049	0.0582812	0.126268	NM_008975
A_55_P1955736	Blue	Ptpn5	protein tyrosine phosphatase, non-receptor type 5	0.0987473	0.118112	0.0704022	0.0382328	ENSMUST00000207172.1
A_51_P181772	Blue	Ptpre	protein tyrosine phosphatase, receptor type, E	0.036217	0.0296395	0.068516	0.131395	NM_011212
A_51_P318510	Blue	Ptprn	protein tyrosine phosphatase, receptor type, N	0.133309	0.0697833	0.26778	0.377973	NM_008985
A_66_P107131	Blue	Ptprn2	protein tyrosine phosphatase, receptor type, N polypeptide 2	-0.0571707	-0.0890997	0.05357	0.152026	NM_011215
A_51_P419726	Blue	Ptprs	protein tyrosine phosphatase, receptor type, S	0.0375941	0.0655797	0.0331454	0.111968	NM_011218
A_55_P2501319	Blue	Ptprt	protein tyrosine phosphatase, receptor type, T	-0.0987749	-0.209891	-0.0786905	0.0469809	NM_001291149
A_51_P370996	Blue	Ptprz1	protein tyrosine phosphatase, receptor type Z, polypeptide 1	-0.0712225	-0.0610344	-0.0721724	-0.182347	NM_011219
A_51_P322989	Blue	Ptrhd1	peptidyl-tRNA hydrolase domain containing 1	0.103269	0.0958956	0.101159	0.207414	NM_001204912
A_55_P2809063	Blue	Pum3	pumilio RNA-binding family member 3	0.0568711	0.0241801	0.106156	0.13376	NM_177474
A_51_P443569	Blue	Pwwp3a	PWWP domain containing 3A, DNA repair factor	0.0147924	-0.00532723	-0.0461302	-0.0958996	NM_023431
A_51_P287232	Blue	Qars	glutaminyl-tRNA synthetase	0.0283265	0.0287795	0.0555663	0.117028	NM_133794
A_52_P590392	Blue	Rab10	RAB10, member RAS oncogene family	0.029287	-0.00815032	0.062477	-0.0886147	NM_016676
A_55_P2740054	Blue	Rab11b	RAB11B, member RAS oncogene family	-0.0902751	-0.113636	-0.0548518	0.0229804	NM_008997
A_51_P269434	Blue	Rab14	RAB14, member RAS oncogene family	-0.0991345	-0.159825	-0.108575	-0.0321235	NM_026697
A_52_P327615	Blue	Rab18	RAB18, member RAS oncogene family	0.0481637	-0.0575187	0.0533488	0.105603	NM_181070
A_55_P2909269	Blue	Rab1a	RAB1A, member RAS oncogene family	-0.142862	-0.0963893	0.0162931	0.134451	NM_008996
A_55_P1979281	Blue	Rab1a	RAB1A, member RAS oncogene family	-0.0347394	-0.048357	0.0109157	0.0653735	NM_008996
A_51_P320401	Blue	Rab24	RAB24, member RAS oncogene family	0.251161	0.240811	0.26463	0.324937	NM_009000
A_66_P129075	Blue	Rab26os	RAB26, member RAS oncogene family, opposite strand	0.067254	0.149771	0.137475	-0.0468598	NR_045289
A_55_P2905383	Blue	Rab33a	RAB33A, member RAS oncogene family	-0.124277	-0.166273	-0.00991292	0.0257563	NM_011228
A_51_P354572	Blue	Rab35	RAB35, member RAS oncogene family	0.03312	-0.0127364	0.0617149	0.0919149	NM_198163
A_55_P1956557	Blue	Rab3a	RAB3A, member RAS oncogene family	-0.337833	-0.380071	-0.275253	-0.23785	NM_001328047
A_51_P110629	Blue	Rab3a	RAB3A, member RAS oncogene family	-0.0200536	-0.09154	0.116397	0.142959	NM_009001
A_55_P2934812	Blue	Rab3gap2	RAB3 GTPase activating protein subunit 2	-0.0781329	-0.161048	-0.0679171	0.00306962	NM_001163754
A_51_P244558	Blue	Rab3gap2	RAB3 GTPase activating protein subunit 2	0.139086	0.0961313	0.193308	0.283639	NM_001163754
A_55_P2148641	Blue	Rab4a	RAB4A, member RAS oncogene family	0.128381	0.256977	0.122102	0.00134874	NM_009003
A_51_P117604	Blue	Rab5a	RAB5A, member RAS oncogene family	-0.0501788	-0.149205	-0.0712511	0.0184153	NM_025887
A_51_P450100	Blue	Rab5if	RAB5 interacting factor	0.188257	0.119905	0.230768	0.26988	NM_026124
A_52_P214678	Blue	Rab9	RAB9, member RAS oncogene family	-0.0336547	-0.146296	-0.0716978	0.061769	NM_019773
A_52_P506529	Blue	Rabgap1l	RAB GTPase activating protein 1-like	0.0768711	0.0199158	0.100248	0.137654	NM_001038621
A_52_P430628	Blue	Rabggtb	Rab geranylgeranyl transferase, b subunit	-0.00187467	-0.114722	0.070596	0.180669	NM_011231
A_65_P18554	Blue	Ranbp1	RAN binding protein 1	-0.0524692	-0.140114	-0.095808	0.0037632	NM_011239
A_52_P252737	Blue	Rangap1	RAN GTPase activating protein 1	-0.0925183	-0.0604978	-0.140299	0.0448861	NM_011241
A_51_P228632	Blue	Rap1a	RAS-related protein 1a	0.0401826	0.0721364	0.0510402	-0.0018792	NM_145541
A_52_P336290	Blue	Rap2a	RAS related protein 2a	0.0874956	0.0636328	0.112716	0.194794	NM_029519
A_51_P516861	Blue	Rapgef5	Rap guanine nucleotide exchange factor (GEF) 5	0.064229	-0.0352726	0.110682	0.214079	ENSMUST00000109691.3
A_55_P2488724	Blue	Rapgef5	Rap guanine nucleotide exchange factor (GEF) 5	0.0404306	0.0259814	0.0660844	0.0735718	NM_175930
A_55_P2068066	Blue	Rapgefl1	Rap guanine nucleotide exchange factor (GEF)-like 1	-0.441221	-0.465336	-0.40737	-0.317414	NM_001080925
A_52_P466147	Blue	Rarres2	retinoic acid receptor responder (tazarotene induced) 2	-0.120695	-0.189611	-0.291741	-0.425677	NM_027852
A_55_P2481860	Blue	Rasgrf2	RAS protein-specific guanine nucleotide-releasing factor 2	-0.167393	-0.170349	-0.133195	-0.111797	NM_009027
A_55_P1969650	Blue	Rasgrp1	RAS guanyl releasing protein 1	-0.0397904	-0.0894291	-0.0339663	0.069819	NM_011246
A_51_P302942	Blue	Rasl10a	RAS-like, family 10, member A	0.0178702	0.107546	0.113381	0.241321	NM_145216
A_51_P470242	Blue	Rasl2-9	RAS-like, family 2, locus 9	-0.00051635	-0.0431303	0.0382132	0.121376	NM_009028
A_52_P542172	Blue	Rb1cc1	RB1-inducible coiled-coil 1	-0.0242698	-0.0767315	0.0526927	0.121659	NM_009826
A_51_P114385	Blue	Rbbp7	retinoblastoma binding protein 7, chromatin remodeling factor	-0.147928	-0.199521	-0.0824191	-0.062001	NM_009031
A_52_P674067	Blue	Rbfox3	RNA binding protein, fox-1 homolog (C. elegans) 3	-0.12697	-0.177881	-0.0790832	-0.00184225	NM_001024931
A_52_P448578	Blue	Rbm25	RNA binding motif protein 25	-0.0887959	-0.0435727	-0.138473	-0.204775	ENSMUST00000182255.7
A_55_P2727529	Blue	Rbms1	RNA binding motif, single stranded interacting protein 1	0.219089	0.314262	0.213324	0.102826	ENSMUST00000028347.12
A_55_P2059010	Blue	Rbp1	retinol binding protein 1, cellular	-2.26724	-2.1961	-2.22925	-2.31259	NM_011254
A_51_P374752	Blue	Rbp4	retinol binding protein 4, plasma	-0.0301228	-0.120181	0.00145815	0.140854	NM_011255
[truncated: 9,320 more rows]
