# Supplementary material for: Comprehensive Profiling of Gene Expression in the Cerebral Cortex and Striatum of BTBRTF/ArtRbrc Mice Compared to C57BL/6J Mice
Source: Front Cell Neurosci. 2020 Dec 10;14:595607. doi: 10.3389/fncel.2020.595607 (PMC7758463; doi:10.3389/fncel.2020.595607)
Supplement: Supplementary file 6 [file Table_6.XLSX]

## Sheet: Table S6
Supplementary Table S6. Gene Ontology annotations of weighted correlation network analysis modules
module	modSize	bkgrModSize	rank	enrichmentP	nModGenesInTerm		fracOfBkgrModSize	fracOfBkgrTermSize	bkgrTermSize	termID	termOntology	termName	termDefinition	GeneList
black	511	497	1	1.39e-07	7		0.0140845	0.777778	9	GO:0042612	CC	MHC class I protein complex	A transmembrane protein complex composed of a MHC class I alpha chain and an invariant beta2-microglobin chain, and with or without a bound peptide antigen. Class I here refers to classical class I molecules.	B2M, H2-D1, H2-K1, H2-L, H2-Q2, H2-Q7, H2-Q6
black	511	497	2	2.59e-06	7		0.0140845	0.583333	12	GO:0019885	BP	antigen processing and presentation of endogenous peptide antigen via MHC class I	The process in which an antigen-presenting cell expresses a peptide antigen of endogenous origin on its cell surface in association with an MHC class I protein complex. The peptide antigen is typically, but not always, processed from a whole protein. Class I here refers to classical class I molecules.	B2M, H2-D1, H2-K1, H2-L, H2-Q2, H2-Q7, H2-Q6
black	511	497	3	4.85e-06	6		0.0120724	0.666667	9	GO:0002486	BP	antigen processing and presentation of endogenous peptide antigen via MHC class I via ER pathway, TAP-independent	The process in which an antigen-presenting cell expresses a peptide antigen of endogenous origin on its cell surface in association with an MHC class I protein complex following intracellular transport via a TAP-independent ER pathway. The peptide is typically a fragment of a larger endogenous protein which has been degraded within the cell and becomes associated with the MHC class I molecule in …	H2-D1, H2-K1, H2-L, H2-Q2, H2-Q7, H2-Q6
black	511	497	4	5.29e-06	7		0.0140845	0.538462	13	GO:0019883	BP	antigen processing and presentation of endogenous antigen	The process in which an antigen-presenting cell expresses antigen (peptide or lipid) of endogenous origin on its cell surface in association with an MHC protein complex.	B2M, H2-D1, H2-K1, H2-L, H2-Q2, H2-Q7, H2-Q6
black	511	497	5	6.1e-06	5		0.0100604	0.833333	6	GO:0042610	MF	CD8 receptor binding	Interacting selectively and non-covalently with a CD8, a receptor found on the surface of thymocytes and cytotoxic and suppressor T-lymphocytes.	H2-D1, H2-K1, H2-Q2, H2-Q7, H2-Q6
black	511	497	6	1.15e-05	6		0.0120724	0.6	10	GO:0002476	BP	antigen processing and presentation of endogenous peptide antigen via MHC class Ib	The process in which an antigen-presenting cell expresses a peptide antigen of endogenous origin on its cell surface in association with an MHC class Ib protein complex. The peptide is typically a fragment of a larger endogenous protein which has been degraded within the cell. Class Ib here refers to non-classical class I molecules, such as those of the HLA-E gene family.	H2-D1, H2-K1, H2-L, H2-Q2, H2-Q7, H2-Q6
black	511	497	7	2.02e-05	5		0.0100604	0.714286	7	GO:0030881	MF	beta-2-microglobulin binding	Interacting selectively and non-covalently with beta-2-microglobulin.	H2-D1, H2-K1, H2-Q2, H2-Q7, H2-Q6
black	511	497	8	2.02e-05	5		0.0100604	0.714286	7	GO:0062061	MF	TAP complex binding	Interacting selectively and non-covalently with a TAP complex.	H2-D1, H2-K1, H2-Q2, H2-Q7, H2-Q6
black	511	497	9	2.39e-05	6		0.0120724	0.545455	11	GO:0042824	CC	MHC class I peptide loading complex	A large, multisubunit complex which consists of the MHC class I-beta 2 microglobulin dimer, the transporter associated with antigen presentation (TAP), tapasin (an MHC-encoded membrane protein), the chaperone calreticulin and the thiol oxidoreductase ERp57. Functions in the assembly of peptides with newly synthesized MHC class I molecules.	B2M, H2-D1, H2-K1, H2-Q2, H2-Q7, H2-Q6
black	511	497	10	2.39e-05	6		0.0120724	0.545455	11	GO:0042605	MF	peptide antigen binding	Interacting selectively and non-covalently with an antigen peptide.	H2-D1, H2-K1, H2-L, H2-Q2, H2-Q7, H2-Q6
black	511	497	11	2.98e-05	7		0.0140845	0.4375	16	GO:0001916	BP	positive regulation of T cell mediated cytotoxicity	Any process that activates or increases the frequency, rate or extent of T cell mediated cytotoxicity.	B2M, H2-D1, H2-K1, H2-L, H2-Q2, H2-Q7, H2-Q6
black	511	497	12	4.78e-05	7		0.0140845	0.411765	17	GO:0001914	BP	regulation of T cell mediated cytotoxicity	Any process that modulates the frequency, rate, or extent of T cell mediated cytotoxicity.	B2M, H2-D1, H2-K1, H2-L, H2-Q2, H2-Q7, H2-Q6
black	511	497	13	4.78e-05	7		0.0140845	0.411765	17	GO:0002474	BP	antigen processing and presentation of peptide antigen via MHC class I	The process in which an antigen-presenting cell expresses a peptide antigen on its cell surface in association with an MHC class I protein complex. Class I here refers to classical class I molecules.	B2M, H2-D1, H2-K1, H2-L, H2-Q2, H2-Q7, H2-Q6
black	511	497	14	5.11e-05	5		0.0100604	0.625	8	GO:0042608	MF	T cell receptor binding	Interacting selectively and non-covalently with a T cell receptor, the antigen-recognizing receptor on the surface of T cells.	H2-D1, H2-K1, H2-Q2, H2-Q7, H2-Q6
black	511	497	15	5.11e-05	5		0.0100604	0.625	8	GO:0046977	MF	TAP binding	Interacting selectively and non-covalently with TAP protein, transporter associated with antigen processing protein. TAP protein is a heterodimeric peptide transporter consisting of the subunits TAP1 and TAP2.	H2-D1, H2-K1, H2-Q2, H2-Q7, H2-Q6
black	511	497	16	7.43e-05	37		0.0744467	0.124161	298	GO:0042175	CC	nuclear outer membrane-endoplasmic reticulum membrane network	The continuous network of membranes encompassing the nuclear outer membrane and the endoplasmic reticulum membrane.	B2M, DPM2, EMD, FDFT1, PIGQ, H2-D1, H2-K1, H2-Q2, H2-Q7, RAB12, SDF2, TMPO, Ept1, AGPAT3, BOK, ABCB9, Nat8f1, TMEM57, IER3IP1, fam134b, LMAN2, PIGC, GPSM1, DPM3, TMCO1, REEP6, EPM2AIP1, SACM1L, DTNBP1, CEPT1, SSR1, CYB5A, H2-Q6, DERL2, ZMPSTE24, XXYLT1, NAT8L
black	511	497	17	7.51e-05	36		0.0724346	0.125436	287	GO:0005789	CC	endoplasmic reticulum membrane	The lipid bilayer surrounding the endoplasmic reticulum.	B2M, DPM2, FDFT1, PIGQ, H2-D1, H2-K1, H2-Q2, H2-Q7, RAB12, SDF2, TMPO, Ept1, AGPAT3, BOK, ABCB9, Nat8f1, TMEM57, IER3IP1, fam134b, LMAN2, PIGC, GPSM1, DPM3, TMCO1, REEP6, EPM2AIP1, SACM1L, DTNBP1, CEPT1, SSR1, CYB5A, H2-Q6, DERL2, ZMPSTE24, XXYLT1, NAT8L
black	511	497	18	0.000110653	7		0.0140845	0.368421	19	GO:0001913	BP	T cell mediated cytotoxicity	The directed killing of a target cell by a T cell through the release of granules containing cytotoxic mediators or through the engagement of death receptors.	B2M, H2-D1, H2-K1, H2-L, H2-Q2, H2-Q7, H2-Q6
black	511	497	19	0.000131388	6		0.0120724	0.428571	14	GO:0005797	CC	Golgi medial cisterna	The middle Golgi cisterna (or cisternae).	H2-D1, H2-K1, H2-Q2, H2-Q7, TMEM59, H2-Q6
black	511	497	20	0.000200389	10		0.0201207	0.243902	41	GO:2000379	BP	positive regulation of reactive oxygen species metabolic process	NA	AIF1, AKT2, CYBA, GRB2, ITGAM, OPRM1, SOD2, Zfp13, ROMO1, ADGRB1
black	511	497	21	0.000228101	7		0.0140845	0.333333	21	GO:0048002	BP	antigen processing and presentation of peptide antigen	The process in which an antigen-presenting cell expresses peptide antigen in association with an MHC protein complex on its cell surface, including proteolysis and transport steps for the peptide antigen both prior to and following assembly with the MHC protein complex. The peptide antigen is typically, but not always, processed from an endogenous or exogenous protein.	B2M, H2-D1, H2-K1, H2-L, H2-Q2, H2-Q7, H2-Q6
black	511	497	22	0.00025956	11		0.0221328	0.22	50	GO:0005795	CC	Golgi stack	The set of thin, flattened membrane-bounded compartments, called cisternae, that form the central portion of the Golgi complex. The stack usually comprises cis, medial, and trans cisternae; the cis- and trans-Golgi networks are not considered part of the stack.	H2-D1, H2-K1, H2-Q2, H2-Q7, lyz2, LYPLA2, TMEM59, TMBIM4, AKAP9, H2-Q6, zfyve1
black	511	497	23	0.000313605	6		0.0120724	0.375	16	GO:0003823	MF	antigen binding	Interacting selectively and non-covalently with an antigen, any substance which is capable of inducing a specific immune response and of reacting with the products of that response, the specific antibody or specifically sensitized T-lymphocytes, or both. Binding may counteract the biological activity of the antigen.	H2-D1, H2-K1, H2-L, H2-Q2, H2-Q7, H2-Q6
black	511	497	24	0.00031622	7		0.0140845	0.318182	22	GO:0002711	BP	positive regulation of T cell mediated immunity	Any process that activates or increases the frequency, rate, or extent of T cell mediated immunity.	B2M, H2-D1, H2-K1, H2-L, H2-Q2, H2-Q7, H2-Q6
black	511	497	25	0.000573449	7		0.0140845	0.291667	24	GO:0001912	BP	positive regulation of leukocyte mediated cytotoxicity	Any process that activates or increases the frequency, rate or extent of leukocyte mediated cytotoxicity.	B2M, H2-D1, H2-K1, H2-L, H2-Q2, H2-Q7, H2-Q6
black	511	497	26	0.000573449	7		0.0140845	0.291667	24	GO:0002709	BP	regulation of T cell mediated immunity	Any process that modulates the frequency, rate, or extent of T cell mediated immunity.	B2M, H2-D1, H2-K1, H2-L, H2-Q2, H2-Q7, H2-Q6
black	511	497	27	0.000620315	15		0.0301811	0.164835	91	GO:0030176	CC	integral component of endoplasmic reticulum membrane	The component of the endoplasmic reticulum membrane consisting of the gene products and protein complexes having at least some part of their peptide sequence embedded in the hydrophobic region of the membrane.	B2M, DPM2, H2-D1, H2-K1, H2-Q2, H2-Q7, ABCB9, fam134b, DPM3, TMCO1, SACM1L, H2-Q6, DERL2, ZMPSTE24, XXYLT1
black	511	497	28	0.000650894	6		0.0120724	0.333333	18	GO:0070971	CC	endoplasmic reticulum exit site	An endoplasmic reticulum part at which COPII-coated vesicles are produced.	H2-D1, H2-K1, H2-Q2, H2-Q7, SAR1A, H2-Q6
black	511	497	29	0.000880037	15		0.0301811	0.159574	94	GO:0031227	CC	intrinsic component of endoplasmic reticulum membrane	The component of the endoplasmic reticulum membrane consisting of the gene products and protein complexes having either part of their peptide sequence embedded in the hydrophobic region of the membrane or some other covalently attached group such as a GPI anchor that is similarly embedded in the membrane.	B2M, DPM2, H2-D1, H2-K1, H2-Q2, H2-Q7, ABCB9, fam134b, DPM3, TMCO1, SACM1L, H2-Q6, DERL2, ZMPSTE24, XXYLT1
black	511	497	30	0.000916628	101		0.203219	0.0858844	1176	GO:0031090	CC	organelle membrane	A membrane that is one of the two lipid bilayers of an organelle envelope or the outermost membrane of single membrane bound organelle.	ATP8A1, B2M, BCL2L2, CALM3, Ckmt1, CPE, DPM2, EMD, FDFT1, PIGQ, GRB2, H2-D1, H2-K1, H2-Q2, H2-Q7, HYAL2, ITM2B, MGAT1, grpel2, PIGR, Sypl, ABCD3, RAB12, TRIM27, HPS6, SAR1A, SDF2, SYNGR2, TH, TIMM17B, TMPO, PACSIN2, ATP5L, Ept1, AGPAT3, Zfp354c, BOK, WIPI1, NDUFA1, ABCB9, STX6, SIRT3, TMED3, Nat8f1, tomm6, TMEM57, TMEM14C, TOMM7, IER3IP1, fam134b, cox20, PTPMT1, LMAN2, TMEM261, HIGD2A, ROMO1, PIG…
black	511	497	31	0.000974131	7		0.0140845	0.269231	26	GO:1903428	BP	positive regulation of reactive oxygen species biosynthetic process	NA	AIF1, AKT2, CYBA, OPRM1, SOD2, Zfp13, ADGRB1
black	511	497	32	0.00100415	3		0.00603622	0.75	4	GO:0071493	BP	cellular response to UV-B	Any process that results in a change in state or activity of a cell (in terms of movement, secretion, enzyme production, gene expression, etc.) as a result of a UV-B radiation stimulus. UV-B radiation (UV-B light) spans the wavelengths 280 to 315 nm.	CRIP1, HYAL1, HYAL2
black	511	497	33	0.00124339	7		0.0140845	0.259259	27	GO:0031343	BP	positive regulation of cell killing	Any process that activates or increases the frequency, rate or extent of cell killing.	B2M, H2-D1, H2-K1, H2-L, H2-Q2, H2-Q7, H2-Q6
black	511	497	34	0.00149302	14		0.028169	0.157303	89	GO:0009897	CC	external side of plasma membrane	The leaflet of the plasma membrane that faces away from the cytoplasm and any proteins embedded or anchored in it or attached to its surface.	B2M, CTSB, H2-D1, H2-K1, H2-L, H2-Q2, H2-Q7, HYAL2, ITGAM, L1CAM, Ly6c1, VWF, Ly6a, H2-Q6
black	511	497	35	0.00163541	4		0.00804829	0.444444	9	GO:0000030	MF	mannosyltransferase activity	Catalysis of the transfer of a mannosyl group to an acceptor molecule, typically another carbohydrate or a lipid.	DPM2, SDF2, DPM3, ALG1
black	511	497	36	0.00209888	6		0.0120724	0.272727	22	GO:0006801	BP	superoxide metabolic process	The chemical reactions and pathways involving superoxide, the superoxide anion O2- (superoxide free radical), or any compound containing this species.	CCS, CYBA, SH3PXD2A, ITGAM, SOD2, NRROS
black	511	497	37	0.0023905	3		0.00603622	0.6	5	GO:1902774	BP	late endosome to lysosome transport	NA	SNAPIN, VPS41, VPS39
black	511	497	38	0.0023905	3		0.00603622	0.6	5	GO:0000506	CC	glycosylphosphatidylinositol-N-acetylglucosaminyltransferase (GPI-GnT) complex	An enzyme complex that catalyzes the transfer of GlcNAc from UDP-GlcNAc to an acceptor phosphatidylinositol, the first step in the production of GPI anchors for cell surface proteins. The complex contains PIG-A, PIG-C, PIG-H, PIG-Q, PIG-P, and DPM2 in human, and Eri1p, Gpi1p, Gpi2p, Gpi15p, Gpi19p, and Spt14p in budding yeast.	DPM2, PIGQ, PIGC
black	511	497	39	0.00258761	66		0.132797	0.0900409	733	GO:0005794	CC	Golgi apparatus	A compound membranous cytoplasmic organelle of eukaryotic cells, consisting of flattened, ribosome-free vesicles arranged in a more or less regular stack. The Golgi apparatus differs from the endoplasmic reticulum in often having slightly thicker membranes, appearing in sections as a characteristic shallow semicircle so that the convex side (cis or entry face) abuts the endoplasmic reticulum, sec…	asic1, AP3S2, ATP8A1, B2M, CBL, CNIH1, CPE, CYBA, EVI5, GRB2, H2-D1, H2-K1, H2-Q2, H2-Q7, HYAL2, ITM2B, TMED1, lyz2, MGAT1, PTGS1, RAB12, RESP18, SAR1A, SNAPIN, LYPLA2, B3GALNT1, Ept1, GRB14, BOK, WIPI1, PNRC2, TRIM3, ARL3, SCOC, TMEM59, B4GALT4, STX6, TMED3, Nat8f1, IER3IP1, fam134b, LMAN2, TRAPPC6A, GPSM1, CAMSAP2, TMBIM4, TMCO1, RNF215, ARL5A, CLASP1, SACM1L, CEPT1, AKAP9, H2-Q6, HACE1, GNPTG,…
black	511	497	40	0.00275149	12		0.0241449	0.16	75	GO:0071478	BP	cellular response to radiation	Any process that results in a change in state or activity of a cell (in terms of movement, secretion, enzyme production, gene expression, etc.) as a result of an electromagnetic radiation stimulus. Electromagnetic radiation is a propagating wave in space with electric and magnetic components. These components oscillate at right angles to each other and to the direction of propagation.	AKT2, CRIP1, DDB1, GRB2, HYAL1, HYAL2, WRN, YAP1, RHNO1, KDM1A, AGAP3, ZMPSTE24
black	511	497	41	0.00275149	12		0.0241449	0.16	75	GO:0016758	MF	transferase activity, transferring hexosyl groups	Catalysis of the transfer of a hexosyl group from one compound (donor) to another (acceptor).	DPM2, PIGQ, HYAL1, MGAT1, SDF2, B3GALNT1, B4GALT4, PIGC, DPM3, ALG1, POMGNT2, COLGALT1
black	511	497	42	0.00294412	7		0.0140845	0.225806	31	GO:0002456	BP	T cell mediated immunity	Any process involved in the carrying out of an immune response by a T cell.	B2M, H2-D1, H2-K1, H2-L, H2-Q2, H2-Q7, H2-Q6
black	511	497	43	0.0030577	9		0.0181087	0.1875	48	GO:0002819	BP	regulation of adaptive immune response	Any process that modulates the frequency, rate, or extent of an adaptive immune response.	B2M, H2-D1, H2-K1, H2-L, H2-Q2, H2-Q7, TRIM27, OTUD5, H2-Q6
black	511	497	44	0.00346763	13		0.0261569	0.149425	87	GO:2000377	BP	regulation of reactive oxygen species metabolic process	NA	AIF1, AKT2, CYBA, GRB2, ITGAM, EIF6, OPRM1, SOD2, Zfp13, SIRT3, ROMO1, HBP1, ADGRB1
black	511	497	45	0.00411966	2		0.00402414	1	2	GO:0003105	BP	negative regulation of glomerular filtration	Any process that stops, prevents, or reduces the frequency, rate or extent of glomerular filtration. Glomerular filtration is the processs whereby blood is filtered by the glomerulus into the renal tubule.	CYBA, PTPRO
black	511	497	46	0.00411966	2		0.00402414	1	2	GO:0006603	BP	phosphocreatine metabolic process	The chemical reactions and pathways involving phosphocreatine, a phosphagen of creatine present in high concentration in striated muscle which is synthesized and broken down by creatine phosphokinase to buffer ATP concentration. It acts as an immediate energy reserve for muscle.	CKB, Ckmt1
black	511	497	47	0.00411966	2		0.00402414	1	2	GO:0009644	BP	response to high light intensity	Any process that results in a change in state or activity of a cell or an organism (in terms of movement, secretion, enzyme production, gene expression, etc.) as a result of a high light intensity stimulus.	AKT2, RDH13
black	511	497	48	0.00411966	2		0.00402414	1	2	GO:0030214	BP	hyaluronan catabolic process	The chemical reactions and pathways resulting in the breakdown of hyaluronan, the naturally occurring anionic form of hyaluronic acid, any member of a group of glycosaminoglycans, the repeat units of which consist of beta-1,4 linked D-glucuronyl-beta-(1,3)-N-acetyl-D-glucosamine.	HYAL1, HYAL2
black	511	497	49	0.00411966	2		0.00402414	1	2	GO:0032487	BP	regulation of Rap protein signal transduction	Any process that modulates the frequency, rate or extent of Rap protein signal transduction.	CBL, TIMP2
black	511	497	50	0.00411966	2		0.00402414	1	2	GO:0046314	BP	phosphocreatine biosynthetic process	The chemical reactions and pathways resulting in the formation of phosphocreatine, a phosphagen of creatine which is synthesized and broken down by creatine phosphokinase.	CKB, Ckmt1
black	511	497	51	0.00411966	2		0.00402414	1	2	GO:0072307	BP	regulation of metanephric nephron tubule epithelial cell differentiation	Any process that modulates the frequency, rate or extent of metanephric nephron tubule epithelial cell differentiation.	YAP1, WWTR1
black	511	497	52	0.00411966	2		0.00402414	1	2	GO:1901301	BP	regulation of cargo loading into COPII-coated vesicle	NA	SAR1A, SEC24B
black	511	497	53	0.00411966	2		0.00402414	1	2	GO:0004307	MF	ethanolaminephosphotransferase activity	Catalysis of the reaction: CDP-ethanolamine + 1,2-diacylglycerol = CMP + a phosphatidylethanolamine.	Ept1, CEPT1
black	511	497	54	0.00411966	2		0.00402414	1	2	GO:0004415	MF	hyalurononglucosaminidase activity	Catalysis of the random hydrolysis of (1->4) linkages between N-acetyl-beta-D-glucosamine and D-glucuronate residues in hyaluronate.	HYAL1, HYAL2
black	511	497	55	0.00444762	70		0.140845	0.0870647	804	GO:0005783	CC	endoplasmic reticulum	The irregular network of unit membranes, visible only by electron microscopy, that occurs in the cytoplasm of many eukaryotic cells. The membranes form a complex meshwork of tubular channels, which are often expanded into slitlike cavities called cisternae. The ER takes two forms, rough (or granular), with ribosomes adhering to the outer surface, and smooth (with no ribosomes attached).	AKT2, ANK3, ATP8A1, B2M, CNIH1, CYBA, DDN, DPM2, EMD, EPHX1, FDFT1, H2-D1, H2-K1, H2-Q2, H2-Q7, KTN1, TMED1, lyz2, PTGS1, PTPN5, PTRF, RESP18, RPL18, HPS6, SAR1A, SQLE, TH, VWF, B3GALNT1, AGPAT3, BOK, RCN3, KCND3, TMED3, Nat8f1, TMEM57, IER3IP1, fam134b, FAM213B, RPL36AL, TRAPPC6A, PIGC, ERP29, OST4, UBXN4, GPSM1, DPM3, TMCO1, REEP6, EPM2AIP1, sgpp1, SACM1L, DTNBP1, CEPT1, SSR1, CYB5A, H2-Q6, DER…
black	511	497	56	0.00455343	3		0.00603622	0.5	6	GO:0006646	BP	phosphatidylethanolamine biosynthetic process	The chemical reactions and pathways resulting in the formation of phosphatidylethanolamine, any of a class of glycerophospholipids in which a phosphatidyl group is esterified to the hydroxyl group of ethanolamine.	Ept1, CEPT1, PISD
black	511	497	57	0.00455343	3		0.00603622	0.5	6	GO:0015936	BP	coenzyme A metabolic process	The chemical reactions and pathways involving coenzyme A, 3'-phosphoadenosine-(5')diphospho(4')pantatheine, an acyl carrier in many acylation and acyl-transfer reactions in which the intermediate is a thiol ester.	PPCDC, COASY, PANK4
black	511	497	58	0.00455343	3		0.00603622	0.5	6	GO:0015937	BP	coenzyme A biosynthetic process	The chemical reactions and pathways resulting in the formation of coenzyme A, 3'-phosphoadenosine-(5')diphospho(4')pantatheine, an acyl carrier in many acylation and acyl-transfer reactions in which the intermediate is a thiol ester.	PPCDC, COASY, PANK4
black	511	497	59	0.00455343	3		0.00603622	0.5	6	GO:0050665	BP	hydrogen peroxide biosynthetic process	The chemical reactions and pathways resulting in the formation of hydrogen peroxide (H2O2), a potentially harmful byproduct of aerobic cellular respiration which can cause damage to DNA.	CYBA, SOD2, Zfp13
black	511	497	60	0.00555873	25		0.0503018	0.110132	227	GO:0031301	CC	integral component of organelle membrane	The component of the organelle membrane consisting of the gene products having at least some part of their peptide sequence embedded in the hydrophobic region of the membrane.	ATP8A1, B2M, DPM2, H2-D1, H2-K1, H2-Q2, H2-Q7, ITM2B, Sypl, TIMM17B, ABCB9, STX6, IER3IP1, fam134b, PTPMT1, DPM3, TMCO1, COQ2, SYNPR, SACM1L, H2-Q6, DERL2, ZMPSTE24, SPG7, XXYLT1
black	511	497	61	0.00586432	27		0.054326	0.107143	252	GO:0019866	CC	organelle inner membrane	The inner, i.e. lumen-facing, lipid bilayer of an organelle envelope; usually highly selective to most ions and metabolites.	Ckmt1, EMD, grpel2, TIMM17B, TMPO, ATP5L, BOK, NDUFA1, SIRT3, TMEM14C, cox20, PTPMT1, TMEM261, HIGD2A, ROMO1, Uqcrb, SDHB, NDUFB10, 2010107E04Rik, COQ2, NDUFB11, RDH13, COQ6, SLC25A25, SPG7, PISD, NDUFS6
black	511	497	62	0.0060264	7		0.0140845	0.2	35	GO:0002821	BP	positive regulation of adaptive immune response	Any process that activates or increases the frequency, rate, or extent of an adaptive immune response.	B2M, H2-D1, H2-K1, H2-L, H2-Q2, H2-Q7, H2-Q6
black	511	497	63	0.0060264	7		0.0140845	0.2	35	GO:0031985	CC	Golgi cisterna	Any of the thin, flattened membrane-bounded compartments that form the central portion of the Golgi complex.	H2-D1, H2-K1, H2-Q2, H2-Q7, lyz2, TMEM59, H2-Q6
black	511	497	64	0.0060768	9		0.0181087	0.169811	53	GO:0008194	MF	UDP-glycosyltransferase activity	Catalysis of the transfer of a glycosyl group from a UDP-sugar to a small hydrophobic molecule.	PIGQ, HYAL1, MGAT1, B3GALNT1, B4GALT4, PIGC, POMGNT2, COLGALT1, XXYLT1
black	511	497	65	0.00659356	16		0.0321932	0.126984	126	GO:0072593	BP	reactive oxygen species metabolic process	The chemical reactions and pathways involving a reactive oxygen species, any molecules or ions formed by the incomplete one-electron reduction of oxygen. They contribute to the microbicidal activity of phagocytes, regulation of signal transduction and gene expression, and the oxidative damage to biopolymers.	AIF1, AKT2, CCS, CYBA, SH3PXD2A, GRB2, ITGAM, EIF6, OPRM1, SOD2, Zfp13, SIRT3, ROMO1, HBP1, ADGRB1, NRROS
black	511	497	66	0.00677997	13		0.0261569	0.138298	94	GO:0016757	MF	transferase activity, transferring glycosyl groups	Catalysis of the transfer of a glycosyl group from one compound (donor) to another (acceptor).	DPM2, PIGQ, HYAL1, MGAT1, SDF2, B3GALNT1, B4GALT4, PIGC, DPM3, ALG1, POMGNT2, COLGALT1, XXYLT1
black	511	497	67	0.00771894	25		0.0503018	0.107296	233	GO:0005743	CC	mitochondrial inner membrane	The inner, i.e. lumen-facing, lipid bilayer of the mitochondrial envelope. It is highly folded to form cristae.	Ckmt1, grpel2, TIMM17B, ATP5L, BOK, NDUFA1, SIRT3, TMEM14C, cox20, PTPMT1, TMEM261, HIGD2A, ROMO1, Uqcrb, SDHB, NDUFB10, 2010107E04Rik, COQ2, NDUFB11, RDH13, COQ6, SLC25A25, SPG7, PISD, NDUFS6
black	511	497	68	0.00820552	8		0.0160966	0.173913	46	GO:0005901	CC	caveola	A membrane raft that forms small pit, depression, or invagination that communicates with the outside of a cell and extends inward, indenting the cytoplasm and the cell membrane. Examples include flask-shaped invaginations of the plasma membrane in adipocytes associated with caveolin proteins, and minute pits or incuppings of the cell membrane formed during pinocytosis. Caveolae may be pinched off…	CBL, CTSB, GNAQ, PTRF, SLC2A1, PACSIN2, KCND3, ATP1A2
black	511	497	69	0.00934913	8		0.0160966	0.170213	47	GO:0001906	BP	cell killing	Any process in an organism that results in the killing of its own cells or those of another organism, including in some cases the death of the other organism. Killing here refers to the induction of death in one cell by another cell, not cell-autonomous death due to internal or other environmental conditions.	B2M, H2-D1, H2-K1, H2-L, H2-Q2, H2-Q7, ROMO1, H2-Q6
black	511	497	70	0.00950699	36		0.0724346	0.096	375	GO:0005740	CC	mitochondrial envelope	The double lipid bilayer enclosing the mitochondrion and separating its contents from the cell cytoplasm; includes the intermembrane space.	BCL2L2, CALM3, Ckmt1, CHCHD2, BLOC1S1, grpel2, TIMM17B, DTYMK, ATP5L, BOK, NDUFA1, SIRT3, tomm6, TMEM14C, TOMM7, cox20, PTPMT1, DIABLO, TMEM261, HIGD2A, ROMO1, Uqcrb, SDHB, NDUFB10, 2010107E04Rik, COQ2, USP30, ACAD11, NDUFB11, RDH13, COQ6, SLC25A25, SPG7, NAT8L, PISD, NDUFS6
black	511	497	71	0.00957767	7		0.0140845	0.184211	38	GO:0001909	BP	leukocyte mediated cytotoxicity	The directed killing of a target cell by a leukocyte.	B2M, H2-D1, H2-K1, H2-L, H2-Q2, H2-Q7, H2-Q6
black	511	497	72	0.00957767	7		0.0140845	0.184211	38	GO:0030134	CC	COPII-coated ER to Golgi transport vesicle	A vesicle with a coat formed of the COPII coat complex proteins. The COPII coat complex is formed by the Sec23p/Sec24p and the Sec13p/Sec31p heterodimers. COPII-associated vesicles transport proteins from the rough endoplasmic reticulum to the Golgi apparatus (anterograde transport).	TMED1, SAR1A, TMED3, IER3IP1, LMAN2, SEC24B, PITPNM3
black	511	497	73	0.0100418	4		0.00804829	0.285714	14	GO:0034593	MF	phosphatidylinositol bisphosphate phosphatase activity	Catalysis of the reaction: phosphatidylinositol bisphosphate + H2O = phosphatidylinositol phosphate + phosphate.	PTPMT1, SACM1L, INPP5J, INPP4A
black	511	497	74	0.0106074	8		0.0160966	0.166667	48	GO:1903426	BP	regulation of reactive oxygen species biosynthetic process	NA	AIF1, AKT2, CYBA, OPRM1, SOD2, Zfp13, HBP1, ADGRB1
black	511	497	75	0.0115706	3		0.00603622	0.375	8	GO:0010224	BP	response to UV-B	Any process that results in a change in state or activity of a cell or an organism (in terms of movement, secretion, enzyme production, gene expression, etc.) as a result of a UV-B radiation stimulus. UV-B radiation (UV-B light) spans the wavelengths 280 to 315 nm.	CRIP1, HYAL1, HYAL2
black	511	497	76	0.0115706	3		0.00603622	0.375	8	GO:0016460	CC	myosin II complex	A myosin complex containing two class II myosin heavy chains, two myosin essential light chains and two myosin regulatory light chains. Also known as classical myosin or conventional myosin, the myosin II class includes the major muscle myosin of vertebrate and invertebrate muscle, and is characterized by alpha-helical coiled coil tails that self assemble to form a variety of filament structures.	MYL12A, LIMCH1, MYL9
black	511	497	77	0.0118316	2		0.00402414	0.666667	3	GO:0002485	BP	antigen processing and presentation of endogenous peptide antigen via MHC class I via ER pathway, TAP-dependent	The process in which an antigen-presenting cell expresses a peptide antigen of endogenous origin on its cell surface in association with an MHC class I protein complex following intracellular transport via a TAP-dependent ER pathway. The peptide is typically a fragment of a larger endogenous protein which has been degraded within the cell and becomes associated with the MHC class I molecule in th…	H2-D1, H2-K1
black	511	497	78	0.0118316	2		0.00402414	0.666667	3	GO:0006363	BP	termination of RNA polymerase I transcription	The process in which the synthesis of an RNA molecule by RNA polymerase I using a DNA template is completed. RNAP I termination requires binding of a terminator protein so specific sequences downstream of the transcription unit.	PTRF, ZMPSTE24
black	511	497	79	0.0118316	2		0.00402414	0.666667	3	GO:0009143	BP	nucleoside triphosphate catabolic process	The chemical reactions and pathways resulting in the breakdown of a nucleoside triphosphate, a compound consisting of a nucleobase linked to a deoxyribose or ribose sugar esterified with triphosphate on the sugar.	ITPA, SMPDL3A
black	511	497	80	0.0118316	2		0.00402414	0.666667	3	GO:0009642	BP	response to light intensity	Any process that results in a change in state or activity of a cell or an organism (in terms of movement, secretion, enzyme production, gene expression, etc.) as a result of a light intensity stimulus.	AKT2, RDH13
black	511	497	81	0.0118316	2		0.00402414	0.666667	3	GO:0072182	BP	regulation of nephron tubule epithelial cell differentiation	Any process that modulates the frequency, rate or extent of nephron tubule epithelial cell differentiation.	YAP1, WWTR1
black	511	497	82	0.0118316	2		0.00402414	0.666667	3	GO:0106035	BP	protein maturation by [4Fe-4S] cluster transfer	The transfer of an assembled 4Fe-4S] cluster from a scaffold protein to an acceptor protein that contributes to the attainment of the full functional capacity of a protein.	FAM96B, ISCA2
black	511	497	83	0.0118316	2		0.00402414	0.666667	3	GO:2000696	BP	regulation of epithelial cell differentiation involved in kidney development	NA	YAP1, WWTR1
black	511	497	84	0.0118316	2		0.00402414	0.666667	3	GO:0031501	CC	mannosyltransferase complex	A complex that posseses mannosyltransferase activity.	DPM2, DPM3
black	511	497	85	0.0118316	2		0.00402414	0.666667	3	GO:0033185	CC	dolichol-phosphate-mannose synthase complex	A protein complex that possesses dolichyl-phosphate beta-D-mannosyltransferase activity; contains a catalytic subunit, a regulatory subunit, and a third subunit that stabilizes the complex. In human and several other metazoa, the subunits are named DPM1, DPM2 and DPM3, respectively.	DPM2, DPM3
black	511	497	86	0.0118316	2		0.00402414	0.666667	3	GO:0004111	MF	creatine kinase activity	Catalysis of the reaction: ATP + creatine = N-phosphocreatine + ADP + 2 H(+).	CKB, Ckmt1
black	511	497	87	0.0118316	2		0.00402414	0.666667	3	GO:0004582	MF	dolichyl-phosphate beta-D-mannosyltransferase activity	Catalysis of the reaction: GDP-mannose + dolichyl phosphate = GDP + dolichyl D-mannosyl phosphate.	DPM2, DPM3
black	511	497	88	0.0126687	7		0.0140845	0.175	40	GO:0019882	BP	antigen processing and presentation	The process in which an antigen-presenting cell expresses antigen (peptide or lipid) on its cell surface in association with an MHC protein complex.	B2M, H2-D1, H2-K1, H2-L, H2-Q2, H2-Q7, H2-Q6
black	511	497	89	0.0126738	6		0.0120724	0.193548	31	GO:0071479	BP	cellular response to ionizing radiation	Any process that results in a change in state or activity of a cell (in terms of movement, secretion, enzyme production, gene expression, etc.) as a result of a ionizing radiation stimulus. Ionizing radiation is radiation with sufficient energy to remove electrons from atoms and may arise from spontaneous decay of unstable isotopes, resulting in alpha and beta particles and gamma rays. Ionizing r…	GRB2, WRN, YAP1, RHNO1, KDM1A, ZMPSTE24
black	511	497	90	0.0134938	8		0.0160966	0.16	50	GO:0046474	BP	glycerophospholipid biosynthetic process	The chemical reactions and pathways resulting in the formation of glycerophospholipids, any derivative of glycerophosphate that contains at least one O-acyl, O-alkyl, or O-alkenyl group attached to the glycerol residue.	DPM2, PIGQ, Ept1, PTPMT1, PIGC, DPM3, CEPT1, PISD
black	511	497	91	0.0136319	9		0.0181087	0.15	60	GO:0044853	CC	plasma membrane raft	A membrane raft that is part of the plasma membrane.	CBL, CTSB, GNAQ, ITGAM, PTRF, SLC2A1, PACSIN2, KCND3, ATP1A2
black	511	497	92	0.0152259	11		0.0221328	0.134146	82	GO:0006888	BP	endoplasmic reticulum to Golgi vesicle-mediated transport	The directed movement of substances from the endoplasmic reticulum (ER) to the Golgi, mediated by COP II vesicles. Small COP II coated vesicles form from the ER and then fuse directly with the cis-Golgi. Larger structures are transported along microtubules to the cis-Golgi.	TMED1, RAB12, SAR1A, TMED3, IER3IP1, LMAN2, TRAPPC6A, ERP29, SEC24B, PITPNM3, WHAMM
black	511	497	93	0.0164602	5		0.0100604	0.208333	24	GO:0010259	BP	multicellular organism aging	An aging process that has as participant a whole multicellular organism. Multicellular organism aging includes loss of functions such as resistance to disease, homeostasis, and fertility, as well as wear and tear. Multicellular organisms aging includes processes like cellular senescence and organ senescence, but is more inclusive. May precede death (GO:0016265) of an organism and may succeed deve…	HYAL2, SUV39H1, WRN, ZMPSTE24, NDUFS6
black	511	497	94	0.0164847	4		0.00804829	0.25	16	GO:0006505	BP	GPI anchor metabolic process	The chemical reactions and pathways involving glycosylphosphatidylinositol anchors, molecular mechanisms for attaching membrane proteins to the lipid bilayer of cell membranes. Structurally they consist of a molecule of phosphatidylinositol to which is linked, via the C-6 hydroxyl of the inositol, a carbohydrate chain. This chain is in turn linked to the protein through an ethanolamine phosphate …	DPM2, PIGQ, PIGC, DPM3
black	511	497	95	0.0164847	4		0.00804829	0.25	16	GO:0006506	BP	GPI anchor biosynthetic process	The chemical reactions and pathways resulting in the formation of a glycosylphosphatidylinositol (GPI) anchor that attaches some membrane proteins to the lipid bilayer of the cell membrane. The phosphatidylinositol group is linked via the C-6 hydroxyl residue of inositol to a carbohydrate chain which is itself linked to the protein via an ethanolamine phosphate group, its amino group forming an a…	DPM2, PIGQ, PIGC, DPM3
black	511	497	96	0.0164847	4		0.00804829	0.25	16	GO:0030150	BP	protein import into mitochondrial matrix	The import of proteins across the outer and inner mitochondrial membranes into the matrix. Unfolded proteins enter the mitochondrial matrix with a chaperone protein; the information required to target the precursor protein from the cytosol to the mitochondrial matrix is contained within its N-terminal matrix-targeting sequence. Translocation of precursors to the matrix occurs at the rare sites wh…	grpel2, TIMM17B, TOMM7, ROMO1
black	511	497	97	0.0164847	4		0.00804829	0.25	16	GO:0052866	MF	phosphatidylinositol phosphate phosphatase activity	Catalysis of the reaction: phosphatidylinositol phosphate(n) + H2O = phosphatidylinositol phosphate(n-1) + phosphate. This reaction is the removal of a phosphate group from a phosphatidylinositol phosphate.	PTPMT1, SACM1L, INPP5J, INPP4A
black	511	497	98	0.0165382	3		0.00603622	0.333333	9	GO:0051180	BP	vitamin transport	The directed movement of vitamins into, out of or within a cell, or between cells, by means of some agent such as a transporter or pore. A vitamin is one of a number of unrelated organic substances that occur in many foods in small amounts and that are necessary in trace amounts for the normal metabolic functioning of the body.	SLC2A1, TCN2, SLC35F3
black	511	497	99	0.0165616	21		0.0422535	0.105528	199	GO:0009314	BP	response to radiation	Any process that results in a change in state or activity of a cell or an organism (in terms of movement, secretion, enzyme production, gene expression, etc.) as a result of an electromagnetic radiation stimulus. Electromagnetic radiation is a propagating wave in space with electric and magnetic components. These components oscillate at right angles to each other and to the direction of propagati…	ABL2, AKT2, CDK5, CLK2, CRIP1, DDB1, GRB2, HYAL1, HYAL2, SOD2, WRN, YAP1, MAP3K4, DEAF1, REEP6, RHNO1, ATP1A2, KDM1A, RDH13, AGAP3, ZMPSTE24
black	511	497	100	0.0172882	359		0.722334	0.0683549	5252	GO:0005737	CC	cytoplasm	All of the contents of a cell excluding the plasma membrane and nucleus, but including other subcellular structures.	ABL2, asic1, AIF1, AKT2, ANK3, AP3S2, RHOC, ARPC1B, ATP8A1, B2M, BCL2L2, FABP7, CALM3, CBL, CCNE1, CCS, CDC37, CDK5, CKB, Ckmt1, CLK1, CNIH1, CPE, CRIP1, CRYZ, CS, CTSB, CYBA, DDB1, DDN, DDT, CDK2AP1, DPM2, EMD, EPHX1, EPN1, EPS15L1, CHCHD2, EVI5, FAT1, FDFT1, FEM1A, FEM1B, SH3PXD2A, BLOC1S1, GCLM, GNAQ, GRB2, H2-D1, H2-K1, H2-Q2, H2-Q7, HMGB3, hspe1, HYAL1, HYAL2, EIF6, ITM2B, ITPA, KIF3C, KTN1,…
black	511	497	101	0.0173803	72		0.144869	0.0816327	882	GO:0005739	CC	mitochondrion	A semiautonomous, self replicating organelle that occurs in varying numbers, shapes, and sizes in the cytoplasm of virtually all eukaryotic cells. It is notably the site of tissue respiration.	AKT2, BCL2L2, CALM3, Ckmt1, CS, CTSB, CHCHD2, BLOC1S1, hspe1, grpel2, NKTR, MRPL49, OAT, PTRF, ABCD3, SORD, SOD2, TH, TIMM17B, DTYMK, RNASEL, ATP5L, BOK, NDUFA1, SIRT3, MRPS24, AURKAIP1, FMC1, tomm6, TMEM14C, MRPL4, TOMM7, MRPS21, cox20, MRPS15, PTPMT1, DIABLO, TMEM261, MRPL45, HIGD2A, ROMO1, Uqcrb, SDHB, MRPL18, MRPL24, NDUFB10, CEBPZOS, PTCD3, 2010107E04Rik, COASY, COQ2, TOP1MT, ISCA2, LACTB, T…
black	511	497	102	0.0194639	25		0.0503018	0.0992063	252	GO:0031300	CC	intrinsic component of organelle membrane	The component of the organelle membrane consisting of the gene products and protein complexes having either part of their peptide sequence embedded in the hydrophobic region of the membrane or some other covalently attached group such as a GPI anchor that is similarly embedded in the membrane.	ATP8A1, B2M, DPM2, H2-D1, H2-K1, H2-Q2, H2-Q7, ITM2B, Sypl, TIMM17B, ABCB9, STX6, IER3IP1, fam134b, PTPMT1, DPM3, TMCO1, COQ2, SYNPR, SACM1L, H2-Q6, DERL2, ZMPSTE24, SPG7, XXYLT1
black	511	497	103	0.020921	8		0.0160966	0.148148	54	GO:1903409	BP	reactive oxygen species biosynthetic process	NA	AIF1, AKT2, CYBA, OPRM1, SOD2, Zfp13, HBP1, ADGRB1
black	511	497	104	0.0224269	23		0.0462777	0.1	230	GO:0098797	CC	plasma membrane protein complex	Any protein complex that is part of the plasma membrane.	B2M, CALM3, CBL, CYBA, EPS15L1, GNAQ, GRB2, H2-D1, H2-K1, H2-L, H2-Q2, H2-Q7, PDE4B, CACNG4, KCND3, DIABLO, IQCE, SACM1L, ATP1A2, CDH22, H2-Q6, GRIN3A, RNF31
black	511	497	105	0.0225084	6		0.0120724	0.171429	35	GO:0030145	MF	manganese ion binding	Interacting selectively and non-covalently with manganese (Mn) ions.	ABL2, MGAT1, SOD2, WRN, ATP2C1, XXYLT1
black	511	497	106	0.0225168	3		0.00603622	0.3	10	GO:0046337	BP	phosphatidylethanolamine metabolic process	The chemical reactions and pathways involving phosphatidylethanolamine, any of a class of glycerophospholipids in which a phosphatidyl group is esterified to the hydroxyl group of ethanolamine. It is a major structural phospholipid in mammalian systems. It tends to be more abundant than phosphatidylcholine in the internal membranes of the cell and is an abundant component of prokaryotic membranes.	Ept1, CEPT1, PISD
black	511	497	107	0.0225168	3		0.00603622	0.3	10	GO:0099625	BP	ventricular cardiac muscle cell membrane repolarization	The process in which ions are transported across the plasma membrane of a ventricular cardiac muscle cell such that the membrane potential changes in the repolarizing direction, toward the steady state potential. For example, the repolarization during an action potential is from a positive membrane potential towards a negative resting potential.	KCND3, AKAP9, ZMPSTE24
black	511	497	108	0.0225168	3		0.00603622	0.3	10	GO:0001891	CC	phagocytic cup	An invagination of the cell membrane formed by an actin dependent process during phagocytosis. Following internalization it is converted into a phagosome.	ABL2, AIF1, ADGRB1
black	511	497	109	0.0225168	3		0.00603622	0.3	10	GO:0005744	CC	TIM23 mitochondrial import inner membrane translocase complex	The protein transport machinery of the mitochondrial inner membrane that typically transports proteins that possess a matrix-targeting N-terminal presequence. The TIM23 complex contains three essential Tim proteins: Tim17 and Tim23 are thought to build a preprotein translocation channel while Tim44 interacts transiently with the matrix heat-shock protein Hsp70 to form an ATP-driven import motor.	grpel2, TIMM17B, ROMO1
black	511	497	110	0.0225168	3		0.00603622	0.3	10	GO:0016780	MF	phosphotransferase activity, for other substituted phosphate groups	Catalysis of the transfer of a substituted phosphate group, other than diphosphate or nucleotidyl residues, from one compound (donor) to a another (acceptor).	Ept1, CEPT1, GNPTG
black	511	497	111	0.0225168	3		0.00603622	0.3	10	GO:0106019	MF	phosphatidylinositol-4,5-bisphosphate phosphatase activity	Catalysis of the reaction: 1-phosphatidyl-myo-inositol 4,5-bisphosphate + H2O = 1-phosphatidyl-1D-myo-inositol phosphate + phosphate.	PTPMT1, INPP5J, INPP4A
black	511	497	112	0.0226591	2		0.00402414	0.5	4	GO:0006027	BP	glycosaminoglycan catabolic process	The chemical reactions and pathways resulting in the breakdown of glycosaminoglycans, any one of a group of polysaccharides that contain amino sugars.	HYAL1, HYAL2
black	511	497	113	0.0226591	2		0.00402414	0.5	4	GO:0006268	BP	DNA unwinding involved in DNA replication	The process in which interchain hydrogen bonds between two strands of DNA are broken or 'melted', generating unpaired template strands for DNA replication.	MCM6, WRN
black	511	497	114	0.0226591	2		0.00402414	0.5	4	GO:0008635	BP	activation of cysteine-type endopeptidase activity involved in apoptotic process by cytochrome c	Any process that initiates the activity of the inactive enzyme cysteine-type endopeptidase in the context of an apoptotic process and is mediated by cytochrome c.	BOK, DIABLO
black	511	497	115	0.0226591	2		0.00402414	0.5	4	GO:0009071	BP	serine family amino acid catabolic process	The chemical reactions and pathways resulting in the breakdown of amino acids of the serine family, comprising cysteine, glycine, homoserine, selenocysteine and serine.	GLDC, CSAD
black	511	497	116	0.0226591	2		0.00402414	0.5	4	GO:0014005	BP	microglia development	The process aimed at the progression of a microglial cell over time, from initial commitment of the cell to a specific fate, to the fully functional differentiated cell.	ITGAM, NRROS
black	511	497	117	0.0226591	2		0.00402414	0.5	4	GO:0045634	BP	regulation of melanocyte differentiation	Any process that modulates the frequency, rate or extent of melanocyte differentiation.	GNAQ, ZEB2
black	511	497	118	0.0226591	2		0.00402414	0.5	4	GO:0048845	BP	venous blood vessel morphogenesis	The process in which the anatomical structures of venous blood vessels are generated and organized. Veins are blood vessels that transport blood from the body and its organs to the heart.	EFNB2, CCM2
black	511	497	119	0.0226591	2		0.00402414	0.5	4	GO:0033116	CC	endoplasmic reticulum-Golgi intermediate compartment membrane	The lipid bilayer surrounding any of the compartments of the endoplasmic reticulum (ER)-Golgi intermediate compartment system.	Nat8f1, WHAMM
black	511	497	120	0.0226591	2		0.00402414	0.5	4	GO:0048237	CC	rough endoplasmic reticulum lumen	The volume enclosed by the membranes of the rough endoplasmic reticulum.	lyz2, RESP18
black	511	497	121	0.0226591	2		0.00402414	0.5	4	GO:0017176	MF	phosphatidylinositol N-acetylglucosaminyltransferase activity	Catalysis of the reaction: UDP-N-acetyl-D-glucosamine + phosphatidylinositol = UDP + N-acetyl-D-glucosaminylphosphatidylinositol.	PIGQ, PIGC
black	511	497	122	0.0228698	11		0.0221328	0.126437	87	GO:0005798	CC	Golgi-associated vesicle	Any vesicle associated with the Golgi complex and involved in mediating transport within the Golgi or between the Golgi and other parts of the cell.	ITM2B, TMED1, lyz2, SAR1A, TMED3, IER3IP1, LMAN2, SEC24B, AFTPH, VPS41, PITPNM3
black	511	497	123	0.0231722	25		0.0503018	0.0976562	256	GO:1901137	BP	carbohydrate derivative biosynthetic process	NA	DPM2, PIGQ, HYAL1, ITM2B, MGAT1, SDF2, DTYMK, IMPDH2, PAPSS2, B3GALNT1, ATP5L, TMEM59, PPCDC, PIGC, DPM3, COASY, CDADC1, SCCPDH, ALG1, FAM20B, POMGNT2, FLCN, UAP1L1, XXYLT1, PANK4
black	511	497	124	0.0250375	4		0.00804829	0.222222	18	GO:0045429	BP	positive regulation of nitric oxide biosynthetic process	Any process that activates or increases the frequency, rate or extent of the chemical reactions and pathways resulting in the formation of nitric oxide.	AIF1, AKT2, OPRM1, SOD2
black	511	497	125	0.0250375	4		0.00804829	0.222222	18	GO:0048490	BP	anterograde synaptic vesicle transport	The directed movement of synaptic vesicle along axonal microtubules from the cell body to the presynapse.	AP3S2, BLOC1S1, SNAPIN, DTNBP1
black	511	497	126	0.0250375	4		0.00804829	0.222222	18	GO:0050931	BP	pigment cell differentiation	The process in which a relatively unspecialized cell acquires the specialized features of a pigmented cell, such as a melanocyte.	GNAQ, HPS6, SOD2, ZEB2
black	511	497	127	0.0250375	4		0.00804829	0.222222	18	GO:1904407	BP	positive regulation of nitric oxide metabolic process	NA	AIF1, AKT2, OPRM1, SOD2
black	511	497	128	0.0250375	4		0.00804829	0.222222	18	GO:0001784	MF	phosphotyrosine residue binding	Interacting selectively and non-covalently with a phosphorylated tyrosine residue within a protein.	ABL2, CBL, GRB2, PTPN5
black	511	497	129	0.0254904	32		0.0643863	0.0916905	349	GO:0031966	CC	mitochondrial membrane	Either of the lipid bilayers that surround the mitochondrion and form the mitochondrial envelope.	BCL2L2, CALM3, Ckmt1, grpel2, TIMM17B, ATP5L, BOK, NDUFA1, SIRT3, tomm6, TMEM14C, TOMM7, cox20, PTPMT1, TMEM261, HIGD2A, ROMO1, Uqcrb, SDHB, NDUFB10, 2010107E04Rik, COQ2, USP30, ACAD11, NDUFB11, RDH13, COQ6, SLC25A25, SPG7, NAT8L, PISD, NDUFS6
black	511	497	130	0.0261532	7		0.0140845	0.152174	46	GO:0071482	BP	cellular response to light stimulus	Any process that results in a change in state or activity of a cell (in terms of movement, secretion, enzyme production, gene expression, etc.) as a result of a light stimulus, electromagnetic radiation of wavelengths classified as infrared, visible or ultraviolet light.	AKT2, CRIP1, DDB1, HYAL1, HYAL2, KDM1A, AGAP3
black	511	497	131	0.0278924	37		0.0744467	0.0885167	418	GO:0055114	BP	oxidation-reduction process	A metabolic process that results in the removal or addition of one or more electrons to or from a substance, with or without the concomitant removal or addition of a proton or protons.	AKT2, CCS, CS, CYBA, BLOC1S1, PTGS1, ABCD3, SORD, SOD2, SQLE, TH, IMPDH2, NDUFA1, SIRT3, PGLS, cox20, FAM213B, HIGD2A, Uqcrb, SDHB, NDUFB10, FAM213A, HSDL2, GRHPR, EPM2AIP1, KDM1A, ACAD11, NDUFB11, GLDC, RDH13, SCCPDH, CYB5A, ALDH7A1, FLCN, COQ6, SLC25A25, NDUFS6
black	511	497	132	0.0295122	3		0.00603622	0.272727	11	GO:0035094	BP	response to nicotine	Any process that results in a change in state or activity of a cell or an organism (in terms of movement, secretion, enzyme production, gene expression, etc.) as a result of a nicotine stimulus.	B2M, LYPD1, ATP1A2
black	511	497	133	0.0295122	3		0.00603622	0.272727	11	GO:0042554	BP	superoxide anion generation	The enzymatic generation of superoxide, the superoxide anion O2- (superoxide free radical), or any compound containing this species, by a cell in response to environmental stress, thereby mediating the activation of various stress-inducible signaling pathways.	CYBA, ITGAM, SOD2
black	511	497	134	0.0295122	3		0.00603622	0.272727	11	GO:0060134	BP	prepulse inhibition	The process in which a startle magnitude is reduced when the startling stimulus is preceded by a low-intensity prepulse.	FABP7, CHD8, GRIN3A
black	511	497	135	0.0295122	3		0.00603622	0.272727	11	GO:0030123	CC	AP-3 adaptor complex	A heterotetrameric AP-type membrane coat adaptor complex that consists of beta3, delta, mu3 and sigma3 subunits and is found associated with endosomal membranes. AP-3 does not appear to associate with clathrin in all organisms. In at least humans, the AP-3 complex can be heterogeneric due to the existence of multiple subunit isoforms encoded by different genes (beta3A and beta3B, mu3A and mu3B, a…	AP3S2, VPS41, VPS39
black	511	497	136	0.0301488	4		0.00804829	0.210526	19	GO:0030071	BP	regulation of mitotic metaphase/anaphase transition	Any process that modulates the frequency, rate or extent of the cell cycle process in which a cell progresses from metaphase to anaphase during mitosis, triggered by the activation of the anaphase promoting complex by Cdc20/Sleepy homolog which results in the degradation of Securin.	BUB3, Zfp207, CDC23, ANAPC11
black	511	497	137	0.0301488	4		0.00804829	0.210526	19	GO:0071480	BP	cellular response to gamma radiation	Any process that results in a change in state or activity of a cell (in terms of movement, secretion, enzyme production, gene expression, etc.) as a result of a gamma radiation stimulus. Gamma radiation is a form of electromagnetic radiation (EMR) or light emission of a specific frequency produced from sub-atomic particle interaction, such as electron-positron annihilation and radioactive decay. …	WRN, YAP1, KDM1A, ZMPSTE24
black	511	497	138	0.0308433	5		0.0100604	0.178571	28	GO:0010332	BP	response to gamma radiation	Any process that results in a change in state or activity of a cell or an organism (in terms of movement, secretion, enzyme production, gene expression, etc.) as a result of a gamma radiation stimulus. Gamma radiation is a form of electromagnetic radiation (EMR) or light emission of a specific frequency produced from sub-atomic particle interaction, such as electron-positron annihilation and radi…	SOD2, WRN, YAP1, KDM1A, ZMPSTE24
black	511	497	139	0.0308433	5		0.0100604	0.178571	28	GO:0005788	CC	endoplasmic reticulum lumen	The volume enclosed by the membranes of the endoplasmic reticulum.	lyz2, RESP18, ERP29, COLGALT1, Rnaset2a
black	511	497	140	0.0328152	31		0.0623742	0.090379	343	GO:0005615	CC	extracellular space	That part of a multicellular organism outside the cells proper, usually taken to be outside the plasma membranes, and occupied by fluid.	B2M, CKB, CPE, CTSB, DDT, H2-D1, H2-K1, H2-L, H2-Q2, H2-Q7, HYAL1, IGFBP5, ITGAM, ITM2B, lyz2, PIGR, CCL25, SORD, SST, Serpinb6a, TCN2, TIMP2, VWF, SMPDL3A, FGF23, NENF, LMAN2, ADGRB1, H2-Q6, LRIG2, Rnaset2a
black	511	497	141	0.033108	142		0.285714	0.0734609	1933	GO:0012505	CC	endomembrane system	A collection of membranous structures involved in transport within the cell. The main components of the endomembrane system are endoplasmic reticulum, Golgi bodies, vesicles, cell membrane and nuclear envelope. Members of the endomembrane system pass materials through each other or though the use of vesicles.	asic1, AKT2, ANK3, AP3S2, ATP8A1, B2M, CALM3, CBL, CNIH1, CPE, CYBA, DDN, DPM2, EMD, EPHX1, EPN1, EPS15L1, EVI5, FDFT1, BLOC1S1, PIGQ, GRB2, H2-D1, H2-K1, H2-Q2, H2-Q7, HYAL2, ITM2B, KIF3C, KTN1, L1CAM, TMED1, lyz2, MGAT1, OPRM1, PDE4B, PIGR, Sypl, PTGS1, PTPN5, PTRF, RAB12, RESP18, TRIM27, RPL18, HPS6, SAR1A, SDF2, SNAPIN, SQLE, SYNGR2, TH, TMPO, UBE2I, VWF, PACSIN2, LYPLA2, B3GALNT1, Ept1, AGPA…
black	511	497	142	0.0338266	10		0.0201207	0.123457	81	GO:0008654	BP	phospholipid biosynthetic process	The chemical reactions and pathways resulting in the formation of phospholipids, any lipid containing phosphoric acid as a mono- or diester.	DPM2, PIGQ, MVK, Ept1, AGPAT3, PTPMT1, PIGC, DPM3, CEPT1, PISD
black	511	497	143	0.0343297	84		0.169014	0.0774908	1084	GO:0016740	MF	transferase activity	Catalysis of the transfer of a group, e.g. a methyl group, glycosyl group, acyl group, phosphorus-containing, or other groups, from one compound (generally regarded as the donor) to another compound (generally regarded as the acceptor). Transferase is the systematic name for any enzyme of EC class 2.	ABL2, AKT2, SPEG, CBL, CCNE1, CDK5, CKB, Ckmt1, CLK1, CLK2, CS, DPM2, FDFT1, FEM1B, PIGQ, TRMT2A, HYAL1, MGAT1, MVK, OAT, CDK18, CDK14, TRIM27, SDF2, SUV39H1, DTYMK, UBE2I, MID2, PAPSS2, RNASEL, MAP3K4, B3GALNT1, ATP5L, Ept1, AGPAT3, SULT4A1, FTSJ1, TRIM3, B4GALT4, Nat8f1, ANAPC11, OSGEP, METTL21A, RNF141, MED31, PIGC, UBE2R2, FBXL15, DPM3, POLR3GL, SIK3, RNF215, COASY, COQ2, BRAP, JADE2, TRIM2, …
black	511	497	144	0.0353702	5		0.0100604	0.172414	29	GO:0009247	BP	glycolipid biosynthetic process	The chemical reactions and pathways resulting in the formation of glycolipid, a class of 1,2-di-O-acylglycerols joined at oxygen 3 by a glycosidic linkage to a carbohydrate part (usually a mono-, di- or tri-saccharide).	DPM2, PIGQ, PIGC, DPM3, SCCPDH
black	511	497	145	0.0358307	4		0.00804829	0.2	20	GO:0016831	MF	carboxy-lyase activity	Catalysis of the nonhydrolytic addition or removal of a carboxyl group to or from a compound.	DDT, PPCDC, CSAD, PISD
black	511	497	146	0.0358307	4		0.00804829	0.2	20	GO:0046875	MF	ephrin receptor binding	Interacting selectively and non-covalently with an ephrin receptor.	CBL, CDK5, EFNB2, GRB2
black	511	497	147	0.0361715	2		0.00402414	0.4	5	GO:0001302	BP	replicative cell aging	The process associated with progression of the cell from its inception to the end of its lifespan that occurs as the cell continues cycles of growth and division.	WRN, ROMO1
black	511	497	148	0.0361715	2		0.00402414	0.4	5	GO:0006000	BP	fructose metabolic process	The chemical reactions and pathways involving fructose, the ketohexose arabino-2-hexulose. Fructose exists in a open chain form or as a ring compound. D-fructose is the sweetest of the sugars and is found free in a large number of fruits and honey.	SORD, PFKFB4
black	511	497	149	0.0361715	2		0.00402414	0.4	5	GO:0009263	BP	deoxyribonucleotide biosynthetic process	The chemical reactions and pathways resulting in the formation of a deoxyribonucleotide, a compound consisting of deoxyribonucleoside (a base linked to a deoxyribose sugar) esterified with a phosphate group at either the 3' or 5'-hydroxyl group of the sugar.	DTYMK, CDADC1
black	511	497	150	0.0361715	2		0.00402414	0.4	5	GO:0019835	BP	cytolysis	The rupture of cell membranes and the loss of cytoplasm.	lyz2, ROMO1
black	511	497	151	0.0361715	2		0.00402414	0.4	5	GO:0051045	BP	negative regulation of membrane protein ectodomain proteolysis	Any process that stops, prevents, or reduces the frequency, rate or extent of membrane protein ectodomain proteolysis.	TIMP2, LRIG2
black	511	497	152	0.0361715	2		0.00402414	0.4	5	GO:0072160	BP	nephron tubule epithelial cell differentiation	The process in which relatively unspecialized cells acquire specialized structural and/or functional features that characterize the cells of the nephron tubule as it progresses from its formation to the mature state.	YAP1, WWTR1
black	511	497	153	0.0361715	2		0.00402414	0.4	5	GO:0072234	BP	metanephric nephron tubule development	The progression of a metanephric nephron tubule over time, from its initial formation to the mature structure. A metanephric nephron tubule is an epithelial tube that is part of the metanephric nephron, the functional part of the metanephros.	YAP1, WWTR1
black	511	497	154	0.0361715	2		0.00402414	0.4	5	GO:1902969	BP	mitotic DNA replication	NA	MCM6, ZMPSTE24
black	511	497	155	0.0361715	2		0.00402414	0.4	5	GO:1903955	BP	positive regulation of protein targeting to mitochondrion	NA	PTPN5, TOMM7
black	511	497	156	0.0361715	2		0.00402414	0.4	5	GO:0099147	CC	extrinsic component of postsynaptic density membrane	The component of the postsynaptic density membrane consisting of gene products and protein complexes that are loosely bound to one of its surfaces, but not integrated into the hydrophobic region.	AKAP9, CNKSR2
black	511	497	157	0.0361715	2		0.00402414	0.4	5	GO:0004985	MF	opioid receptor activity	Combining with an opioid (any narcotic derived from or resembling opium), and transmitting the signal across the membrane by activating an associated G-protein.	OPRM1, OGFRL1
black	511	497	158	0.0368831	8		0.0160966	0.133333	60	GO:0010212	BP	response to ionizing radiation	Any process that results in a change in state or activity of a cell or an organism (in terms of movement, secretion, enzyme production, gene expression, etc.) as a result of a ionizing radiation stimulus. Ionizing radiation is radiation with sufficient energy to remove electrons from atoms and may arise from spontaneous decay of unstable isotopes, resulting in alpha and beta particles and gamma r…	CLK2, GRB2, SOD2, WRN, YAP1, RHNO1, KDM1A, ZMPSTE24
black	511	497	159	0.0375153	3		0.00603622	0.25	12	GO:0030318	BP	melanocyte differentiation	The process in which a relatively unspecialized cell acquires specialized features of a melanocyte.	GNAQ, HPS6, ZEB2
black	511	497	160	0.0375153	3		0.00603622	0.25	12	GO:0031083	CC	BLOC-1 complex	A protein complex required for the biogenesis of specialized organelles of the endosomal-lysosomal system, such as melanosomes and platelet dense granules. Many of the protein subunits are conserved between mouse and human; the mouse complex contains the Pallidin, Muted, Cappuccino, Dysbindin, Snapin, BLOS1, BLOS2, AND BLOS3 proteins.	BLOC1S1, SNAPIN, DTNBP1
black	511	497	161	0.0391273	10		0.0201207	0.120482	83	GO:0000775	CC	chromosome, centromeric region	The region of a chromosome that includes the centromeric DNA and associated proteins. In monocentric chromosomes, this region corresponds to a single area of the chromosome, whereas in holocentric chromosomes, it is evenly distributed along the chromosome.	BUB3, PPP1R12A, STRA13, SUV39H1, ATRX, Zfp207, DCTN4, CLASP1, RASSF2, PPP2R5A
black	511	497	162	0.0404214	11		0.0221328	0.115789	95	GO:0002250	BP	adaptive immune response	An immune response mediated by cells expressing specific receptors for antigen produced through a somatic diversification process, and allowing for an enhanced secondary response to subsequent exposures to the same antigen (immunological memory).	B2M, H2-D1, H2-K1, H2-L, H2-Q2, H2-Q7, TRIM27, OTUD5, FBXO38, H2-Q6, TFE3
black	511	497	163	0.0420882	4		0.00804829	0.190476	21	GO:0007091	BP	metaphase/anaphase transition of mitotic cell cycle	The cell cycle process in which a cell progresses from metaphase to anaphase during mitosis, triggered by the activation of the anaphase promoting complex by Cdc20/Sleepy homolog which results in the degradation of Securin.	BUB3, Zfp207, CDC23, ANAPC11
black	511	497	164	0.0420882	4		0.00804829	0.190476	21	GO:0008375	MF	acetylglucosaminyltransferase activity	Catalysis of the transfer of an N-acetylglucosaminyl residue from UDP-N-acetyl-glucosamine to a sugar.	PIGQ, MGAT1, PIGC, POMGNT2
black	511	497	165	0.0421778	18		0.0362173	0.0994475	181	GO:0005759	CC	mitochondrial matrix	The gel-like material, with considerable fine structure, that lies in the matrix space, or lumen, of a mitochondrion. It contains the enzymes of the tricarboxylic acid cycle and, in some organisms, the enzymes concerned with fatty acid oxidation.	CS, BLOC1S1, hspe1, grpel2, MRPL49, SOD2, DTYMK, SIRT3, MRPS24, MRPL4, MRPS21, MRPS15, MRPL45, MRPL18, MRPL24, COASY, TOP1MT, TDRD7
black	511	497	166	0.0436447	8		0.0160966	0.129032	62	GO:0051087	MF	chaperone binding	Interacting selectively and non-covalently with a chaperone protein, a class of proteins that bind to nascent or unfolded polypeptides and ensure correct folding or transport.	CDC37, hspe1, grpel2, VWF, DNAJA4, ERP29, GET4, ATP1A2
black	511	497	167	0.0452029	6		0.0120724	0.146341	41	GO:0034644	BP	cellular response to UV	Any process that results in a change in state or activity of a cell (in terms of movement, secretion, enzyme production, gene expression, etc.) as a result of an ultraviolet radiation (UV light) stimulus. Ultraviolet radiation is electromagnetic radiation with a wavelength in the range of 10 to 380 nanometers.	CRIP1, DDB1, HYAL1, HYAL2, KDM1A, AGAP3
black	511	497	168	0.0455961	5		0.0100604	0.16129	31	GO:0000786	CC	nucleosome	A complex comprised of DNA wound around a multisubunit core and associated proteins, which forms the primary packing unit of DNA into higher order structures.	PRM3, HIST1H1C, hist1h2ba, HIST1H2BB, hist1h2bm
black	511	497	169	0.0465049	3		0.00603622	0.230769	13	GO:0031297	BP	replication fork processing	The process in which a DNA replication fork that has stalled is restored to a functional state and replication is restarted. The stalling may be due to DNA damage, DNA secondary structure, bound proteins, dNTP shortage, or other causes.	STRA13, WRN, ATRX
black	511	497	170	0.0465049	3		0.00603622	0.230769	13	GO:0032094	BP	response to food	Any process that results in a change in state or activity of a cell or an organism (in terms of movement, secretion, enzyme production, gene expression, etc.) as a result of a food stimulus; food is anything which, when taken into the body, serves to nourish or build up the tissues or to supply body heat.	OPRM1, NENF, SLC25A25
black	511	497	171	0.0465049	3		0.00603622	0.230769	13	GO:0051570	BP	regulation of histone H3-K9 methylation	Any process that modulates the frequency, rate or extent of the covalent addition of a methyl group to the lysine at position 9 of histone H3.	SUV39H1, ATRX, KDM1A
black	511	497	172	0.0465049	3		0.00603622	0.230769	13	GO:0098890	CC	extrinsic component of postsynaptic membrane	The component of the postsynaptic membrane consisting of gene products and protein complexes that are loosely bound to one of its surfaces, but not integrated into the hydrophobic region.	EPN1, AKAP9, CNKSR2
black	511	497	173	0.0465049	3		0.00603622	0.230769	13	GO:0005154	MF	epidermal growth factor receptor binding	Interacting selectively and non-covalently with the epidermal growth factor receptor.	CBL, GRB2, PIGR
black	511	497	174	0.0465049	3		0.00603622	0.230769	13	GO:0035250	MF	UDP-galactosyltransferase activity	Catalysis of the transfer of a galactose group from UDP-galactose to an acceptor molecule.	B3GALNT1, B4GALT4, COLGALT1
black	511	497	175	0.0489221	4		0.00804829	0.181818	22	GO:0010965	BP	regulation of mitotic sister chromatid separation	Any process that modulates the frequency, rate or extent of mitotic sister chromatid separation. Mitotic sister chromatid separation is the process in which sister chromatids are physically detached from each other during mitosis.	BUB3, Zfp207, CDC23, ANAPC11
blue	1437	1391	1	1.91e-09	62		0.0445723	0.373494	166	GO:0006836	BP	neurotransmitter transport	The directed movement of a neurotransmitter into, out of or within a cell, or between cells, by means of some agent such as a transporter or pore. Neurotransmitters are any chemical substance that is capable of transmitting (or inhibiting the transmission of) a nerve impulse from a neuron to another cell.	ATP2A2, CACNB4, CASK, CCKBR, DOC2A, doc2b, FCER1G, FLOT1, NCS1, SLC6A9, ICA1, MYO6, Sept2, NRXN1, NTRK2, PAK1, PRKCB, prkcg, CYTH1, PTPRN2, RAB3A, SLC1A1, SLC1A3, snca, SPHK1, STXBP1, SYN1, SYN2, SYT1, LIN7B, SLC32A1, YWHAZ, BACE1, GIT2, PCLO, CSPG5, SYT5, ARL6IP1, ARL2, GSK3B, SLC29A1, SV2B, ARL6IP5, LRRK2, SLC25A22, NRN1, PRRT2, PDZD11, SLC17A7, SLC25A12, TRIM9, MAOB, RAP1A, UNC13C, PREPL, SLC6…
blue	1437	1391	2	7.18e-08	121		0.0869878	0.280742	431	GO:0007268	BP	chemical synaptic transmission	The vesicular release of classical neurotransmitter molecules from a presynapse, across a chemical synapse, the subsequent activation of neurotransmitter receptors at the postsynapse of a target cell (neuron, muscle, or secretory cell) and the effects of this activation on the postsynaptic membrane potential and ionic composition of the postsynaptic cytosol. This process encompasses both spontane…	abl1, AGT, APOE, ATP2A2, CACNB4, CAMK4, CASK, CCKBR, CHRM1, CSNK2B, cyp46a1, DBI, DOC2A, doc2b, EFNB3, EGR3, FGF12, FLOT1, NCS1, GABRA1, GABRA4, GABRG2, GLS, SLC6A9, GNAI2, BSCL2, GRIA2, GRIN2A, GRIN2B, GRM1, HNRNPK, ICA1, KCNMA1, MYO6, NRXN1, NTRK2, PAK1, Pirb, PRKCB, prkcg, PLCG1, PPP3CA, PRKAR2A, LGMN, CYTH1, PSMC5, PTPRN2, PTPRS, RAB3A, RASGRF2, RELN, RPL22, SEZ6, SLC1A3, snca, SPHK1, SERPINE…
blue	1437	1391	3	7.09e-07	64		0.0460101	0.321608	199	GO:0001505	BP	regulation of neurotransmitter levels	Any process that modulates levels of neurotransmitter.	GLA, AGT, AKT1, ATP2A2, CACNB4, CASK, CD34, DOC2A, doc2b, EPOR, FLOT1, NCS1, SLC6A9, GRIN2A, ICA1, SMAD3, MYO6, Sept2, NRXN1, NTRK2, PAK1, PRKCB, prkcg, CYTH1, PTPRN2, RAB3A, SLC1A1, SLC1A3, snca, SPHK1, STXBP1, SYN1, SYN2, SYT1, LIN7B, BACE1, MAPK9, GIT2, PCLO, CSPG5, SYT5, ARL6IP1, GSK3B, ALDH9A1, SLC29A1, ARL6IP5, LRRK2, AGTPBP1, GCSH, NRN1, PRRT2, PDZD11, SLC17A7, TRIM9, MAOB, RAP1A, UNC13C, …
blue	1437	1391	4	1.57e-06	42		0.0301941	0.365217	115	GO:0007269	BP	neurotransmitter secretion	The regulated release of neurotransmitter from the presynapse into the synaptic cleft via calcium-regulated exocytosis during synaptic transmission.	ATP2A2, CACNB4, CASK, DOC2A, doc2b, NCS1, SLC6A9, ICA1, MYO6, NRXN1, NTRK2, PAK1, PRKCB, prkcg, CYTH1, PTPRN2, RAB3A, snca, SPHK1, STXBP1, SYN1, SYN2, SYT1, LIN7B, BACE1, GIT2, PCLO, CSPG5, SYT5, GSK3B, LRRK2, NRN1, PRRT2, PDZD11, TRIM9, RAP1A, UNC13C, PREPL, PPP1R9A, RAB5A, CADPS2, ADCY1
blue	1437	1391	5	4.8e-06	195		0.140187	0.238386	818	GO:0007267	BP	cell-cell signaling	Any process that mediates the transfer of information from one cell to another. This process includes signal transduction in the receiving cell and, where applicable, release of a ligand and any processes that actively facilitate its transport and presentation to the receiving cell. Examples include signaling via soluble ligands, via cell adhesion molecules and via gap junctions.	abl1, AGT, APOE, ATP2A2, ATP6V0C, CACNB4, CAMK4, CASK, CCKBR, CD34, CHRM1, CRKL, CSNK2B, cyp46a1, DBI, DOC2A, doc2b, EFNA5, EFNB3, EGR3, EPHB6, FCER1G, FGF12, FGF9, FKBP1B, FLOT1, NCS1, GABRA1, GABRA4, GABRG2, GLS, SLC6A9, GNAI2, BSCL2, GRIA2, GRIN2A, GRIN2B, GRM1, HK1, HNRNPK, HSPD1, ICA1, KCNMA1, SMAD3, MBP, MIF, CD200, MYO6, NRXN1, NTRK2, PAK1, PDGFA, Pirb, PRKCB, prkcg, PLCG1, PPP3CA, PRKAR2A…
blue	1437	1391	6	6.05e-06	224		0.161035	0.232365	964	GO:0045202	CC	synapse	The junction between an axon of one neuron and a dendrite of another neuron, a muscle fiber or a glial cell. As the axon approaches the synapse it enlarges into a specialized structure, the presynaptic terminal bouton, which contains mitochondria and synaptic vesicles. At the tip of the terminal bouton is the presynaptic membrane; facing it, and separated from it by a minute cleft (the synaptic c…	abl1, APBB1, APOE, RHOA, ATP2A2, BMPR2, BNIP3, C1QA, C1QC, CACNB4, CAMK4, CASK, CHRM1, coro1a, CLTA, CRKL, CSNK2B, cyp46a1, DBI, DBNL, ASAP1, DOC2A, SPARCL1, EFNA5, EFNB3, EIF4G2, ELK1, ENO1, DMTN, EPS15, BCL11A, FLOT1, NCS1, GABRA1, GABRA4, GABRG2, SLC6A9, GNG3, GRIA2, GRIN2A, GRIN2B, GRM1, HCN1, HNRNPK, ELAVL1, ICA1, itga7, ITPR1, KCNC1, KCND2, KCNMA1, KIF1A, KIF3A, MAP4, MYO6, Sept2, NEFL, NRX…
blue	1437	1391	7	7.2e-06	91		0.0654206	0.275758	330	GO:0050804	BP	modulation of chemical synaptic transmission	Any process that modulates the frequency or amplitude of synaptic transmission, the process of communication from a neuron to a target (neuron, muscle, or secretory cell) across a synapse. Amplitude, in this case, refers to the change in postsynaptic membrane potential due to a single instance of synaptic transmission.	abl1, AGT, APOE, ATP2A2, CACNB4, CASK, CCKBR, CSNK2B, cyp46a1, DBI, EFNB3, FLOT1, NCS1, SLC6A9, GNAI2, BSCL2, GRIA2, GRIN2A, GRIN2B, GRM1, HNRNPK, ICA1, MYO6, NRXN1, NTRK2, PAK1, Pirb, PRKCB, prkcg, PLCG1, PPP3CA, PRKAR2A, LGMN, CYTH1, PSMC5, PTPRS, RAB3A, RASGRF2, RELN, RPL22, SLC1A3, snca, SPHK1, SERPINE2, STXBP1, SYN1, SYT1, TYROBP, YWHAG, BACE1, GIT2, HOMER1, CSPG5, CACNG3, DGKE, DBN1, GSK3B,…
blue	1437	1391	8	1.26e-05	134		0.0963336	0.250936	534	GO:0046903	BP	secretion	The controlled release of a substance by a cell or a tissue.	ABCG1, abl1, AGT, AP1G1, APBB1, APOE, ATP2A2, CACNB4, ddr1, CASK, CCKBR, CD22, CD34, CHRM1, coro1a, COPA, DOC2A, doc2b, EFNA5, DMTN, EPHB6, FCER1G, FKBP1B, NCS1, SLC6A9, GNAI2, GRIN2B, HK1, HSPD1, ICA1, KCNMA1, MBP, MIF, CD200, MYO6, NME1, NRXN1, NSF, NTRK2, OPRL1, PAK1, PRKCB, prkcg, PLCG1, PPP3CA, PRSS12, CYTH1, PTPRN, PTPRN2, RAB1A, RAB10, RAB3A, RASGRP1, RBP4, S100A13, SCG5, VPS4B, SLC16A1, S…
blue	1437	1391	9	2.32e-05	62		0.0445723	0.295238	210	GO:0006887	BP	exocytosis	A process of secretion by a cell that results in the release of intracellular molecules (e.g. hormones, matrix proteins) contained within a membrane-bounded vesicle. Exocytosis can occur either by full fusion, when the vesicle collapses into the plasma membrane, or by a kiss-and-run mechanism that involves the formation of a transient contact, a pore, between a granule (for exemple of chromaffin …	AP1G1, ATP2A2, CACNB4, CASK, coro1a, DOC2A, doc2b, DMTN, FCER1G, NCS1, GNAI2, MYO6, NRXN1, NSF, PAK1, PRKCB, prkcg, PRSS12, CYTH1, RAB10, RAB3A, RASGRP1, VPS4B, snca, STXBP1, STXBP3, SYN2, SYT1, LIN7B, YWHAZ, BACE1, GIT2, COPS5, PCLO, VSNL1, CSPG5, SYT5, ATP6AP1, SRCIN1, GSK3B, exoc2, LRRK2, NRN1, CHMP2A, PRRT2, ARHGAP17, EXOC6B, CLASP2, VPS33A, TRIM9, ARFGEF2, EXOC8, RAP1A, BCR, UNC13C, LGI3, PR…
blue	1437	1391	10	4.03e-05	54		0.038821	0.301676	179	GO:0050865	BP	regulation of cell activation	Any process that modulates the frequency, rate or extent of cell activation, the change in the morphology or behavior of a cell resulting from exposure to an activating factor such as a cellular or soluble ligand.	abl1, AP1G1, APOE, RHOA, BCL6, ZFP36L1, CD22, CD83, coro1a, EFNB3, EGR3, DMTN, EPHB6, FCER1G, GRN, HSPD1, IL15RA, IL18, LMO4, MIF, CD200, MSH2, PDGFA, PNP, PTPRE, RASGRP1, RPS6KA1, snca, SOS1, SPHK1, SERPINE2, STAT5A, STXBP1, Supt6, TYROBP, VCAM1, RPS3, MFHAS1, LRRK2, FBXO7, EXOSC6, 1110034G24Rik, CYLD, IL33, KARS, BCR, CYGB, HPS1, FAM65B, SLC39A10, ZBTB16, ZMIZ1, DHPS, MILR1
blue	1437	1391	11	6.66e-05	27		0.0194105	0.375	72	GO:1903034	BP	regulation of response to wounding	NA	APOE, CASK, CD34, DMTN, FCER1G, FKBP1B, GRN, SMAD3, MIF, NTRK3, OMG, PDGFA, PROS1, PTPRS, RAB3A, SERPINE2, VEGFB, WNT4, SRSF6, RTN4, RREB1, CLASP2, NDEL1, STK24, AJAP1, XYLT1, RTN4RL1
blue	1437	1391	12	8.2e-05	122		0.0877067	0.245968	496	GO:0032940	BP	secretion by cell	The controlled release of a substance by a cell.	ABCG1, abl1, AGT, AP1G1, APBB1, APOE, ATP2A2, CACNB4, CASK, CCKBR, CD22, CD34, coro1a, DOC2A, doc2b, EFNA5, DMTN, EPHB6, FCER1G, FKBP1B, NCS1, SLC6A9, GNAI2, GRIN2B, HK1, HSPD1, ICA1, MBP, MIF, CD200, MYO6, NRXN1, NSF, NTRK2, PAK1, PRKCB, prkcg, PLCG1, PPP3CA, PRSS12, CYTH1, PTPRN, PTPRN2, RAB1A, RAB10, RAB3A, RASGRP1, RBP4, S100A13, SCG5, VPS4B, SLC16A1, SLC16A2, snca, SPHK1, SERPINE2, SREBF1, S…
blue	1437	1391	13	0.000106633	43		0.030913	0.311594	138	GO:0017157	BP	regulation of exocytosis	Any process that modulates the frequency, rate or extent of exocytosis.	AP1G1, ATP2A2, CACNB4, CASK, DOC2A, doc2b, FCER1G, NCS1, GNAI2, MYO6, NSF, PRKCB, prkcg, CYTH1, RAB10, RAB3A, VPS4B, snca, STXBP1, STXBP3, SYT1, BACE1, GIT2, PCLO, VSNL1, CSPG5, SYT5, ATP6AP1, GSK3B, exoc2, LRRK2, NRN1, CHMP2A, PRRT2, CLASP2, TRIM9, RAP1A, BCR, LGI3, PREPL, RAB5A, CADPS2, ADCY1
blue	1437	1391	14	0.0001281	43		0.030913	0.309353	139	GO:0045055	BP	regulated exocytosis	A process of exocytosis in which soluble proteins and other substances are initially stored in secretory vesicles for later release. It is found mainly in cells that are specialized for secreting products such as hormones, neurotransmitters, or digestive enzymes rapidly on demand.	AP1G1, ATP2A2, CACNB4, CASK, coro1a, DOC2A, doc2b, DMTN, FCER1G, NCS1, GNAI2, MYO6, PRKCB, prkcg, CYTH1, RAB10, RAB3A, RASGRP1, snca, STXBP1, STXBP3, SYN2, SYT1, YWHAZ, BACE1, GIT2, PCLO, CSPG5, SYT5, GSK3B, LRRK2, NRN1, PRRT2, ARHGAP17, TRIM9, RAP1A, BCR, UNC13C, PREPL, RAB5A, CADPS2, MILR1, ADCY1
blue	1437	1391	15	0.000137317	41		0.0294752	0.312977	131	GO:0050806	BP	positive regulation of synaptic transmission	Any process that activates or increases the frequency, rate or extent of synaptic transmission, the process of communication from a neuron to a target (neuron, muscle, or secretory cell) across a synapse.	abl1, APOE, CCKBR, cyp46a1, DBI, FLOT1, NCS1, GRIA2, GRIN2A, GRIN2B, HNRNPK, NRXN1, NTRK2, PAK1, Pirb, LGMN, RAB3A, RASGRF2, RELN, SLC1A3, snca, SPHK1, SERPINE2, STXBP1, SYT1, TYROBP, CACNG3, DBN1, GSK3B, LGI1, CLSTN1, PAIP2, PINK1, PRRT2, SLC24A2, SLC8A2, cpeb3, IGSF9B, PPP1R9A, CRTC1, ADCY1
blue	1437	1391	16	0.000186848	5		0.00359454	1	5	GO:0033227	BP	dsRNA transport	The directed movement of dsRNA, double-stranded ribonucleic acid, into, out of or within a cell, or between cells, by means of some agent such as a transporter or pore.	FLOT1, RFTN2, RFTN1, SIDT2, SIDT1
blue	1437	1391	17	0.000198639	34		0.0244428	0.326923	104	GO:0050867	BP	positive regulation of cell activation	Any process that activates or increases the frequency, rate or extent of activation.	AP1G1, RHOA, BCL6, CD83, coro1a, EFNB3, EGR3, DMTN, EPHB6, FCER1G, HSPD1, IL15RA, IL18, MIF, MSH2, PNP, RASGRP1, RPS6KA1, STAT5A, STXBP1, TYROBP, VCAM1, RPS3, LRRK2, EXOSC6, 1110034G24Rik, CYLD, IL33, KARS, HPS1, SLC39A10, ZBTB16, ZMIZ1, DHPS
blue	1437	1391	18	0.000242024	116		0.0833932	0.242171	479	GO:0120035	BP	regulation of plasma membrane bounded cell projection organization	Any process that modulates the frequency, rate or extent of a process involved in the formation, arrangement of constituent parts, or disassembly of plasma membrane bounded cell projections.	AATK, abl1, AGT, AKT1, APBB1, APOE, RHOA, RND2, BMPR2, CASK, CRKL, DBNL, ASAP1, EEF1A1, EFNA5, EFNB3, EIF4G2, DMTN, EPOR, BCL11A, FGF13, FKBP1B, NCS1, GDI1, GRIN2B, GRN, HNRNPK, IL15RA, ITPR1, MAG, MIF, MAP4, NEFL, NME1, NRXN1, NTRK2, NTRK3, OMG, PAK1, PFN1, PPP3CA, CYTH2, PTPRS, RANBP1, RELN, RIT2, SEZ6, SKIL, SPHK1, SERPINI1, SERPINE2, SYT1, TBR1, TIAM1, TSC2, UBE3A, PACSIN1, HOMER1, deb1, PLXN…
blue	1437	1391	19	0.000251468	32		0.023005	0.329897	97	GO:0002696	BP	positive regulation of leukocyte activation	Any process that activates or increases the frequency, rate, or extent of leukocyte activation.	AP1G1, RHOA, BCL6, CD83, coro1a, EFNB3, EGR3, EPHB6, FCER1G, HSPD1, IL15RA, IL18, MIF, MSH2, PNP, RASGRP1, STAT5A, STXBP1, TYROBP, VCAM1, RPS3, LRRK2, EXOSC6, 1110034G24Rik, CYLD, IL33, KARS, HPS1, SLC39A10, ZBTB16, ZMIZ1, DHPS
blue	1437	1391	20	0.000253569	29		0.0208483	0.341176	85	GO:0016079	BP	synaptic vesicle exocytosis	Fusion of intracellular membrane-bounded vesicles with the pre-synaptic membrane of the neuronal cell resulting in release of neurotransmitter into the synaptic cleft.	ATP2A2, CACNB4, CASK, doc2b, NCS1, MYO6, PRKCB, prkcg, CYTH1, RAB3A, snca, STXBP1, SYT1, BACE1, GIT2, PCLO, CSPG5, SYT5, GSK3B, LRRK2, NRN1, PRRT2, TRIM9, RAP1A, UNC13C, PREPL, RAB5A, CADPS2, ADCY1
blue	1437	1391	21	0.000260415	115		0.0826743	0.242105	475	GO:0030424	CC	axon	The long process of a neuron that conducts nerve impulses, usually away from the cell body to the terminals and varicosities, which are sites of storage and release of neurotransmitter.	AATK, abl1, ACADM, APBB1, RHOA, CHRM1, coro1a, CST3, CYP17A1, DYNC1H1, EIF4G2, ELK1, ENO1, FGF13, NCS1, GABRG2, GDI1, GRIA2, GRIN2A, GRIN2B, GRM1, HCN1, HNRNPK, HSP90AB1, KCNC1, KCNMA1, KIF1A, KIF1C, KIF3A, KIF5C, MAG, MBP, CD200, MAP4, MYO6, NEFL, NRXN1, NTRK2, NTRK3, PAK1, PRKCB, prkcg, PRSS12, PTPRN, PTPRN2, RAB3A, RANBP1, RANGAP1, RELN, SCN8A, snca, SPHK1, SPTAN1, STIM1, STXBP1, SYN1, SYT1, T…
blue	1437	1391	22	0.000301166	392		0.281812	0.206642	1897	GO:0005886	CC	plasma membrane	The membrane surrounding a cell that separates the cell from its external environment. It consists of a phospholipid bilayer and associated proteins.	ABCG1, AKT1, ALDOA, APBB1, APOE, ARF3, RHOA, RND2, ATP2A2, ATP6V1A, ATP6V1E1, ATRN, BMPR2, CACNA2D3, CACNB4, ddr1, CAP1, CAPN1, CASK, CCKBR, CCT3, CD22, CD34, CD63, CD83, CFH, CHRM1, coro1a, CLTA, ACKR3, CNP, COL6A1, CRKL, CR1L, CSNK2B, CST3, PCYT1A, DBI, DBNL, ASAP1, doc2b, DPP6, ECEL1, EEF1A1, EFNA5, EFNB3, ENO1, DMTN, EPHB6, EPOR, EPS15, FASN, FCER1G, FGF13, FLOT1, FNBP1, NCS1, GABRA1, GABRA4,…
blue	1437	1391	23	0.000313777	27		0.0194105	0.346154	78	GO:0046928	BP	regulation of neurotransmitter secretion	Any process that modulates the frequency, rate or extent of the regulated release of a neurotransmitter from a cell.	ATP2A2, CACNB4, CASK, NCS1, ICA1, MYO6, NTRK2, PRKCB, prkcg, CYTH1, RAB3A, snca, SPHK1, STXBP1, SYT1, BACE1, GIT2, CSPG5, GSK3B, LRRK2, NRN1, PRRT2, RAP1A, PREPL, PPP1R9A, RAB5A, ADCY1
blue	1437	1391	24	0.000343518	116		0.0833932	0.240166	483	GO:0031344	BP	regulation of cell projection organization	Any process that modulates the frequency, rate or extent of a process involved in the formation, arrangement of constituent parts, or disassembly of cell projections.	AATK, abl1, AGT, AKT1, APBB1, APOE, RHOA, RND2, BMPR2, CASK, CRKL, DBNL, ASAP1, EEF1A1, EFNA5, EFNB3, EIF4G2, DMTN, EPOR, BCL11A, FGF13, FKBP1B, NCS1, GDI1, GRIN2B, GRN, HNRNPK, IL15RA, ITPR1, MAG, MIF, MAP4, NEFL, NME1, NRXN1, NTRK2, NTRK3, OMG, PAK1, PFN1, PPP3CA, CYTH2, PTPRS, RANBP1, RELN, RIT2, SEZ6, SKIL, SPHK1, SERPINI1, SERPINE2, SYT1, TBR1, TIAM1, TSC2, UBE3A, PACSIN1, HOMER1, deb1, PLXN…
blue	1437	1391	25	0.000388746	406		0.291876	0.205362	1977	GO:0071944	CC	cell periphery	The part of a cell encompassing the cell cortex, the plasma membrane, and any external encapsulating structures.	ABCG1, AKT1, ALDOA, APBB1, APOE, ARF3, RHOA, RND2, ATP2A2, ATP6V1A, ATP6V1E1, ATRN, BMPR2, CACNA2D3, CACNB4, ddr1, CAP1, CAPN1, CASK, CCKBR, CCT3, CD22, CD34, CD63, CD83, CFH, CHRM1, coro1a, CLTA, ACKR3, CNP, COL6A1, CRKL, CR1L, CSNK2B, CST3, PCYT1A, DBI, DBNL, ASAP1, DYNC1H1, doc2b, DPP6, ECEL1, EEF1A1, EFNA5, EFNB3, ENO1, DMTN, EPHB6, EPOR, EPS15, FASN, FCER1G, FGF13, FLOT1, FNBP1, NCS1, GABRA1…
blue	1437	1391	26	0.000432649	7		0.00503235	0.7	10	GO:0048680	BP	positive regulation of axon regeneration	Any process that activates, maintains or increases the rate of axon regeneration.	FKBP1B, GRN, MIF, NTRK3, RTN4, NDEL1, STK24
blue	1437	1391	27	0.000432649	7		0.00503235	0.7	10	GO:0070572	BP	positive regulation of neuron projection regeneration	Any process that activates or increases the frequency, rate or extent of neuron projection regeneration, the regrowth of neuronal processes such as axons or dendrites following their loss or damage.	FKBP1B, GRN, MIF, NTRK3, RTN4, NDEL1, STK24
blue	1437	1391	28	0.000450847	16		0.0115025	0.421053	38	GO:1900271	BP	regulation of long-term synaptic potentiation	NA	abl1, APOE, cyp46a1, HNRNPK, PAK1, Pirb, LGMN, RAB3A, RELN, TYROBP, GSK3B, PAIP2, cpeb3, PPP1R9A, CRTC1, ADCY1
blue	1437	1391	29	0.000482728	444		0.319195	0.203204	2185	GO:0051234	BP	establishment of localization	Any process that localizes a substance or cellular component. This may occur via movement, tethering or selective degradation.	ABCG1, abl1, AGT, AKT1, ANP32A, SLC25A5, AP1B1, AP1G1, AP4S1, APBB1, APOE, ARF3, RHOA, ATP2A2, ATP6V1A, ATP6V1E1, ATP6V0C, BNIP3, ZFP36L1, CACNA2D3, CACNB4, ddr1, CAMK4, CAP1, CASK, CCKBR, CCT3, CD22, CD34, CD63, CHRM1, coro1a, CLTA, ACKR3, CNP, COPA, CTSS, DBI, DBNL, DDX5, SLC25A1, DYNC1H1, DOC2A, doc2b, DPP6, EFNA5, DMTN, EPHB6, EPS15, FCER1G, FGF12, FGF13, FGF9, FKBP1B, FLOT1, FNBP1, NCS1, FTH…
blue	1437	1391	30	0.000490384	25		0.0179727	0.347222	72	GO:0060291	BP	long-term synaptic potentiation	A process that modulates synaptic plasticity such that synapses are changed resulting in the increase in the rate, or frequency of synaptic transmission at the synapse.	abl1, APOE, cyp46a1, DBI, GRIN2A, GRIN2B, HNRNPK, NTRK2, PAK1, Pirb, LGMN, RAB3A, RASGRF2, RELN, snca, SERPINE2, TYROBP, GSK3B, PAIP2, SLC24A2, SLC8A2, cpeb3, PPP1R9A, CRTC1, ADCY1
blue	1437	1391	31	0.000521122	124		0.0891445	0.235294	527	GO:0098794	CC	postsynapse	The part of a synapse that is part of the post-synaptic cell.	APBB1, RHOA, BMPR2, BNIP3, C1QA, C1QC, CAMK4, CASK, CHRM1, CLTA, CRKL, cyp46a1, DBNL, ASAP1, EFNB3, EIF4G2, DMTN, BCL11A, NCS1, GABRA1, GABRA4, GABRG2, SLC6A9, GNG3, GRIA2, GRIN2A, GRIN2B, GRM1, HNRNPK, ELAVL1, ITPR1, KCNC1, KCND2, KCNMA1, KIF1A, MAP4, MYO6, NEFL, NSF, NTRK2, NTRK3, PAK1, PFN1, prkcg, PPP1CA, PPP3CA, CYTH2, PSMC5, PTPRS, RPL6, RPS19, SCN8A, SEZ6, SLC1A3, SOS1, STXBP1, SYN1, SYN2,…
blue	1437	1391	32	0.000553943	96		0.0690151	0.244898	392	GO:0010975	BP	regulation of neuron projection development	Any process that modulates the rate, frequency or extent of neuron projection development. Neuron projection development is the process whose specific outcome is the progression of a neuron projection over time, from its formation to the mature structure. A neuron projection is any process extending from a neural cell, such as axons or dendrites (collectively called neurites).	AATK, abl1, AGT, AKT1, APBB1, APOE, RHOA, RND2, BMPR2, CASK, CRKL, DBNL, ASAP1, EEF1A1, EFNA5, EFNB3, EIF4G2, EPOR, BCL11A, FGF13, FKBP1B, NCS1, GDI1, GRN, HNRNPK, IL15RA, ITPR1, MAG, MIF, NEFL, NME1, NTRK2, NTRK3, OMG, PAK1, PPP3CA, CYTH2, PTPRS, RANBP1, RELN, RIT2, SEZ6, SKIL, SPHK1, SERPINI1, SERPINE2, SYT1, TBR1, TIAM1, TSC2, UBE3A, PACSIN1, deb1, PLXNC1, SRCIN1, DBN1, GSK3B, CARM1, SYNE1, CU…
blue	1437	1391	33	0.0005596	12		0.00862689	0.48	25	GO:0015807	BP	L-amino acid transport	The directed movement of L-enantiomer amino acids into, out of or within a cell, or between cells, by means of some agent such as a transporter or pore.	AGT, SLC6A9, Sept2, SLC1A1, SLC1A3, SLC32A1, ARL6IP1, ARL6IP5, SLC25A22, SLC17A7, SLC25A12, SLC6A17
blue	1437	1391	34	0.000584213	8		0.00575126	0.615385	13	GO:0048670	BP	regulation of collateral sprouting	Any process that modulates the frequency, rate or extent of collateral sprouting.	RND2, EFNA5, BCL11A, FGF13, OMG, PTPRS, RTN4, IST1
blue	1437	1391	35	0.000592672	79		0.0567937	0.253205	312	GO:0001775	BP	cell activation	A change in the morphology or behavior of a cell resulting from exposure to an activating factor such as a cellular or soluble ligand.	abl1, AGT, AP1G1, APOE, RHOA, BCL6, ZFP36L1, C1QA, CAMK4, CD22, CD83, coro1a, EFNB3, EGR3, DMTN, EPHB6, ercc1, BCL11A, FCER1G, FKBP1B, GRN, HSPD1, IFNGR2, IL15RA, IL18, LMO4, BLNK, SMAD3, MIF, CD200, MSH2, PDGFA, Pirb, PRKCB, PNP, PTPRE, RASGRP1, RPL22, RPS6KA1, SELPLG, snca, SOS1, SPHK1, SERPINE2, STAT5A, STXBP1, STXBP3, Supt6, TPST2, TYROBP, VCAM1, WNT4, YWHAZ, RPS3, Ctps, MFHAS1, GSK3B, C1GALT…
blue	1437	1391	36	0.000613324	24		0.0172538	0.347826	69	GO:0006865	BP	amino acid transport	The directed movement of amino acids, organic acids containing one or more amino substituents, into, out of or within a cell, or between cells, by means of some agent such as a transporter or pore.	AGT, CACNB4, SLC6A9, GRIN2B, MYO6, Sept2, NTRK2, PAK1, SLC1A1, SLC1A3, snca, STXBP1, SLC32A1, ARL6IP1, ARL6IP5, SLC25A22, SLC17A7, SLC25A12, SFXN3, SFXN5, SLC7A4, SLC6A17, SLC6A1, SLC6A7
blue	1437	1391	37	0.00069057	71		0.0510424	0.257246	276	GO:0002684	BP	positive regulation of immune system process	Any process that activates or increases the frequency, rate, or extent of an immune system process.	abl1, AP1G1, RHOA, BCL6, ZFP36L1, C1QA, C1QC, CACNB4, CAPN1, CD22, CD83, CFH, coro1a, CRKL, CR1L, EFNB3, EGR3, EPHB6, FCER1G, FOS, HK1, HSPD1, IL15RA, IL18, MIF, MSH2, PRKCB, PLCG1, PNP, LGMN, RASGRP1, RBP4, RPS19, STAT5A, STXBP1, KLF10, TYROBP, USP12, VCAM1, VEGFB, MAPK14, RPS3, PLA2G7, STX7, STK39, NONO, ATP6AP1, GSK3B, LRRK2, FAM210B, AKIRIN1, RTN4, USP46, RARRES2, EXOSC6, 1110034G24Rik, CYLD,…
blue	1437	1391	38	0.000707142	31		0.0222861	0.316327	98	GO:1903305	BP	regulation of regulated secretory pathway	NA	AP1G1, ATP2A2, CACNB4, CASK, DOC2A, doc2b, FCER1G, NCS1, GNAI2, MYO6, PRKCB, prkcg, CYTH1, RAB3A, STXBP1, STXBP3, SYT1, BACE1, GIT2, CSPG5, SYT5, GSK3B, LRRK2, NRN1, PRRT2, TRIM9, RAP1A, BCR, PREPL, RAB5A, ADCY1
blue	1437	1391	39	0.000750196	22		0.015816	0.354839	62	GO:2000300	BP	regulation of synaptic vesicle exocytosis	NA	ATP2A2, CACNB4, CASK, NCS1, MYO6, PRKCB, prkcg, CYTH1, RAB3A, STXBP1, SYT1, BACE1, GIT2, CSPG5, GSK3B, LRRK2, NRN1, PRRT2, RAP1A, PREPL, RAB5A, ADCY1
blue	1437	1391	40	0.000770398	27		0.0194105	0.329268	82	GO:0051251	BP	positive regulation of lymphocyte activation	Any process that activates or increases the frequency, rate or extent of lymphocyte activation.	AP1G1, RHOA, BCL6, CD83, coro1a, EFNB3, EGR3, EPHB6, HSPD1, IL15RA, IL18, MIF, MSH2, PNP, RASGRP1, STAT5A, TYROBP, VCAM1, RPS3, EXOSC6, 1110034G24Rik, CYLD, HPS1, SLC39A10, ZBTB16, ZMIZ1, DHPS
blue	1437	1391	41	0.000772541	15		0.0107836	0.416667	36	GO:0046889	BP	positive regulation of lipid biosynthetic process	Any process that activates or increases the frequency, rate or extent of the chemical reactions and pathways resulting in the formation of lipids.	ABCG1, AGT, AKT1, APOE, CYP17A1, DBI, SREBF1, WNT4, MAPK9, ABHD6, MID1IP1, ELOVL5, FDPS, CREBL2, ACSL5
blue	1437	1391	42	0.000792101	188		0.135155	0.220399	853	GO:0030030	BP	cell projection organization	A process that is carried out at the cellular level which results in the assembly, arrangement of constituent parts, or disassembly of a prolongation or process extending from a cell, e.g. a flagellum or axon.	AATK, abl1, AGT, AKT1, APBB1, APBB2, APOE, RHOA, RND2, BMPR2, ddr1, CASK, coro1a, CNP, CRKL, DBNL, ASAP1, EEF1A1, EFNA5, EFNB3, EIF4G2, DMTN, EPHB6, EPOR, ETV1, BCL11A, FGF13, FKBP1B, FLOT1, NCS1, GDI1, GRIN2A, GRIN2B, GRN, HNRNPK, HSP90AB1, IL15RA, ITPR1, KIF3A, KIF5C, MAG, MIF, MAP4, MYO6, Sept2, NEFL, NME1, NRXN1, NTRK2, NTRK3, OMG, PAK1, PDGFA, PFN1, PPP3CA, LGMN, CYTH2, PTPRS, RAB10, RAB3A, …
blue	1437	1391	43	0.000796706	61		0.0438533	0.264069	231	GO:0010769	BP	regulation of cell morphogenesis involved in differentiation	Any process that modulates the frequency, rate or extent of cell morphogenesis contributing to cell differentiation. Cell morphogenesis involved in differentiation is the change in form (cell shape and size) that occurs when relatively unspecialized cells acquire specialized structural and/or functional features that characterize the cells, tissues, or organs of the mature organism or some other …	AATK, abl1, APOE, RND2, BMPR2, CASK, CRKL, DBNL, EFNA5, EFNB3, EIF4G2, DMTN, BCL11A, FGF13, GDI1, MAG, NEFL, NTRK2, NTRK3, OMG, PAK1, PPP3CA, PTPRS, RELN, SKIL, TBR1, TIAM1, TSC2, TTC3, UBE3A, MAPK9, deb1, CSPG5, PLXNC1, SRCIN1, DBN1, GSK3B, SYNE1, CUL7, LRRK2, ZSWIM6, PLXND1, RTN4, RREB1, BHLHB9, IST1, TUBB2B, RAP2A, KNDC1, CLASP2, NDEL1, CHN1, PLXNB2, ADGRB3, EIF2B2, ITPKA, LRRC4C, PPP1R9A, ANK…
blue	1437	1391	44	0.000883257	30		0.0215672	0.315789	95	GO:0022626	CC	cytosolic ribosome	A ribosome located in the cytosol.	FAU, EIF2D, RPL19, RPL22, RPL32, RPL37A, RPL6, RPS12, RPS15, RPS16, RPS19, RPS24, RPS29, RPS3, RPL7A, RPS26, RPL36, RPLP1, RPS27, RPL35A, Mcts2, RPL35, RPL11, RPS10, RPL38, RPL34, RPS25, RPS27A, RPL31, Gm6525
blue	1437	1391	45	0.000929593	14		0.0100647	0.424242	33	GO:0031103	BP	axon regeneration	The regrowth of axons following their loss or damage.	FKBP1B, GRN, MAG, MIF, NEFL, NTRK3, OMG, PTPRS, MAPK8IP3, RTN4, NDEL1, STK24, XYLT1, RTN4RL1
blue	1437	1391	46	0.000938738	40		0.0287563	0.289855	138	GO:0050773	BP	regulation of dendrite development	Any process that modulates the frequency, rate or extent of dendrite development.	APOE, RHOA, CASK, CRKL, DBNL, ASAP1, EIF4G2, BCL11A, GRN, HNRNPK, NTRK2, PPP3CA, CYTH2, PTPRS, RELN, SEZ6, TIAM1, TSC2, UBE3A, PACSIN1, deb1, SRCIN1, DBN1, GSK3B, CARM1, SYNE1, CUL7, LRRK2, BHLHB9, RAP2A, KNDC1, cpeb3, ADGRB3, mark1, ITPKA, PPP1R9A, ANKRD27, ABI2, CRTC1, GSK3A
blue	1437	1391	47	0.000953601	5		0.00359454	0.833333	6	GO:0010872	BP	regulation of cholesterol esterification	Any process that modulates the frequency, rate or extent of cholesterol esterification. Cholesterol esterification is the lipid modification process in which a sterol ester is formed by the combination of a carboxylic acid (often a fatty acid) and cholesterol. In the blood this process is associated with the conversion of free cholesterol into cholesteryl ester, which is then sequestered into the…	ABCG1, AGT, APOE, Scd1, LAMTOR1
blue	1437	1391	48	0.000961633	60		0.0431344	0.263158	228	GO:0006935	BP	chemotaxis	The directed movement of a motile cell or organism, or the directed growth of a cell guided by a specific chemical concentration gradient. Movement may be towards a higher concentration (positive chemotaxis) or towards a lower concentration (negative chemotaxis).	APBB1, APBB2, RHOA, BMPR2, coro1a, ACKR3, CRKL, EFNA5, EFNB3, EGR3, EPHB6, ETV1, FCER1G, FLOT1, NR4A1, KIF3A, KIF5C, SMAD3, MIF, MPP1, NTRK3, PDGFA, PADI2, LGMN, RELN, RPS19, SLC12A2, TBR1, TIAM1, TSC2, VCAM1, VEGFB, MAPK14, DPYSL4, PLA2G7, AMOT, MAPK8IP3, STK39, PLXNC1, CXCL11, LGI1, TREM1, ZSWIM6, PLXND1, AKIRIN1, RARRES2, TUBB2B, KARS, HSD3B7, GBF1, UNC5B, celsr3, CHN1, B4GAT1, PLXNB2, FAM65B,…
blue	1437	1391	49	0.00100091	275		0.197699	0.210567	1306	GO:0042995	CC	cell projection	A prolongation or process extending from a cell, e.g. a flagellum or axon.	AATK, abl1, ACADM, AKT1, ALDOA, APBB1, APOE, RHOA, ATP2A2, ATP6V1A, ATP6V1E1, BMPR2, BNIP3, CACYBP, CASK, CHRM1, coro1a, CNP, CSNK2B, CST3, CYP17A1, cyp46a1, DBNL, ASAP1, DLD, DMWD, DYNC1H1, DOC2A, EEF1A1, EIF4G2, ELK1, ENO1, DMTN, EPHB6, EPS15, FGF13, FLOT1, FOS, NCS1, GABRA1, GABRA4, GABRG2, GDI1, GNAI2, GNG3, GRIA2, GRIN2A, GRIN2B, GRM1, HCN1, HK1, HNRNPK, HSP90AB1, ICA1, ITPR1, KCNC1, KCND2, …
blue	1437	1391	50	0.00100501	7		0.00503235	0.636364	11	GO:0099171	BP	presynaptic modulation of chemical synaptic transmission	Any process, acting in the presynapse that results in modulation of chemical synaptic transmission.	PRKCB, prkcg, RPL22, SYT1, GIT2, PRRT2, PLEKHG5
blue	1437	1391	51	0.00100631	94		0.0675773	0.241645	389	GO:0051046	BP	regulation of secretion	Any process that modulates the frequency, rate or extent of the controlled release of a substance from a cell or a tissue.	ABCG1, abl1, AGT, AP1G1, APBB1, APOE, ATP2A2, CACNB4, CASK, CCKBR, CD22, CD34, DOC2A, doc2b, EFNA5, FCER1G, FKBP1B, NCS1, GNAI2, GRIN2B, HK1, HSPD1, ICA1, MBP, MIF, CD200, MYO6, NRXN1, NSF, NTRK2, OPRL1, PRKCB, prkcg, PPP3CA, CYTH1, RAB10, RAB3A, RASGRP1, RBP4, SCG5, VPS4B, SLC16A1, snca, SPHK1, SREBF1, STXBP1, STXBP3, SYT1, TIAM1, BACE1, MAPK14, MAPK9, GIT2, PCLO, VSNL1, CSPG5, STK39, SYT5, ATP6…
blue	1437	1391	52	0.00104161	4		0.00287563	1	4	GO:0005513	BP	detection of calcium ion	The series of events in which a calcium ion stimulus is received by a cell and converted into a molecular signal.	RYR2, STIM1, SYT1, KCNMB4
blue	1437	1391	53	0.00106341	255		0.183321	0.21197	1203	GO:0120025	CC	plasma membrane bounded cell projection	A prolongation or process extending from a cell and that is bounded by plasma membrane, e.g. a cilium, lamellipodium, or axon.	AATK, abl1, ACADM, AKT1, ALDOA, APBB1, APOE, RHOA, ATP2A2, ATP6V1A, ATP6V1E1, BMPR2, BNIP3, CACYBP, CASK, CHRM1, coro1a, CNP, CSNK2B, CST3, CYP17A1, cyp46a1, DBNL, ASAP1, DLD, DYNC1H1, DOC2A, EEF1A1, EIF4G2, ELK1, ENO1, DMTN, EPHB6, EPS15, FGF13, FLOT1, FOS, NCS1, GABRA1, GABRA4, GABRG2, GDI1, GNAI2, GNG3, GRIA2, GRIN2A, GRIN2B, GRM1, HCN1, HK1, HNRNPK, HSP90AB1, ICA1, ITPR1, KCNC1, KCND2, KCNMA1…
blue	1437	1391	54	0.00109436	10		0.00718907	0.5	20	GO:0005326	MF	neurotransmitter transmembrane transporter activity	Enables the directed movement of a neurotransmitter into, out of or within a cell, or between cells. Neurotransmitters are any chemical substance that is capable of transmitting (or inhibiting the transmission of) a nerve impulse from a neuron to another cell.	SLC6A9, SLC1A1, SLC1A3, SLC32A1, SLC25A22, SLC17A7, SLC25A12, SLC6A17, SLC6A1, SLC6A7
blue	1437	1391	55	0.00113674	33		0.0237239	0.302752	109	GO:0043679	CC	axon terminus	Terminal inflated portion of the axon, containing the specialized apparatus necessary to release neurotransmitters. The axon terminus is considered to be the whole region of thickening and the terminal button is a specialized region of it.	CHRM1, ELK1, NCS1, GRIA2, GRIN2A, GRIN2B, HCN1, HNRNPK, KCNC1, KCNMA1, NTRK2, PRKCB, prkcg, PRSS12, PTPRN, PTPRN2, RAB3A, snca, SLC32A1, PACSIN1, GIT2, PCLO, GRIA3, KCNIP3, Sept6, LRRK2, RGS10, PRRT2, SLC4A10, UNC13C, ATP1A3, AAK1, RAB5A
blue	1437	1391	56	0.00114892	8		0.00575126	0.571429	14	GO:0045940	BP	positive regulation of steroid metabolic process	Any process that activates or increases the frequency, rate or extent of the chemical reactions and pathways involving steroids.	ABCG1, AGT, APOE, CYP17A1, Scd1, SREBF1, WNT4, FDPS
blue	1437	1391	57	0.00116033	9		0.00647016	0.529412	17	GO:0043030	BP	regulation of macrophage activation	Any process that modulates the frequency or rate of macrophage activation.	GRN, HSPD1, CD200, snca, SPHK1, MFHAS1, LRRK2, IL33, KARS
blue	1437	1391	58	0.0011735	48		0.0345075	0.274286	175	GO:0009611	BP	response to wounding	Any process that results in a change in state or activity of a cell or an organism (in terms of movement, secretion, enzyme production, gene expression, etc.) as a result of a stimulus indicating damage to the organism.	APOE, ZFP36L1, ddr1, CASK, CD34, DMTN, FCER1G, FKBP1B, GRIN2A, GRN, LARGE1, SMAD3, MAG, MIF, NACA, NEFL, NTRK3, OMG, PAK1, PDGFA, PLEC, PROS1, PTPRS, RAB3A, SLC1A3, SERPINE2, STXBP1, STXBP3, TYROBP, VEGFB, WNT4, MAPK14, MAPK8IP3, C1GALT1C1, SRSF6, AKIRIN1, RTN4, RREB1, SULF2, CLASP2, NDEL1, BLOC1S4, HPS4, HPS1, STK24, AJAP1, XYLT1, RTN4RL1
blue	1437	1391	59	0.0011987	178		0.127965	0.220025	809	GO:0016192	BP	vesicle-mediated transport	A cellular transport process in which transported substances are moved in membrane-bounded vesicles; transported substances are enclosed in the vesicle lumen or located in the vesicle membrane. The process begins with a step that directs a substance to the forming vesicle, and includes vesicle budding and coating. Vesicles are then targeted to, and fuse with, an acceptor membrane.	abl1, AP1B1, AP1G1, AP4S1, APOE, ARF3, ATP2A2, CACNB4, CAP1, CASK, CD22, CD63, coro1a, CLTA, ACKR3, COPA, DBNL, DOC2A, doc2b, DMTN, EPS15, FCER1G, FLOT1, FNBP1, NCS1, GDI1, GNAI2, GRIA2, GRN, HNRNPK, IL15RA, KIF1A, KIF1C, KIF3A, MYO6, NME1, NRXN1, NSF, PAK1, PRKCB, prkcg, PPP3CA, PROS1, PRSS12, CYTH1, RAB1A, RAB10, RAB33A, RAB3A, RASGRP1, RIT2, VPS4B, snca, SORT1, SPHK1, STXBP1, STXBP3, SYN1, SYN…
blue	1437	1391	60	0.00121005	430		0.30913	0.201689	2132	GO:0006810	BP	transport	The directed movement of substances (such as macromolecules, small molecules, ions) or cellular components (such as complexes and organelles) into, out of or within a cell, or between cells, or within a multicellular organism by means of some agent such as a transporter, pore or motor protein.	ABCG1, abl1, AGT, AKT1, ANP32A, SLC25A5, AP1B1, AP1G1, AP4S1, APBB1, APOE, ARF3, RHOA, ATP2A2, ATP6V1A, ATP6V1E1, ATP6V0C, BNIP3, ZFP36L1, CACNA2D3, CACNB4, ddr1, CAMK4, CAP1, CASK, CCKBR, CCT3, CD22, CD34, CD63, CHRM1, coro1a, CLTA, ACKR3, CNP, COPA, CTSS, DBI, DBNL, DDX5, SLC25A1, DYNC1H1, DOC2A, doc2b, DPP6, EFNA5, DMTN, EPHB6, EPS15, FCER1G, FGF12, FGF13, FGF9, FKBP1B, FLOT1, FNBP1, NCS1, FTH…
blue	1437	1391	61	0.00125039	91		0.0654206	0.241379	377	GO:0098793	CC	presynapse	The part of a synapse that is part of the presynaptic cell.	APBB1, CACNB4, CASK, CHRM1, CLTA, cyp46a1, DBI, DOC2A, EFNB3, ELK1, FLOT1, NCS1, SLC6A9, GRIA2, GRIN2A, GRIN2B, GRM1, HCN1, HNRNPK, ICA1, ITPR1, KCNC1, KCNMA1, KIF1A, MYO6, NEFL, NRXN1, NTRK2, PFN1, PRKCB, prkcg, PPP1CA, PRSS12, CYTH1, PTPRN, PTPRN2, PTPRS, RAB1A, RAB10, RAB3A, RPL22, SCN8A, snca, SPHK1, STXBP1, STXBP3, SYN1, SYN2, SYT1, SLC32A1, YWHAG, RNF112, ADAM23, BACE1, PACSIN1, GIT2, COPS5…
blue	1437	1391	62	0.00128889	121		0.0869878	0.230916	524	GO:0045597	BP	positive regulation of cell differentiation	Any process that activates or increases the frequency, rate or extent of cell differentiation.	abl1, AGT, AKT1, APBB1, APOE, RHOA, RND2, BCL6, BMPR2, ZFP36L1, CASK, NOCT, CD34, CD83, CRKL, DBNL, EEF1A1, EFNA5, EGR3, EIF4G2, DMTN, EPC1, EPOR, BCL11A, FKBP1B, FLOT1, FOS, GDI1, GRN, HNRNPK, HSP90AB1, IL15RA, IL18, ITPR1, JUNB, LMNA, SMAD3, MAG, MIF, NAP1L2, NCOA1, NEFL, NME1, NTRK2, NTRK3, PAK1, PNP, RANBP1, RASGRP1, RELN, RIT2, SEZ6, SKIL, SOX10, SOX2, SOX6, SPHK1, SERPINI1, SERPINE2, STAT5A…
blue	1437	1391	63	0.00153327	11		0.00790798	0.458333	24	GO:0048679	BP	regulation of axon regeneration	Any process that modulates the frequency, rate or extent of axon regeneration.	FKBP1B, GRN, MIF, NTRK3, OMG, PTPRS, RTN4, NDEL1, STK24, XYLT1, RTN4RL1
blue	1437	1391	64	0.00157958	64		0.0460101	0.25498	251	GO:0150034	CC	distal axon	NA	AATK, abl1, APBB1, CHRM1, ELK1, ENO1, FGF13, NCS1, GRIA2, GRIN2A, GRIN2B, HCN1, HNRNPK, HSP90AB1, KCNC1, KCNMA1, KIF5C, NEFL, NRXN1, NTRK2, PAK1, PRKCB, prkcg, PRSS12, PTPRN, PTPRN2, RAB3A, snca, STIM1, TIAM1, TSC2, SLC32A1, NRSN1, YWHAE, PACSIN1, GIT2, PCLO, TMOD2, GRIA3, DBN1, KCNIP3, PARD6A, Sept6, GSK3B, LRRK2, RGS10, RTN4, PINK1, PRRT2, MYH14, KATNB1, LAMP5, CLASP2, NDEL1, SLC4A10, SNX18, UN…
blue	1437	1391	65	0.00170977	6		0.00431344	0.666667	9	GO:0050857	BP	positive regulation of antigen receptor-mediated signaling pathway	Any process that activates or increases the frequency, rate or extent of signaling pathways initiated by the cross-linking of an antigen receptor on a B- or T cell.	PRKCB, USP12, RPS3, USP46, CYLD, SLC39A10
blue	1437	1391	66	0.00184835	145		0.104242	0.223421	649	GO:0031175	BP	neuron projection development	The process whose specific outcome is the progression of a neuron projection over time, from its formation to the mature structure. A neuron projection is any process extending from a neural cell, such as axons or dendrites (collectively called neurites).	AATK, abl1, AGT, AKT1, APBB1, APBB2, APOE, RHOA, RND2, BMPR2, ddr1, CASK, CNP, CRKL, DBNL, ASAP1, EEF1A1, EFNA5, EFNB3, EIF4G2, EPHB6, EPOR, ETV1, BCL11A, FGF13, FKBP1B, FLOT1, NCS1, GDI1, GRN, HNRNPK, HSP90AB1, IL15RA, ITPR1, KIF3A, KIF5C, MAG, MIF, MAP4, MYO6, Sept2, NEFL, NME1, NRXN1, NTRK2, NTRK3, OMG, PAK1, PPP3CA, CYTH2, PTPRS, RAB10, RAB3A, RANBP1, RELN, RIT2, SEZ6, SKIL, SPHK1, SERPINI1, …
blue	1437	1391	67	0.00192073	22		0.015816	0.333333	66	GO:0002274	BP	myeloid leukocyte activation	A change in the morphology or behavior of a myeloid leukocyte resulting from exposure to an activating factor such as a cellular or soluble ligand.	C1QA, CAMK4, FCER1G, GRN, HSPD1, IFNGR2, IL18, CD200, Pirb, PTPRE, RASGRP1, snca, SPHK1, STXBP1, TYROBP, YWHAZ, MFHAS1, LRRK2, IL33, KARS, BCR, MILR1
blue	1437	1391	68	0.001928	38		0.0273185	0.283582	134	GO:0010770	BP	positive regulation of cell morphogenesis involved in differentiation	Any process that increases the frequency, rate or extent of cell morphogenesis contributing to cell differentiation. Cell morphogenesis involved in differentiation is the change in form (cell shape and size) that occurs when relatively unspecialized cells acquire specialized structural and/or functional features that characterize the cells, tissues, or organs of the mature organism or some other …	abl1, APOE, RND2, BMPR2, CASK, CRKL, DBNL, EFNA5, EIF4G2, DMTN, BCL11A, GDI1, NEFL, NTRK2, NTRK3, PAK1, RELN, SKIL, TIAM1, MAPK9, deb1, CSPG5, PLXNC1, DBN1, GSK3B, CUL7, PLXND1, RTN4, RREB1, BHLHB9, IST1, TUBB2B, NDEL1, PLXNB2, EIF2B2, ITPKA, ANKRD27, DOCK1
blue	1437	1391	69	0.00194132	80		0.0575126	0.243161	329	GO:0051020	MF	GTPase binding	Interacting selectively and non-covalently with a GTPase, any enzyme that catalyzes the hydrolysis of GTP.	AP1G1, BNIP3, CLTA, ENO1, GDI1, ARHGDIG, GNB2, KIF3A, MOBP, NSF, PAK1, PDE6D, PFN1, CYTH1, CYTH2, PTPRN, RABGGTB, RANBP1, RANGAP1, RASGRF2, RASGRP1, RGL1, RTKN, SOS1, TIAM1, TSC2, MICALL1, RABGAP1L, PREB, RRAGC, ATP6AP1, IFT20, GRASP, PARD6A, exoc2, LAMTOR1, EEF1D, LRRK2, March5, ARHGAP17, ARHGEF3, XPOT, TBC1D30, RILPL1, IPO4, KNDC1, TBC1D9B, RAB3GAP2, ARFGEF2, BRK1, EXOC8, TBC1D10A, GAS8, CDC42E…
blue	1437	1391	70	0.00195644	620		0.445723	0.195091	3178	GO:0050896	BP	response to stimulus	Any process that results in a change in state or activity of a cell or an organism (in terms of movement, secretion, enzyme production, gene expression, etc.) as a result of a stimulus. The process begins with detection of the stimulus and ends with a change in state or activity or the cell or organism.	AATK, ABCG1, abl1, ACADM, AGT, AKT1, ALDH3A2, SLC25A5, AP1G1, APBB1, APBB2, APOE, RHOA, RND2, ARNT2, ATP2A2, ATP6V1A, ATP6V0C, ATRN, BCL6, BMPR2, BNIP3, ZFP36L1, C1QA, C1QC, CACNB4, CACYBP, ddr1, CAMK4, Caml, CAPN1, CASK, CCKBR, NOCT, CD22, CD34, CD63, CD83, CDK11B, CFH, CHRM1, coro1a, ACKR3, CNP, COL6A1, COQ7, CORT, CREBBP, CRKL, CR1L, CSNK2B, SMC3, CST3, CTSS, cyp46a1, DBI, DBNL, DDX5, ECEL1, S…
blue	1437	1391	71	0.00201575	246		0.176851	0.210436	1169	GO:0030054	CC	cell junction	A cellular component that forms a specialized region of connection between two or more cells, or between a cell and the extracellular matrix, or between two membrane-bound components of a cell, such as flagella.	abl1, AKT1, APBB1, APOE, RHOA, ATP2A2, BMPR2, BNIP3, C1QA, C1QC, CACNB4, CAMK4, CASK, CHRM1, coro1a, CLTA, CRKL, CSNK2B, cyp46a1, DBI, DBNL, ASAP1, DOC2A, SPARCL1, EFNA5, EFNB3, EIF4G2, ELK1, ENO1, DMTN, EPS15, BCL11A, FGF13, FLOT1, NCS1, GABRA1, GABRA4, GABRG2, SLC6A9, GNG3, GRIA2, GRIN2A, GRIN2B, GRM1, HCN1, HNRNPK, ELAVL1, ICA1, itga7, ITPR1, KCNC1, KCND2, KCNMA1, KIF1A, KIF3A, MAP4, MYO6, Sep…
blue	1437	1391	72	0.00203305	320		0.23005	0.205392	1558	GO:0051641	BP	cellular localization	A cellular localization process whereby a substance or cellular entity, such as a protein complex or organelle, is transported to, and/or maintained in, a specific location within a cell including the localization of substances or cellular entities to the cell membrane.	ABCG1, abl1, AGT, AKT1, ANP32A, AP1B1, AP1G1, AP4S1, APOE, ARF3, ATP2A2, ZFP36L1, CACNB4, CAMK4, CASK, CCT3, CD63, CHRM1, coro1a, CLTA, COPA, CRKL, DBI, DDX5, DYNC1H1, DOC2A, doc2b, DPP6, EFNA5, DMTN, EPS15, FCER1G, FGF13, FGF9, FKBP1B, FLOT1, NCS1, FTH1, GDI1, SLC6A9, GRIN2A, GRIN2B, GRN, HK1, HNRNPK, HSPD1, HSP90AB1, ICA1, ITPR1, KIF1A, KIF1C, KIF3A, KIF5C, LMNA, FYCO1, MSH2, GRPEL1, MAP4, MYO6…
blue	1437	1391	73	0.00203859	7		0.00503235	0.583333	12	GO:0043083	CC	synaptic cleft	The narrow gap that separates the presynaptic and postsynaptic membranes, into which neurotransmitter is released.	APOE, SPARCL1, GRIN2B, PRSS12, GRIA3, LGI1, ADGRB3
blue	1437	1391	74	0.00219989	198		0.142344	0.214751	922	GO:0043005	CC	neuron projection	A prolongation or process extending from a nerve cell, e.g. an axon or dendrite.	AATK, abl1, ACADM, APBB1, APOE, RHOA, BMPR2, BNIP3, CACYBP, CASK, CHRM1, coro1a, CST3, CYP17A1, cyp46a1, DBNL, ASAP1, DYNC1H1, DOC2A, EIF4G2, ELK1, ENO1, EPHB6, FGF13, FOS, NCS1, GABRA1, GABRA4, GABRG2, GDI1, GNAI2, GNG3, GRIA2, GRIN2A, GRIN2B, GRM1, HCN1, HNRNPK, HSP90AB1, ICA1, ITPR1, KCNC1, KCND2, KCNMA1, KIF1A, KIF1C, KIF3A, KIF5C, KIFAP3, MAG, MBP, CD200, ND1, MAP4, MYO6, NCOA1, Sept2, NEFL,…
blue	1437	1391	75	0.00223128	73		0.0524802	0.245791	297	GO:0061564	BP	axon development	The progression of an axon over time. Covers axonogenesis (de novo generation of an axon) and axon regeneration (regrowth), as well as processes pertaining to the progression of the axon over time (fasciculation and defasciculation).	AATK, abl1, APBB1, APBB2, APOE, RND2, BMPR2, ddr1, CNP, DBNL, EFNA5, EFNB3, EIF4G2, EPHB6, ETV1, BCL11A, FGF13, FKBP1B, FLOT1, GDI1, GRN, HSP90AB1, KIF3A, KIF5C, MAG, MIF, NEFL, NTRK2, NTRK3, OMG, PAK1, PTPRS, RAB10, RAB3A, RELN, SKIL, STXBP1, TBR1, TIAM1, TSC2, MAPK8IP3, PLXNC1, DBN1, B4GALT6, GSK3B, LGI1, ZSWIM6, PLXND1, NRN1, RTN4, TSPAN2, IST1, TUBB2B, ATG7, SLITRK5, CLASP2, PRDM8, NDEL1, UNC…
blue	1437	1391	76	0.00229276	51		0.0366643	0.262887	194	GO:0005840	CC	ribosome	An intracellular organelle, about 200 A in diameter, consisting of RNA and protein. It is the site of protein biosynthesis resulting from translation of messenger RNA (mRNA). It consists of two subunits, one large and one small, each containing only protein and RNA. Both the ribosome and its subunits are characterized by their sedimentation coefficients, expressed in Svedberg units (symbol: S). H…	FAU, EIF2D, MRPL40, RPL19, RPL22, RPL32, RPL37A, RPL6, RPS12, RPS15, RPS16, RPS19, RPS24, RPS29, snca, RPS3, RPL7A, RPS26, MRPL15, MRPL17, RPL36, RPLP1, RPS27, RPL35A, MRPS23, MRPS10, CHCHD1, MRPS28, Mcts2, RPL35, RPL11, RPS10, RPL38, MRPL57, RPL41, RPL34, MRPL14, MRPL53, MRPL58, RPS25, RPS27A, MRPL34, MRPL30, RPL31, mrps6, MRPL22, ABCF1, RPS6KL1, MIEF1, Gm6525, Rpl37rt
blue	1437	1391	77	0.00229829	11		0.00790798	0.44	25	GO:0045600	BP	positive regulation of fat cell differentiation	Any process that activates or increases the frequency, rate or extent of adipocyte differentiation.	AKT1, ZFP36L1, NOCT, MAPK14, DKKL1, CARM1, MEDAG, RARRES2, ASXL2, CREBL2, ZBTB16
blue	1437	1391	78	0.00229829	11		0.00790798	0.44	25	GO:0150076	BP	neuroinflammatory response	NA	AGT, C1QA, GRN, IFNGR2, CD200, snca, SPHK1, TYROBP, LRRK2, IL33, ADCY1
blue	1437	1391	79	0.0023053	35		0.0251618	0.286885	122	GO:0044306	CC	neuron projection terminus	The specialized, terminal region of a neuron projection such as an axon or a dendrite.	CHRM1, ELK1, NCS1, GRIA2, GRIN2A, GRIN2B, HCN1, HNRNPK, KCNC1, KCNMA1, NTRK2, PRKCB, prkcg, PRSS12, PTPRN, PTPRN2, RAB3A, SCRG1, snca, SYT1, SLC32A1, PACSIN1, GIT2, PCLO, GRIA3, KCNIP3, Sept6, LRRK2, RGS10, PRRT2, SLC4A10, UNC13C, ATP1A3, AAK1, RAB5A
blue	1437	1391	80	0.00241139	21		0.0150971	0.333333	63	GO:0051592	BP	response to calcium ion	Any process that results in a change in state or activity of a cell or an organism (in terms of movement, secretion, enzyme production, gene expression, etc.) as a result of a calcium ion stimulus.	DMTN, FOS, GDI1, HCN1, JUNB, KCNMA1, CYTB, NRXN1, PPP3CA, LGMN, RYR2, STIM1, SYT1, HOMER1, CLIC4, SYT5, KCNMB4, S100A16, SEC31A, SLC25A12, MCOLN1
blue	1437	1391	81	0.00270553	10		0.00718907	0.454545	22	GO:2000171	BP	negative regulation of dendrite development	NA	ASAP1, BCL11A, PPP3CA, CYTH2, PTPRS, SEZ6, UBE3A, GSK3B, CARM1, GSK3A
blue	1437	1391	82	0.00284142	5		0.00359454	0.714286	7	GO:0034434	BP	sterol esterification	A lipid modification process in which a sterol ester is formed by the combination of a carboxylic acid (often a fatty acid) and a sterol molecule (e.g. cholesterol).	ABCG1, AGT, APOE, Scd1, LAMTOR1
blue	1437	1391	83	0.00284142	5		0.00359454	0.714286	7	GO:0034435	BP	cholesterol esterification	A lipid modification process in which a sterol ester is formed by the combination of a carboxylic acid (often a fatty acid) and cholesterol. In the blood this process is associated with the conversion of free cholesterol into cholesteryl ester, which is then sequestered into the core of a lipoprotein particle.	ABCG1, AGT, APOE, Scd1, LAMTOR1
blue	1437	1391	84	0.00284142	5		0.00359454	0.714286	7	GO:0048672	BP	positive regulation of collateral sprouting	Any process that activates or increases the frequency, rate or extent of collateral sprouting.	RND2, EFNA5, BCL11A, RTN4, IST1
blue	1437	1391	85	0.00284142	5		0.00359454	0.714286	7	GO:0032045	CC	guanyl-nucleotide exchange factor complex	A protein complex that stimulates the exchange of guanyl nucleotides associated with a GTPase.	KNDC1, RAP1A, SMCR8, RGP1, DOCK1
blue	1437	1391	86	0.00304666	243		0.174694	0.209122	1162	GO:0051649	BP	establishment of localization in cell	Any process, occuring in a cell, that localizes a substance or cellular component. This may occur via movement, tethering or selective degradation.	ABCG1, abl1, AGT, AKT1, ANP32A, AP1B1, AP1G1, AP4S1, ARF3, ATP2A2, CACNB4, CAMK4, CASK, CD63, CHRM1, coro1a, CLTA, COPA, DBI, DDX5, DYNC1H1, DOC2A, doc2b, EFNA5, DMTN, EPS15, FCER1G, FGF9, FKBP1B, NCS1, GDI1, SLC6A9, GRIN2A, GRIN2B, GRN, HSPD1, ICA1, ITPR1, KIF1A, KIF1C, KIF3A, KIF5C, LMNA, FYCO1, GRPEL1, MAP4, MYO6, NEFL, NRXN1, NSF, NTRK2, OAZ1, OAZ2, PAK1, PRKCB, prkcg, PLCG1, PPP3CA, CYTH1, P…
blue	1437	1391	87	0.00334514	11		0.00790798	0.423077	26	GO:0001881	BP	receptor recycling	The process that results in the return of receptor molecules to an active state and an active cellular location after they have been stimulated by a ligand. An active state is when the receptor is ready to receive a signal.	Caml, EPS15, GRIA2, NSF, snca, GRIA3, EHD3, LAMTOR1, ARFGEF2, TBC1D16, LMTK2
blue	1437	1391	88	0.00334514	11		0.00790798	0.423077	26	GO:0070570	BP	regulation of neuron projection regeneration	Any process that modulates the rate, frequency or extent of neuron projection regeneration, the regrowth of neuronal processes such as axons or dendrites following their loss or damage.	FKBP1B, GRN, MIF, NTRK3, OMG, PTPRS, RTN4, NDEL1, STK24, XYLT1, RTN4RL1
blue	1437	1391	89	0.00337298	24		0.0172538	0.311688	77	GO:0050772	BP	positive regulation of axonogenesis	Any process that activates or increases the frequency, rate or extent of axonogenesis.	APOE, RND2, BMPR2, DBNL, EFNA5, EIF4G2, BCL11A, GDI1, NEFL, NTRK2, NTRK3, PAK1, SKIL, TIAM1, PLXNC1, DBN1, GSK3B, PLXND1, RTN4, IST1, TUBB2B, NDEL1, PLXNB2, EIF2B2
blue	1437	1391	90	0.00337298	24		0.0172538	0.311688	77	GO:0000149	MF	SNARE binding	Interacting selectively and non-covalently with a SNARE (soluble N-ethylmaleimide-sensitive factor attached protein receptor) protein.	abl1, doc2b, GRIA2, NSF, snca, SPTAN1, STXBP1, STXBP3, SYT1, STX7, SYT5, STX8, GOSR2, LRRK2, PRRT2, VPS50, TRIM9, STX12, NAPG, UNC13C, VPS52, STX16, ANKRD27, SYBU
blue	1437	1391	91	0.00340267	14		0.0100647	0.378378	37	GO:0031102	BP	neuron projection regeneration	The regrowth of neuronal processes such as axons or dendrites in response to their loss or damage.	FKBP1B, GRN, MAG, MIF, NEFL, NTRK3, OMG, PTPRS, MAPK8IP3, RTN4, NDEL1, STK24, XYLT1, RTN4RL1
blue	1437	1391	92	0.00350304	8		0.00575126	0.5	16	GO:0004536	MF	deoxyribonuclease activity	Catalysis of the hydrolysis of ester linkages within deoxyribonucleic acid.	endog, ercc1, NME1, RPS3, ERCC4, SLX4, EME2, ENDOV
blue	1437	1391	93	0.00358628	674		0.484543	0.192902	3494	GO:0016020	CC	membrane	A lipid bilayer along with all the proteins and protein complexes embedded in it an attached to it.	AATK, ABCG1, ACADM, AKT1, ALDH3A2, ALDOA, SLC25A5, AP1B1, AP1G1, AP4S1, APBB1, APOE, ARF3, RHOA, RND2, ATP2A2, ATP6V1A, ATP6V1E1, ATP6V0C, ATRN, BMPR2, BNIP3, CACNA2D3, CACNB4, ddr1, Caml, CAP1, CAPN1, CASK, CCKBR, CCT3, CD22, CD34, CD63, CD83, CFH, CHRM1, coro1a, CLTA, ACKR3, CNP, COL6A1, COPA, COQ7, Cox6a1, COX8A, CRKL, CR1L, CSNK2B, CST3, PCYT1A, CTSS, CYP17A1, cyp46a1, DBI, DBNL, ASAP1, SLC25…
blue	1437	1391	94	0.00360141	15		0.0107836	0.365854	41	GO:0022627	CC	cytosolic small ribosomal subunit	The small subunit of a ribosome located in the cytosol.	FAU, EIF2D, RPS12, RPS15, RPS16, RPS19, RPS24, RPS29, RPS3, RPS26, RPS27, Mcts2, RPS10, RPS25, RPS27A
blue	1437	1391	95	0.0036044	41		0.0294752	0.269737	152	GO:0043434	BP	response to peptide hormone	Any process that results in a change in state or activity of a cell or an organism (in terms of movement, secretion, enzyme production, gene expression, etc.) as a result of a peptide hormone stimulus. A peptide hormone is any of a class of peptides that are secreted into the blood stream and have endocrine functions in living animals.	AGT, AKT1, ATP2A2, ZFP36L1, CACYBP, CAPN1, GNAI2, NR4A1, HNRNPK, IL18, KHK, CYTB, PAK1, PDK2, PRKCB, PTPRE, RAB10, RANGAP1, RBP4, SRSF3, SORT1, SREBF1, STAT2, STAT5A, STXBP3, TSC2, YWHAG, AKT3, USO1, GKAP1, GSK3B, GATM, ATP2B1, SLC25A33, RARRES2, C2CD5, NDEL1, EPRS, SOCS7, EIF2B2, GSK3A
blue	1437	1391	96	0.00373537	7		0.00503235	0.538462	13	GO:0015813	BP	L-glutamate transmembrane transport	The directed movement of L-glutamate across a membrane.	Sept2, SLC1A1, SLC1A3, ARL6IP1, ARL6IP5, SLC25A22, SLC25A12
blue	1437	1391	97	0.00373537	7		0.00503235	0.538462	13	GO:0032816	BP	positive regulation of natural killer cell activation	Any process that activates or increases the frequency, rate or extent of natural killer cell activation.	AP1G1, IL15RA, IL18, RASGRP1, STAT5A, TYROBP, HPS1
blue	1437	1391	98	0.00373537	7		0.00503235	0.538462	13	GO:0004520	MF	endodeoxyribonuclease activity	Catalysis of the hydrolysis of ester linkages within deoxyribonucleic acid by creating internal breaks.	endog, ercc1, RPS3, ERCC4, SLX4, EME2, ENDOV
blue	1437	1391	99	0.00374055	77		0.0553559	0.23913	322	GO:0099572	CC	postsynaptic specialization	A network of proteins within and adjacent to the postsynaptic membrane. Its major components include neurotransmitter receptors and the proteins that spatially and functionally organize them such as anchoring and scaffolding molecules, signaling enzymes and cytoskeletal components.	BMPR2, BNIP3, CASK, CHRM1, DBNL, EFNB3, EIF4G2, DMTN, BCL11A, GABRA1, GABRA4, GABRG2, SLC6A9, GNG3, GRIA2, GRIN2A, GRIN2B, GRM1, HNRNPK, ITPR1, KCND2, MAP4, MYO6, NSF, NTRK2, PAK1, prkcg, CYTH2, PTPRS, RPL6, RPS19, SCN8A, SOS1, SYN1, SYN2, TIAM1, TSC2, YWHAZ, RNF112, DLG2, PACSIN1, SYNJ2BP, MAP3K7, MAPK10, HOMER1, PCLO, RPS3, Sept11, GRIA3, CACNG3, SRCIN1, GRASP, DBN1, GSK3B, ERBIN, CLSTN1, CAP2,…
blue	1437	1391	100	0.00376166	20		0.0143781	0.327869	61	GO:0009612	BP	response to mechanical stimulus	Any process that results in a change in state or activity of a cell or an organism (in terms of movement, secretion, enzyme production, gene expression, etc.) as a result of a mechanical stimulus.	AKT1, ETV1, FOS, GRIN2B, IL18, JUNB, NRXN1, RYR2, SLC12A2, SLC1A3, SOX2, SERPINE2, BACE1, MAPK14, MAPK9, GSK3B, ABHD12, FAM65B, PHF24, LRP11
blue	1437	1391	101	0.00376763	151		0.108555	0.218524	691	GO:0006811	BP	ion transport	The directed movement of charged atoms or small charged molecules into, out of or within a cell, or between cells, by means of some agent such as a transporter or pore.	ABCG1, abl1, AGT, AKT1, APOE, RHOA, ATP2A2, ATP6V1A, ATP6V1E1, ATP6V0C, CACNA2D3, CACNB4, CASK, CCKBR, CD63, CHRM1, coro1a, CTSS, DBI, SLC25A1, DPP6, FCER1G, FGF12, FGF13, FKBP1B, FTH1, GABRA1, GABRA4, GABRG2, SLC6A9, GNAI2, GRIA2, GRIN2A, GRIN2B, HCN1, HK1, IFNGR2, ITPR1, KCNC1, KCND2, KCNMA1, KCNS1, MIF, ATP8, CYTB, ND4, MYO6, Sept2, NNT, NRXN1, NSF, NTRK2, OPRL1, PAK1, PRKCB, PLCG1, PPP3CA, RA…
blue	1437	1391	102	0.00382562	18		0.0129403	0.339623	53	GO:0015293	MF	symporter activity	Enables the active transport of a solute across a membrane by a mechanism whereby two or more species are transported together in the same direction in a tightly coupled process not directly linked to a form of energy other than chemiosmotic energy.	SLC6A9, SLC10A1, SLC12A2, SLC16A1, SLC16A2, SLC1A1, SLC1A3, SLC32A1, SLC4A4, SLC25A22, SLC17A7, SLC4A10, SLC45A4, SLC6A17, SLC6A1, SLC2A13, SLC6A7, MFSD2B
blue	1437	1391	103	0.00400847	61		0.0438533	0.247967	246	GO:0010976	BP	positive regulation of neuron projection development	Any process that increases the rate, frequency or extent of neuron projection development. Neuron projection development is the process whose specific outcome is the progression of a neuron projection over time, from its formation to the mature structure. A neuron projection is any process extending from a neural cell, such as axons or dendrites (collectively called neurites).	AGT, APBB1, APOE, RND2, BMPR2, CASK, DBNL, EEF1A1, EFNA5, EIF4G2, EPOR, BCL11A, FKBP1B, GDI1, GRN, HNRNPK, ITPR1, MIF, NEFL, NME1, NTRK2, NTRK3, PAK1, RANBP1, RELN, RIT2, SEZ6, SKIL, SPHK1, SERPINI1, SERPINE2, SYT1, TIAM1, TSC2, PACSIN1, deb1, PLXNC1, DBN1, GSK3B, CUL7, PLXND1, MUL1, RTN4, TMEM30A, BHLHB9, IST1, TUBB2B, KATNB1, NDEL1, RAP1A, PLXNB2, cpeb3, EIF2B2, STK24, ITPKA, FEZ1, PPP1R9A, ANK…
blue	1437	1391	104	0.00402537	10		0.00718907	0.434783	23	GO:0061045	BP	negative regulation of wound healing	Any process that decreases the rate, frequency, or extent of the series of events that restore integrity to a damaged tissue, following an injury.	APOE, CASK, CD34, SMAD3, PDGFA, PROS1, SERPINE2, WNT4, CLASP2, AJAP1
blue	1437	1391	105	0.00419262	106		0.0762042	0.227468	466	GO:0045664	BP	regulation of neuron differentiation	Any process that modulates the frequency, rate or extent of neuron differentiation.	AATK, abl1, AGT, AKT1, APBB1, APOE, RHOA, RND2, BCL6, BMPR2, CASK, CRKL, DBNL, ASAP1, EEF1A1, EFNA5, EFNB3, EIF4G2, EPOR, BCL11A, FGF13, FKBP1B, NCS1, GDI1, GRN, HNRNPK, IL15RA, ITPR1, MAG, MIF, NAP1L2, NCOA1, NEFL, NME1, NTRK2, NTRK3, OMG, PAK1, PPP3CA, CYTH2, PTPRS, RANBP1, RELN, RIT2, SEZ6, SKIL, SOX2, SPHK1, SERPINI1, SERPINE2, SYT1, TBR1, TIAM1, TSC2, TTC3, UBE3A, YWHAG, RNF112, PACSIN1, deb…
blue	1437	1391	106	0.0042054	27		0.0194105	0.296703	91	GO:0060326	BP	cell chemotaxis	The directed movement of a motile cell guided by a specific chemical concentration gradient. Movement may be towards a higher concentration (positive chemotaxis) or towards a lower concentration (negative chemotaxis).	coro1a, ACKR3, CRKL, EGR3, FCER1G, NR4A1, MIF, MPP1, PADI2, LGMN, RPS19, SLC12A2, TIAM1, VCAM1, VEGFB, MAPK14, PLA2G7, STK39, CXCL11, TREM1, AKIRIN1, RARRES2, KARS, HSD3B7, GBF1, FAM65B, PLEKHG5
blue	1437	1391	107	0.00422219	23		0.0165349	0.310811	74	GO:0022409	BP	positive regulation of cell-cell adhesion	Any process that activates or increases the rate or extent of cell adhesion to another cell.	RHOA, BCL6, CAPN1, CD83, coro1a, EFNB3, EGR3, DMTN, EPHB6, FLOT1, HSPD1, IL18, KIFAP3, PNP, RASGRP1, SOX2, STAT5A, VCAM1, RPS3, CYLD, ZBTB16, ZMIZ1, DHPS
blue	1437	1391	108	0.00423977	13		0.00934579	0.382353	34	GO:0030285	CC	integral component of synaptic vesicle membrane	The component of the synaptic vesicle membrane consisting of the gene products and protein complexes having at least some part of their peptide sequence embedded in the hydrophobic region of the membrane.	SLC6A9, PTPRN2, PTPRS, SYT1, SLC32A1, VAMP4, STX7, SV2B, ATP6V1G2, SLC17A7, STX12, STX16, SLC6A17
blue	1437	1391	109	0.00430506	69		0.0496046	0.242105	285	GO:0045666	BP	positive regulation of neuron differentiation	Any process that activates or increases the frequency, rate or extent of neuron differentiation.	AGT, APBB1, APOE, RHOA, RND2, BCL6, BMPR2, CASK, DBNL, EEF1A1, EFNA5, EIF4G2, EPOR, BCL11A, FKBP1B, GDI1, GRN, HNRNPK, ITPR1, MIF, NAP1L2, NCOA1, NEFL, NME1, NTRK2, NTRK3, PAK1, RANBP1, RELN, RIT2, SEZ6, SKIL, SOX2, SPHK1, SERPINI1, SERPINE2, SYT1, TIAM1, TSC2, RNF112, PACSIN1, deb1, MAPK8IP3, PLXNC1, DBN1, GSK3B, CUL7, PLXND1, MUL1, RTN4, TMEM30A, BHLHB9, IST1, TUBB2B, KATNB1, NDEL1, ETV5, RAP1A…
blue	1437	1391	110	0.00431009	272		0.195543	0.205749	1322	GO:0071702	BP	organic substance transport	The directed movement of organic substances into, out of or within a cell, or between cells, or within a multicellular organism by means of some agent such as a transporter or pore. An organic substance is a molecular entity that contains carbon.	ABCG1, abl1, AGT, AKT1, AP1B1, AP1G1, AP4S1, APBB1, APOE, ARF3, ZFP36L1, CACNB4, CAMK4, CASK, CCKBR, CD22, CD34, CD63, CHRM1, CLTA, COPA, DDX5, SLC25A1, doc2b, EFNA5, DMTN, EPHB6, EPS15, FCER1G, FGF9, FKBP1B, FLOT1, GDI1, SLC6A9, GRIN2B, HK1, HSPD1, ICA1, KIF1A, KIF3A, KIF5C, LMNA, MBP, MIF, CD200, GRPEL1, MTX1, MYO6, NACA, Sept2, NRXN1, NSF, NTRK2, OAZ1, OAZ2, PAK1, PRKCB, PLCG1, PPP3CA, PTPRN, …
blue	1437	1391	111	0.00446065	4		0.00287563	0.8	5	GO:0014883	BP	transition between fast and slow fiber	The process of conversion of fast-contracting muscle fibers to a slower character. This may involve slowing of contractile rate, slow myosin gene induction, increase in oxidative metabolic properties, altered electrophysiology and altered innervation. This process also regulates skeletal muscle adapatation.	ATP2A2, PPP3CA, TNNT1, MYH7
blue	1437	1391	112	0.00446065	4		0.00287563	0.8	5	GO:0031339	BP	negative regulation of vesicle fusion	Any process that stops, prevents, or reduces the frequency, rate or extent of vesicle fusion.	coro1a, PRRT2, TRIM9, ANKRD27
blue	1437	1391	113	0.00446065	4		0.00287563	0.8	5	GO:0031666	BP	positive regulation of lipopolysaccharide-mediated signaling pathway	Any process that activates or increases the frequency, rate or extent of signaling in response to detection of lipopolysaccharide.	LY86, LY96, MIF, SASH1
blue	1437	1391	114	0.00446065	4		0.00287563	0.8	5	GO:0005234	MF	extracellularly glutamate-gated ion channel activity	Enables the transmembrane transfer of an ion by a channel that opens when glutamate is bound by the channel complex or one of its constituent parts on the extracellular side of the plasma membrane.	GRIA2, GRIN2A, GRIN2B, SLC17A7
blue	1437	1391	115	0.00450301	150		0.107836	0.217707	689	GO:0051130	BP	positive regulation of cellular component organization	Any process that activates or increases the frequency, rate or extent of a process involved in the formation, arrangement of constituent parts, or disassembly of cell structures, including the plasma membrane and any external encapsulating structures such as the cell wall and cell envelope.	abl1, AGT, APBB1, APOE, RHOA, RND2, BCL6, BMPR2, BNIP3, CASK, CCT3, CD63, coro1a, DBNL, ASAP1, DYNC1H1, doc2b, EED, EEF1A1, EFNA5, EIF4G2, endog, EPOR, ercc1, BCL11A, FKBP1B, FLOT1, GDI1, GRN, HNRNPK, ITPR1, KIF3A, LMNA, SMAD3, FYCO1, MIF, NAP1L2, NEFL, NME1, NRXN1, NTRK2, NTRK3, PAK1, PFN1, PPP3CA, PSMC5, RANBP1, RELN, RIT2, SEZ6, VPS4B, SKIL, SMARCB1, snca, SPHK1, SERPINI1, SERPINE2, SREBF1, SY…
blue	1437	1391	116	0.00458038	785		0.564342	0.19058	4119	GO:0005515	MF	protein binding	Interacting selectively and non-covalently with any protein or protein complex (a complex of two or more proteins that may include other nonprotein molecules).	AATK, ABCG1, abl1, ACADM, AEBP1, GLA, AGT, AKT1, ALDH3A2, ALDOA, ANP32A, SLC25A5, AP1B1, AP1G1, APBB1, APBB2, APOE, RHOA, RND2, ARNT2, ATP2A2, ATP6V1E1, ATP6V0C, ATRN, BCL6, BMPR2, BNIP3, ZFP36L1, C1QA, CACNB4, CACYBP, CAMK4, Caml, CAP1, CAPN1, CASK, CCKBR, NOCT, CCT3, CD22, CD34, CD63, CFH, coro1a, CLTA, ACKR3, COL6A1, COPA, CORT, CREBBP, CRKL, CSNK2B, SMC3, CSRP1, CST3, PCYT1A, CTSS, DBI, DBNL,…
blue	1437	1391	117	0.00459398	31		0.0222861	0.284404	109	GO:0030658	CC	transport vesicle membrane	The lipid bilayer surrounding a transport vesicle.	AP1G1, CLTA, DOC2A, SLC6A9, GRIA2, ICA1, PTPRN2, PTPRS, RAB10, RAB3A, snca, SYN1, SYN2, SYT1, SLC32A1, VAMP4, STX7, SYT5, USO1, GOSR2, SV2B, ATP6V1G2, SEC31A, SLC17A7, RAB35, STX12, UNC13C, SEC16A, STX16, SLC6A17, RAB5A
blue	1437	1391	118	0.00473091	19		0.0136592	0.327586	58	GO:1903039	BP	positive regulation of leukocyte cell-cell adhesion	NA	RHOA, BCL6, CAPN1, CD83, coro1a, EFNB3, EGR3, EPHB6, HSPD1, IL18, PNP, RASGRP1, STAT5A, VCAM1, RPS3, CYLD, ZBTB16, ZMIZ1, DHPS
blue	1437	1391	119	0.0047418	11		0.00790798	0.407407	27	GO:0045582	BP	positive regulation of T cell differentiation	Any process that activates or increases the frequency, rate or extent of T cell differentiation.	RHOA, BCL6, CD83, EGR3, IL18, PNP, RASGRP1, STAT5A, CYLD, ZBTB16, ZMIZ1
blue	1437	1391	120	0.00478596	9		0.00647016	0.45	20	GO:0048668	BP	collateral sprouting	The process in which outgrowths develop from the shafts of existing axons.	abl1, RND2, EFNA5, BCL11A, FGF13, OMG, PTPRS, RTN4, IST1
blue	1437	1391	121	0.00479436	18		0.0129403	0.333333	54	GO:0050870	BP	positive regulation of T cell activation	Any process that activates or increases the frequency, rate or extent of T cell activation.	RHOA, BCL6, CD83, coro1a, EFNB3, EGR3, EPHB6, HSPD1, IL18, PNP, RASGRP1, STAT5A, VCAM1, RPS3, CYLD, ZBTB16, ZMIZ1, DHPS
blue	1437	1391	122	0.00499803	32		0.023005	0.280702	114	GO:0050900	BP	leukocyte migration	The movement of a leukocyte within or between different tissues and organs of the body.	AKT1, RHOA, CAPN1, CD34, coro1a, CRKL, FCER1G, MIF, CD200, MPP1, PADI2, LGMN, RPS19, SELPLG, SLC12A2, VCAM1, VEGFB, MAPK14, PLA2G7, STK39, CXCL11, TREM1, AKIRIN1, RTN4, RARRES2, IL33, PLVAP, KARS, HSD3B7, GBF1, BCR, FAM65B
blue	1437	1391	123	0.00511487	100		0.0718907	0.22779	439	GO:0002682	BP	regulation of immune system process	Any process that modulates the frequency, rate, or extent of an immune system process.	abl1, AKT1, AP1G1, APOE, RHOA, BCL6, ZFP36L1, C1QA, C1QC, CACNB4, CAPN1, CD22, CD83, CFH, coro1a, CRKL, CR1L, EFNB3, EGR3, EPHB6, FCER1G, FOS, GRN, HK1, HSPD1, IL15RA, IL18, LMO2, SMAD3, MIF, CD200, MPP1, MSH2, NME1, PADI2, PRKCB, PLCG1, PNP, LGMN, PTPRE, RASGRP1, RBP1, RBP4, RPS19, snca, SOS1, SPHK1, STAT5A, STXBP1, Supt6, KLF10, TJP2, TYROBP, USP12, VCAM1, VEGFB, MAPK14, RPS3, PLA2G7, MFHAS1, S…
blue	1437	1391	124	0.00518938	46		0.0330697	0.258427	178	GO:1901652	BP	response to peptide	NA	AGT, AKT1, ATP2A2, ZFP36L1, CACYBP, CAPN1, GNAI2, NR4A1, HNRNPK, IL18, KHK, CYTB, PAK1, PDK2, PRKCB, LGMN, PTPRE, RAB10, RANGAP1, RBP4, SRSF3, SORT1, SREBF1, STAT2, STAT5A, STXBP3, TSC2, VCAM1, YWHAG, AKT3, MAPK14, USO1, GKAP1, GSK3B, ERBIN, GATM, ATP2B1, SLC25A33, RARRES2, C2CD5, NDEL1, EPRS, SOCS7, EIF2B2, ATP1A3, GSK3A
blue	1437	1391	125	0.00522967	26		0.0186916	0.295455	88	GO:0030672	CC	synaptic vesicle membrane	The lipid bilayer surrounding a synaptic vesicle.	CLTA, DOC2A, SLC6A9, GRIA2, ICA1, PTPRN2, PTPRS, RAB10, RAB3A, snca, SYN1, SYN2, SYT1, SLC32A1, VAMP4, STX7, SYT5, SV2B, ATP6V1G2, SLC17A7, RAB35, STX12, UNC13C, STX16, SLC6A17, RAB5A
blue	1437	1391	126	0.00527839	12		0.00862689	0.387097	31	GO:0042116	BP	macrophage activation	A change in morphology and behavior of a macrophage resulting from exposure to a cytokine, chemokine, cellular ligand, or soluble factor.	C1QA, GRN, HSPD1, IFNGR2, CD200, snca, SPHK1, TYROBP, MFHAS1, LRRK2, IL33, KARS
blue	1437	1391	127	0.00527839	12		0.00862689	0.387097	31	GO:0045621	BP	positive regulation of lymphocyte differentiation	Any process that activates or increases the frequency, rate or extent of lymphocyte differentiation.	RHOA, BCL6, CD83, EGR3, IL15RA, IL18, PNP, RASGRP1, STAT5A, CYLD, ZBTB16, ZMIZ1
blue	1437	1391	128	0.00539151	37		0.0265996	0.270073	137	GO:0050770	BP	regulation of axonogenesis	Any process that modulates the frequency, rate or extent of axonogenesis, the generation of an axon, the long process of a neuron.	AATK, abl1, APOE, RND2, BMPR2, DBNL, EFNA5, EFNB3, EIF4G2, BCL11A, FGF13, GDI1, MAG, NEFL, NTRK2, NTRK3, OMG, PAK1, PTPRS, SKIL, TBR1, TIAM1, TSC2, PLXNC1, DBN1, GSK3B, ZSWIM6, PLXND1, RTN4, IST1, TUBB2B, CLASP2, NDEL1, CHN1, PLXNB2, EIF2B2, LRRC4C
blue	1437	1391	129	0.00539151	37		0.0265996	0.270073	137	GO:0003735	MF	structural constituent of ribosome	The action of a molecule that contributes to the structural integrity of the ribosome.	FAU, RPL19, RPL22, RPL32, RPL37A, RPL6, RPS12, RPS15, RPS16, RPS19, RPS24, RPS29, RPS3, RPS26, MRPL15, MRPL17, RPL36, RPLP1, RPS27, RPL35A, MRPS23, MRPS10, RPL35, RPL11, RPS10, RPL38, MRPL57, RPL41, MRPL14, RPS25, RPS27A, MRPL34, MRPL30, RPL31, mrps6, MRPL22, Rpl37rt
blue	1437	1391	130	0.00539598	228		0.163911	0.208029	1096	GO:0045184	BP	establishment of protein localization	The directed movement of a protein to a specific location.	ABCG1, abl1, AGT, AKT1, AP1B1, AP1G1, AP4S1, APBB1, APOE, ARF3, CAMK4, CASK, CCT3, CD22, CD34, CD63, CHRM1, CLTA, COPA, DDX5, doc2b, EFNA5, DMTN, EPHB6, EPS15, FGF9, FKBP1B, GDI1, GRIA2, HK1, HSPD1, ICA1, KIF1A, KIF3A, KIF5C, LMNA, MBP, MIF, CD200, GRPEL1, MTX1, MYO6, NACA, NRXN1, NSF, OAZ1, OAZ2, PAK1, PLCG1, PPP3CA, PTP4A3, PTPRN, PTPRN2, RAB1A, RAB10, RAB18, RAB24, RAB33A, RAB3A, RANGAP1, RASG…
blue	1437	1391	131	0.00548664	21		0.0150971	0.313433	67	GO:0002685	BP	regulation of leukocyte migration	Any process that modulates the frequency, rate, or extent of leukocyte migration.	AKT1, RHOA, CAPN1, CRKL, MIF, CD200, MPP1, PADI2, LGMN, VEGFB, MAPK14, PLA2G7, STK39, AKIRIN1, RTN4, RARRES2, IL33, PLVAP, KARS, BCR, FAM65B
blue	1437	1391	132	0.00550774	25		0.0179727	0.297619	84	GO:0002573	BP	myeloid leukocyte differentiation	The process in which a relatively unspecialized myeloid precursor cell acquires the specialized features of any cell of the myeloid leukocyte lineage.	ZFP36L1, C1QC, CAMK4, FASN, FCER1G, FOS, OSTM1, JUNB, NME1, Pirb, RBP1, STAT5A, KLF10, TJP2, trf, TYROBP, MAPK14, ATP6AP1, GSK3B, Tmem178, TSPAN2, SNX10, LRRC17, ASXL2, THOC5
blue	1437	1391	133	0.00553303	153		0.109993	0.216102	708	GO:0048666	BP	neuron development	The process whose specific outcome is the progression of a neuron over time, from initial commitment of the cell to a specific fate, to the fully functional differentiated cell.	AATK, abl1, AGT, AKT1, APBB1, APBB2, APOE, RHOA, RND2, BMPR2, C1QA, ddr1, CASK, CNP, CRKL, DBNL, ASAP1, EEF1A1, EFNA5, EFNB3, EIF4G2, EPHB6, EPOR, ETV1, BCL11A, FGF13, FKBP1B, FLOT1, NCS1, GDI1, GRN, HCN1, HNRNPK, HSP90AB1, IL15RA, ITPR1, KIF3A, KIF5C, MAG, MIF, MAP4, MYO6, Sept2, NEFL, NME1, NRXN1, NTRK2, NTRK3, OMG, PAK1, PPP3CA, CYTH2, PTPRS, RAB10, RAB3A, RANBP1, RELN, RIT2, SEZ6, SKIL, SLC1A…
blue	1437	1391	134	0.00580314	3		0.00215672	1	3	GO:0002576	BP	platelet degranulation	The regulated exocytosis of secretory granules containing preformed mediators such as histamine and serotonin by a platelet.	DMTN, FCER1G, STXBP1
blue	1437	1391	135	0.00580314	3		0.00215672	1	3	GO:0006682	BP	galactosylceramide biosynthetic process	The chemical reactions and pathways resulting in the formation of galactosylceramides, any compound formed by the replacement of the glycosidic hydroxyl group of a cyclic form of galactose by a ceramide group.	B3GALT1, B4GALT3, FA2H
blue	1437	1391	136	0.00580314	3		0.00215672	1	3	GO:0035544	BP	negative regulation of SNARE complex assembly	Any process that decreases the frequency, rate or extent of assembly of the SNARE complex. The SNARE complex is a protein complex involved in membrane fusion; a stable ternary complex consisting of a four-helix bundle, usually formed from one R-SNARE and three Q-SNAREs with an ionic layer sandwiched between hydrophobic layers.	PRRT2, TRIM9, ANKRD27
blue	1437	1391	137	0.00580314	3		0.00215672	1	3	GO:0060268	BP	negative regulation of respiratory burst	Any process that decreases the rate frequency or extent of a phase of elevated metabolic activity, during which oxygen consumption increases; this leads to the production, by an NADH dependent system, of hydrogen peroxide (H2O2), superoxide anions and hydroxyl radicals.	GRN, RPS19, BCR
blue	1437	1391	138	0.00580314	3		0.00215672	1	3	GO:0072656	BP	maintenance of protein location in mitochondrion	Any process in which a protein is maintained in a specific location in a mitochondrion, and is prevented from moving elsewhere.	AKT1, HK1, PINK1
blue	1437	1391	139	0.00580314	3		0.00215672	1	3	GO:0097278	BP	complement-dependent cytotoxicity	Cell killing caused by the membrane attack complex formed following complement activation.	CFH, CR1L, HSP90AB1
blue	1437	1391	140	0.00580314	3		0.00215672	1	3	GO:1902685	BP	positive regulation of receptor localization to synapse	NA	TYROBP, STX7, DBN1
blue	1437	1391	141	0.00580314	3		0.00215672	1	3	GO:1903659	BP	regulation of complement-dependent cytotoxicity	NA	CFH, CR1L, HSP90AB1
blue	1437	1391	142	0.00580314	3		0.00215672	1	3	GO:1990745	CC	EARP complex	NA	VPS51, VPS50, VPS52
blue	1437	1391	143	0.00580314	3		0.00215672	1	3	GO:0005030	MF	neurotrophin receptor activity	Combining with a neurotrophin, any of a family of growth factors that prevent apoptosis in neurons and promote nerve growth, and transmitting the signal to initiate a change in cell activity.	NTRK2, NTRK3, SORT1
blue	1437	1391	144	0.00580544	10		0.00718907	0.416667	24	GO:0006855	BP	drug transmembrane transport	The process in which a drug is transported across a membrane.	AGT, Sept2, RBP4, SLC1A1, SLC1A3, ARL6IP1, ARL6IP5, SLC25A22, TMEM30A, SLC25A12
blue	1437	1391	145	0.00589722	14		0.0100647	0.358974	39	GO:0001570	BP	vasculogenesis	The differentiation of endothelial cells from progenitor cells during blood vessel development, and the de novo formation of blood vessels and tubes.	ZFP36L1, CD34, ACKR3, EPOR, FGF9, JUNB, NTRK2, AMOT, CUL7, RTN4, BRPF1, RAP1A, SPRED1, ZMIZ1
blue	1437	1391	146	0.00602812	15		0.0107836	0.348837	43	GO:0048678	BP	response to axon injury	Any process that results in a change in state or activity of a cell or an organism (in terms of movement, secretion, enzyme production, gene expression, etc.) as a result of an axon injury stimulus.	FKBP1B, GRN, MAG, MIF, NEFL, NTRK3, OMG, PTPRS, TYROBP, MAPK8IP3, RTN4, NDEL1, STK24, XYLT1, RTN4RL1
blue	1437	1391	147	0.0060696	16		0.0115025	0.340426	47	GO:0010565	BP	regulation of cellular ketone metabolic process	Any process that modulates the chemical reactions and pathways involving any of a class of organic compounds that contain the carbonyl group, CO, and in which the carbonyl group is bonded only to carbon atoms. The general formula for a ketone is RCOR, where R and R are alkyl or aryl groups.	AGT, AKT1, DBI, KCNMA1, PDK2, snca, SREBF1, WNT4, MAPK9, DKKL1, DKK3, LONP2, MID1IP1, ELOVL5, PRKAG2, ACSL5
blue	1437	1391	148	0.00607218	23		0.0165349	0.302632	76	GO:0042180	BP	cellular ketone metabolic process	The chemical reactions and pathways involving any of a class of organic compounds that contain the carbonyl group, CO, and in which the carbonyl group is bonded only to carbon atoms, as carried out by individual cells. The general formula for a ketone is RCOR, where R and R are alkyl or aryl groups.	AGT, AKT1, ALDOA, COQ7, CYP17A1, cyp46a1, DBI, GPD1, KCNMA1, NMT1, PDK2, snca, SREBF1, WNT4, MAPK9, DKKL1, DKK3, AKR1A1, LONP2, MID1IP1, ELOVL5, PRKAG2, ACSL5
blue	1437	1391	149	0.0060786	87		0.0625449	0.230769	377	GO:0070925	BP	organelle assembly	The aggregation, arrangement and bonding together of a set of components to form an organelle. An organelle is an organized structure of distinctive morphology and function. Includes the nucleus, mitochondria, plastids, vacuoles, vesicles, ribosomes and the cytoskeleton. Excludes the plasma membrane.	RHOA, NOCT, CD34, coro1a, SMC3, CSRP1, DBNL, ASAP1, DYNC1H1, BSCL2, KIF3A, MAP4, Sept2, NRXN1, NTRK3, PTPRS, RAB1A, RELN, RPL6, RPS15, RPS19, VPS4B, TNNT1, MAPK9, RPS3, CEP63, LSM4, TMOD2, ATG13, BBS1, STX7, ATXN10, WDR45, IFT20, ARL6, Sept6, RPS27, EHD3, WRAP73, SYNE1, BCCIP, LRRK2, RPL11, RPS10, MAP1LC3B, RPL38, TCTN2, ATG101, PINK1, CHMP2A, POC1A, SNX10, CCSAP, ATP6V1D, ATG7, CYLD, TBC1D30, RP…
blue	1437	1391	150	0.00610713	88		0.0632638	0.230366	382	GO:0098978	CC	glutamatergic synapse	A synapse that uses glutamate as a neurotransmitter.	APBB1, APOE, RHOA, CACNB4, CAMK4, CHRM1, coro1a, CLTA, CSNK2B, SPARCL1, EFNB3, EPS15, FLOT1, NCS1, GABRG2, GRIA2, GRIN2A, GRIN2B, GRM1, HNRNPK, ELAVL1, KCND2, KCNMA1, MYO6, NRXN1, NTRK2, NTRK3, PAK1, PFN1, PLCG1, PPP1CA, PPP3CA, PRKAR2A, PTPRS, RPL22, SCN8A, STXBP1, SYN2, SYT1, TIAM1, TSC2, YWHAE, YWHAZ, ADAM23, DLG2, PACSIN1, PIN1, MAPK10, MAPK14, HOMER1, PCLO, NDRG2, CABP1, CSPG5, PPP2R1A, Sept…
blue	1437	1391	151	0.00632183	7		0.00503235	0.5	14	GO:0032814	BP	regulation of natural killer cell activation	Any process that modulates the frequency, rate or extent of natural killer cell activation.	AP1G1, IL15RA, IL18, RASGRP1, STAT5A, TYROBP, HPS1
blue	1437	1391	152	0.00633458	40		0.0287563	0.263158	152	GO:0048167	BP	regulation of synaptic plasticity	A process that modulates synaptic plasticity, the ability of synapses to change as circumstances require. They may alter function, such as increasing or decreasing their sensitivity, or they may increase or decrease in actual numbers.	abl1, AGT, APOE, cyp46a1, DBI, GRIN2A, GRIN2B, HNRNPK, MYO6, NTRK2, PAK1, Pirb, LGMN, RAB3A, RASGRF2, RELN, snca, SERPINE2, STXBP1, SYN1, TYROBP, YWHAG, BACE1, DBN1, GSK3B, JPH3, ABHD6, PAIP2, PRRT2, SLC24A2, SLC4A10, SLC8A2, UNC13C, cpeb3, SPG11, ITPKA, PPP1R9A, RAB5A, CRTC1, ADCY1
blue	1437	1391	153	0.00635229	22		0.015816	0.305556	72	GO:0006892	BP	post-Golgi vesicle-mediated transport	The directed movement of substances from the Golgi to other parts of the cell, including organelles and the plasma membrane, mediated by small transport vesicles.	AP1G1, ARF3, EPS15, NSF, RAB10, SORT1, BBS1, VAMP4, VPS29, GOSR2, EHD3, exoc2, CCDC91, 9030624J02Rik, EXOC6B, GOPC, ARFGEF2, EXOC8, GBF1, PREPL, VPS52, SEC16A
blue	1437	1391	154	0.00644417	43		0.030913	0.259036	166	GO:0099003	BP	vesicle-mediated transport in synapse	Any vesicle-mediated transport that occurs in a synapse.	ATP2A2, CACNB4, CASK, doc2b, EPS15, NCS1, GRN, MYO6, NRXN1, PRKCB, prkcg, CYTH1, RAB3A, snca, STXBP1, SYN1, SYN2, SYT1, SLC32A1, BACE1, PACSIN1, MAPK10, GIT2, PCLO, CSPG5, VAMP4, SYT5, GSK3B, SYNE1, CLSTN1, LRRK2, NRN1, PRRT2, USP46, SLC17A7, TRIM9, RAP1A, UNC13C, PREPL, GSG1L, RAB5A, CADPS2, ADCY1
blue	1437	1391	155	0.00645642	5		0.00359454	0.625	8	GO:0006677	BP	glycosylceramide metabolic process	The chemical reactions and pathways involving glycosylceramides, any compound formed by the replacement of the glycosidic hydroxyl group of a cyclic form of a monosaccharide (or derivative) by a ceramide group.	GLA, B3GALT1, B4GALT3, GBA2, FA2H
blue	1437	1391	156	0.00645642	5		0.00359454	0.625	8	GO:0032594	BP	protein transport within lipid bilayer	The directed movement of a protein from one location to another within a lipid bilayer.	TSC2, ARL6, CLIP1, RILPL1, RFTN1
blue	1437	1391	157	0.00645642	5		0.00359454	0.625	8	GO:0042119	BP	neutrophil activation	The change in morphology and behavior of a neutrophil resulting from exposure to a cytokine, chemokine, cellular ligand, or soluble factor.	FCER1G, GRN, IL18, TYROBP, BCR
blue	1437	1391	158	0.00645642	5		0.00359454	0.625	8	GO:0045723	BP	positive regulation of fatty acid biosynthetic process	Any process that activates or increases the frequency, rate or extent of the chemical reactions and pathways resulting in the formation of fatty acids.	AGT, SREBF1, MAPK9, MID1IP1, ELOVL5
blue	1437	1391	159	0.00645642	5		0.00359454	0.625	8	GO:0005313	MF	L-glutamate transmembrane transporter activity	Enables the transfer of L-glutamate from one side of a membrane to the other. L-glutamate is the anion of 2-aminopentanedioic acid.	SLC1A1, SLC1A3, SLC25A22, SLC17A7, SLC25A12
blue	1437	1391	160	0.00673986	240		0.172538	0.206186	1164	GO:0009653	BP	anatomical structure morphogenesis	The process in which anatomical structures are generated and organized. Morphogenesis pertains to the creation of form.	AATK, abl1, AGT, AKT1, ALDOA, APBB1, APBB2, APOE, RHOA, RND2, ATRN, BCL6, BMPR2, BNIP3, ZFP36L1, ddr1, CAP1, CAPN1, CASK, CD34, coro1a, ACKR3, CNP, COL6A1, COQ7, CREBBP, CRKL, CSNK2B, CSRP1, DBNL, DLD, EFNA5, EFNB3, EGR3, EIF4G2, DMTN, EPHB6, EPOR, ercc1, ETV1, BCL11A, FGF13, FGF9, FHL2, FLOT1, GDI1, GRN, HCN1, NR4A1, HNRNPK, HSP90AB1, IL18, LRIG1, itga7, ITPR1, JAK1, JUNB, KIF3A, KIF5C, LMO4, SM…
blue	1437	1391	161	0.00676997	6		0.00431344	0.545455	11	GO:0051938	BP	L-glutamate import	The directed movement of L-glutamate, the L-enantiomer of the anion of 2-aminopentanedioic acid, into a cell or organelle.	Sept2, SLC1A1, SLC1A3, ARL6IP1, ARL6IP5, SLC17A7
blue	1437	1391	162	0.00676997	6		0.00431344	0.545455	11	GO:0090344	BP	negative regulation of cell aging	Any process that decreases the rate, frequency, or extent of cell aging. Cell aging is the progression of the cell from its inception to the end of its lifespan.	abl1, BCL6, MIF, Trp63, AKT3, March5
blue	1437	1391	163	0.00676997	6		0.00431344	0.545455	11	GO:0034451	CC	centriolar satellite	A small (70-100 nm) cytoplasmic granule that contains a number of centrosomal proteins; centriolar satellites traffic toward microtubule minus ends and are enriched near the centrosome.	FLOT1, BBS1, PARD6A, SSX2IP, BBS4, HOOK3
blue	1437	1391	164	0.00685732	65		0.046729	0.239852	271	GO:0045321	BP	leukocyte activation	A change in morphology and behavior of a leukocyte resulting from exposure to a specific antigen, mitogen, cytokine, cellular ligand, or soluble factor.	abl1, AP1G1, RHOA, BCL6, ZFP36L1, C1QA, CAMK4, CD22, CD83, coro1a, EFNB3, EGR3, EPHB6, ercc1, BCL11A, FCER1G, FKBP1B, GRN, HSPD1, IFNGR2, IL15RA, IL18, BLNK, SMAD3, MIF, CD200, MSH2, Pirb, PRKCB, PNP, PTPRE, RASGRP1, RPL22, SELPLG, snca, SOS1, SPHK1, STAT5A, STXBP1, Supt6, TYROBP, VCAM1, WNT4, YWHAZ, RPS3, Ctps, MFHAS1, LRRK2, FBXO7, EXOSC6, 1110034G24Rik, CYLD, IL33, KARS, WWP1, BCR, HPS1, FAM65…
blue	1437	1391	165	0.00695515	66		0.0474479	0.23913	276	GO:0007409	BP	axonogenesis	De novo generation of a long process of a neuron, including the terminal branched region. Refers to the morphogenesis or creation of shape or form of the developing axon, which carries efferent (outgoing) action potentials from the cell body towards target cells.	AATK, abl1, APBB1, APBB2, APOE, RND2, BMPR2, CNP, DBNL, EFNA5, EFNB3, EIF4G2, EPHB6, ETV1, BCL11A, FGF13, FLOT1, GDI1, HSP90AB1, KIF3A, KIF5C, MAG, NEFL, NTRK2, NTRK3, OMG, PAK1, PTPRS, RAB10, RAB3A, RELN, SKIL, STXBP1, TBR1, TIAM1, TSC2, MAPK8IP3, PLXNC1, DBN1, B4GALT6, GSK3B, LGI1, ZSWIM6, PLXND1, NRN1, RTN4, IST1, TUBB2B, ATG7, SLITRK5, CLASP2, PRDM8, NDEL1, UNC5B, celsr3, CHN1, B4GAT1, PLXNB2…
blue	1437	1391	166	0.00698438	29		0.0208483	0.281553	103	GO:0005516	MF	calmodulin binding	Interacting selectively and non-covalently with calmodulin, a calcium-binding protein with many roles, both in the calcium-bound and calcium-free states.	AEBP1, AKT1, CAMK4, CASK, PCYT1A, DDX5, EEF1A1, MARCKS, MBP, MYO6, PDE1A, PPP3CA, RASGRF2, RIT2, RYR2, SPHK1, SPTAN1, SYT1, ATP2B1, MYH14, CNN3, SLC8A2, MYH7, UNC13C, CAMK1G, CAMSAP1, ITPKA, EPB41, ADCY1
blue	1437	1391	167	0.00699709	216		0.155284	0.207892	1039	GO:0015031	BP	protein transport	The directed movement of proteins into, out of or within a cell, or between cells, by means of some agent such as a transporter or pore.	ABCG1, abl1, AGT, AKT1, AP1B1, AP1G1, AP4S1, APBB1, APOE, ARF3, CAMK4, CASK, CD22, CD34, CD63, CHRM1, CLTA, COPA, DDX5, doc2b, EFNA5, DMTN, EPHB6, EPS15, FGF9, FKBP1B, GDI1, HK1, HSPD1, ICA1, KIF1A, KIF3A, KIF5C, LMNA, MBP, MIF, CD200, GRPEL1, MTX1, MYO6, NACA, NRXN1, NSF, OAZ1, OAZ2, PAK1, PLCG1, PPP3CA, PTPRN, PTPRN2, RAB1A, RAB10, RAB18, RAB24, RAB33A, RAB3A, RANGAP1, RASGRP1, Rasl2-9, RBP4, R…
blue	1437	1391	168	0.00708962	12		0.00862689	0.375	32	GO:0019724	BP	B cell mediated immunity	Any process involved with the carrying out of an immune response by a B cell, through, for instance, the production of antibodies or cytokines, or antigen presentation to T cells.	BCL6, C1QA, C1QC, CR1L, ercc1, FCER1G, HSPD1, MSH2, Pirb, Supt6, EXOSC6, 1110034G24Rik
blue	1437	1391	169	0.00721112	43		0.030913	0.257485	167	GO:0015077	MF	monovalent inorganic cation transmembrane transporter activity	Enables the transfer of a inorganic cations with a valency of one from one side of a membrane to the other. Inorganic cations are atoms or small molecules with a positive charge that do not contain carbon in covalent linkage.	ATP2A2, ATP6V1A, ATP6V1E1, ATP6V0C, Cox6a1, COX8A, SLC6A9, GRIA2, HCN1, KCNC1, KCND2, KCNMA1, KCNS1, ATP8, SCN8A, SLC10A1, SLC12A2, SLC1A1, SLC1A3, SLC32A1, SLC4A4, ATP6AP1, KCNIP3, KCNMB4, ATP6V1G2, ATP6V1C1, KCNV1, ATP5H, SCN2B, SLC17A7, ATP6V1D, SLC24A2, SLC4A10, SLC45A4, SLC8A2, kcnt1, SLC6A17, SLC6A1, ATP1A3, TMCO3, SCN3B, SLC2A13, SLC6A7
blue	1437	1391	170	0.00728486	79		0.0567937	0.232353	340	GO:0060627	BP	regulation of vesicle-mediated transport	Any process that modulates the rate, frequency, or extent of vesicle-mediated transport, the directed movement of substances, either within a vesicle or in the vesicle membrane, into, out of or within a cell.	AP1G1, APOE, ATP2A2, CACNB4, CASK, CD22, CD63, coro1a, DOC2A, doc2b, FCER1G, FLOT1, NCS1, GNAI2, HNRNPK, IL15RA, KIF3A, MYO6, NRXN1, NSF, PRKCB, prkcg, PPP3CA, PROS1, CYTH1, RAB10, RAB3A, RIT2, VPS4B, snca, SPHK1, STXBP1, STXBP3, SYN1, SYT1, trf, TSC2, BACE1, PACSIN1, SYNJ2BP, GIT2, PCLO, VSNL1, CSPG5, PREB, VAMP4, SYT5, BET1L, ATP6AP1, GRASP, GSK3B, SYNE1, exoc2, LRRK2, NRN1, CHMP2A, PRRT2, USP4…
blue	1437	1391	171	0.00743814	28		0.0201294	0.282828	99	GO:0002443	BP	leukocyte mediated immunity	Any process involved in the carrying out of an immune response by a leukocyte.	AP1G1, BCL6, C1QA, C1QC, coro1a, CR1L, EPHB6, ercc1, FCER1G, HSPD1, IL18, MSH2, Pirb, PNP, RASGRP1, STAT5A, STXBP1, Supt6, TYROBP, YWHAZ, STX7, TREM1, EXOSC6, 1110034G24Rik, RNF19B, RFTN1, BCR, MILR1
blue	1437	1391	172	0.00751577	85		0.0611071	0.22973	370	GO:0010720	BP	positive regulation of cell development	Any process that increases the rate, frequency or extent of the progression of the cell over time, from its formation to the mature structure. Cell development does not include the steps involved in committing a cell to a specific fate.	abl1, AGT, APBB1, APOE, RHOA, RND2, BCL6, BMPR2, CASK, CRKL, DBNL, EEF1A1, EFNA5, EIF4G2, DMTN, EPOR, BCL11A, FKBP1B, GDI1, GRN, HNRNPK, ITPR1, MAG, MIF, NAP1L2, NCOA1, NEFL, NME1, NTRK2, NTRK3, PAK1, RANBP1, RELN, RIT2, SEZ6, SKIL, SOX10, SOX2, SPHK1, SERPINI1, SERPINE2, SYT1, TIAM1, trf, TSC2, TYROBP, RNF112, PACSIN1, PIN1, MAPK9, deb1, CSPG5, MAPK8IP3, ATP6AP1, PLXNC1, DBN1, GSK3B, CUL7, PLXND…
blue	1437	1391	173	0.00754384	34		0.0244428	0.269841	126	GO:0051249	BP	regulation of lymphocyte activation	Any process that modulates the frequency, rate or extent of lymphocyte activation.	abl1, AP1G1, RHOA, BCL6, ZFP36L1, CD22, CD83, coro1a, EFNB3, EGR3, EPHB6, HSPD1, IL15RA, IL18, MIF, MSH2, PNP, RASGRP1, SOS1, STAT5A, Supt6, TYROBP, VCAM1, RPS3, FBXO7, EXOSC6, 1110034G24Rik, CYLD, HPS1, FAM65B, SLC39A10, ZBTB16, ZMIZ1, DHPS
blue	1437	1391	174	0.00758686	22		0.015816	0.30137	73	GO:0042113	BP	B cell activation	The change in morphology and behavior of a mature or immature B cell resulting from exposure to a mitogen, cytokine, chemokine, cellular ligand, or an antigen for which it is specific.	abl1, BCL6, ZFP36L1, CD22, ercc1, BCL11A, HSPD1, BLNK, MIF, MSH2, PRKCB, PNP, STAT5A, Supt6, TYROBP, Ctps, EXOSC6, 1110034G24Rik, CYLD, FNIP1, SLC39A10, IRF2BP2
blue	1437	1391	175	0.00760297	14		0.0100647	0.35	40	GO:0019218	BP	regulation of steroid metabolic process	Any process that modulates the frequency, rate or extent of the chemical reactions and pathways involving steroids.	ABCG1, AGT, APOE, CYP17A1, KCNMA1, Scd1, SREBF1, STAT5A, WNT4, DKKL1, DKK3, LAMTOR1, LMF1, FDPS
blue	1437	1391	176	0.00760297	14		0.0100647	0.35	40	GO:0032507	BP	maintenance of protein location in cell	Any process in which a protein is maintained in a specific location within, or in the membrane of, a cell, and is prevented from moving elsewhere.	AKT1, HK1, PFN1, TMSB10, RANGAP1, RIT2, DBN1, ARL2, SYNE1, PINK1, BBS4, OS9, TNRC6A, VPS13C
blue	1437	1391	177	0.00760297	14		0.0100647	0.35	40	GO:0046717	BP	acid secretion	The controlled release of acid by a cell or a tissue.	CACNB4, CCKBR, SLC6A9, GRIN2B, MIF, MYO6, NTRK2, OPRL1, PAK1, snca, STXBP1, MAPK9, SNX10, SLC6A1
blue	1437	1391	178	0.00800298	71		0.0510424	0.235099	302	GO:0031346	BP	positive regulation of cell projection organization	Any process that activates or increases the frequency, rate or extent of the process involved in the formation, arrangement of constituent parts, or disassembly of cell projections.	AGT, APBB1, APOE, RND2, BMPR2, CASK, DBNL, EEF1A1, EFNA5, EIF4G2, EPOR, BCL11A, FKBP1B, GDI1, GRN, HNRNPK, ITPR1, MIF, NEFL, NME1, NTRK2, NTRK3, PAK1, PFN1, RANBP1, RELN, RIT2, SEZ6, SKIL, SPHK1, SERPINI1, SERPINE2, SYT1, TIAM1, TSC2, PACSIN1, deb1, PLXNC1, DBN1, GSK3B, WRAP73, CUL7, PLXND1, AKIRIN1, MUL1, RTN4, RREB1, TMEM30A, BHLHB9, IST1, TUBB2B, KATNB1, NDEL1, BRK1, BBS4, CDC42EP1, RAP1A, PLX…
blue	1437	1391	179	0.00814354	10		0.00718907	0.4	25	GO:0007586	BP	digestion	The whole of the physical, chemical, and biochemical processes carried out by multicellular organisms to break down ingested nutrients into components that may be easily absorbed and directed into metabolism.	CCKBR, CHRM1, COPA, KCNMA1, OPRL1, RBP4, TJP2, STK39, SNX10, EPB41
blue	1437	1391	180	0.00814354	10		0.00718907	0.4	25	GO:0031338	BP	regulation of vesicle fusion	Any process that modulates the frequency, rate or extent of vesicle fusion.	coro1a, doc2b, RAB3A, SPHK1, STXBP1, SYT1, PRRT2, C2CD5, TRIM9, ANKRD27
blue	1437	1391	181	0.00818218	105		0.0754853	0.22293	471	GO:0050877	BP	nervous system process	A organ system process carried out by any of the organs or tissues of neurological system.	abl1, AGT, APBB1, APOE, CACNB4, CAMK4, CCKBR, CHRM1, CTSS, DBI, DPP6, FGF12, FGF13, FKBP1B, GABRA1, GABRA4, GABRG2, GLS, BSCL2, GRIN2A, GRIN2B, GRM1, IL18, LRIG1, KCND2, KCNMA1, MAG, MBP, MIF, MPV17, MYO6, NEFL, NRXN1, NTRK2, NTRK3, OPRL1, PAK1, PDE6D, Pirb, PPP3CA, LGMN, RAB3A, RBP4, RELN, SCN8A, SEZ6, SLC12A2, SLC1A3, snca, SOX10, SOX2, SERPINE2, TBL1X, TBR1, trf, BACE1, DLG2, HOMER1, CABP1, TM…
blue	1437	1391	182	0.00849126	8		0.00575126	0.444444	18	GO:0001774	BP	microglial cell activation	The change in morphology and behavior of a microglial cell resulting from exposure to a cytokine, chemokine, cellular ligand, or soluble factor.	C1QA, GRN, IFNGR2, snca, SPHK1, TYROBP, LRRK2, IL33
blue	1437	1391	183	0.00874126	72		0.0517613	0.233766	308	GO:0009725	BP	response to hormone	Any process that results in a change in state or activity of a cell or an organism (in terms of movement, secretion, enzyme production, gene expression, etc.) as a result of a hormone stimulus.	AGT, AKT1, RHOA, ATP2A2, ZFP36L1, CACYBP, CAPN1, CHRM1, CRKL, CSNK2B, DDX5, EFNA5, FHL2, FOSL2, GNAI2, GRN, NR4A1, HNRNPK, IL18, JUNB, KCNMA1, KHK, LMO2, CYTB, ND3, NCOA1, NTRK2, PAK1, PADI2, PDK2, PRKCB, PTPRE, RAB10, RANGAP1, RBP4, SRSF3, NCOR2, SSTR1, SORT1, SREBF1, STAT2, STAT5A, STXBP3, TBL1X, Trp63, TSC2, UBE3A, YWHAG, AKT3, USO1, GKAP1, GSK3B, RNF14, CARM1, FAM210B, GATM, RGS10, ATP2B1, SL…
blue	1437	1391	184	0.00898791	76		0.054637	0.231707	328	GO:0022604	BP	regulation of cell morphogenesis	Any process that modulates the frequency, rate or extent of cell morphogenesis. Cell morphogenesis is the developmental process in which the shape of a cell is generated and organized.	AATK, abl1, ALDOA, APOE, RHOA, RND2, BMPR2, CASK, coro1a, CRKL, DBNL, EFNA5, EFNB3, EIF4G2, DMTN, BCL11A, FGF13, GDI1, HNRNPK, itga7, KIF3A, MAG, NEFL, NTRK2, NTRK3, OMG, PAK1, PPP3CA, PTPRS, RELN, S100A13, SKIL, SYT1, TBR1, TIAM1, TSC2, TTC3, UBE3A, CFDP1, MAPK9, deb1, CSPG5, PLXNC1, SRCIN1, DBN1, GSK3B, SYNE1, CUL7, LRRK2, ZSWIM6, PLXND1, MUL1, RTN4, RREB1, BHLHB9, IST1, MYH14, TUBB2B, RAP2A, K…
blue	1437	1391	185	0.00924252	17		0.0122214	0.320755	53	GO:0045921	BP	positive regulation of exocytosis	Any process that activates or increases the frequency, rate or extent of exocytosis.	AP1G1, doc2b, FCER1G, NCS1, RAB3A, VPS4B, snca, STXBP1, SYT1, VSNL1, ATP6AP1, exoc2, CHMP2A, PRRT2, CLASP2, RAB5A, CADPS2
blue	1437	1391	186	0.00946907	16		0.0115025	0.326531	49	GO:0061041	BP	regulation of wound healing	Any process that modulates the rate, frequency, or extent of the series of events that restore integrity to a damaged tissue, following an injury.	APOE, CASK, CD34, DMTN, FCER1G, SMAD3, PDGFA, PROS1, RAB3A, SERPINE2, VEGFB, WNT4, SRSF6, RREB1, CLASP2, AJAP1
blue	1437	1391	187	0.00960223	13		0.00934579	0.351351	37	GO:0014066	BP	regulation of phosphatidylinositol 3-kinase signaling	Any process that modulates the frequency, rate or extent of signal transduction mediated by the phosphatidylinositol 3-kinase cascade.	AGT, IL18, NTRK2, NTRK3, PDGFA, RASGRP1, RELN, SERPINE2, TSC2, UBE3A, MYDGF, STAMBP, UNC5B
blue	1437	1391	188	0.00962271	15		0.0107836	0.333333	45	GO:0019226	BP	transmission of nerve impulse	The neurological system process in which a signal is transmitted through the nervous system by a combination of action potential propagation and synaptic transmission.	AGT, CACNB4, DPP6, FGF12, FKBP1B, KCND2, KCNMA1, MAG, NTRK2, NTRK3, PAK1, SCN8A, CACNG3, KCNMB4, MYH14
blue	1437	1391	189	0.00962271	15		0.0107836	0.333333	45	GO:0030316	BP	osteoclast differentiation	The process in which a relatively unspecialized monocyte acquires the specialized features of an osteoclast. An osteoclast is a specialized phagocytic cell associated with the absorption and removal of the mineralized matrix of bone tissue.	FCER1G, FOS, OSTM1, JUNB, KLF10, TJP2, trf, TYROBP, MAPK14, ATP6AP1, GSK3B, Tmem178, SNX10, LRRC17, ASXL2
blue	1437	1391	190	0.00967785	14		0.0100647	0.341463	41	GO:0006835	BP	dicarboxylic acid transport	The directed movement of dicarboxylic acids into, out of or within a cell, or between cells, by means of some agent such as a transporter or pore.	GRIN2B, MYO6, Sept2, NTRK2, PAK1, SLC1A1, SLC1A3, snca, STXBP1, ARL6IP1, ARL6IP5, SLC25A22, SLC17A7, SLC25A12
blue	1437	1391	191	0.00971157	34		0.0244428	0.265625	128	GO:0010038	BP	response to metal ion	Any process that results in a change in state or activity of a cell or an organism (in terms of movement, secretion, enzyme production, gene expression, etc.) as a result of a metal ion stimulus.	AKT1, BNIP3, DMTN, FOS, GDI1, GRIN2A, HCN1, JUNB, KCNMA1, KHK, CYTB, NRXN1, PPP1CA, PPP3CA, LGMN, RYR2, snca, STIM1, SYT1, trf, DLG2, MAPK9, HOMER1, CLIC4, SYT5, GSK3B, KCNMB4, LRRK2, GATM, S100A16, SEC31A, SLC25A12, MCOLN1, GSK3A
blue	1437	1391	192	0.00972128	218		0.156722	0.206244	1057	GO:0015833	BP	peptide transport	The directed movement of peptides, compounds of two or more amino acids where the alpha carboxyl group of one is bound to the alpha amino group of another, into, out of or within a cell, or between cells, by means of some agent such as a transporter or pore.	ABCG1, abl1, AGT, AKT1, AP1B1, AP1G1, AP4S1, APBB1, APOE, ARF3, CAMK4, CASK, CCKBR, CD22, CD34, CD63, CHRM1, CLTA, COPA, DDX5, doc2b, EFNA5, DMTN, EPHB6, EPS15, FGF9, FKBP1B, GDI1, HK1, HSPD1, ICA1, KIF1A, KIF3A, KIF5C, LMNA, MBP, MIF, CD200, GRPEL1, MTX1, MYO6, NACA, NRXN1, NSF, OAZ1, OAZ2, PAK1, PLCG1, PPP3CA, PTPRN, PTPRN2, RAB1A, RAB10, RAB18, RAB24, RAB33A, RAB3A, RANGAP1, RASGRP1, Rasl2-9, …
blue	1437	1391	193	0.00991967	28		0.0201294	0.277228	101	GO:0050878	BP	regulation of body fluid levels	Any process that modulates the levels of body fluids.	APOE, ddr1, CD34, CHRM1, COPA, DMTN, FCER1G, GNAI2, KCNMA1, NME1, OPRL1, PDGFA, PROS1, Scd1, SERPINE2, STAT5A, STXBP1, STXBP3, Trp63, USF2, STK39, C1GALT1C1, MAP1LC3B, ATG7, BLOC1S4, HPS4, HPS1, FA2H
blue	1437	1391	194	0.00995465	20		0.0143781	0.30303	66	GO:0046890	BP	regulation of lipid biosynthetic process	Any process that modulates the frequency, rate or extent of the chemical reactions and pathways resulting in the formation of lipids.	ABCG1, AGT, AKT1, APOE, CYP17A1, DBI, PDGFA, SPHK1, SREBF1, WNT4, MAPK9, DKKL1, DKK3, ABHD6, MID1IP1, ELOVL5, ATG7, FDPS, CREBL2, ACSL5
blue	1437	1391	195	0.0100131	99		0.0711718	0.222973	444	GO:0000904	BP	cell morphogenesis involved in differentiation	The change in form (cell shape and size) that occurs when relatively unspecialized cells, e.g. embryonic or regenerative cells, acquire specialized structural and/or functional features that characterize the cells, tissues, or organs of the mature organism or some other relatively stable phase of the organism's life history.	AATK, abl1, APBB1, APBB2, APOE, RND2, BMPR2, CASK, CNP, COL6A1, CRKL, DBNL, EFNA5, EFNB3, EIF4G2, DMTN, EPHB6, ETV1, BCL11A, FGF13, FLOT1, GDI1, HSP90AB1, KIF3A, KIF5C, MAG, NEFL, NOTCH4, NTRK2, NTRK3, OMG, PAK1, PPP3CA, PTPRS, RAB1A, RAB10, RAB3A, RELN, SKIL, SLC1A3, STXBP1, TBR1, TIAM1, TSC2, TTC3, UBE3A, MAPK9, deb1, CSPG5, CLIC4, MAPK8IP3, BBS1, PLXNC1, SRCIN1, DBN1, B4GALT6, GSK3B, LGI1, C1G…
blue	1437	1391	196	0.0100369	7		0.00503235	0.466667	15	GO:0050974	BP	detection of mechanical stimulus involved in sensory perception	The series of events in which a mechanical stimulus is received and converted into a molecular signal as part of sensory perception.	GRIN2B, IL18, SLC12A2, SOX2, SERPINE2, BACE1, PHF24
blue	1437	1391	197	0.0100725	9		0.00647016	0.409091	22	GO:0032892	BP	positive regulation of organic acid transport	Any process that activates or increases the frequency, rate or extent of the directed movement of organic acids into, out of or within a cell, or between cells, by means of some agent such as a transporter or pore.	AGT, GRIN2B, MIF, STXBP1, MAPK9, ARL6IP1, FXYD1, SLC6A1, ACSL5
blue	1437	1391	198	0.0101074	300		0.215672	0.201072	1492	GO:0008104	BP	protein localization	Any process in which a protein is transported to, or maintained in, a specific location.	ABCG1, abl1, AGT, AKT1, AP1B1, AP1G1, AP4S1, APBB1, APOE, ARF3, BCL6, CACNB4, CAMK4, CASK, CCT3, CD22, CD34, CD63, CHRM1, CLTA, COPA, CRKL, DDX5, doc2b, DPP6, EFNA5, DMTN, EPHB6, EPS15, FCER1G, FGF13, FGF9, FKBP1B, FLOT1, GDI1, ARHGDIG, GRIA2, GRIN2A, GRIN2B, HCN1, HK1, HNRNPK, HSPD1, HSP90AB1, ICA1, KIF1A, KIF3A, KIF5C, KIFAP3, LMNA, MBP, MIF, CD200, MSH2, GRPEL1, MTX1, MYO6, NACA, Sept2, NEDD8,…
blue	1437	1391	199	0.0101425	71		0.0510424	0.232787	305	GO:0032279	CC	asymmetric synapse	A type of synapse occurring between an axon and a dendritic spine or dendritic shaft. Asymmetric synapses, the most abundant synapse type in the central nervous system, involve axons that contain predominantly spherical vesicles and contain a thickened postsynaptic density. Most or all synapses of this type are excitatory.	BMPR2, BNIP3, CASK, CHRM1, DBNL, EFNB3, EIF4G2, DMTN, BCL11A, SLC6A9, GNG3, GRIA2, GRIN2A, GRIN2B, GRM1, HNRNPK, ITPR1, KCND2, MAP4, MYO6, NSF, NTRK2, PAK1, prkcg, PTPRS, RPL6, RPS19, SCN8A, SOS1, SYN1, SYN2, TIAM1, TSC2, YWHAZ, RNF112, DLG2, PACSIN1, SYNJ2BP, MAP3K7, MAPK10, HOMER1, PCLO, RPS3, GRIA3, CACNG3, SRCIN1, GRASP, DBN1, GSK3B, CLSTN1, CAP2, CPEB4, RPL38, RTN4, CNN3, RPS25, BCAS1, TANC2…
blue	1437	1391	200	0.0104196	19		0.0136592	0.306452	62	GO:0006906	BP	vesicle fusion	Fusion of the membrane of a transport vesicle with its target membrane.	coro1a, doc2b, RAB3A, snca, SPHK1, STXBP1, SYT1, VAMP4, STX7, STX8, USO1, GOSR2, PRRT2, C2CD5, TRIM9, STX12, SPG11, STX16, ANKRD27
blue	1437	1391	201	0.0106424	29		0.0208483	0.273585	106	GO:0051651	BP	maintenance of location in cell	Any process in which a substance or cellular entity, such as a protein complex or organelle, is maintained in a specific location within, or in the membrane of, a cell, and is prevented from moving elsewhere.	abl1, AKT1, APOE, coro1a, DBI, FKBP1B, FTH1, HK1, ITPR1, PFN1, PLCG1, TMSB10, RANGAP1, RIT2, RYR2, snca, polr2m, DBN1, ARL2, JPH3, SYNE1, 1500011K16Rik, PINK1, MCOLN1, BBS4, OS9, SPOUT1, TNRC6A, VPS13C
blue	1437	1391	202	0.0109794	62		0.0445723	0.236641	262	GO:0022890	MF	inorganic cation transmembrane transporter activity	Enables the transfer of inorganic cations from one side of a membrane to the other. Inorganic cations are atoms or small molecules with a positive charge that do not contain carbon in covalent linkage.	ATP2A2, ATP6V1A, ATP6V1E1, ATP6V0C, CACNA2D3, CACNB4, Cox6a1, COX8A, NCS1, SLC6A9, GRIA2, GRIN2A, GRIN2B, HCN1, ITPR1, KCNC1, KCND2, KCNMA1, KCNS1, ATP8, RYR2, SCN8A, SLC10A1, SLC12A2, SLC1A1, SLC1A3, STIM1, trf, SLC32A1, TOMM40, GRIA3, CACNG3, SLC4A4, ATP6AP1, KCNIP3, JPH3, KCNMB4, ATP6V1G2, ATP6V1C1, KCNV1, ATP2B1, ATP5H, SCN2B, SLC17A7, ATP6V1D, SLC24A2, MCOLN1, SLC4A10, SLC45A4, SLC8A2, TMEM6…
blue	1437	1391	203	0.0110807	24		0.0172538	0.285714	84	GO:0019722	BP	calcium-mediated signaling	Any intracellular signal transduction in which the signal is passed on within the cell via calcium ions.	ATP2A2, CD22, ACKR3, DMTN, FHL2, FKBP1B, GRM1, ITPR1, NTRK2, PDK2, PLCG1, PPP3CA, RIT2, RYR2, SPHK1, VCAM1, NCALD, RCAN1, GSK3B, JPH3, LRRK2, SPPL3, SAMD14, PPP1R9A
blue	1437	1391	204	0.0111425	10		0.00718907	0.384615	26	GO:0001504	BP	neurotransmitter uptake	The directed movement of neurotransmitters into neurons or glial cells. This process leads to inactivation and recycling of neurotransmitters.	FLOT1, SLC6A9, Sept2, SLC1A1, SLC1A3, snca, ARL6IP1, SLC29A1, ARL6IP5, SLC6A1
blue	1437	1391	205	0.0112863	17		0.0122214	0.314815	54	GO:0019905	MF	syntaxin binding	Interacting selectively and non-covalently with a syntaxin, a SNAP receptor involved in the docking of synaptic vesicles at the presynaptic zone of a synapse.	abl1, doc2b, NSF, SPTAN1, STXBP1, STXBP3, SYT1, STX7, SYT5, STX8, LRRK2, PRRT2, NAPG, UNC13C, VPS52, STX16, SYBU
blue	1437	1391	206	0.01136	79		0.0567937	0.228324	346	GO:0055082	BP	cellular chemical homeostasis	Any biological process involved in the maintenance of an internal steady state of a chemical at the level of the cell.	abl1, AGT, APOE, ATP2A2, ATP6V1A, ATP6V0C, BNIP3, CACNB4, CCKBR, coro1a, ACKR3, DBI, EFNA5, EPOR, FKBP1B, FTH1, GNG3, GRIN2A, GRIN2B, GRM1, GRN, HK1, ITPR1, KCNMA1, SMAD3, NRXN1, OPRL1, PRKCB, PLCG1, PPP3CA, PTPRN, PTPRN2, XPR1, RYR2, TRA2B, SMARCB1, snca, STIM1, STXBP3, TIAM1, TMEM165, trf, VCAM1, YWHAE, NUBP1, VSNL1, CLIC4, SLC4A4, ATP6AP1, FXYD1, JPH3, CLSTN1, ROGDI, LRRK2, 1500011K16Rik, ATP2…
blue	1437	1391	207	0.0114748	4		0.00287563	0.666667	6	GO:0000712	BP	resolution of meiotic recombination intermediates	The cleavage and rejoining of intermediates, such as Holliday junctions, formed during meiotic recombination to produce two intact molecules in which genetic material has been exchanged.	ERCC4, SLX4, RMI1, EME2
blue	1437	1391	208	0.0114748	4		0.00287563	0.666667	6	GO:0010616	BP	negative regulation of cardiac muscle adaptation	Any process that decreases the rate, extent or frequency of the process in which cardiac muscle adapts, with consequent modifications to structural and/or functional phenotypes, in response to a stimulus. Stimuli include contractile activity, loading conditions, substrate supply, and environmental factors.	LMNA, SMAD3, MLIP, MGEA5
blue	1437	1391	209	0.0114748	4		0.00287563	0.666667	6	GO:0032927	BP	positive regulation of activin receptor signaling pathway	Any process that activates or increases the frequency, rate or extent of the activity of any activin receptor signaling pathway.	CSNK2B, FGF9, SYNJ2BP, ZC3H3
blue	1437	1391	210	0.0114748	4		0.00287563	0.666667	6	GO:0048755	BP	branching morphogenesis of a nerve	The process in which the anatomical structures of branches in a nerve are generated and organized. This term refers to an anatomical structure (nerve) not a cell (neuron).	BCL11A, HNRNPK, LRRK2, RTN4
blue	1437	1391	211	0.0114748	4		0.00287563	0.666667	6	GO:0050862	BP	positive regulation of T cell receptor signaling pathway	Any process that activates or increases the frequency, rate or extent of signaling pathways initiated by the cross-linking of an antigen receptor on a T cell.	USP12, RPS3, USP46, CYLD
blue	1437	1391	212	0.0114748	4		0.00287563	0.666667	6	GO:0086036	BP	regulation of cardiac muscle cell membrane potential	Any process that modulates the establishment or extent of a membrane potential in a cardiac muscle cell (a cardiomyocyte). A membrane potential is the electric potential existing across any membrane arising from charges in the membrane itself and from the charges present in the media on either side of the membrane.	ATP2A2, FXYD1, EHD3, ATP1A3
blue	1437	1391	213	0.0114748	4		0.00287563	0.666667	6	GO:1903044	BP	protein localization to membrane raft	NA	FLOT1, TSC2, CLIP1, RFTN1
blue	1437	1391	214	0.0114748	4		0.00287563	0.666667	6	GO:1903242	BP	regulation of cardiac muscle hypertrophy in response to stress	NA	LMNA, SMAD3, PPP3CA, MLIP
blue	1437	1391	215	0.0114748	4		0.00287563	0.666667	6	GO:2000172	BP	regulation of branching morphogenesis of a nerve	NA	BCL11A, HNRNPK, LRRK2, RTN4
blue	1437	1391	216	0.0114748	4		0.00287563	0.666667	6	GO:2000402	BP	negative regulation of lymphocyte migration	NA	AKT1, CD200, PADI2, FAM65B
blue	1437	1391	217	0.0114748	4		0.00287563	0.666667	6	GO:0031091	CC	platelet alpha granule	A secretory organelle found in blood platelets, which is unique in that it exhibits further compartmentalization and acquires its protein content via two distinct mechanisms: (1) biosynthesis predominantly at the megakaryocyte (MK) level (with some vestigial platelet synthesis) (e.g. platelet factor 4) and (2) endocytosis and pinocytosis at both the MK and circulating platelet levels (e.g. fibrin…	snca, SERPINE2, STXBP1, STXBP3
blue	1437	1391	218	0.0114768	170		0.122214	0.209877	810	GO:0030182	BP	neuron differentiation	The process in which a relatively unspecialized cell acquires specialized features of a neuron.	AATK, abl1, AGT, AKT1, APBB1, APBB2, APOE, RHOA, RND2, BCL6, BMPR2, C1QA, ddr1, CASK, CNP, CRKL, DBNL, ASAP1, EEF1A1, EFNA5, EFNB3, EIF4G2, EPHB6, EPOR, ETV1, BCL11A, FGF13, FKBP1B, FLOT1, NCS1, GDI1, GRN, HCN1, HNRNPK, HSP90AB1, IL15RA, ITPR1, KCNMA1, KIF3A, KIF5C, LMO4, MAG, MIF, MAP4, MYO6, NAP1L2, NCOA1, Sept2, NEFL, NME1, NRXN1, NTRK2, NTRK3, OMG, PAK1, PPP3CA, CYTH2, PTPRS, RAB10, RAB3A, RA…
blue	1437	1391	219	0.0115013	6		0.00431344	0.5	12	GO:0070200	BP	establishment of protein localization to telomere	The directed movement of a protein to a specific location in the telomeric region of a chromosome.	CCT3, TCP1, NABP2, Pot1a, WRAP53, ACD
blue	1437	1391	220	0.0115013	6		0.00431344	0.5	12	GO:0090312	BP	positive regulation of protein deacetylation	Any process that increases the rate, frequency, or extent of protein deacetylation, the removal of an acetyl group from a protein amino acid. An acetyl group is CH3CO-, derived from acetic [ethanoic] acid.	BCL6, NCOR2, SREBF1, LRRK2, PINK1, JDP2
blue	1437	1391	221	0.0115013	6		0.00431344	0.5	12	GO:0005328	MF	neurotransmitter:sodium symporter activity	Enables the transfer of a solute or solutes from one side of a membrane to the other according to the reaction: neurotransmitter(out) + Na+(out) = neurotransmitter(in) + Na+(in).	SLC6A9, SLC1A1, SLC1A3, SLC6A17, SLC6A1, SLC6A7
blue	1437	1391	222	0.0115013	6		0.00431344	0.5	12	GO:0070840	MF	dynein complex binding	Interacting selectively and non-covalently with a dynein complex, a protein complex that contains two or three dynein heavy chains and several light chains, and has microtubule motor activity.	SMC3, snca, DCTN6, GSK3B, KATNB1, ATMIN
blue	1437	1391	223	0.0116989	54		0.038821	0.241071	224	GO:0030133	CC	transport vesicle	Any of the vesicles of the constitutive secretory pathway, which carry cargo from the endoplasmic reticulum to the Golgi, between Golgi cisternae, from the Golgi to the ER (retrograde transport) or to destinations within or outside the cell.	AP1G1, CLTA, DBI, DOC2A, SLC6A9, GRIA2, GRIN2A, GRIN2B, ICA1, KIF1A, PTPRN2, PTPRS, RAB10, RAB3A, snca, SORT1, SPHK1, SYN1, SYN2, SYT1, Tgoln1, SLC32A1, NRSN1, RNF112, BACE1, COPS5, PCLO, VAMP4, STX7, SYT5, USO1, GOSR2, Sept6, SV2B, ATP6V1G2, LRRK2, SVOP, PRRT2, SEC31A, SLC17A7, RAB35, NDEL1, TRIM9, GOPC, STX12, WDR7, UNC13C, LGI3, SEC16A, NRSN2, STX16, SLC6A17, ANKRD27, RAB5A
blue	1437	1391	224	0.0118439	186		0.133717	0.208054	894	GO:0045595	BP	regulation of cell differentiation	Any process that modulates the frequency, rate or extent of cell differentiation, the process in which relatively unspecialized cells acquire specialized structural and functional features.	AATK, ABCG1, abl1, AGT, AKT1, APBB1, APOE, RHOA, RND2, BCL6, BMPR2, ZFP36L1, C1QC, CASK, NOCT, CD34, CD83, CRKL, DBNL, ASAP1, DDX5, EEF1A1, EFNA5, EFNB3, EGR3, EIF4G2, DMTN, EPC1, EPOR, BCL11A, FGF13, FGF9, FKBP1B, FLOT1, FOS, NCS1, GDI1, GRN, HNRNPK, HSP90AB1, IL15RA, IL18, ITPR1, JUNB, LMNA, LMO2, LMO4, SMAD3, MAG, MIF, NACA, NAP1L2, NCOA1, NEFL, NME1, NOTCH4, NTRK2, NTRK3, OMG, PAK1, PDCD4, PN…
blue	1437	1391	225	0.0118559	20		0.0143781	0.298507	67	GO:0030595	BP	leukocyte chemotaxis	The movement of a leukocyte in response to an external stimulus.	coro1a, FCER1G, MIF, MPP1, PADI2, LGMN, RPS19, SLC12A2, VEGFB, MAPK14, PLA2G7, STK39, CXCL11, TREM1, AKIRIN1, RARRES2, KARS, HSD3B7, GBF1, FAM65B
blue	1437	1391	226	0.0118559	20		0.0143781	0.298507	67	GO:0031099	BP	regeneration	The regrowth of a lost or destroyed body part, such as an organ or tissue. This process may occur via renewal, repair, and/or growth alone (i.e. increase in size or mass).	FKBP1B, GRN, ITPR1, LARGE1, MAG, MIF, NACA, NEFL, NTRK3, OMG, PTPRS, MAPK14, MAPK8IP3, AKIRIN1, RTN4, SULF2, NDEL1, STK24, XYLT1, RTN4RL1
blue	1437	1391	227	0.0118559	20		0.0143781	0.298507	67	GO:0099060	CC	integral component of postsynaptic specialization membrane	The component of the postsynaptic specialization membrane consisting of the gene products and protein complexes having at least some part of their peptide sequence embedded in the hydrophobic region of the membrane.	CHRM1, EFNB3, GABRA1, GABRA4, GABRG2, GRIA2, GRIN2A, GRIN2B, GRM1, KCND2, PTPRS, SCN8A, GRIA3, CACNG3, CLSTN1, RTN4, LRRC4, LRRC4C, GSG1L, ADCY1
blue	1437	1391	228	0.0119635	15		0.0107836	0.326087	46	GO:0048278	BP	vesicle docking	The initial attachment of a transport vesicle membrane to the target membrane, mediated by proteins protruding from the membrane of the vesicle and the target membrane. Docking requires only that the two membranes come close enough for these proteins to interact and adhere.	NRXN1, NSF, RAB10, RAB3A, STXBP1, STXBP3, SYT1, STX7, STX8, USO1, EXOC6B, VPS33A, STX12, UNC13C, STX16
blue	1437	1391	229	0.012146	12		0.00862689	0.352941	34	GO:0031201	CC	SNARE complex	A protein complex involved in membrane fusion; a stable ternary complex consisting of a four-helix bundle, usually formed from one R-SNARE and three Q-SNAREs with an ionic layer sandwiched between hydrophobic layers. One well-characterized example is the neuronal SNARE complex formed of synaptobrevin 2, syntaxin 1a, and SNAP-25.	doc2b, SYN2, SYT1, VAMP4, STX7, BET1L, STX8, GOSR2, STX12, NAPG, BNIP1, STX16
blue	1437	1391	230	0.0121724	14		0.0100647	0.333333	42	GO:0005930	CC	axoneme	The bundle of microtubules and associated proteins that forms the core of cilia (also called flagella) in eukaryotic cells and is responsible for their movements.	KIF3A, KIFAP3, MAP4, Sept2, PRKAR2A, BBS1, ARL6, MAP1LC3B, CCSAP, ATG7, PIK3R4, CLUAP1, ARFGEF2, GAS8
blue	1437	1391	231	0.012249	13		0.00934579	0.342105	38	GO:0050729	BP	positive regulation of inflammatory response	Any process that activates or increases the frequency, rate or extent of the inflammatory response.	CTSS, FCER1G, GRN, HSPD1, MIF, PDCD4, RPS19, snca, STAT5A, TNIP1, LRRK2, IL33, KARS
blue	1437	1391	232	0.012249	13		0.00934579	0.342105	38	GO:0050864	BP	regulation of B cell activation	Any process that modulates the frequency, rate or extent of B cell activation.	BCL6, ZFP36L1, CD22, MIF, MSH2, PNP, STAT5A, Supt6, TYROBP, EXOSC6, 1110034G24Rik, CYLD, SLC39A10
blue	1437	1391	233	0.0123897	5		0.00359454	0.555556	9	GO:1903010	BP	regulation of bone development	NA	TJP2, TYROBP, ATP6AP1, CARM1, ASXL2
blue	1437	1391	234	0.0123897	5		0.00359454	0.555556	9	GO:0015172	MF	acidic amino acid transmembrane transporter activity	Enables the transfer of acidic amino acids from one side of a membrane to the other. Acidic amino acids have side chains with a negative charge at pH 7.3.	SLC1A1, SLC1A3, SLC25A22, SLC17A7, SLC25A12
blue	1437	1391	235	0.0123942	8		0.00575126	0.421053	19	GO:1902475	BP	L-alpha-amino acid transmembrane transport	NA	AGT, Sept2, SLC1A1, SLC1A3, ARL6IP1, ARL6IP5, SLC25A22, SLC25A12
blue	1437	1391	236	0.0124965	37		0.0265996	0.256944	144	GO:0099504	BP	synaptic vesicle cycle	A biological process in which synaptic vesicles are loaded with neurotransmitters, move to the active zone, exocytose and are then recycled via endocytosis, ultimately leading to reloading with neurotransmitters.	ATP2A2, CACNB4, CASK, doc2b, NCS1, GRN, MYO6, NRXN1, PRKCB, prkcg, CYTH1, RAB3A, snca, STXBP1, SYN1, SYN2, SYT1, SLC32A1, BACE1, PACSIN1, GIT2, PCLO, CSPG5, VAMP4, SYT5, GSK3B, LRRK2, NRN1, PRRT2, SLC17A7, TRIM9, RAP1A, UNC13C, PREPL, RAB5A, CADPS2, ADCY1
blue	1437	1391	237	0.0125049	22		0.015816	0.289474	76	GO:0015893	BP	drug transport	The directed movement of a drug, a substance used in the diagnosis, treatment or prevention of a disease, into, out of or within a cell, or between cells, by means of some agent such as a transporter or pore.	AGT, SLC6A9, Sept2, PRKCB, RBP4, SLC1A1, SLC1A3, snca, SYT1, SLC32A1, SYT5, ARL6IP1, ARL2, ARL6IP5, SLC25A22, RTN4, PINK1, TMEM30A, SLC17A7, SLC25A12, CYGB, SLC6A17
blue	1437	1391	238	0.012513	128		0.0920201	0.215126	595	GO:0060284	BP	regulation of cell development	Any process that modulates the rate, frequency or extent of the progression of the cell over time, from its formation to the mature structure. Cell development does not include the steps involved in committing a cell to a specific fate.	AATK, abl1, AGT, AKT1, APBB1, APOE, RHOA, RND2, BCL6, BMPR2, CASK, CRKL, DBNL, ASAP1, EEF1A1, EFNA5, EFNB3, EIF4G2, DMTN, EPOR, BCL11A, FGF13, FKBP1B, NCS1, GDI1, GRN, HNRNPK, IL15RA, ITPR1, MAG, MIF, NACA, NAP1L2, NCOA1, NEFL, NME1, NTRK2, NTRK3, OMG, PAK1, PPP3CA, CYTH2, PTPRS, RANBP1, RELN, RIT2, RPS19, SEZ6, SKIL, SOX10, SOX2, SPHK1, SERPINI1, SERPINE2, SYT1, TBR1, TIAM1, TJP2, trf, TSC2, TTC…
blue	1437	1391	239	0.012578	48		0.0345075	0.244898	196	GO:0006954	BP	inflammatory response	The immediate defensive reaction (by vertebrate tissue) to infection or injury caused by chemical or physical agents. The process is characterized by local vasodilation, extravasation of plasma into intercellular spaces and accumulation of white blood cells and macrophages.	AGT, AKT1, APOE, ATRN, BCL6, C1QA, CAMK4, CTSS, EPHB6, FCER1G, GRN, HSPD1, IFNGR2, IL18, LY86, LY96, SMAD3, MIF, CD200, PDCD4, RASGRP1, RPS19, snca, SPHK1, STAT5A, TYROBP, YWHAZ, MAPK14, PLA2G7, MFHAS1, D1Ertd622e, STK39, CXCL11, TNIP1, TREM1, Serpinb1a, LRRK2, CUEDC2, RTN4, TSPAN2, RARRES2, CYLD, ABHD12, IL33, KARS, BCR, SPATA2, ADCY1
blue	1437	1391	240	0.0126774	70		0.0503235	0.231023	303	GO:0014069	CC	postsynaptic density	An electron dense network of proteins within and adjacent to the postsynaptic membrane of an asymmetric, neuron-neuron synapse. Its major components include neurotransmitter receptors and the proteins that spatially and functionally organize them such as anchoring and scaffolding molecules, signaling enzymes and cytoskeletal components.	BMPR2, BNIP3, CASK, CHRM1, DBNL, EFNB3, EIF4G2, DMTN, BCL11A, SLC6A9, GNG3, GRIA2, GRIN2A, GRIN2B, GRM1, HNRNPK, ITPR1, KCND2, MAP4, MYO6, NSF, NTRK2, PAK1, prkcg, PTPRS, RPL6, RPS19, SCN8A, SOS1, SYN1, SYN2, TIAM1, TSC2, YWHAZ, RNF112, DLG2, PACSIN1, SYNJ2BP, MAP3K7, MAPK10, HOMER1, PCLO, RPS3, GRIA3, CACNG3, SRCIN1, GRASP, DBN1, GSK3B, CLSTN1, CAP2, CPEB4, RPL38, RTN4, CNN3, RPS25, BCAS1, TANC2…
blue	1437	1391	241	0.0132307	42		0.0301941	0.25	168	GO:0008021	CC	synaptic vesicle	A secretory organelle, typically 50 nm in diameter, of presynaptic nerve terminals; accumulates in high concentrations of neurotransmitters and secretes these into the synaptic cleft by fusion with the 'active zone' of the presynaptic plasma membrane.	CLTA, DBI, DOC2A, SLC6A9, GRIA2, GRIN2A, GRIN2B, ICA1, KIF1A, PTPRN2, PTPRS, RAB10, RAB3A, snca, SPHK1, SYN1, SYN2, SYT1, SLC32A1, RNF112, BACE1, COPS5, VAMP4, STX7, SYT5, Sept6, SV2B, ATP6V1G2, LRRK2, SVOP, PRRT2, SLC17A7, RAB35, NDEL1, TRIM9, STX12, WDR7, UNC13C, LGI3, STX16, SLC6A17, RAB5A
blue	1437	1391	242	0.01396	9		0.00647016	0.391304	23	GO:0002532	BP	production of molecular mediator involved in inflammatory response	The synthesis or release of any molecular mediator of the inflammatory response following an inflammatory stimulus, resulting in an increase in its intracellular or extracellular levels.	FCER1G, GRN, PDCD4, RPS19, YWHAZ, MAPK14, D1Ertd622e, CUEDC2, KARS
blue	1437	1391	243	0.01396	9		0.00647016	0.391304	23	GO:0014068	BP	positive regulation of phosphatidylinositol 3-kinase signaling	Any process that activates or increases the frequency, rate or extent of signal transduction mediated by the phosphatidylinositol 3-kinase cascade.	AGT, IL18, NTRK2, NTRK3, PDGFA, RELN, UBE3A, MYDGF, UNC5B
blue	1437	1391	244	0.01396	9		0.00647016	0.391304	23	GO:0060074	BP	synapse maturation	The process that organizes a synapse so that it attains its fully functional state. Synaptic maturation plays a critical role in the establishment of effective synaptic connections in early development.	HNRNPK, NEFL, NRXN1, PFN1, RELN, SEZ6, YWHAZ, CLSTN1, SYBU
blue	1437	1391	245	0.01396	9		0.00647016	0.391304	23	GO:0099560	BP	synaptic membrane adhesion	The attachment of presynaptic membrane to postsynaptic membrane via adhesion molecules that are at least partially embedded in the plasma membrane.	SPARCL1, EFNA5, NRXN1, PTPRS, MAPK14, LRRC4, IGSF9B, LRRC4C, MDGA2
blue	1437	1391	246	0.0139754	27		0.0194105	0.272727	99	GO:0043292	CC	contractile fiber	Fibers, composed of actin, myosin, and associated proteins, found in cells of smooth or striated muscle.	ALDOA, CSRP1, CST3, DBI, FHL2, FKBP1B, GRIN2B, MYL4, PAK1, PLEC, PPP3CA, RPL6, RYR2, S100A1, SCN8A, SPTAN1, TNNT1, HOMER1, TMOD2, PDLIM1, SYNE1, PGM2, MYH7, FHOD3, SCN3B, SYNE2, SCO2
blue	1437	1391	247	0.0141253	218		0.156722	0.204503	1066	GO:0042886	BP	amide transport	The directed movement of an amide, any compound containing one, two, or three acyl groups attached to a nitrogen atom, into, out of or within a cell, or between cells, by means of some agent such as a transporter or pore.	ABCG1, abl1, AGT, AKT1, AP1B1, AP1G1, AP4S1, APBB1, APOE, ARF3, CAMK4, CASK, CCKBR, CD22, CD34, CD63, CHRM1, CLTA, COPA, DDX5, doc2b, EFNA5, DMTN, EPHB6, EPS15, FGF9, FKBP1B, GDI1, HK1, HSPD1, ICA1, KIF1A, KIF3A, KIF5C, LMNA, MBP, MIF, CD200, GRPEL1, MTX1, MYO6, NACA, NRXN1, NSF, OAZ1, OAZ2, PAK1, PLCG1, PPP3CA, PTPRN, PTPRN2, RAB1A, RAB10, RAB18, RAB24, RAB33A, RAB3A, RANGAP1, RASGRP1, Rasl2-9, …
blue	1437	1391	248	0.0146181	22		0.015816	0.285714	77	GO:0002699	BP	positive regulation of immune effector process	Any process that activates or increases the frequency, rate, or extent of an immune effector process.	AP1G1, FCER1G, HK1, HSPD1, IL18, MIF, MSH2, PNP, RASGRP1, RBP4, RPS19, STAT5A, STXBP1, TYROBP, MAPK14, STX7, RTN4, EXOSC6, 1110034G24Rik, IL33, KARS, RAP1A
blue	1437	1391	249	0.0147262	15		0.0107836	0.319149	47	GO:0001906	BP	cell killing	Any process in an organism that results in the killing of its own cells or those of another organism, including in some cases the death of the other organism. Killing here refers to the induction of death in one cell by another cell, not cell-autonomous death due to internal or other environmental conditions.	AP1G1, CFH, coro1a, CR1L, HSP90AB1, IL18, PNP, RASGRP1, RPS19, STAT5A, TYROBP, STX7, TREM1, RNF19B, MGEA5
blue	1437	1391	250	0.0148293	19		0.0136592	0.296875	64	GO:0001508	BP	action potential	A process in which membrane potential cycles through a depolarizing spike, triggered in response to depolarization above some threshold, followed by repolarization. This cycle is driven by the flow of ions through various voltage gated channels with different thresholds and ion specificities.	ATP2A2, CACNB4, DPP6, FGF12, FGF13, FKBP1B, GRIN2A, GRIN2B, HCN1, KCND2, KCNMA1, NTRK2, NTRK3, RYR2, SCN8A, KCNMB4, MYH14, SCN2B, SCN3B
blue	1437	1391	251	0.0149055	39		0.0280374	0.251613	155	GO:0050778	BP	positive regulation of immune response	Any process that activates or increases the frequency, rate or extent of the immune response, the immunological reaction of an organism to an immunogenic stimulus.	abl1, AP1G1, C1QA, C1QC, CACNB4, CD22, CFH, CRKL, CR1L, FCER1G, HK1, HSPD1, IL18, MIF, MSH2, PRKCB, PLCG1, PNP, RASGRP1, RPS19, STAT5A, STXBP1, USP12, MAPK14, RPS3, STX7, NONO, RTN4, USP46, EXOSC6, 1110034G24Rik, CYLD, SPPL3, RFTN1, IL33, KARS, RAP1A, EIF2B2, SLC39A10
blue	1437	1391	252	0.0149077	10		0.00718907	0.37037	27	GO:1903036	BP	positive regulation of response to wounding	NA	DMTN, FKBP1B, GRN, MIF, NTRK3, VEGFB, RTN4, RREB1, NDEL1, STK24
blue	1437	1391	253	0.0149761	26		0.0186916	0.273684	95	GO:0016323	CC	basolateral plasma membrane	The region of the plasma membrane that includes the basal end and sides of the cell. Often used in reference to animal polarized epithelial membranes, where the basal membrane is the part attached to the extracellular matrix, or in plant cells, where the basal membrane is defined with respect to the zygotic axis.	BMPR2, ddr1, CASK, CD34, EPS15, FLOT1, HCN1, HSP90AB1, PLEC, SLC10A1, SLC12A2, SLC1A3, STXBP3, trf, LIN7B, DLG2, SYNJ2BP, STK39, SLC4A4, ERBIN, SLC29A1, ATP2B1, PDZD11, SLC4A10, AJAP1, EPB41
blue	1437	1391	254	0.0151188	7		0.00503235	0.4375	16	GO:0001835	BP	blastocyst hatching	The hatching of the cellular blastocyst from the zona pellucida.	ARHGDIG, GRN, NDUFA2, SMARCB1, COPRS, SMIM14, SUDS3
blue	1437	1391	255	0.0151188	7		0.00503235	0.4375	16	GO:1905521	BP	regulation of macrophage migration	NA	MIF, CD200, MAPK14, AKIRIN1, RTN4, RARRES2, KARS
blue	1437	1391	256	0.0151386	14		0.0100647	0.325581	43	GO:0097014	CC	ciliary plasm	All of the contents of a cilium, excluding the plasma membrane surrounding the cilium.	KIF3A, KIFAP3, MAP4, Sept2, PRKAR2A, BBS1, ARL6, MAP1LC3B, CCSAP, ATG7, PIK3R4, CLUAP1, ARFGEF2, GAS8
blue	1437	1391	257	0.0153464	40		0.0287563	0.25	160	GO:0016050	BP	vesicle organization	A process that is carried out at the cellular level which results in the assembly, arrangement of constituent parts, or disassembly of a vesicle.	CD34, coro1a, doc2b, PTPRN, RAB1A, RAB3A, VPS4B, snca, SORT1, SPHK1, SERPINE2, STXBP1, SYT1, PREB, VAMP4, STX7, STX8, USO1, GOSR2, LAMTOR1, PRRT2, SEC31A, SNX10, SLC17A7, C2CD5, TRIM9, ARFGEF2, STX12, EXOC8, GBF1, BLOC1S4, HPS4, HPS1, UNC13C, SPG11, SEC16A, STX16, ANKRD27, RAB5A, HOOK3
blue	1437	1391	258	0.0153911	11		0.00790798	0.354839	31	GO:0002367	BP	cytokine production involved in immune response	The appearance of a cytokine due to biosynthesis or secretion following a cellular stimulus contributing to an immune response, resulting in an increase in its intracellular or extracellular levels.	BCL6, FCER1G, HK1, HSPD1, IL18, MIF, MAPK14, TREM1, CUEDC2, RTN4, KARS
blue	1437	1391	259	0.0153911	11		0.00790798	0.354839	31	GO:0016064	BP	immunoglobulin mediated immune response	An immune response mediated by immunoglobulins, whether cell-bound or in solution.	BCL6, C1QA, C1QC, CR1L, ercc1, FCER1G, HSPD1, MSH2, Supt6, EXOSC6, 1110034G24Rik
blue	1437	1391	260	0.0153911	11		0.00790798	0.354839	31	GO:0005623	CC	cell	The basic structural and functional unit of all organisms. Includes the plasma membrane and any external encapsulating structures such as the cell wall and cell envelope.	AP1G1, C1QA, C1QC, TYROBP, MAPK14, MICALL1, AP3M2, APPBP2, 9030624J02Rik, SYBU, MILR1
blue	1437	1391	261	0.0155324	12		0.00862689	0.342857	35	GO:0019217	BP	regulation of fatty acid metabolic process	Any process that modulates the frequency, rate or extent of the chemical reactions and pathways involving fatty acids.	AGT, AKT1, DBI, PDK2, snca, SREBF1, MAPK9, LONP2, MID1IP1, ELOVL5, PRKAG2, ACSL5
blue	1437	1391	262	0.0155492	21		0.0150971	0.287671	73	GO:0016247	MF	channel regulator activity	Modulates the activity of a channel. A channel catalyzes energy-independent facilitated diffusion, mediated by passage of a solute through a transmembrane aqueous pore or channel.	DPP6, FGF12, FGF13, FKBP1B, GNB2, ITPR1, KCNS1, NRXN1, PRKCB, STIM1, YWHAE, STX7, CACNG3, STX8, FXYD1, ENSA, KCNIP3, KCNMB4, SCN2B, CNIH3, SCN3B
blue	1437	1391	263	0.0156275	197		0.141625	0.205637	958	GO:0031410	CC	cytoplasmic vesicle	A vesicle found in the cytoplasm of a cell.	AATK, ABCG1, AP1B1, AP1G1, APOE, RHOA, RND2, ATP6V1E1, CD22, CD63, coro1a, CLTA, ACKR3, COPA, CST3, CTSS, DBI, DBNL, DLD, DOC2A, DMTN, EPS15, FLOT1, FNBP1, NCS1, GABRA1, GABRG2, SLC6A9, GRIA2, GRIN2A, GRIN2B, GRN, HSPD1, ICA1, IL15RA, ITPR1, KIF1A, FYCO1, MPEG1, MYO6, NOTCH4, NRXN1, NTRK2, OPRL1, PDE6D, PLCG1, LGMN, PRSS12, PSMC5, PTP4A2, PTP4A3, PTPRN, PTPRN2, PTPRS, RAB1A, RAB10, RAB24, RAB3A, …
blue	1437	1391	264	0.0156322	18		0.0129403	0.3	60	GO:0044070	BP	regulation of anion transport	Any process that modulates the frequency, rate or extent of the directed movement of anions, atoms or small molecules with a net negative charge into, out of or within a cell, or between cells, by means of some agent such as a transporter or pore.	AGT, AKT1, APOE, GRIN2B, HK1, MIF, Sept2, snca, STXBP1, MAPK9, STK39, ARL6IP1, FXYD1, ARL6IP5, GOPC, EPRS, SLC6A1, ACSL5
blue	1437	1391	265	0.0159277	23		0.0165349	0.280488	82	GO:0030017	CC	sarcomere	The repeating unit of a myofibril in a muscle cell, composed of an array of overlapping thick and thin filaments between two adjacent Z discs.	ALDOA, CSRP1, FHL2, FKBP1B, GRIN2B, MYL4, PAK1, PPP3CA, RPL6, RYR2, S100A1, SCN8A, SPTAN1, TNNT1, HOMER1, TMOD2, PDLIM1, SYNE1, PGM2, MYH7, FHOD3, SCN3B, SYNE2
blue	1437	1391	266	0.0160321	85		0.0611071	0.223097	381	GO:0048667	BP	cell morphogenesis involved in neuron differentiation	The process in which the structures of a neuron are generated and organized. This process occurs while the initially relatively unspecialized cell is acquiring the specialized features of a neuron.	AATK, abl1, APBB1, APBB2, APOE, RND2, BMPR2, CASK, CNP, DBNL, EFNA5, EFNB3, EIF4G2, EPHB6, ETV1, BCL11A, FGF13, FLOT1, GDI1, HSP90AB1, KIF3A, KIF5C, MAG, NEFL, NTRK2, NTRK3, OMG, PAK1, PPP3CA, PTPRS, RAB10, RAB3A, RELN, SKIL, SLC1A3, STXBP1, TBR1, TIAM1, TSC2, UBE3A, deb1, MAPK8IP3, BBS1, PLXNC1, SRCIN1, DBN1, B4GALT6, GSK3B, LGI1, SYNE1, CUL7, LRRK2, ZSWIM6, PLXND1, NRN1, RTN4, BHLHB9, IST1, TUB…
blue	1437	1391	267	0.0160442	25		0.0179727	0.274725	91	GO:0099634	CC	postsynaptic specialization membrane	The membrane component of the postsynaptic specialization. This is the region of the postsynaptic membrane in which the population of neurotransmitter receptors involved in synaptic transmission are concentrated.	CHRM1, EFNB3, GABRA1, GABRA4, GABRG2, GRIA2, GRIN2A, GRIN2B, GRM1, KCND2, CYTH2, PTPRS, SCN8A, TIAM1, DLG2, PACSIN1, SYNJ2BP, GRIA3, CACNG3, CLSTN1, RTN4, LRRC4, LRRC4C, GSG1L, ADCY1
blue	1437	1391	268	0.0160644	83		0.0596693	0.22372	371	GO:0007610	BP	behavior	The internally coordinated responses (actions or inactions) of animals (individuals or groups) to internal or external stimuli, via a mechanism that involves nervous system activity.	AGT, APBB1, APOE, CACNB4, CAMK4, CCKBR, CNP, CORT, DBI, EFNB3, ETV1, FGF12, FGF13, GABRG2, GLS, GRIN2A, GRIN2B, GRM1, GRN, KCND2, KCNMA1, MIF, MYO6, NCOA1, NRXN1, NTRK2, OPRL1, PAK1, Pirb, prkcg, LGMN, RELN, SCN8A, SEZ6, SLC16A1, SLC1A3, snca, TBR1, TSC2, BACE1, MMP17, MAPK10, GIT2, HOMER1, TMOD2, BBS1, RCAN1, IFT20, DBN1, KCNIP3, JPH3, LRRK2, GATM, AGTPBP1, PAIP2, UBR3, USP46, BHLHB9, MYH14, SLC…
blue	1437	1391	269	0.0161017	32		0.023005	0.260163	123	GO:0005085	MF	guanyl-nucleotide exchange factor activity	Stimulates the exchange of guanyl nucleotides associated with a GTPase. Under normal cellular physiological conditions, the concentration of GTP is higher than that of GDP, favoring the replacement of GDP by GTP in association with the GTPase.	CYTH1, CYTH2, RASGRF2, RASGRP1, RGL1, SOS1, TIAM1, PREB, LAMTOR1, EEF1D, ARHGEF3, KNDC1, RAB3GAP2, ARFGEF2, TBC1D10A, RAP1A, BCR, HPS4, HPS1, FNIP1, EIF2B2, RAPGEF5, ARHGEF4, PSD3, SMCR8, RGP1, ANKRD27, RAPGEFL1, PLEKHG5, SBF2, DENND5B, DOCK1
blue	1437	1391	270	0.0165421	43		0.030913	0.245714	175	GO:0051260	BP	protein homooligomerization	The process of creating protein oligomers, compounds composed of a small number, usually between three and ten, of identical component monomers. Oligomers may be formed by the polymerization of a number of monomers or the depolymerization of a large protein polymer.	ACADM, APOE, EEF1A1, FCER1G, FLOT1, GLS, HCN1, ELAVL1, ITPR1, KCNC1, KCND2, KCNMA1, KCNS1, MARCKS, MIF, PEX11B, SKIL, SLC1A1, SYT1, Trp63, TSC2, RNF112, CLPP, ATXN10, PFKP, ALDH9A1, LGI1, EHD3, DECR1, KCNV1, CHMP2A, MCOLN1, GOPC, BRK1, KCTD9, KCTD1, FAM65B, OSBPL2, SLC6A1, DYNC1LI1, DHPS, PRMT8, CRTC1
blue	1437	1391	271	0.0165492	30		0.0215672	0.263158	114	GO:0032868	BP	response to insulin	Any process that results in a change in state or activity of a cell or an organism (in terms of movement, secretion, enzyme production, gene expression, etc.) as a result of an insulin stimulus. Insulin is a polypeptide hormone produced by the islets of Langerhans of the pancreas in mammals, and by the homologous organs of other organisms.	AGT, AKT1, ZFP36L1, GNAI2, HNRNPK, KHK, PAK1, PDK2, PRKCB, PTPRE, RAB10, RBP4, SRSF3, SORT1, SREBF1, STXBP3, TSC2, YWHAG, AKT3, USO1, GKAP1, GSK3B, ATP2B1, SLC25A33, RARRES2, C2CD5, NDEL1, EPRS, SOCS7, GSK3A
blue	1437	1391	272	0.016868	91		0.0654206	0.220874	412	GO:0022857	MF	transmembrane transporter activity	Enables the transfer of a substance, usually a specific substance or a group of related substances, from one side of a membrane to the other.	ABCG1, SLC25A5, ATP2A2, ATP6V1A, ATP6V1E1, ATP6V0C, CACNA2D3, CACNB4, Cox6a1, COX8A, SLC25A1, NCS1, GABRA1, GABRA4, GABRG2, SLC6A9, GRIA2, GRIN2A, GRIN2B, HCN1, ITPR1, KCNC1, KCND2, KCNMA1, KCNS1, ATP8, RBP4, XPR1, RYR2, SCN8A, SLC10A1, SLC12A2, SLC16A1, SLC16A2, SLC1A1, SLC1A3, STIM1, trf, SLC32A1, CLIC4, TOMM40, TIMM23, GRIA3, CACNG3, SLC4A4, ATP6AP1, KCNIP3, JPH3, TTYH1, KCNMB4, SLC29A1, SV2B,…
blue	1437	1391	273	0.0171301	26		0.0186916	0.270833	96	GO:0098693	BP	regulation of synaptic vesicle cycle	Any process that modulates the frequency, rate or extent of the synaptic vesicle cycle.	ATP2A2, CACNB4, CASK, NCS1, MYO6, NRXN1, PRKCB, prkcg, CYTH1, RAB3A, STXBP1, SYN1, SYT1, BACE1, GIT2, CSPG5, VAMP4, GSK3B, LRRK2, NRN1, PRRT2, SLC17A7, RAP1A, PREPL, RAB5A, ADCY1
blue	1437	1391	274	0.0171831	24		0.0172538	0.275862	87	GO:0051262	BP	protein tetramerization	The formation of a protein tetramer, a macromolecular structure consisting of four noncovalently associated identical or nonidentical subunits.	ACADM, GLS, GRIA2, GRIN2A, GRIN2B, HCN1, HMGCL, ITPR1, KCNC1, KCNMA1, NRXN1, RPS19, snca, Trp63, HOMER1, PFKP, ALDH9A1, DECR1, OXA1L, MCOLN1, OSBPL2, SBF2, DHPS, CRTC1
blue	1437	1391	275	0.0171831	24		0.0172538	0.275862	87	GO:2000377	BP	regulation of reactive oxygen species metabolic process	NA	GLA, AGT, AKT1, RHOA, BNIP3, CD34, COQ7, EEF1A1, EPOR, GNAI2, HSPD1, IL18, SMAD3, MPV17, snca, TYROBP, MAP3K7, MAPK14, MAPK9, PINK1, SLC25A33, BCR, SZT2, PARL
blue	1437	1391	276	0.0172148	16		0.0115025	0.307692	52	GO:0022625	CC	cytosolic large ribosomal subunit	The large subunit of a ribosome located in the cytosol.	RPL19, RPL22, RPL32, RPL37A, RPL6, RPS12, RPL7A, RPL36, RPLP1, RPL35A, RPL35, RPL11, RPL38, RPL34, RPL31, Gm6525
blue	1437	1391	277	0.0172148	16		0.0115025	0.307692	52	GO:0099061	CC	integral component of postsynaptic density membrane	The component of the postsynaptic density membrane consisting of the gene products and protein complexes having at least some part of their peptide sequence embedded in the hydrophobic region of the membrane.	CHRM1, EFNB3, GRIA2, GRIN2A, GRIN2B, GRM1, PTPRS, SCN8A, GRIA3, CACNG3, CLSTN1, RTN4, LRRC4, LRRC4C, GSG1L, ADCY1
blue	1437	1391	278	0.0172291	140		0.100647	0.211161	663	GO:0046983	MF	protein dimerization activity	The formation of a protein dimer, a macromolecular structure consists of two noncovalently associated identical or nonidentical subunits.	ABCG1, GLA, AKT1, ALDH3A2, APOE, ARNT2, BNIP3, CACYBP, coro1a, CREBBP, SMC3, PCYT1A, DBI, ENO1, BCL11A, FASN, FCER1G, FLOT1, FOS, GPD1, GSR, GRIN2A, GRIN2B, GSTZ1, H2AFX, HK1, HMGCL, NR4A1, HSPD1, HSP90AB1, ELAVL1, itga7, KCND2, KCNMA1, KIF1A, SMAD3, MAG, MEF2D, PSMD7, MSH2, GRPEL1, NCOA1, NEFL, NTRK2, OAZ1, OMG, PDGFA, PADI2, PDK2, PEX11B, Pirb, PPP3CA, PRKAR2A, PTPRE, PTPRT, RABGGTB, RASGRP1, R…
blue	1437	1391	279	0.0174663	8		0.00575126	0.4	20	GO:0060688	BP	regulation of morphogenesis of a branching structure	Any process that modulates the rate, frequency, or extent of branching morphogenesis, the process in which the anatomical structures of branches are generated and organized.	abl1, AGT, BCL11A, HNRNPK, PDGFA, LRRK2, RTN4, ETV5
blue	1437	1391	280	0.0176901	197		0.141625	0.204995	961	GO:0097708	CC	intracellular vesicle	Any vesicle that is part of the intracellular region.	AATK, ABCG1, AP1B1, AP1G1, APOE, RHOA, RND2, ATP6V1E1, CD22, CD63, coro1a, CLTA, ACKR3, COPA, CST3, CTSS, DBI, DBNL, DLD, DOC2A, DMTN, EPS15, FLOT1, FNBP1, NCS1, GABRA1, GABRG2, SLC6A9, GRIA2, GRIN2A, GRIN2B, GRN, HSPD1, ICA1, IL15RA, ITPR1, KIF1A, FYCO1, MPEG1, MYO6, NOTCH4, NRXN1, NTRK2, OPRL1, PDE6D, PLCG1, LGMN, PRSS12, PSMC5, PTP4A2, PTP4A3, PTPRN, PTPRN2, PTPRS, RAB1A, RAB10, RAB24, RAB3A, …
blue	1437	1391	281	0.0179568	15		0.0107836	0.3125	48	GO:0014065	BP	phosphatidylinositol 3-kinase signaling	A series of reactions within the signal-receiving cell, mediated by the intracellular phosphatidylinositol 3-kinase (PI3K). Many cell surface receptor linked signaling pathways signal through PI3K to regulate numerous cellular functions.	AGT, AKT1, ZFP36L1, IL18, NTRK2, NTRK3, PDGFA, RASGRP1, RELN, SERPINE2, TSC2, UBE3A, MYDGF, STAMBP, UNC5B
blue	1437	1391	282	0.0181579	6		0.00431344	0.461538	13	GO:0006896	BP	Golgi to vacuole transport	The directed movement of substances from the Golgi to the vacuole.	AP1G1, VPS29, GOSR2, EHD3, CCDC91, VPS52
blue	1437	1391	283	0.0181579	6		0.00431344	0.461538	13	GO:0045672	BP	positive regulation of osteoclast differentiation	Any process that activates or increases the frequency, rate or extent of osteoclast differentiation.	FOS, KLF10, TYROBP, ATP6AP1, GSK3B, ASXL2
blue	1437	1391	284	0.0181579	6		0.00431344	0.461538	13	GO:0045923	BP	positive regulation of fatty acid metabolic process	Any process that activates or increases the frequency, rate or extent of the chemical reactions and pathways involving fatty acids.	AGT, SREBF1, MAPK9, MID1IP1, ELOVL5, ACSL5
blue	1437	1391	285	0.0181579	6		0.00431344	0.461538	13	GO:0050849	BP	negative regulation of calcium-mediated signaling	Any process that stops, prevents, or reduces the frequency, rate or extent of calcium-mediated signaling.	CD22, FHL2, FKBP1B, ITPR1, RCAN1, GSK3B
blue	1437	1391	286	0.0181579	6		0.00431344	0.461538	13	GO:0071622	BP	regulation of granulocyte chemotaxis	Any process that modulates the rate, frequency or extent of granulocyte chemotaxis. Granulocyte chemotaxis is the movement of a granulocyte in response to an external stimulus.	MPP1, MAPK14, AKIRIN1, RARRES2, KARS, FAM65B
blue	1437	1391	287	0.0183817	25		0.0179727	0.271739	92	GO:0098685	CC	Schaffer collateral - CA1 synapse	A synapse between the Schaffer collateral axon of a CA3 pyramidal cell and a CA1 pyramidal cell.	APBB1, CASK, CHRM1, CSNK2B, GRIA2, GRM1, ITPR1, MYO6, NEFL, NRXN1, PFN1, PLCG1, PPP3CA, PTPRS, SYN1, SYN2, CACNG3, GRASP, GSK3B, TUBB2B, BCR, LRRC4, LRRC4C, GSG1L, ADCY1
blue	1437	1391	288	0.0187581	40		0.0287563	0.246914	162	GO:0043270	BP	positive regulation of ion transport	Any process that activates or increases the frequency, rate or extent of the directed movement of charged atoms or small charged molecules into, out of or within a cell, or between cells, by means of some agent such as a transporter or pore.	abl1, AGT, AKT1, APOE, CACNB4, CASK, CHRM1, CTSS, DBI, DPP6, FGF12, GRIN2B, HCN1, IFNGR2, ITPR1, KCNC1, MIF, PLCG1, RELN, RYR2, S100A1, snca, STIM1, STXBP1, AKT3, MAPK9, HOMER1, STK39, ARL6IP1, CACNG3, FXYD1, EHD3, ATP2B1, RTN4, PINK1, MGEA5, GJC2, SLC6A1, SCN3B, ACSL5
blue	1437	1391	289	0.0187727	95		0.0682962	0.218894	434	GO:0040012	BP	regulation of locomotion	Any process that modulates the frequency, rate or extent of locomotion of a cell or organism.	abl1, AGT, AKT1, ALDOA, APOE, RHOA, RND2, BMPR2, CAPN1, CD63, CHRM1, coro1a, ACKR3, CRKL, CSNK2B, DMTN, FGF9, GNAI2, GRN, IL18, LMNA, LMO4, SMAD3, MIF, CD200, MPP1, NTRK3, PAK1, PDGFA, PADI2, PFN1, PLCG1, PPP3CA, LGMN, TMSB10, PTPRT, RELN, snca, SPHK1, STAT5A, TBR1, TIAM1, trf, TSC2, VEGFB, WNT4, AKT3, PIN1, SYNJ2BP, MAPK14, PLA2G7, AMOT, CLIC4, MAPK8IP3, BBS1, D1Ertd622e, STK39, PLXNC1, SRCIN1, …
blue	1437	1391	290	0.0188528	9		0.00647016	0.375	24	GO:0002718	BP	regulation of cytokine production involved in immune response	Any process that modulates the frequency, rate, or extent of cytokine production that contributes to an immune response.	BCL6, FCER1G, HK1, IL18, MIF, MAPK14, CUEDC2, RTN4, KARS
blue	1437	1391	291	0.0191514	28		0.0201294	0.264151	106	GO:0016482	BP	cytosolic transport	The directed movement of substances or organelles within the cytosol.	AP1G1, coro1a, EPS15, KIF1A, KIF1C, SORT1, BET1L, STX8, VPS29, GOSR2, EHD3, LRRK2, CCDC91, VPS51, VPS26B, VPS50, SNX16, TBC1D10A, GBF1, PREPL, VPS52, STX16, LMTK2, RGP1, ANKRD27, RAB5A, SYBU, HOOK3
blue	1437	1391	292	0.0191878	63		0.0452912	0.229927	274	GO:0008324	MF	cation transmembrane transporter activity	Enables the transfer of cation from one side of a membrane to the other.	ATP2A2, ATP6V1A, ATP6V1E1, ATP6V0C, CACNA2D3, CACNB4, Cox6a1, COX8A, NCS1, SLC6A9, GRIA2, GRIN2A, GRIN2B, HCN1, ITPR1, KCNC1, KCND2, KCNMA1, KCNS1, ATP8, RYR2, SCN8A, SLC10A1, SLC12A2, SLC1A1, SLC1A3, STIM1, trf, SLC32A1, TOMM40, GRIA3, CACNG3, SLC4A4, ATP6AP1, KCNIP3, JPH3, KCNMB4, ATP6V1G2, ATP6V1C1, KCNV1, ATP2B1, ATP5H, SCN2B, SLC17A7, ATP6V1D, SLC24A2, MCOLN1, SLC4A10, SFXN3, SLC45A4, SLC8A2…
blue	1437	1391	293	0.0193338	20		0.0143781	0.285714	70	GO:0060998	BP	regulation of dendritic spine development	Any process that modulates the rate, frequency, or extent of dendritic spine development, the process whose specific outcome is the progression of the dendritic spine over time, from its formation to the mature structure.	APOE, CASK, DBNL, ASAP1, EIF4G2, GRN, HNRNPK, PTPRS, RELN, TIAM1, TSC2, UBE3A, SRCIN1, DBN1, LRRK2, BHLHB9, cpeb3, ITPKA, PPP1R9A, ABI2
blue	1437	1391	294	0.0194683	31		0.0222861	0.258333	120	GO:0030307	BP	positive regulation of cell growth	Any process that activates or increases the frequency, rate, extent or direction of cell growth.	AKT1, APOE, RHOA, RND2, BMPR2, DBNL, EFNA5, EIF4G2, BCL11A, GDI1, HNRNPK, NTRK3, PAK1, SPHK1, SYT1, PIN1, DBN1, GSK3B, LGI1, N6AMT1, MUL1, RTN4, SLC25A33, IST1, USP47, FGFR1OP, NDEL1, TAF9, FDPS, EIF2B2, EXOSC2
blue	1437	1391	295	0.0195436	10		0.00718907	0.357143	28	GO:0071621	BP	granulocyte chemotaxis	The movement of a granulocyte in response to an external stimulus.	FCER1G, MPP1, MAPK14, CXCL11, TREM1, AKIRIN1, RARRES2, KARS, GBF1, FAM65B
blue	1437	1391	296	0.0195436	10		0.00718907	0.357143	28	GO:0015171	MF	amino acid transmembrane transporter activity	Enables the transfer of amino acids from one side of a membrane to the other. Amino acids are organic molecules that contain an amino group and a carboxyl group.	SLC6A9, SLC1A1, SLC1A3, SLC32A1, SLC25A22, SLC17A7, SLC25A12, SFXN3, SLC6A1, SLC6A7
blue	1437	1391	297	0.0195867	12		0.00862689	0.333333	36	GO:0071774	BP	response to fibroblast growth factor	Any process that results in a change in state or activity of a cell or an organism (in terms of movement, secretion, enzyme production, gene expression, etc.) as a result of a fibroblast growth factor stimulus.	ZFP36L1, CRKL, EGR3, ELK1, FGF9, NR4A1, NRXN1, SOS1, WNT4, SULF2, SETX, FLRT2
blue	1437	1391	298	0.0196072	17		0.0122214	0.298246	57	GO:2001023	BP	regulation of response to drug	NA	AGT, endog, EPOR, GABRA4, NCOA1, Sept2, PRKCB, snca, SYT1, STK39, SYT5, ARL6IP1, ARL6IP5, LRRK2, RTN4, PINK1, FBXO7
blue	1437	1391	299	0.0196861	22		0.015816	0.278481	79	GO:0002263	BP	cell activation involved in immune response	A change in the morphology or behavior of a cell resulting from exposure to an activating factor such as a cellular or soluble ligand, leading to the initiation or perpetuation of an immune response.	abl1, AP1G1, BCL6, coro1a, ercc1, FCER1G, GRN, HSPD1, IL18, MSH2, RASGRP1, STXBP1, Supt6, TYROBP, YWHAZ, EXOSC6, 1110034G24Rik, IL33, KARS, GBF1, BCR, MILR1
blue	1437	1391	300	0.0200877	3		0.00215672	0.75	4	GO:0001696	BP	gastric acid secretion	The regulated release of gastric acid (hydrochloric acid) by parietal or oxyntic cells during digestion.	CCKBR, OPRL1, SNX10
blue	1437	1391	301	0.0200877	3		0.00215672	0.75	4	GO:0002036	BP	regulation of L-glutamate import across plasma membrane	Any process that modulates the frequency, rate or extent of L-glutamate import into a cell.	Sept2, ARL6IP1, ARL6IP5
blue	1437	1391	302	0.0200877	3		0.00215672	0.75	4	GO:0002327	BP	immature B cell differentiation	The process in which a precursor cell type acquires the specialized features of an immature B cell.	abl1, FNIP1, IRF2BP2
blue	1437	1391	303	0.0200877	3		0.00215672	0.75	4	GO:0002741	BP	positive regulation of cytokine secretion involved in immune response	Any process that activates or increases the frequency, rate, or extent of cytokine secretion contributing to an immune response.	HK1, MAPK14, KARS
blue	1437	1391	304	0.0200877	3		0.00215672	0.75	4	GO:0006707	BP	cholesterol catabolic process	The chemical reactions and pathways resulting in the breakdown of cholesterol, cholest-5-en-3 beta-ol, the principal sterol of vertebrates and the precursor of many steroids, including bile acids and steroid hormones.	APOE, cyp46a1, HSD3B7
blue	1437	1391	305	0.0200877	3		0.00215672	0.75	4	GO:0010873	BP	positive regulation of cholesterol esterification	Any process that increases the frequency, rate or extent of cholesterol esterification. Cholesterol esterification is the lipid modification process in which a sterol ester is formed by the combination of a carboxylic acid (often a fatty acid) and cholesterol. In the blood this process is associated with the conversion of free cholesterol into cholesteryl ester, which is then sequestered into the…	AGT, APOE, Scd1
blue	1437	1391	306	0.0200877	3		0.00215672	0.75	4	GO:0016139	BP	glycoside catabolic process	The chemical reactions and pathways resulting in the breakdown of glycosides, compounds in which a glycosyl group is substituted into a hydroxyl, thiol or selenol group in another compound.	GLA, FUCA1, GBA2
blue	1437	1391	307	0.0200877	3		0.00215672	0.75	4	GO:0032202	BP	telomere assembly	A cellular process that results in the aggregation, arrangement and bonding together of a set of components to form a telomere at a non-telomeric double-stranded DNA end. A telomere is a terminal region of a linear chromosome that includes telomeric DNA repeats and associated proteins.	Pot1a, WRAP53, ACD
blue	1437	1391	308	0.0200877	3		0.00215672	0.75	4	GO:0032344	BP	regulation of aldosterone metabolic process	Any process that modulates the frequency, rate or extent of the chemical reactions and pathways involving aldosterone.	KCNMA1, WNT4, DKK3
blue	1437	1391	309	0.0200877	3		0.00215672	0.75	4	GO:0032489	BP	regulation of Cdc42 protein signal transduction	Any process that modulates the frequency, rate or extent of Cdc42 protein signal transduction.	abl1, APOE, RIT2
blue	1437	1391	310	0.0200877	3		0.00215672	0.75	4	GO:0032596	BP	protein transport into membrane raft	The directed movement of a protein into a membrane raft. Membrane rafts are small (10-200 nm), heterogeneous, highly dynamic, sterol- and sphingolipid-enriched membrane domains that compartmentalize cellular processes.	TSC2, CLIP1, RFTN1
blue	1437	1391	311	0.0200877	3		0.00215672	0.75	4	GO:0034374	BP	low-density lipoprotein particle remodeling	The acquisition, loss or modification of a protein or lipid within a low-density lipoprotein particle, including the hydrolysis of triglyceride by hepatic lipase, with the subsequent loss of free fatty acid, and the transfer of cholesterol esters from LDL to a triglyceride-rich lipoprotein particle by cholesteryl ester transfer protein (CETP), with the simultaneous transfer of triglyceride to LDL.	ABCG1, APOE, PLA2G7
blue	1437	1391	312	0.0200877	3		0.00215672	0.75	4	GO:0036016	BP	cellular response to interleukin-3	Any process that results in a change in state or activity of a cell (in terms of movement, secretion, enzyme production, gene expression, etc.) as a result of an interleukin-3 stimulus.	JAK1, GSK3B, GSK3A
blue	1437	1391	313	0.0200877	3		0.00215672	0.75	4	GO:0042590	BP	antigen processing and presentation of exogenous peptide antigen via MHC class I	The process in which an antigen-presenting cell expresses a peptide antigen of exogenous origin on its cell surface in association with an MHC class I protein complex. The peptide antigen is typically, but not always, processed from a whole protein. Class I here refers to classical class I molecules.	FCER1G, TAPBP, MFSD6
blue	1437	1391	314	0.0200877	3		0.00215672	0.75	4	GO:0043490	BP	malate-aspartate shuttle	The process of transferring reducing equivalents from the cytosol into the mitochondria; NADH is used to synthesise malate in the cytosol; this compound is then transported into the mitochondria where it is converted to oxaloacetate using NADH, the oxaloacetate reacts with gluamate to form aspartate, and the aspartate then returns to the cytosol to complete the cycle.	SLC1A3, SLC25A22, SLC25A12
blue	1437	1391	315	0.0200877	3		0.00215672	0.75	4	GO:0097114	BP	NMDA glutamate receptor clustering	The receptor clustering process in which N-methyl-D-aspartate (NMDA) receptors are localized to distinct domains in the cell membrane.	APOE, NRXN1, RELN
blue	1437	1391	316	0.0200877	3		0.00215672	0.75	4	GO:1903012	BP	positive regulation of bone development	NA	TYROBP, ATP6AP1, ASXL2
blue	1437	1391	317	0.0200877	3		0.00215672	0.75	4	GO:1905653	BP	positive regulation of artery morphogenesis	NA	NOTCH4, AKT3, RTN4
blue	1437	1391	318	0.0200877	3		0.00215672	0.75	4	GO:2001204	BP	regulation of osteoclast development	NA	TJP2, TYROBP, ATP6AP1
blue	1437	1391	319	0.0200877	3		0.00215672	0.75	4	GO:0031232	CC	extrinsic component of external side of plasma membrane	The component of a plasma membrane consisting of gene products and protein complexes that are loosely bound to its external surface, but not integrated into the hydrophobic region.	APOE, SERPINE2, trf
blue	1437	1391	320	0.0200877	3		0.00215672	0.75	4	GO:0070522	CC	ERCC4-ERCC1 complex	A heterodimeric nucleotide-excision repair complex that has endonuclease activity specific for bubble structures characteristic of certain DNA lesions. The subunits are known as XPF/ERCC4 and ERCC1 in mammals, and Rad1p and Rad10p in S. cerevisiae.	ercc1, ERCC4, SLX4
blue	1437	1391	321	0.0200877	3		0.00215672	0.75	4	GO:0000014	MF	single-stranded DNA endodeoxyribonuclease activity	Catalysis of the hydrolysis of ester linkages within a single-stranded deoxyribonucleic acid molecule by creating internal breaks.	endog, ercc1, ERCC4
blue	1437	1391	322	0.0203936	89		0.0639827	0.219753	405	GO:0099512	CC	supramolecular fiber	A polymer consisting of an indefinite number of protein or protein complex subunits that have polymerised to form a fiber-shaped structure.	ALDOA, APOE, CCT3, coro1a, CNP, CSRP1, CST3, DBI, DBNL, DYNC1H1, DMTN, FGF13, FHL2, FKBP1B, GRIN2B, INCENP, KIF1A, KIF1C, KIF3A, KIF5C, KIFAP3, KIFC2, LMNA, MAP4, MYL4, MYO6, Sept2, NEFL, NME1, PAK1, PLEC, PPP3CA, RPL6, RYR2, S100A1, SCN8A, snca, SPTAN1, STIM1, TCP1, TIAM1, TNNT1, TUBA1C, APC2, HOMER1, AMOT, TMOD2, BYSL, TUBA8, PDLIM1, FMN2, DBN1, CLIP1, GSK3B, SYNE1, NICN1, RMDN1, APPBP2, MAP1LC…
blue	1437	1391	323	0.0205835	19		0.0136592	0.287879	66	GO:0015081	MF	sodium ion transmembrane transporter activity	Enables the transfer of sodium ions (Na+) from one side of a membrane to the other.	SLC6A9, GRIA2, HCN1, SCN8A, SLC10A1, SLC12A2, SLC1A1, SLC1A3, SLC4A4, SCN2B, SLC17A7, SLC24A2, SLC4A10, SLC8A2, SLC6A17, SLC6A1, ATP1A3, SCN3B, SLC6A7
blue	1437	1391	324	0.0206043	27		0.0194105	0.264706	102	GO:0051054	BP	positive regulation of DNA metabolic process	Any process that activates or increases the frequency, rate or extent of the chemical reactions and pathways involving DNA.	AKT1, APBB1, CCT3, endog, ercc1, EYA3, HSP90AB1, MSH2, PFN1, prkcg, PNP, TCP1, RPS3, PPP1R10, SLX4, FMN2, GSK3B, BABAM1, NABP2, EXOSC6, 1110034G24Rik, MGEA5, Pot1a, WRAP53, FAM178A, PARM1, ACD
blue	1437	1391	325	0.0206623	16		0.0115025	0.301887	53	GO:0060076	CC	excitatory synapse	A synapse in which an action potential in the presynaptic cell increases the probability of an action potential occurring in the postsynaptic cell.	SLC6A9, GRIN2A, GRIN2B, NTRK2, PFN1, SCN8A, SYT1, HOMER1, PCLO, GRIA3, CACNG3, DBN1, SLC17A7, LRRC4, UNC13C, CADPS2
blue	1437	1391	326	0.020857	66		0.0474479	0.227586	290	GO:0000226	BP	microtubule cytoskeleton organization	A process that is carried out at the cellular level which results in the assembly, arrangement of constituent parts, or disassembly of cytoskeletal structures comprising microtubules and their associated proteins.	abl1, AP1G1, RHOA, CNP, SMC3, DYNC1H1, EFNA5, FGF13, KIF3A, LMNA, MAP4, NEFL, PAK1, RANBP1, VPS4B, SLC16A1, snca, TUBA1C, DCTN6, APC2, NUBP1, RPS3, CEP63, PPP2R1A, BBS1, VAMP4, TUBA8, FMN2, ARL2, CLIP1, PARD6A, GSK3B, WRAP73, BCCIP, CUL7, MID1IP1, EML1, CHMP2A, POC1A, WDR73, CCSAP, TUBB2B, KATNB1, CYLD, FGFR1OP, CLASP2, CLUAP1, NDEL1, SSX2IP, PHLDB1, BBS4, GAS8, TPGS1, FAM65B, CDC14B, mark1, TUBB…
blue	1437	1391	327	0.0210155	46		0.0330697	0.239583	192	GO:0002521	BP	leukocyte differentiation	The process in which a relatively unspecialized hemopoietic precursor cell acquires the specialized features of a leukocyte. A leukocyte is an achromatic cell of the myeloid or lymphoid lineages capable of ameboid movement, found in blood or other tissue.	abl1, RHOA, BCL6, ZFP36L1, C1QC, CAMK4, CD83, EGR3, BCL11A, FASN, FCER1G, FOS, OSTM1, IL15RA, IL18, JUNB, MSH2, NME1, Pirb, PNP, RASGRP1, RBP1, RPL22, SOS1, STAT5A, KLF10, TJP2, trf, TYROBP, WNT4, MAPK14, ATP6AP1, GSK3B, Tmem178, FBXO7, TSPAN2, SNX10, CYLD, LRRC17, ASXL2, WWP1, THOC5, FNIP1, ZBTB16, IRF2BP2, ZMIZ1
blue	1437	1391	328	0.021154	5		0.00359454	0.5	10	GO:0007274	BP	neuromuscular synaptic transmission	The process of synaptic transmission from a neuron to a muscle, across a synapse.	CHRM1, EGR3, RAB3A, STXBP1, ETV5
blue	1437	1391	329	0.021154	5		0.00359454	0.5	10	GO:0009593	BP	detection of chemical stimulus	The series of events in which a chemical stimulus is received by a cell and converted into a molecular signal.	LY96, RYR2, STIM1, SYT1, KCNMB4
blue	1437	1391	330	0.021154	5		0.00359454	0.5	10	GO:0010758	BP	regulation of macrophage chemotaxis	Any process that modulates the rate, frequency or extent of macrophage chemotaxis. Macrophage chemotaxis is the movement of a macrophage in response to an external stimulus.	MIF, MAPK14, AKIRIN1, RARRES2, KARS
blue	1437	1391	331	0.021154	5		0.00359454	0.5	10	GO:0010893	BP	positive regulation of steroid biosynthetic process	Any process that increases the frequency, rate or extent of the chemical reactions and pathways resulting in the formation of steroids, compounds with a 1,2,cyclopentanoperhydrophenanthrene nucleus.	ABCG1, CYP17A1, SREBF1, WNT4, FDPS
blue	1437	1391	332	0.021154	5		0.00359454	0.5	10	GO:0031065	BP	positive regulation of histone deacetylation	Any process that activates or increases the frequency, rate or extent of the removal of acetyl groups from histones.	BCL6, SREBF1, LRRK2, PINK1, JDP2
blue	1437	1391	333	0.021154	5		0.00359454	0.5	10	GO:0032653	BP	regulation of interleukin-10 production	Any process that modulates the frequency, rate, or extent of interleukin-10 production.	CD34, CD83, FCER1G, HSPD1, TYROBP
blue	1437	1391	334	0.021154	5		0.00359454	0.5	10	GO:0032793	BP	positive regulation of CREB transcription factor activity	Any process that activates or increases the frequency, rate or extent of activity of the transcription factor CREB.	CREBBP, CD200, RELN, CRTC1, ADCY1
blue	1437	1391	335	0.021154	5		0.00359454	0.5	10	GO:0035751	BP	regulation of lysosomal lumen pH	Any process that modulates the pH of the lysosomal lumen, measured by the concentration of the hydrogen ion.	ATP6V0C, GRN, TMEM165, LRRK2, VPS33A
blue	1437	1391	336	0.021154	5		0.00359454	0.5	10	GO:0090141	BP	positive regulation of mitochondrial fission	Any process that increases the rate, frequency or extent of mitochondrial fission. Mitochondrial fission is the division of a mitochondrion within a cell to form two or more separate mitochondrial compartments.	BNIP3, MUL1, PINK1, March5, MIEF1
blue	1437	1391	337	0.021154	5		0.00359454	0.5	10	GO:0098712	BP	L-glutamate import across plasma membrane	The directed movement of L-glutamate from outside of a cell, across the plasma membrane and into the cytosol.	Sept2, SLC1A1, SLC1A3, ARL6IP1, ARL6IP5
blue	1437	1391	338	0.021154	5		0.00359454	0.5	10	GO:1905523	BP	positive regulation of macrophage migration	NA	MAPK14, AKIRIN1, RTN4, RARRES2, KARS
blue	1437	1391	339	0.021154	5		0.00359454	0.5	10	GO:0017101	CC	aminoacyl-tRNA synthetase multienzyme complex	A multienzyme complex found in all multicellular eukaryotes composed of eight proteins with aminoacyl-tRNA synthetase activities (abbreviated as: ArgRS, AspRS, GluProRS, GlnRS, IleRS, LeuRS, LysRS, MetRS where RS is the enzyme, preceded by the amino acid it uses as a substrate) as well as three non-synthetase proteins (p43, p38, and p18) with diverse functions. Several of these subunits are known…	KARS, QARS, IARS, YARS, EPRS
blue	1437	1391	340	0.021154	5		0.00359454	0.5	10	GO:1904115	CC	axon cytoplasm	NA	KIF3A, RANBP1, RANGAP1, AP3M2, SYBU
blue	1437	1391	341	0.0215601	182		0.130841	0.205186	887	GO:0065003	BP	protein-containing complex assembly	The aggregation, arrangement and bonding together of a set of macromolecules to form a protein-containing complex.	abl1, ACADM, AP1B1, APOE, RHOA, CAPN1, CCT3, coro1a, CLTA, COL6A1, DBNL, ASAP1, EEF1A1, DMTN, EPS15, FCER1G, FGF13, FLOT1, BRD2, GLS, GPAA1, GRIA2, GRIN2A, GRIN2B, H3F3A, HCN1, HMGCL, HSP90AB1, ELAVL1, ITPR1, KCNC1, KCND2, KCNMA1, KCNS1, EIF2D, LMO4, MARCKS, SMAD3, MDM4, MGP, MIF, NAP1L2, NDUFA2, Sept2, NEFL, NRXN1, PAK1, PEX11B, PFN1, PRKAR2A, PSMC5, TMSB10, RAB3A, RABGGTB, RASGRP1, RPL6, RPS15,…
blue	1437	1391	342	0.0216285	28		0.0201294	0.261682	107	GO:0050727	BP	regulation of inflammatory response	Any process that modulates the frequency, rate or extent of the inflammatory response, the immediate defensive reaction (by vertebrate tissue) to infection or injury caused by chemical or physical agents.	AGT, APOE, BCL6, CTSS, FCER1G, GRN, HSPD1, SMAD3, MIF, CD200, PDCD4, RPS19, snca, SPHK1, STAT5A, MAPK14, MFHAS1, D1Ertd622e, STK39, TNIP1, LRRK2, CUEDC2, CYLD, ABHD12, IL33, KARS, BCR, SPATA2
blue	1437	1391	343	0.0217015	15		0.0107836	0.306122	49	GO:0002761	BP	regulation of myeloid leukocyte differentiation	Any process that modulates the frequency, rate, or extent of myeloid leukocyte differentiation.	ZFP36L1, C1QC, FOS, NME1, RBP1, STAT5A, KLF10, TJP2, TYROBP, ATP6AP1, GSK3B, Tmem178, LRRC17, ASXL2, THOC5
blue	1437	1391	344	0.0218551	49		0.0352265	0.236715	207	GO:0050776	BP	regulation of immune response	Any process that modulates the frequency, rate or extent of the immune response, the immunological reaction of an organism to an immunogenic stimulus.	abl1, AP1G1, APOE, BCL6, C1QA, C1QC, CACNB4, CD22, CFH, CRKL, CR1L, FCER1G, GRN, HK1, HSPD1, IL18, SMAD3, MIF, CD200, MSH2, PRKCB, PLCG1, PNP, RASGRP1, RPS19, STAT5A, STXBP1, Supt6, USP12, MAPK14, RPS3, STX7, NONO, Serpinb1a, CUEDC2, MUL1, RTN4, USP46, EXOSC6, 1110034G24Rik, CYLD, SPPL3, RFTN1, IL33, KARS, RAP1A, BCR, EIF2B2, SLC39A10
blue	1437	1391	345	0.0222676	80		0.0575126	0.221607	361	GO:0061024	BP	membrane organization	A process which results in the assembly, arrangement of constituent parts, or disassembly of a membrane. A membrane is a double layer of lipid molecules that encloses all cells, and, in eukaryotes, many organelles; may be a single or double lipid bilayer; also includes associated proteins.	AKT1, SLC25A5, APOE, RHOA, ATP2A2, BNIP3, coro1a, CNP, CRKL, ASAP1, doc2b, FCER1G, FLOT1, LMNA, MBP, NRXN1, RAB1A, RAB3A, RELN, VPS4B, snca, SPHK1, SPTB, STXBP1, SYT1, TPST2, TSC2, DLG2, PACSIN1, MICALL1, TIMM10, PREB, VAMP4, STX7, TOMM40, ARL6IP1, STX8, USO1, ARL6, DBN1, CLIP1, GOSR2, ASNA1, GSK3B, 9430016H08Rik, APOO, MUL1, RTN4, PINK1, CHMP2A, PRRT2, OXA1L, SEC31A, PLEKHM2, TMEM30A, SGIP1, ATG…
blue	1437	1391	346	0.0225207	147		0.105679	0.208511	705	GO:0098772	MF	molecular function regulator	A molecular function that modulates the activity of a gene product or complex. Examples include enzyme regulators and channel regulators.	AGT, AKT1, APOE, COPA, CORT, Cox6a1, CSNK2B, CST3, ASAP1, DPP6, EFNA5, FGF12, FGF13, FGF9, FKBP1B, GDI1, ARHGDIG, GNB2, GRN, HSP90AB1, IL18, ITIH3, ITPR1, KCNS1, MIF, GRPEL1, Sept2, NRXN1, OAZ1, OAZ2, PDE6D, PDGFA, PFN1, PRKCB, PRKAR2A, CYTH1, CYTH2, RAB3A, RANBP1, RANGAP1, RASGRF2, RASGRP1, RGL1, RPS6KA1, RTKN, SCG5, snca, SOS1, SERPINI1, SERPINE2, STIM1, TIAM1, TSC2, PSMD3, VEGFB, WNT4, YWHAE, …
blue	1437	1391	347	0.0225298	52		0.0373832	0.234234	222	GO:0006820	BP	anion transport	The directed movement of anions, atoms or small molecules with a net negative charge, into, out of or within a cell, or between cells, by means of some agent such as a transporter or pore.	ABCG1, AGT, AKT1, APOE, CACNB4, SLC25A1, GABRA1, GABRA4, GABRG2, SLC6A9, GRIN2B, HK1, MIF, MYO6, Sept2, NTRK2, PAK1, RBP4, XPR1, SLC10A1, SLC12A2, SLC16A1, SLC1A1, SLC1A3, snca, STXBP1, SLC32A1, MAPK9, CLIC4, STK39, ARL6IP1, SLC4A4, FXYD1, TTYH1, ARL6IP5, TMEM206, SLC25A22, TMEM30A, SLC17A7, SLC25A12, GOPC, SLC4A10, SFXN3, SFXN5, MFSD5, EPRS, SLC7A4, OSBPL2, SLC6A17, SLC6A1, SLC6A7, ACSL5
blue	1437	1391	348	0.0227215	53		0.0381021	0.23348	227	GO:0031301	CC	integral component of organelle membrane	The component of the organelle membrane consisting of the gene products having at least some part of their peptide sequence embedded in the hydrophobic region of the membrane.	BNIP3, SLC6A9, BSCL2, GPAA1, ITPR1, CYTB, PEX11B, PTPRN2, PTPRS, Scd1, Scd2, STIM1, SYT1, TAPBP, SLC32A1, SYNJ2BP, PREB, VAMP4, STX7, TOMM40, SYT5, TIMM23, ARL6IP1, BET1L, DNAJB12, SV2B, CLSTN1, ATP6V1G2, EMC2, 1500011K16Rik, APOO, MUL1, RTN4, ELOVL5, PINK1, OXA1L, tmem70, SLC17A7, SPPL3, IMMT, ELOVL4, STX12, TECR, SLC8A2, TMEM11, March6, DOLK, STX16, SLC6A17, EMC1, MMGT1, SCO2, PET100
blue	1437	1391	349	0.0228962	443		0.318476	0.193534	2289	GO:0023052	BP	signaling	The entirety of a process in which information is transmitted within a biological system. This process begins with an active signal and ends when a cellular response has been triggered.	AATK, abl1, AGT, AKT1, SLC25A5, APOE, RHOA, RND2, ARNT2, ATP2A2, ATP6V0C, BCL6, BMPR2, BNIP3, ZFP36L1, CACNB4, ddr1, CAMK4, Caml, CAPN1, CASK, CCKBR, CD22, CD34, CD63, CDK11B, CHRM1, coro1a, ACKR3, CORT, CREBBP, CRKL, CSNK2B, cyp46a1, DBI, DBNL, DDX5, DOC2A, doc2b, DPP6, ECEL1, SPARCL1, EFNA5, EFNB3, EGR3, DMTN, EPHB6, EPOR, EPS15, EYA3, FCER1G, FGF12, FGF13, FGF9, FHL2, FKBP1B, FLOT1, FOS, NCS1,…
blue	1437	1391	350	0.0229859	4		0.00287563	0.571429	7	GO:0010759	BP	positive regulation of macrophage chemotaxis	Any process that increases the rate, frequency or extent of macrophage chemotaxis. Macrophage chemotaxis is the movement of a macrophage in response to an external stimulus.	MAPK14, AKIRIN1, RARRES2, KARS
blue	1437	1391	351	0.0229859	4		0.00287563	0.571429	7	GO:0036093	BP	germ cell proliferation	The multiplication or reproduction of germ cells, reproductive cells in multicellular organisms, resulting in the expansion of a cell population.	IL18, LARP7, PRDX4, RSPO1
blue	1437	1391	352	0.0229859	4		0.00287563	0.571429	7	GO:0043032	BP	positive regulation of macrophage activation	Any process that stimulates, induces or increases the rate of macrophage activation.	HSPD1, LRRK2, IL33, KARS
blue	1437	1391	353	0.0229859	4		0.00287563	0.571429	7	GO:0043117	BP	positive regulation of vascular permeability	Any process that increases the extent to which blood vessels can be pervaded by fluid.	APOE, CAPN1, IL18, PTP4A3
blue	1437	1391	354	0.0229859	4		0.00287563	0.571429	7	GO:0051307	BP	meiotic chromosome separation	The process in which chromosomes are physically detached from each other during meiosis.	ERCC4, SLX4, RMI1, EME2
blue	1437	1391	355	0.0229859	4		0.00287563	0.571429	7	GO:1901201	BP	regulation of extracellular matrix assembly	NA	AGT, SMAD3, CLASP2, PHLDB1
blue	1437	1391	356	0.0229859	4		0.00287563	0.571429	7	GO:2000773	BP	negative regulation of cellular senescence	NA	abl1, BCL6, Trp63, AKT3
blue	1437	1391	357	0.0229859	4		0.00287563	0.571429	7	GO:0004312	MF	fatty acid synthase activity	Catalysis of the reaction: acetyl-CoA + n malonyl-CoA + 2n NADPH + 2n H+ = long-chain fatty acid + n+1 CoA + n CO2 + 2n NADP+.	FASN, ELOVL5, ELOVL4, MCAT
blue	1437	1391	358	0.0229859	4		0.00287563	0.571429	7	GO:0005231	MF	excitatory extracellular ligand-gated ion channel activity	Enables the transmembrane transfer of an ion by a channel that opens when a specific extracellular ligand has been bound by the channel complex or one of its constituent parts, where channel opening contributes to an increase in membrane potential.	GRIA2, GRIN2A, GRIN2B, SLC17A7
blue	1437	1391	359	0.0229859	4		0.00287563	0.571429	7	GO:0051021	MF	GDP-dissociation inhibitor binding	Interacting selectively and non-covalently with a GDP-dissociation inhibitor protein.	RHOA, RAB10, RAB3A, RAB5A
blue	1437	1391	360	0.0232309	17		0.0122214	0.293103	58	GO:0051606	BP	detection of stimulus	The series of events in which a stimulus is received by a cell or organism and converted into a molecular signal.	CACNB4, GRIN2B, IL18, LY96, PAK1, PDE6D, RBP4, RYR2, SLC12A2, SOX2, SERPINE2, STIM1, SYT1, BACE1, RPS3, KCNMB4, PHF24
blue	1437	1391	361	0.0233418	33		0.0237239	0.251908	131	GO:0048511	BP	rhythmic process	Any process pertinent to the generation and maintenance of rhythms in the physiology of an organism.	AGT, CCKBR, NOCT, CORT, CREBBP, DBP, DDX5, GRIN2A, GRIN2B, KCND2, KCNMA1, NTRK2, NTRK3, OPRL1, prkcg, PPP1CA, PTPRN, SREBF1, STAT5A, TEF, KLF10, UBE3A, MAPK10, MAPK9, NONO, GSK3B, ATG7, HLF, MAT2A, NRIP1, SETX, CRTC1, ADCY1
blue	1437	1391	362	0.0233511	560		0.402588	0.191126	2930	GO:0016043	BP	cellular component organization	A process that results in the assembly, arrangement of constituent parts, or disassembly of a cellular component.	AATK, ABCG1, abl1, ACADM, AEBP1, AGT, AKT1, SLC25A5, AP1B1, AP1G1, APBB1, APBB2, APOE, RHOA, RND2, ATP2A2, ATP6V0C, BCL6, BMPR2, BNIP3, C1QA, C1QC, CACNB4, ddr1, CAP1, CAPN1, CASK, NOCT, CCT3, CD22, CD34, CD63, CDK11B, coro1a, CLTA, CNP, COL6A1, COQ7, CREBBP, CRKL, SMC3, CSRP1, CST3, CTSS, DBNL, ASAP1, DYNC1H1, doc2b, SPARCL1, EED, EEF1A1, EFNA5, EFNB3, EIF4G2, endog, DMTN, EPC1, EPHB6, EPOR, EPS…
blue	1437	1391	363	0.0234592	58		0.0416966	0.230159	252	GO:0031300	CC	intrinsic component of organelle membrane	The component of the organelle membrane consisting of the gene products and protein complexes having either part of their peptide sequence embedded in the hydrophobic region of the membrane or some other covalently attached group such as a GPI anchor that is similarly embedded in the membrane.	BNIP3, SLC6A9, BSCL2, GPAA1, ITPR1, CYTB, PEX11B, PTPRN2, PTPRS, RAB10, RAB3A, Scd1, Scd2, STIM1, SYN1, SYT1, TAPBP, SLC32A1, SYNJ2BP, PREB, VAMP4, STX7, TOMM40, SYT5, TIMM23, ARL6IP1, BET1L, DNAJB12, SV2B, CLSTN1, ATP6V1G2, EMC2, 1500011K16Rik, APOO, MUL1, RTN4, ELOVL5, PINK1, OXA1L, tmem70, SLC17A7, SPPL3, IMMT, RAB35, ELOVL4, STX12, TECR, SLC8A2, TMEM11, March6, DOLK, STX16, SLC6A17, EMC1, MMG…
blue	1437	1391	364	0.0235074	30		0.0215672	0.25641	117	GO:0007163	BP	establishment or maintenance of cell polarity	Any cellular process that results in the specification, formation or maintenance of anisotropic intracellular organization or cell growth patterns.	RHOA, RND2, CAP1, CRKL, FGF13, HSP90AB1, KIF3A, LMNA, MAP4, PAK1, CYTH1, RAB10, TSC2, LIN7B, DLG2, SYNJ2BP, AMOT, PARD6A, GSK3B, BCCIP, CAP2, PDZD11, CLASP2, NDEL1, GBF1, FAM65B, RND1, FEZ1, PRICKLE2, SYNE2
blue	1437	1391	365	0.023871	8		0.00575126	0.380952	21	GO:0042100	BP	B cell proliferation	The expansion of a B cell population by cell division. Follows B cell activation.	abl1, BCL6, CD22, HSPD1, MIF, TYROBP, Ctps, SLC39A10
blue	1437	1391	366	0.023871	8		0.00575126	0.380952	21	GO:0015179	MF	L-amino acid transmembrane transporter activity	Enables the transfer of an L-amino acid from one side of a membrane to the other. L-amino acids are the L-enantiomers of amino acids.	SLC6A9, SLC1A1, SLC1A3, SLC32A1, SLC25A22, SLC17A7, SLC25A12, SLC6A7
blue	1437	1391	367	0.0243204	21		0.0150971	0.276316	76	GO:0002366	BP	leukocyte activation involved in immune response	A change in morphology and behavior of a leukocyte resulting from exposure to a specific antigen, mitogen, cytokine, cellular ligand, or soluble factor, leading to the initiation or perpetuation of an immune response.	abl1, AP1G1, BCL6, coro1a, ercc1, FCER1G, GRN, HSPD1, IL18, MSH2, RASGRP1, STXBP1, Supt6, TYROBP, YWHAZ, EXOSC6, 1110034G24Rik, IL33, KARS, BCR, MILR1
blue	1437	1391	368	0.0243556	204		0.146657	0.202783	1006	GO:0031982	CC	vesicle	Any small, fluid-filled, spherical organelle enclosed by membrane.	AATK, ABCG1, AKT1, ALDOA, AP1B1, AP1G1, APOE, RHOA, RND2, ATP2A2, ATP6V1E1, CASK, CD22, CD63, coro1a, CLTA, ACKR3, COPA, CST3, CTSS, DBI, DBNL, DLD, DOC2A, DMTN, EPS15, FLOT1, FNBP1, NCS1, GABRA1, GABRG2, SLC6A9, GRIA2, GRIN2A, GRIN2B, GRN, HSPD1, ICA1, IL15RA, ITPR1, KIF1A, FYCO1, MPEG1, MYO6, NOTCH4, NRXN1, NTRK2, OPRL1, PDE6D, PLCG1, LGMN, PRSS12, PSMC5, PTP4A2, PTP4A3, PTPRN, PTPRN2, PTPRS, R…
blue	1437	1391	369	0.0243792	12		0.00862689	0.324324	37	GO:0002688	BP	regulation of leukocyte chemotaxis	Any process that modulates the frequency, rate, or extent of leukocyte chemotaxis.	MIF, MPP1, PADI2, LGMN, VEGFB, MAPK14, PLA2G7, STK39, AKIRIN1, RARRES2, KARS, FAM65B
blue	1437	1391	370	0.0245943	53		0.0381021	0.232456	228	GO:0070997	BP	neuron death	The process of cell death in a neuron.	AATK, abl1, AGT, APOE, RHOA, BNIP3, C1QA, CD34, coro1a, ELK1, EPOR, FOS, LANCL1, GRIN2B, GRN, HSPD1, HSP90AB1, IL18, ITPR1, KCNMA1, MAG, CD200, MSH2, NEFL, NTRK2, prkcg, LGMN, snca, STXBP1, Trp63, TYROBP, VEGFB, BACE1, PIN1, DPYSL4, NONO, KCNIP3, GSK3B, LRRK2, CPEB4, BTBD10, PINK1, FBXO7, BHLHB9, BAG5, STAMBP, PPP2R2B, SLC25A27, ATG7, RILPL1, UNC5B, NCOA7, GSK3A
blue	1437	1391	371	0.02461	16		0.0115025	0.296296	54	GO:0032592	CC	integral component of mitochondrial membrane	The component of the mitochondrial membrane consisting of the gene products having at least some part of their peptide sequence embedded in the hydrophobic region of the membrane.	BNIP3, CYTB, SYNJ2BP, TOMM40, TIMM23, 1500011K16Rik, APOO, MUL1, PINK1, OXA1L, tmem70, IMMT, SLC8A2, TMEM11, SCO2, PET100
blue	1437	1391	372	0.0246905	126		0.0905823	0.210702	598	GO:0000902	BP	cell morphogenesis	The developmental process in which the size or shape of a cell is generated and organized.	AATK, abl1, ALDOA, APBB1, APBB2, APOE, RHOA, RND2, BCL6, BMPR2, ddr1, CAP1, CASK, coro1a, CNP, COL6A1, CRKL, DBNL, EFNA5, EFNB3, EIF4G2, DMTN, EPHB6, ETV1, BCL11A, FGF13, FLOT1, GDI1, HNRNPK, HSP90AB1, itga7, KIF3A, KIF5C, MAG, NEFL, NOTCH4, NTRK2, NTRK3, OMG, PAK1, PPP3CA, PTPRS, RAB1A, RAB10, RAB3A, RELN, S100A13, SKIL, SLC1A3, SOX6, STXBP1, SYT1, TBR1, TIAM1, TSC2, TTC3, UBE3A, CFDP1, PACSIN1,…
blue	1437	1391	373	0.0248767	9		0.00647016	0.36	25	GO:1990090	BP	cellular response to nerve growth factor stimulus	NA	AKT1, coro1a, NTRK2, NTRK3, MICALL1, RPS3, RAB35, RAP1A, DYNC1LI1
blue	1437	1391	374	0.0248767	9		0.00647016	0.36	25	GO:0098688	CC	parallel fiber to Purkinje cell synapse	An excitatory synapse formed by the parallel fibers of granule cells synapsing onto the dendrites of Purkinje cells.	SLC6A9, GRIN2A, GRIN2B, PFN1, SCN8A, PCLO, GRIA3, UNC13C, CADPS2
blue	1437	1391	375	0.0249087	96		0.0690151	0.216216	444	GO:0032990	BP	cell part morphogenesis	The process in which the anatomical structures of a cell part are generated and organized.	AATK, abl1, APBB1, APBB2, APOE, RND2, BMPR2, ddr1, CASK, CNP, COQ7, DBNL, EFNA5, EFNB3, EIF4G2, EPHB6, ETV1, BCL11A, FGF13, FLOT1, GDI1, HNRNPK, HSP90AB1, KIF3A, KIF5C, MAG, NEFL, NTRK2, NTRK3, OMG, PAK1, PPP3CA, PTPRS, RAB10, RAB3A, RELN, SKIL, STXBP1, SYT1, TBR1, TIAM1, TSC2, UBE3A, PACSIN1, DPYSL4, deb1, CSPG5, MAPK8IP3, PLXNC1, SRCIN1, DBN1, B4GALT6, GSK3B, LGI1, SYNE1, CUL7, LRRK2, ZSWIM6, P…
blue	1437	1391	376	0.0249315	11		0.00790798	0.333333	33	GO:0032456	BP	endocytic recycling	The directed movement of membrane-bounded vesicles from recycling endosomes back to the plasma membrane where they are recycled for further rounds of transport.	EPS15, MICALL1, VPS29, EHD3, VPS51, 9030624J02Rik, VPS50, RAB35, VPS52, LMTK2, SNX17
blue	1437	1391	377	0.0253436	29		0.0208483	0.256637	113	GO:0048639	BP	positive regulation of developmental growth	Any process that activates, maintains or increases the rate of developmental growth.	AGT, AKT1, APOE, RND2, BMPR2, DBNL, EFNA5, EIF4G2, BCL11A, FGF9, GDI1, HNRNPK, NACA, NTRK3, PAK1, STAT5A, SYT1, PIN1, MAPK14, DBN1, GSK3B, MUL1, RTN4, IST1, SGIP1, NDEL1, BBS4, FDPS, EIF2B2
blue	1437	1391	378	0.0256186	223		0.160316	0.201264	1108	GO:0048468	BP	cell development	The process whose specific outcome is the progression of the cell over time, from its formation to the mature structure. Cell development does not include the steps involved in committing a cell to a specific fate.	AATK, abl1, AGT, AKT1, APBB1, APBB2, APOE, RHOA, RND2, ATP2A2, BCL6, BMPR2, C1QA, CACNB4, ddr1, CASK, CNP, COL6A1, CRKL, CSRP1, DBNL, ASAP1, DLD, EEF1A1, EFNA5, EFNB3, EIF4G2, DMTN, EPHB6, EPOR, ercc1, ETV1, BCL11A, FASN, FGF13, FHL2, FKBP1B, FLOT1, FOSL2, NCS1, GDI1, GRN, H3F3A, HCN1, HNRNPK, HSP90AB1, IL15RA, ITPR1, KCNMA1, KIF3A, KIF5C, LMNA, SMAD3, MAG, MIF, MSH2, MAP4, MYO6, NACA, NAP1L2, NC…
blue	1437	1391	379	0.0256242	181		0.130122	0.204289	886	GO:0042802	MF	identical protein binding	Interacting selectively and non-covalently with an identical protein or proteins.	ABCG1, ACADM, GLA, AKT1, ALDH3A2, ALDOA, APOE, BCL6, BNIP3, CACYBP, coro1a, CRKL, CSNK2B, CST3, PCYT1A, EED, ENO1, EPOR, EPS15, FASN, FCER1G, FHL2, FNBP1, FTH1, GPD1, GLS, GSR, GRIA2, GRM1, GSTZ1, HCN1, HK1, HMGCL, NR4A1, HNRNPK, HSP90AB1, ELAVL1, ITPR1, KCNMA1, KIF1A, LMNA, MARCKS, SMAD3, MAG, MEF2D, MIF, PSMD7, MSH2, GRPEL1, MYO6, Sept2, NEFL, NME1, NTRK2, OMG, PAK1, PDGFA, PADI2, PDK2, PEX11B,…
blue	1437	1391	380	0.0256506	18		0.0129403	0.285714	63	GO:0007215	BP	glutamate receptor signaling pathway	A series of molecular signals initiated by the binding of glutamate to a glutamate receptor on the surface of a target cell, and ending with regulation of a downstream cellular process, e.g. transcription.	GRIA2, GRIN2A, GRIN2B, GRM1, IFNGR2, NRXN1, RASGRF2, RELN, SSTR1, TIAM1, HOMER1, CACNG3, CPEB4, PINK1, CNIH3, FRRS1L, ATP1A3, GSG1L
blue	1437	1391	381	0.025669	24		0.0172538	0.266667	90	GO:0098656	BP	anion transmembrane transport	The process in which an anion is transported across a membrane.	AGT, AKT1, SLC25A1, GABRA1, GABRA4, GABRG2, HK1, Sept2, RBP4, XPR1, SLC12A2, SLC16A1, SLC1A1, SLC1A3, SLC32A1, STK39, ARL6IP1, FXYD1, ARL6IP5, SLC25A22, SLC25A12, GOPC, SLC6A7, ACSL5
blue	1437	1391	382	0.0262449	27		0.0194105	0.259615	104	GO:0045444	BP	fat cell differentiation	The process in which a relatively unspecialized cell acquires specialized features of an adipocyte, an animal connective tissue cell specialized for the synthesis and storage of fat.	AKT1, BNIP3, ZFP36L1, NOCT, BSCL2, NR4A1, SMAD3, Scd1, NCOR2, SORT1, SREBF1, TBL1X, MAPK14, DKKL1, BBS1, ARL6, GSK3B, CARM1, MEDAG, RARRES2, ASXL2, Arxes1, JDP2, BBS4, SOCS7, CREBL2, ZBTB16
blue	1437	1391	383	0.0267422	54		0.038821	0.230769	234	GO:0042391	BP	regulation of membrane potential	Any process that modulates the establishment or extent of a membrane potential, the electric potential existing across any membrane arising from charges in the membrane itself and from the charges present in the media on either side of the membrane.	AKT1, ATP2A2, BNIP3, CACNB4, DLD, DPP6, FGF12, FGF13, FKBP1B, GABRA1, GABRA4, GABRG2, BSCL2, GRIN2A, GRIN2B, HCN1, KCND2, KCNMA1, NRXN1, NTRK2, NTRK3, PPP3CA, RELN, RYR2, SCN8A, SEZ6, snca, YWHAE, FXYD1, DBN1, GSK3B, EHD3, KCNMB4, SLC29A1, SYNE1, ARL6IP5, LRRK2, MUL1, PINK1, SLC25A33, MYH14, SCN2B, SLC17A7, CNIH3, SLC25A27, SNX16, MGEA5, kcnt1, PIP5KL1, ATP1A3, IGSF9B, SCN3B, PPP1R9A, CRTC1
blue	1437	1391	384	0.0269276	39		0.0280374	0.242236	161	GO:0045927	BP	positive regulation of growth	Any process that activates or increases the rate or extent of growth, the increase in size or mass of all or part of an organism.	AGT, AKT1, APOE, RHOA, RND2, BMPR2, DBNL, EFNA5, EIF4G2, BCL11A, FGF9, GDI1, HNRNPK, NACA, NTRK3, PAK1, SPHK1, STAT5A, SYT1, PIN1, MAPK14, DBN1, GSK3B, LGI1, N6AMT1, MUL1, RTN4, SLC25A33, IST1, SGIP1, USP47, FGFR1OP, RFTN1, NDEL1, BBS4, TAF9, FDPS, EIF2B2, EXOSC2
blue	1437	1391	385	0.0270248	25		0.0179727	0.263158	95	GO:0002250	BP	adaptive immune response	An immune response mediated by cells expressing specific receptors for antigen produced through a somatic diversification process, and allowing for an enhanced secondary response to subsequent exposures to the same antigen (immunological memory).	BCL6, C1QA, C1QC, CAMK4, CR1L, DBNL, EPHB6, ercc1, FCER1G, HSPD1, IL18, MIF, MSH2, Pirb, PRKCB, PNP, Supt6, STX7, EXOSC6, 1110034G24Rik, RNF19B, RFTN1, IL33, MCOLN1, MFSD6
blue	1437	1391	386	0.027035	6		0.00431344	0.428571	14	GO:0014898	BP	cardiac muscle hypertrophy in response to stress	The physiological enlargement or overgrowth of all or part of the heart muscle due to an increase in size (not length) of individual cardiac muscle fibers, without cell division, as a result of a disturbance in organismal or cellular homeostasis.	ATP2A2, LMNA, SMAD3, PPP3CA, MLIP, MYH7
blue	1437	1391	387	0.027035	6		0.00431344	0.428571	14	GO:0035235	BP	ionotropic glutamate receptor signaling pathway	A series of molecular signals initiated by glutamate binding to a glutamate receptor on the surface of the target cell, followed by the movement of ions through a channel in the receptor complex. Ends with regulation of a downstream cellular process, e.g. transcription.	GRIA2, GRIN2A, GRIN2B, TIAM1, CPEB4, ATP1A3
blue	1437	1391	388	0.0273395	17		0.0122214	0.288136	59	GO:0035249	BP	synaptic transmission, glutamatergic	The vesicular release of glutamate from a presynapse, across a chemical synapse, the subsequent activation of glutamate receptors at the postsynapse of a target cell (neuron, muscle, or secretory cell) and the effects of this activation on the postsynaptic membrane potential and ionic composition of the postsynaptic cytosol. This process encompasses both spontaneous and evoked release of neurotra…	CACNB4, CCKBR, GRIA2, GRM1, NRXN1, NTRK2, PAK1, RELN, SERPINE2, STXBP1, SYT1, HOMER1, CACNG3, LRRK2, SLC17A7, CNIH3, UNC13C
blue	1437	1391	389	0.0273395	17		0.0122214	0.288136	59	GO:0045834	BP	positive regulation of lipid metabolic process	Any process that activates or increases the frequency, rate or extent of the chemical reactions and pathways involving lipids.	ABCG1, AGT, AKT1, APOE, CYP17A1, DBI, Scd1, SREBF1, WNT4, MAPK9, ABHD6, MID1IP1, ELOVL5, PIK3R4, FDPS, CREBL2, ACSL5
blue	1437	1391	390	0.0273923	14		0.0100647	0.304348	46	GO:0017156	BP	calcium-ion regulated exocytosis	The release of intracellular molecules (e.g. hormones, matrix proteins) contained within a membrane-bounded vesicle by fusion of the vesicle with the plasma membrane of a cell, induced by a rise in cytosolic calcium-ion levels.	ATP2A2, DOC2A, doc2b, GNAI2, RAB3A, STXBP1, STXBP3, SYN2, SYT1, SYT5, ARHGAP17, TRIM9, UNC13C, CADPS2
blue	1437	1391	391	0.0274205	113		0.0812365	0.212008	533	GO:0005576	CC	extracellular region	The space external to the outermost structure of a cell. For cells without external protective or external encapsulating structures this refers to space outside of the plasma membrane. This term covers the host cell environment outside an intracellular parasite.	AEBP1, GLA, AGT, ALDOA, APOE, ATRN, C1QA, C1QC, CASK, CD34, CD63, CFH, CNP, COL6A1, COPA, CORT, SMC3, CST3, CTSS, DBI, SPARCL1, EFNA5, EPHB6, EPOR, FAU, FGF13, FGF9, GRIN2B, GRN, HSPD1, HSP90AB1, IGFBP6, IL15RA, IL18, LRIG1, ITIH3, LY86, LY96, MGP, MIF, PDGFA, PNP, PROS1, LGMN, PRSS12, RBP4, RELN, S100A13, SCRG1, SEZ6, SCG5, snca, SERPINI1, SERPINE2, THBS3, trf, VCAM1, VEGFB, WNT4, ADAM23, APC2, …
blue	1437	1391	392	0.0279169	19		0.0136592	0.279412	68	GO:0015935	CC	small ribosomal subunit	The smaller of the two subunits of a ribosome.	FAU, EIF2D, RPS12, RPS15, RPS16, RPS19, RPS24, RPS29, RPS3, RPS26, RPS27, MRPS23, MRPS10, MRPS28, Mcts2, RPS10, RPS25, RPS27A, mrps6
blue	1437	1391	393	0.0279588	21		0.0150971	0.272727	77	GO:0061025	BP	membrane fusion	The membrane organization process that joins two lipid bilayers to form a single membrane.	coro1a, doc2b, RAB3A, snca, SPHK1, STXBP1, SYT1, TPST2, VAMP4, STX7, STX8, USO1, GOSR2, PRRT2, C2CD5, TRIM9, STX12, SPG11, BNIP1, STX16, ANKRD27
blue	1437	1391	394	0.0279662	32		0.023005	0.25	128	GO:0060271	BP	cilium assembly	The assembly of a cilium, a specialized eukaryotic organelle that consists of a filiform extrusion of the cell surface. Each cilium is bounded by an extrusion of the cytoplasmic membrane, and contains a regular longitudinal array of microtubules, anchored basally in a centriole.	ASAP1, KIF3A, MAP4, Sept2, BBS1, ATXN10, IFT20, ARL6, Sept6, EHD3, WRAP73, SYNE1, TCTN2, POC1A, SNX10, ATP6V1D, CYLD, TBC1D30, RILPL1, CLUAP1, SSX2IP, BBS4, GAS8, celsr3, TPGS1, FNBP1L, CDC14B, ATMIN, LRRC61, SYNE2, TMEM237, MCIDAS
blue	1437	1391	395	0.0282935	26		0.0186916	0.26	100	GO:0032869	BP	cellular response to insulin stimulus	Any process that results in a change in state or activity of a cell (in terms of movement, secretion, enzyme production, gene expression, etc.) as a result of an insulin stimulus. Insulin is a polypeptide hormone produced by the islets of Langerhans of the pancreas in mammals, and by the homologous organs of other organisms.	AGT, AKT1, ZFP36L1, GNAI2, HNRNPK, PAK1, PDK2, PRKCB, PTPRE, RAB10, SRSF3, SREBF1, TSC2, YWHAG, AKT3, USO1, GKAP1, GSK3B, ATP2B1, SLC25A33, RARRES2, C2CD5, NDEL1, EPRS, SOCS7, GSK3A
blue	1437	1391	396	0.028734	13		0.00934579	0.309524	42	GO:0002687	BP	positive regulation of leukocyte migration	Any process that activates or increases the frequency, rate, or extent of leukocyte migration.	RHOA, CAPN1, LGMN, VEGFB, MAPK14, PLA2G7, STK39, AKIRIN1, RTN4, RARRES2, PLVAP, KARS, FAM65B
blue	1437	1391	397	0.0287814	339		0.24371	0.195615	1733	GO:0030154	BP	cell differentiation	The process in which relatively unspecialized cells, e.g. embryonic or regenerative cells, acquire specialized structural and/or functional features that characterize the cells, tissues, or organs of the mature organism or some other relatively stable phase of the organism's life history. Differentiation includes the processes involved in commitment of a cell to a specific fate and its subsequent…	AATK, ABCG1, abl1, ACADM, AGT, AKT1, AP1G1, APBB1, APBB2, APOE, RHOA, RND2, ATP2A2, BCL6, BMPR2, BNIP3, ZFP36L1, C1QA, C1QC, CACNB4, CACYBP, ddr1, CAMK4, CASK, NOCT, CD34, CD63, CD83, ACKR3, CNP, COL6A1, COQ7, CRKL, CSRP1, DBI, DBNL, ASAP1, DDX5, DLD, EEF1A1, EFNA5, EFNB3, EGR3, EIF4G2, ELK1, DMTN, EPC1, EPHB6, EPOR, ercc1, ETV1, BCL11A, FASN, FCER1G, FGF13, FGF9, FHL2, FKBP1B, FLOT1, FOS, FOSL2,…
blue	1437	1391	398	0.0294391	62		0.0445723	0.225455	275	GO:0098609	BP	cell-cell adhesion	The attachment of one cell to another cell via adhesion molecules.	abl1, AKT1, RHOA, BCL6, ZFP36L1, CAPN1, CD34, CD83, coro1a, SPARCL1, EFNA5, EFNB3, EGR3, DMTN, EPHB6, FLOT1, HSPD1, IL18, itga7, KIFAP3, MAG, MBP, CD200, NRXN1, PNP, PTPRS, PTPRT, RASGRP1, SELPLG, SOX2, SERPINE2, STAT5A, STXBP1, STXBP3, VCAM1, WNT4, DLG2, SYNJ2BP, MAPK14, RPS3, TTYH1, TNIP1, CLSTN1, CYLD, VMP1, EFR3A, CBLL1, celsr3, BLOC1S4, PLXNB2, LRRC4, FAM65B, SCARF2, PKP4, IGSF9B, ZBTB16, LR…
blue	1437	1391	399	0.0294783	27		0.0194105	0.257143	105	GO:0015934	CC	large ribosomal subunit	The larger of the two subunits of a ribosome. Two sites on the ribosomal large subunit are involved in translation, namely the aminoacyl site (A site) and peptidyl site (P site).	MRPL40, RPL19, RPL22, RPL32, RPL37A, RPL6, RPS12, RPL7A, MRPL15, MRPL17, RPL36, RPLP1, RPL35A, RPL35, RPL11, RPL38, MRPL57, RPL34, MRPL14, MRPL53, MRPL58, MRPL34, MRPL30, RPL31, MRPL22, MIEF1, Gm6525
blue	1437	1391	400	0.0297283	22		0.015816	0.268293	82	GO:0048284	BP	organelle fusion	The creation of a single organelle from two or more organelles.	BNIP3, coro1a, doc2b, RAB3A, snca, SPHK1, STXBP1, SYT1, VAMP4, STX7, STX8, USO1, GOSR2, MUL1, PRRT2, C2CD5, TRIM9, STX12, SPG11, BNIP1, STX16, ANKRD27
blue	1437	1391	401	0.0297568	216		0.155284	0.20093	1075	GO:0034613	BP	cellular protein localization	Any process in which a protein is transported to, and/or maintained in, a specific location at the level of a cell. Localization at the cellular level encompasses movement within the cell, from within the cell to the cell surface, or from one location to another at the surface of a cell.	AGT, AKT1, AP1B1, AP1G1, AP4S1, APOE, ARF3, CACNB4, CAMK4, CASK, CCT3, CD63, CHRM1, CLTA, COPA, CRKL, DDX5, DPP6, DMTN, EPS15, FCER1G, FGF13, FGF9, FLOT1, GDI1, GRIN2A, GRIN2B, HK1, HNRNPK, HSPD1, HSP90AB1, KIF1A, KIF3A, KIF5C, LMNA, MSH2, GRPEL1, MYO6, NRXN1, NSF, OAZ1, OAZ2, PAK1, PFN1, PPP3CA, TMSB10, RAB1A, RAB10, RAB18, RAB24, RAB33A, RAB3A, RANGAP1, Rasl2-9, RELN, RIT2, RPS15, RTKN, RYR2, S…
blue	1437	1391	402	0.0300303	20		0.0143781	0.273973	73	GO:0001763	BP	morphogenesis of a branching structure	The process in which the anatomical structures of branches are generated and organized. A branch is a division or offshoot from a main stem. Examples in animals would include blood vessels, nerves, lymphatics and other endothelial or epithelial tubes.	abl1, AGT, ddr1, BCL11A, HNRNPK, MGP, NOTCH4, PAK1, PDGFA, PPP1CA, SLC12A2, SOX10, SOX2, Trp63, WNT4, CLIC4, LRRK2, PLXND1, RTN4, ETV5
blue	1437	1391	403	0.0300303	20		0.0143781	0.273973	73	GO:0098839	CC	postsynaptic density membrane	The membrane component of the postsynaptic density. This is the region of the postsynaptic membrane in which the population of neurotransmitter receptors involved in synaptic transmission are concentrated.	CHRM1, EFNB3, GRIA2, GRIN2A, GRIN2B, GRM1, PTPRS, SCN8A, TIAM1, DLG2, PACSIN1, SYNJ2BP, GRIA3, CACNG3, CLSTN1, RTN4, LRRC4, LRRC4C, GSG1L, ADCY1
blue	1437	1391	404	0.0302563	7		0.00503235	0.388889	18	GO:0001919	BP	regulation of receptor recycling	Any process that modulates the frequency, rate, or extent of receptor recycling.	EPS15, GRIA2, NSF, snca, GRIA3, LAMTOR1, TBC1D16
blue	1437	1391	405	0.0302563	7		0.00503235	0.388889	18	GO:0002204	BP	somatic recombination of immunoglobulin genes involved in immune response	The process in which immunoglobulin genes are formed through recombination of the germline genetic elements, also known as immunoglobulin gene segments, within a single locus following the induction of and contributing to an immune response.	BCL6, ercc1, HSPD1, MSH2, Supt6, EXOSC6, 1110034G24Rik
blue	1437	1391	406	0.0302563	7		0.00503235	0.388889	18	GO:0002720	BP	positive regulation of cytokine production involved in immune response	Any process that activates or increases the frequency, rate, or extent of cytokine production that contributes to an immune response.	FCER1G, HK1, IL18, MIF, MAPK14, RTN4, KARS
blue	1437	1391	407	0.0302563	7		0.00503235	0.388889	18	GO:0045190	BP	isotype switching	The switching of activated B cells from IgM biosynthesis to biosynthesis of other isotypes of immunoglobulin, accomplished through a recombination process involving an intrachromosomal deletion involving switch regions that reside 5' of each constant region gene segment in the immunoglobulin heavy chain locus.	BCL6, ercc1, HSPD1, MSH2, Supt6, EXOSC6, 1110034G24Rik
blue	1437	1391	408	0.0302563	7		0.00503235	0.388889	18	GO:0045920	BP	negative regulation of exocytosis	Any process that stops, prevents, or reduces the frequency, rate or extent of exocytosis.	GNAI2, VPS4B, snca, STXBP3, TRIM9, RAP1A, BCR
blue	1437	1391	409	0.0302563	7		0.00503235	0.388889	18	GO:0051055	BP	negative regulation of lipid biosynthetic process	Any process that stops, prevents, or reduces the frequency, rate or extent of the chemical reactions and pathways resulting in the formation of lipids.	APOE, PDGFA, SPHK1, WNT4, DKKL1, DKK3, ATG7
blue	1437	1391	410	0.0302563	7		0.00503235	0.388889	18	GO:1903053	BP	regulation of extracellular matrix organization	NA	abl1, AEBP1, AGT, ddr1, SMAD3, CLASP2, PHLDB1
blue	1437	1391	411	0.0304813	50		0.0359454	0.231481	216	GO:0010035	BP	response to inorganic substance	Any process that results in a change in state or activity of a cell or an organism (in terms of movement, secretion, enzyme production, gene expression, etc.) as a result of an inorganic substance stimulus.	abl1, AKT1, BNIP3, CAPN1, endog, DMTN, EPOR, FOS, GDI1, GRIN2A, HCN1, NR4A1, JUNB, KCNMA1, KHK, CYTB, NEFL, NRXN1, PPP1CA, PPP3CA, LGMN, RYR2, SLC1A3, snca, SPHK1, STIM1, SYT1, trf, RNF112, DLG2, MAPK9, HOMER1, RPS3, CLIC4, SYT5, GSK3B, KCNMB4, LRRK2, GATM, S100A16, PINK1, SEC31A, FBXO7, SLC25A12, MCOLN1, STK24, SZT2, LRP11, SETX, GSK3A
blue	1437	1391	412	0.0307225	76		0.054637	0.219653	346	GO:0043269	BP	regulation of ion transport	Any process that modulates the frequency, rate or extent of the directed movement of charged atoms or small charged molecules into, out of or within a cell, or between cells, by means of some agent such as a transporter or pore.	abl1, AGT, AKT1, APOE, RHOA, CACNA2D3, CACNB4, CASK, CD63, CHRM1, coro1a, CTSS, DBI, DPP6, FGF12, FKBP1B, GNAI2, GRIN2A, GRIN2B, HCN1, HK1, IFNGR2, ITPR1, KCNC1, KCND2, KCNMA1, KCNS1, MIF, Sept2, NRXN1, OPRL1, PRKCB, PLCG1, RASGRF2, RELN, RYR2, S100A1, SCN8A, snca, SERPINE2, STIM1, STXBP1, SYT1, trf, YWHAE, AKT3, MAPK9, HOMER1, CLIC4, STK39, SYT5, ARL6IP1, CACNG3, FXYD1, KCNIP3, JPH3, EHD3, CLDN1…
blue	1437	1391	413	0.0307225	76		0.054637	0.219653	346	GO:0015075	MF	ion transmembrane transporter activity	Enables the transfer of an ion from one side of a membrane to the other.	SLC25A5, ATP2A2, ATP6V1A, ATP6V1E1, ATP6V0C, CACNA2D3, CACNB4, Cox6a1, COX8A, NCS1, GABRA1, GABRA4, GABRG2, SLC6A9, GRIA2, GRIN2A, GRIN2B, HCN1, ITPR1, KCNC1, KCND2, KCNMA1, KCNS1, ATP8, XPR1, RYR2, SCN8A, SLC10A1, SLC12A2, SLC16A1, SLC1A1, SLC1A3, STIM1, trf, SLC32A1, CLIC4, TOMM40, GRIA3, CACNG3, SLC4A4, ATP6AP1, KCNIP3, JPH3, TTYH1, KCNMB4, ATP6V1G2, ATP6V1C1, TMEM206, KCNV1, ATP2B1, SLC25A22,…
blue	1437	1391	414	0.0307951	42		0.0301941	0.237288	177	GO:0070382	CC	exocytic vesicle	A transport vesicle that mediates transport from an intracellular compartment to the plasma membrane, and fuses with the plasma membrane to release various cargo molecules, such as proteins or hormones, by exocytosis.	CLTA, DBI, DOC2A, SLC6A9, GRIA2, GRIN2A, GRIN2B, ICA1, KIF1A, PTPRN2, PTPRS, RAB10, RAB3A, snca, SPHK1, SYN1, SYN2, SYT1, SLC32A1, RNF112, BACE1, COPS5, VAMP4, STX7, SYT5, Sept6, SV2B, ATP6V1G2, LRRK2, SVOP, PRRT2, SLC17A7, RAB35, NDEL1, TRIM9, STX12, WDR7, UNC13C, LGI3, STX16, SLC6A17, RAB5A
blue	1437	1391	415	0.0309131	15		0.0107836	0.294118	51	GO:0043195	CC	terminal bouton	Terminal inflated portion of the axon, containing the specialized apparatus necessary to release neurotransmitters. The axon terminus is considered to be the whole region of thickening and the terminal bouton is a specialized region of it.	GRIA2, GRIN2A, GRIN2B, KCNMA1, NTRK2, PRSS12, PTPRN2, RAB3A, snca, PCLO, GRIA3, LRRK2, UNC13C, AAK1, RAB5A
blue	1437	1391	416	0.0310463	11		0.00790798	0.323529	34	GO:0097530	BP	granulocyte migration	The movement of a granulocyte within or between different tissues and organs of the body.	FCER1G, MPP1, MAPK14, CXCL11, TREM1, AKIRIN1, RTN4, RARRES2, KARS, GBF1, FAM65B
blue	1437	1391	417	0.0310817	54		0.038821	0.228814	236	GO:0001558	BP	regulation of cell growth	Any process that modulates the frequency, rate, extent or direction of cell growth.	AATK, abl1, AGT, AKT1, APBB1, APBB2, APOE, RHOA, RND2, BCL6, BMPR2, ddr1, CRKL, DBNL, EFNA5, EIF4G2, BCL11A, FGF13, GDI1, HNRNPK, SMAD3, MAG, NTRK3, OMG, PAK1, PTPRS, SPHK1, SERPINE2, SYT1, ZMAT3, PIN1, NUBP1, DBN1, GSK3B, LGI1, CLSTN1, LAMTOR1, N6AMT1, MUL1, RTN4, SLC25A33, IST1, USP47, FGFR1OP, CLASP2, NDEL1, HSD3B7, TAF9, FDPS, EIF2B2, EXOSC2, PPAN, GSK3A, DACT3
blue	1437	1391	418	0.0313756	23		0.0165349	0.264368	87	GO:0015291	MF	secondary active transmembrane transporter activity	Enables the transfer of a solute from one side of a membrane to the other, up its concentration gradient. The transporter binds the solute and undergoes a series of conformational changes. Transport works equally well in either direction and is driven by a chemiosmotic source of energy, not direct ATP coupling. Secondary active transporters include symporters and antiporters.	SLC25A5, SLC6A9, SLC10A1, SLC12A2, SLC16A1, SLC16A2, SLC1A1, SLC1A3, SLC32A1, SLC4A4, SLC25A22, SLC17A7, SLC24A2, SLC4A10, SLC45A4, SLC8A2, SLC6A17, SLC6A1, ATP1A3, TMCO3, SLC2A13, SLC6A7, MFSD2B
blue	1437	1391	419	0.0317597	33		0.0237239	0.246269	134	GO:1901215	BP	negative regulation of neuron death	NA	AGT, APOE, RHOA, CD34, coro1a, EPOR, GRN, HSPD1, HSP90AB1, ITPR1, MAG, CD200, MSH2, NEFL, NTRK2, prkcg, LGMN, snca, STXBP1, VEGFB, PIN1, NONO, GSK3B, LRRK2, CPEB4, BTBD10, PINK1, FBXO7, BHLHB9, STAMBP, ATG7, UNC5B, NCOA7
blue	1437	1391	420	0.0318044	26		0.0186916	0.257426	101	GO:2001020	BP	regulation of response to DNA damage stimulus	NA	abl1, APBB1, ACKR3, DDX5, ercc1, EYA3, HNRNPK, MIF, prkcg, PNP, SKIL, RPS3, ERCC4, PPP1R10, FMN2, BABAM1, RINT1, 1110034G24Rik, USP47, THOC5, RNF169, SPRED1, WRAP53, FAM178A, USP1, PPP4R2
blue	1437	1391	421	0.031826	10		0.00718907	0.333333	30	GO:0003333	BP	amino acid transmembrane transport	The process in which an amino acid is transported across a membrane.	AGT, Sept2, SLC1A1, SLC1A3, SLC32A1, ARL6IP1, ARL6IP5, SLC25A22, SLC25A12, SLC6A7
blue	1437	1391	422	0.031826	10		0.00718907	0.333333	30	GO:0006081	BP	cellular aldehyde metabolic process	The chemical reactions and pathways involving aldehydes, any organic compound with the formula R-CH=O, as carried out by individual cells.	ALDH3A2, ALDOA, KCNMA1, KHK, RBP4, TKT, WNT4, DKK3, ALDH9A1, AKR1A1
blue	1437	1391	423	0.031826	10		0.00718907	0.333333	30	GO:0001540	MF	amyloid-beta binding	Interacting selectively and non-covalently with amyloid-beta peptide/protein and/or its precursor.	APBB1, APBB2, APOE, CST3, GRIA2, Pirb, BACE1, GRIA3, CLSTN1, ATP1A3
blue	1437	1391	424	0.032028	255		0.183321	0.198444	1285	GO:0019899	MF	enzyme binding	Interacting selectively and non-covalently with any enzyme.	abl1, AKT1, ALDOA, SLC25A5, AP1B1, AP1G1, APBB1, APBB2, RHOA, RND2, ATP2A2, ATP6V1E1, ATP6V0C, BMPR2, BNIP3, CACNB4, CACYBP, Caml, CAP1, CAPN1, CD22, CLTA, CST3, DDX5, EEF1A1, ENO1, BCL11A, FLOT1, NCS1, GDI1, ARHGDIG, GNB2, GRIA2, GRIN2A, H2AFX, HNRNPK, HSPD1, HSP90AB1, ELAVL1, IL15RA, ITPR1, JAK1, KIF3A, KIFAP3, LMNA, MARCKS, SMAD3, MAG, MBP, MDM4, MEF2D, MIF, MOBP, MSH2, GRPEL1, NCOA1, NEDD8, N…
blue	1437	1391	425	0.0321174	167		0.120058	0.204156	818	GO:0002376	BP	immune system process	Any process involved in the development or functioning of the immune system, an organismal system for calibrated responses to potential internal or invasive threats.	abl1, AKT1, AP1G1, APOE, RHOA, BCL6, BNIP3, ZFP36L1, C1QA, C1QC, CACNB4, CAMK4, CAPN1, CD22, CD34, CD83, CFH, coro1a, ACKR3, CRKL, CR1L, CTSS, DBNL, EFNB3, EGR3, DMTN, EPHB6, ercc1, BCL11A, FASN, FAU, FCER1G, FKBP1B, FOS, OSTM1, GRN, HK1, HSPD1, IFNGR2, IL15RA, IL18, JUNB, LMO2, LMO4, BLNK, LY86, LY96, SMAD3, MIF, CD200, MPEG1, MPP1, MSH2, NME1, PADI2, Pirb, PRKCB, PLCG1, PNP, LGMN, PTPRE, RAB10,…
blue	1437	1391	426	0.0321477	9		0.00647016	0.346154	26	GO:0050906	BP	detection of stimulus involved in sensory perception	The series of events involved in sensory perception in which a sensory stimulus is received and converted into a molecular signal.	CACNB4, GRIN2B, IL18, RBP4, SLC12A2, SOX2, SERPINE2, BACE1, PHF24
blue	1437	1391	427	0.0322061	90		0.0647017	0.215311	418	GO:0019725	BP	cellular homeostasis	Any process involved in the maintenance of an internal steady state at the level of the cell.	abl1, AGT, ALDOA, APOE, ATP2A2, ATP6V1A, ATP6V0C, BNIP3, CACNB4, CCKBR, coro1a, ACKR3, DBI, DLD, EFNA5, EPOR, FKBP1B, FTH1, GNG3, GSR, GRIN2A, GRIN2B, GRM1, GRN, HK1, ITPR1, KCNMA1, LARGE1, SMAD3, NRXN1, OPRL1, PRKCB, PLCG1, PPP3CA, PTPRN, PTPRN2, XPR1, RYR2, TRA2B, SLC12A2, SMARCB1, snca, STIM1, STXBP3, TIAM1, TMEM165, trf, VCAM1, YWHAE, NUBP1, VSNL1, CLIC4, TMX4, PRDX4, SLC4A4, ATP6AP1, FXYD1, …
blue	1437	1391	428	0.0323121	2		0.00143782	1	2	GO:0001543	BP	ovarian follicle rupture	Disruption of theca cell layer releasing follicular fluid and/or the oocyte.	AGT, NRIP1
blue	1437	1391	429	0.0323121	2		0.00143782	1	2	GO:0002035	BP	brain renin-angiotensin system	The process in which an angiotensin-mediated signaling system present in the brain regulates the force with which blood passes through the circulatory system.	AGT, MIF
blue	1437	1391	430	0.0323121	2		0.00143782	1	2	GO:0006295	BP	nucleotide-excision repair, DNA incision, 3'-to lesion	The endonucleolytic cleavage of the damaged strand of DNA 3' to the site of damage. The incision occurs at the junction of single-stranded DNA and double-stranded DNA that is formed when the DNA duplex is unwound. The incision precedes the incision formed 5' to the site of damage.	ercc1, ERCC4
blue	1437	1391	431	0.0323121	2		0.00143782	1	2	GO:0006296	BP	nucleotide-excision repair, DNA incision, 5'-to lesion	The endonucleolytic cleavage of the damaged strand of DNA 5' to the site of damage. The incision occurs at the junction of single-stranded DNA and double-stranded DNA that is formed when the DNA duplex is unwound. The incision follows the incision formed 3' to the site of damage.	ercc1, ERCC4
blue	1437	1391	432	0.0323121	2		0.00143782	1	2	GO:0006398	BP	mRNA 3'-end processing by stem-loop binding and cleavage	Any mRNA 3'-end processing that involves the binding to and cleavage of a stem-loop structure. For example, histone mRNAs contain a highly conserved stem-loop sequence at the 3' end of the mRNA with a 6 base pairs (bp) stem and a 4-nt loop. The mRNA is cleaved between these two elements, after the fourth or fifth nucleotide, which is typically an adenosine.	CPSF2, CPSF3
blue	1437	1391	433	0.0323121	2		0.00143782	1	2	GO:0006552	BP	leucine catabolic process	The chemical reactions and pathways resulting in the breakdown of leucine, 2-amino-4-methylpentanoic acid.	HMGCL, IVD
blue	1437	1391	434	0.0323121	2		0.00143782	1	2	GO:0008612	BP	peptidyl-lysine modification to peptidyl-hypusine	The modification of peptidyl-lysine to form hypusine, peptidyl-N6-(4-amino-2-hydroxybutyl)-L-lysine.	DOHH, DHPS
blue	1437	1391	435	0.0323121	2		0.00143782	1	2	GO:0014043	BP	negative regulation of neuron maturation	Any process that stops, prevents, or reduces the frequency, rate or extent of neuron maturation.	BCL11A, GSK3B
blue	1437	1391	436	0.0323121	2		0.00143782	1	2	GO:0014916	BP	regulation of lung blood pressure	The process that modulates the force with which blood travels through the lungs. The process is controlled by a balance of processes that increase pressure and decrease pressure.	BMPR2, SMAD3
blue	1437	1391	437	0.0323121	2		0.00143782	1	2	GO:0021984	BP	adenohypophysis development	The progression of the adenohypophysis over time from its initial formation until its mature state. The adenohypophysis is the anterior part of the pituitary. It secretes a variety of hormones and its function is regulated by the hypothalamus.	SOX2, WNT4
blue	1437	1391	438	0.0323121	2		0.00143782	1	2	GO:0031444	BP	slow-twitch skeletal muscle fiber contraction	A process in which force is generated within slow-twitch skeletal muscle tissue, resulting in a change in muscle geometry. Force generation involves a chemo-mechanical energy conversion step that is carried out by the actin/myosin complex activity, which generates force through ATP hydrolysis. The slow-twitch skeletal muscle is characterized by slow time parameters, low force development and resi…	TNNT1, MYH7
blue	1437	1391	439	0.0323121	2		0.00143782	1	2	GO:0032079	BP	positive regulation of endodeoxyribonuclease activity	Any process that activates or increases the frequency, rate or extent of endodeoxyribonuclease activity, the hydrolysis of ester linkages within deoxyribonucleic acid by creating internal breaks.	AKT1, RPS3
blue	1437	1391	440	0.0323121	2		0.00143782	1	2	GO:0032305	BP	positive regulation of icosanoid secretion	Any process that activates or increases the frequency, rate or extent of the controlled release of an icosanoid from a cell.	MIF, MAPK9
blue	1437	1391	441	0.0323121	2		0.00143782	1	2	GO:0032308	BP	positive regulation of prostaglandin secretion	Any process that activates or increases the frequency, rate or extent of the regulated release of a prostaglandin from a cell.	MIF, MAPK9
blue	1437	1391	442	0.0323121	2		0.00143782	1	2	GO:0032836	BP	glomerular basement membrane development	The process whose specific outcome is the progression of the glomerular basement membrane over time, from its formation to the mature structure. The glomerular basement membrane is the basal laminal portion of the glomerulus which performs the actual filtration.	MPV17, SULF2
blue	1437	1391	443	0.0323121	2		0.00143782	1	2	GO:0033025	BP	regulation of mast cell apoptotic process	Any process that modulates the frequency, rate, or extent of mast cell apoptotic process.	FCER1G, STAT5A
blue	1437	1391	444	0.0323121	2		0.00143782	1	2	GO:0033026	BP	negative regulation of mast cell apoptotic process	Any process that stops, prevents, or reduces the frequency, rate, or extent of mast cell apoptotic process.	FCER1G, STAT5A
blue	1437	1391	445	0.0323121	2		0.00143782	1	2	GO:0034382	BP	chylomicron remnant clearance	The process in which a chylomicron remnant is removed from the blood via receptor-mediated endocytosis into liver cells and its constituent parts degraded.	APOE, LMF1
blue	1437	1391	446	0.0323121	2		0.00143782	1	2	GO:0036089	BP	cleavage furrow formation	Generation of the cleavage furrow, a shallow groove in the cell surface near the old metaphase plate that marks the site of cytokinesis. This process includes the recruitment and localized activation of signals such as RhoA at the site of the future furrow to ensure that furrowing initiates at the correct site in the cell.	RHOA, SNX18
blue	1437	1391	447	0.0323121	2		0.00143782	1	2	GO:0042268	BP	regulation of cytolysis	Any process that modulates the frequency, rate or extent of the rupture of cell membranes and the loss of cytoplasm.	CFH, RRAGA
blue	1437	1391	448	0.0323121	2		0.00143782	1	2	GO:0043000	BP	Golgi to plasma membrane CFTR protein transport	The directed movement of Cystic Fibrosis Transmembrane conductance Regulator (CFTR) protein from the Golgi to the plasma membrane.	GOPC, SEC16A
blue	1437	1391	449	0.0323121	2		0.00143782	1	2	GO:0043011	BP	myeloid dendritic cell differentiation	The process in which a monocyte acquires the specialized features of a dendritic cell, an immunocompetent cell of the lymphoid and hemopoietic systems and skin.	CAMK4, Pirb
blue	1437	1391	450	0.0323121	2		0.00143782	1	2	GO:0044861	BP	protein transport into plasma membrane raft	The directed movement of a protein into a plasma membrane raft.	TSC2, CLIP1
blue	1437	1391	451	0.0323121	2		0.00143782	1	2	GO:0045919	BP	positive regulation of cytolysis	Any process that activates or increases the frequency, rate or extent of cytolysis.	CFH, RRAGA
blue	1437	1391	452	0.0323121	2		0.00143782	1	2	GO:0048133	BP	male germ-line stem cell asymmetric division	The self-renewing division of a germline stem cell in the male gonad, to produce a daughter stem cell and a daughter germ cell, which will divide to form the male gametes.	ETV5, ZBTB16
blue	1437	1391	453	0.0323121	2		0.00143782	1	2	GO:0048211	BP	Golgi vesicle docking	The initial attachment of a Golgi transport vesicle membrane to a target membrane, mediated by proteins protruding from the membrane of the Golgi vesicle and the target membrane.	NSF, USO1
blue	1437	1391	454	0.0323121	2		0.00143782	1	2	GO:0048807	BP	female genitalia morphogenesis	The process in which the anatomical structures of female genitalia are generated and organized.	RBP4, Trp63
blue	1437	1391	455	0.0323121	2		0.00143782	1	2	GO:0060157	BP	urinary bladder development	The process whose specific outcome is the progression of the urinary bladder over time, from its formation to the mature structure. The urinary bladder is an elastic, muscular sac situated in the anterior part of the pelvic cavity in which urine collects before excretion.	RBP4, Trp63
blue	1437	1391	456	0.0323121	2		0.00143782	1	2	GO:0060266	BP	negative regulation of respiratory burst involved in inflammatory response	Any process that decreases the rate, frequency or extent of a phase of elevated metabolic activity, during which oxygen consumption increases made as a defense response ; this leads to the production, by an NADH dependent system, of hydrogen peroxide (H2O2), superoxide anions and hydroxyl radicals.	GRN, RPS19
blue	1437	1391	457	0.0323121	2		0.00143782	1	2	GO:0061101	BP	neuroendocrine cell differentiation	The process in which a relatively unspecialized cell acquires specialized structural and/or functional features of a neuroendocrine cell. A neuroendocrine cell is a cell that receives input form a neuron which controls the secretion of an endocrine substance.	WNT4, BCCIP
blue	1437	1391	458	0.0323121	2		0.00143782	1	2	GO:0061370	BP	testosterone biosynthetic process	The chemical reactions and pathways resulting in the formation of testosterone, an androgen having 17beta-hydroxy and 3-oxo groups, together with unsaturation at C-4 C-5.	WNT4, DKKL1
blue	1437	1391	459	0.0323121	2		0.00143782	1	2	GO:0070447	BP	positive regulation of oligodendrocyte progenitor proliferation	Any process that activates or increases the rate or extent of oligodendrocyte progenitor proliferation.	trf, GJC2
blue	1437	1391	460	0.0323121	2		0.00143782	1	2	GO:0071830	BP	triglyceride-rich lipoprotein particle clearance	The process in which a triglyceride-rich lipoprotein particle is removed from the blood via receptor-mediated endocytosis and its constituent parts degraded.	APOE, LMF1
blue	1437	1391	461	0.0323121	2		0.00143782	1	2	GO:0097051	BP	establishment of protein localization to endoplasmic reticulum membrane	The directed movement of a protein to a specific location in the endoplasmic reticulum membrane.	RAB10, RAB3GAP2
blue	1437	1391	462	0.0323121	2		0.00143782	1	2	GO:0097343	BP	ripoptosome assembly	The aggregation, arrangement and bonding together of a set of components to form a ripoptosome, a protein complex whose formation can induce an extrinsic apoptotic signaling pathway or a necroptotic signaling pathway. The composition of this protein complex may depend on several factors including nature of the signal, cell type and more.	MAP3K7, CYLD
blue	1437	1391	463	0.0323121	2		0.00143782	1	2	GO:0098909	BP	regulation of cardiac muscle cell action potential involved in regulation of contraction	Any process that modulates the frequency, rate or extent of action potential creation, propagation or termination in a cardiac muscle cell contributing to the regulation of its contraction.	ATP2A2, FGF13
blue	1437	1391	464	0.0323121	2		0.00143782	1	2	GO:0099502	BP	calcium-dependent activation of synaptic vesicle fusion	The regulatory process by which increased cytosolic calcium levels lead to the the fusion of synaptic vesicles with the presynaptic active zone membrane by bringing primed synaptic vesicle membrane into contact with membrane presynaptic active zone membrane.	SYT1, PRRT2
blue	1437	1391	465	0.0323121	2		0.00143782	1	2	GO:0140009	BP	L-aspartate import across plasma membrane	NA	SLC1A1, SLC1A3
blue	1437	1391	466	0.0323121	2		0.00143782	1	2	GO:1900020	BP	positive regulation of protein kinase C activity	NA	AGT, NRXN1
blue	1437	1391	467	0.0323121	2		0.00143782	1	2	GO:1901026	BP	ripoptosome assembly involved in necroptotic process	NA	MAP3K7, CYLD
blue	1437	1391	468	0.0323121	2		0.00143782	1	2	GO:1902268	BP	negative regulation of polyamine transmembrane transport	NA	OAZ1, OAZ2
blue	1437	1391	469	0.0323121	2		0.00143782	1	2	GO:1904431	BP	positive regulation of t-circle formation	NA	ercc1, SLX4
blue	1437	1391	470	0.0323121	2		0.00143782	1	2	GO:2000224	BP	regulation of testosterone biosynthetic process	NA	WNT4, DKKL1
blue	1437	1391	471	0.0323121	2		0.00143782	1	2	GO:2000225	BP	negative regulation of testosterone biosynthetic process	NA	WNT4, DKKL1
blue	1437	1391	472	0.0323121	2		0.00143782	1	2	GO:2001206	BP	positive regulation of osteoclast development	NA	TYROBP, ATP6AP1
blue	1437	1391	473	0.0323121	2		0.00143782	1	2	GO:0000938	CC	GARP complex	A quatrefoil tethering complex required for retrograde traffic from the early endosome back to the late Golgi and biogenesis of cytoplasmic vesicles.	VPS51, VPS52
blue	1437	1391	474	0.0323121	2		0.00143782	1	2	GO:0016939	CC	kinesin II complex	A complex consisting of two distinct motor subunits that form a heterodimer complexed with a third non-motor accessory subunit, the kinesin associated protein or KAP; the KIF3 heterodimer interacts via its C-terminal portion with KAP, which is thought to regulate the binding of the motor to cargo membranes.	KIF3A, KIFAP3
blue	1437	1391	475	0.0323121	2		0.00143782	1	2	GO:0030868	CC	smooth endoplasmic reticulum membrane	The lipid bilayer surrounding the smooth endoplasmic reticulum.	ITPR1, TTYH1
blue	1437	1391	476	0.0323121	2		0.00143782	1	2	GO:0031085	CC	BLOC-3 complex	A protein complex required for the biogenesis of specialized organelles of the endosomal-lysosomal system, such as melanosomes and platelet dense granules. The human complex contains the Hps1 and Hps4 proteins.	HPS4, HPS1
blue	1437	1391	477	0.0323121	2		0.00143782	1	2	GO:0031595	CC	nuclear proteasome complex	A proteasome found in the nucleus of a cell.	PSMC5, PSMD12
blue	1437	1391	478	0.0323121	2		0.00143782	1	2	GO:0034464	CC	BBSome	A ciliary protein complex involved in cilium biogenesis. It consists of at least seven Bardet-Biedl syndrome (BBS) proteins and BBIP10. It moves in association with IFT trains through cilia (likely as an IFT-A/B adaptor or cargo), and is required for the integrity of IFT-A and IFT-B.	BBS1, BBS4
blue	1437	1391	479	0.0323121	2		0.00143782	1	2	GO:0046696	CC	lipopolysaccharide receptor complex	A multiprotein complex that consists of at least three proteins, CD14, TLR4, and MD-2, each of which is glycosylated and which functions as a lipopolysaccharide (LPS) receptor that primes the innate immune response against bacterial pathogens.	HSPD1, LY96
blue	1437	1391	480	0.0323121	2		0.00143782	1	2	GO:0048269	CC	methionine adenosyltransferase complex	A multimeric enzyme complex composed of variable numbers of catalytic alpha subunits, and noncatalytic beta subunits. The beta subunits are believed to have a regulatory function. The enzyme complex catalyzes the synthesis of S-adenosylmethionine (AdoMet), which is the major methyl group donor, participating in the methylation of proteins, DNA, RNA, phospholipids, and other small molecules.	MAT2B, MAT2A
blue	1437	1391	481	0.0323121	2		0.00143782	1	2	GO:0097433	CC	dense body	An electron dense body which may contain granules.	trf, SYBU
blue	1437	1391	482	0.0323121	2		0.00143782	1	2	GO:0098559	CC	cytoplasmic side of early endosome membrane	The side (leaflet) of the early endosome membrane that faces the cytoplasm.	LITAF, RAB5A
blue	1437	1391	483	0.0323121	2		0.00143782	1	2	GO:0098846	CC	podocyte foot	A cell projection of a podocyte (glomerular visceral epithelial cell) forming a foot-like structure projecting from a podocyte primary projection, that wraps around capillaries of a renal glomerulus. Adjacent feet (pedicels) interdigitate, leaving thin filtration slits between them, which are covered by slit diaphragms.	CASK, THSD7A
blue	1437	1391	484	0.0323121	2		0.00143782	1	2	GO:0004314	MF	[acyl-carrier-protein] S-malonyltransferase activity	Catalysis of the reaction: malonyl-CoA + [acyl-carrier protein] = CoA + malonyl-[acyl-carrier protein].	FASN, MCAT
blue	1437	1391	485	0.0323121	2		0.00143782	1	2	GO:0004340	MF	glucokinase activity	Catalysis of the reaction: ATP + D-glucose = ADP + D-glucose-6-phosphate.	HK1, HKDC1
blue	1437	1391	486	0.0323121	2		0.00143782	1	2	GO:0004367	MF	glycerol-3-phosphate dehydrogenase [NAD+] activity	Catalysis of the reaction: sn-glycerol 3-phosphate + NAD+ = glycerone phosphate + NADH + H+.	GPD1, GPD2
blue	1437	1391	487	0.0323121	2		0.00143782	1	2	GO:0004368	MF	glycerol-3-phosphate dehydrogenase (quinone) activity	Catalysis of the reaction: sn-glycerol 3-phosphate + a quinone = glycerone phosphate + a quinol.	GPD1, GPD2
blue	1437	1391	488	0.0323121	2		0.00143782	1	2	GO:0004396	MF	hexokinase activity	Catalysis of the reaction: ATP + D-hexose = ADP + D-hexose 6-phosphate.	HK1, HKDC1
blue	1437	1391	489	0.0323121	2		0.00143782	1	2	GO:0005095	MF	GTPase inhibitor activity	Stops, prevents or reduces the activity of any enzyme that catalyzes the hydrolysis of GTP to GDP and orthophosphate.	PDE6D, RTKN
blue	1437	1391	490	0.0323121	2		0.00143782	1	2	GO:0008073	MF	ornithine decarboxylase inhibitor activity	The stopping, prevention or reduction of the activity of the enzyme ornithine decarboxylase.	OAZ1, OAZ2
blue	1437	1391	491	0.0323121	2		0.00143782	1	2	GO:0008865	MF	fructokinase activity	Catalysis of the reaction: ATP + D-fructose = ADP + D-fructose 6-phosphate.	HK1, HKDC1
blue	1437	1391	492	0.0323121	2		0.00143782	1	2	GO:0015187	MF	glycine transmembrane transporter activity	Enables the transfer of glycine from one side of a membrane to the other. Glycine is aminoethanoic acid.	SLC6A9, SLC32A1
blue	1437	1391	493	0.0323121	2		0.00143782	1	2	GO:0019158	MF	mannokinase activity	Catalysis of the reaction: ATP + D-mannose = ADP + D-mannose 6-phosphate.	HK1, HKDC1
blue	1437	1391	494	0.0323121	2		0.00143782	1	2	GO:0120170	MF	intraciliary transport particle B binding	NA	KIF3A, KIFAP3
blue	1437	1391	495	0.0329966	73		0.0524802	0.21988	332	GO:0080135	BP	regulation of cellular response to stress	Any process that modulates the frequency, rate or extent of a cellular response to stress. Cellular response to stress is a change in state or activity of a cell (in terms of movement, secretion, enzyme production, gene expression, etc.) as a result of a stimulus indicating the organism is under stress. The stress is usually, but not necessarily, exogenous (e.g. temperature, humidity, ionizing ra…	abl1, AKT1, APBB1, BCL6, CD34, ACKR3, DDX5, endog, EPOR, ercc1, EYA3, FKBP1B, LANCL1, GRN, HNRNPK, MIF, NTRK3, OMG, PAK1, prkcg, PNP, PTPRS, RASGRP1, SKIL, SPHK1, TIAM1, trf, Trp63, AKT3, MAP3K7, MAPK9, COPS5, RPS3, MAPK8IP3, ERCC4, PPP1R10, MFHAS1, NONO, FMN2, ARL6IP5, LRRK2, BABAM1, MUL1, RTN4, PINK1, FBXO7, SASH1, BAG5, RINT1, 1110034G24Rik, ATG7, CYLD, MANF, USP47, RAP2A, KLHDC10, NDEL1, KARS…
blue	1437	1391	496	0.0331407	5		0.00359454	0.454545	11	GO:0007131	BP	reciprocal meiotic recombination	The cell cycle process in which double strand breaks are formed and repaired through a single or double Holliday junction intermediate. This results in the equal exchange of genetic material between non-sister chromatids in a pair of homologous chromosomes. These reciprocal recombinant products ensure the proper segregation of homologous chromosomes during meiosis I and create genetic diversity.	CEP63, ERCC4, SLX4, RMI1, EME2
blue	1437	1391	497	0.0331407	5		0.00359454	0.454545	11	GO:0032613	BP	interleukin-10 production	The appearance of interleukin-10 due to biosynthesis or secretion following a cellular stimulus, resulting in an increase in its intracellular or extracellular levels.	CD34, CD83, FCER1G, HSPD1, TYROBP
blue	1437	1391	498	0.0331407	5		0.00359454	0.454545	11	GO:0033687	BP	osteoblast proliferation	The multiplication or reproduction of osteoblasts, resulting in the expansion of an osteoblast cell population. An osteoblast is a bone-forming cell which secretes an extracellular matrix. Hydroxyapatite crystals are then deposited into the matrix to form bone.	abl1, RHOA, JUNB, SMAD3, GSK3B
blue	1437	1391	499	0.0331407	5		0.00359454	0.454545	11	GO:0035825	BP	homologous recombination	A DNA recombination process that results in the equal exchange of genetic material between the recombining DNA molecules.	CEP63, ERCC4, SLX4, RMI1, EME2
blue	1437	1391	500	0.0331407	5		0.00359454	0.454545	11	GO:0051354	BP	negative regulation of oxidoreductase activity	Any process that stops or reduces the rate of oxidoreductase activity, the catalysis of an oxidation-reduction (redox) reaction, a reversible chemical reaction in which the oxidation state of an atom or atoms within a molecule is altered.	GLA, snca, GSK3B, LRRK2, OXA1L
blue	1437	1391	501	0.0331407	5		0.00359454	0.454545	11	GO:0090128	BP	regulation of synapse maturation	Any process that modulates the extent of synapse maturation, the process that organizes a synapse so that it attains its fully functional state.	HNRNPK, NRXN1, RELN, YWHAZ, CLSTN1
blue	1437	1391	502	0.0331407	5		0.00359454	0.454545	11	GO:1903214	BP	regulation of protein targeting to mitochondrion	NA	SREBF1, LRRK2, PINK1, PARL, GSK3A
blue	1437	1391	503	0.0331407	5		0.00359454	0.454545	11	GO:0008553	MF	proton-exporting ATPase activity, phosphorylative mechanism	Enables the transfer of protons from one side of a membrane to the other according to the reaction: ATP + H2O + H+(in) -> ADP + phosphate + H+(out). These transporters use a phosphorylative mechanism, which have a phosphorylated intermediate state during the ion transport cycle.	ATP2A2, ATP6V1E1, ATP6V0C, ATP6V1G2, ATP6V1C1
blue	1437	1391	504	0.0331407	5		0.00359454	0.454545	11	GO:0034236	MF	protein kinase A catalytic subunit binding	Interacting selectively and non-covalently with one or both of the catalytic subunits of protein kinase A.	PRKAR2A, RYR2, GSK3B, AKAP11, GSK3A
blue	1437	1391	505	0.0332843	134		0.0963336	0.20743	646	GO:0036477	CC	somatodendritic compartment	The region of a neuron that includes the cell body (cell soma) and dendrite(s), but excludes the axon.	abl1, APBB1, APOE, RHOA, BMPR2, BNIP3, CASK, CD22, CHRM1, CST3, CYP17A1, cyp46a1, DBNL, ASAP1, DYNC1H1, DPP6, ELK1, endog, FGF13, NCS1, GDI1, GNAI2, GNG3, GRIA2, GRIN2A, GRIN2B, GRM1, HCN1, HNRNPK, HSP90AB1, ICA1, ITPR1, KCNC1, KCND2, KCNMA1, KIF1A, KIF1C, KIF3A, KIF5C, MBP, CD200, ND1, MYO6, NRXN1, NSF, NTRK2, PAK1, PDE1A, prkcg, PPP1CA, PPP3CA, PRSS12, PTPRN, RAB1A, RANGAP1, RELN, RIT2, SCN8A, …
blue	1437	1391	506	0.0335835	92		0.0661395	0.214452	429	GO:0048858	BP	cell projection morphogenesis	The process in which the anatomical structures of a cell projection are generated and organized.	AATK, abl1, APBB1, APBB2, APOE, RND2, BMPR2, ddr1, CASK, CNP, DBNL, EFNA5, EFNB3, EIF4G2, EPHB6, ETV1, BCL11A, FGF13, FLOT1, GDI1, HNRNPK, HSP90AB1, KIF3A, KIF5C, MAG, NEFL, NTRK2, NTRK3, OMG, PAK1, PPP3CA, PTPRS, RAB10, RAB3A, RELN, SKIL, STXBP1, SYT1, TBR1, TIAM1, TSC2, UBE3A, PACSIN1, DPYSL4, deb1, CSPG5, MAPK8IP3, PLXNC1, SRCIN1, DBN1, B4GALT6, GSK3B, LGI1, SYNE1, CUL7, LRRK2, ZSWIM6, PLXND1,…
blue	1437	1391	507	0.0336615	57		0.0409777	0.22619	252	GO:0051272	BP	positive regulation of cellular component movement	Any process that activates or increases the frequency, rate or extent of the movement of a cellular component.	abl1, AGT, AKT1, ALDOA, RHOA, BCL6, BMPR2, CAPN1, coro1a, ACKR3, CRKL, DMTN, FGF9, GNAI2, GRN, IL18, KIF3A, SMAD3, MIF, NTRK3, PAK1, PDGFA, PFN1, PLCG1, PPP3CA, LGMN, RELN, SPHK1, STAT5A, TIAM1, trf, TSC2, VEGFB, AKT3, MAPK14, PLA2G7, AMOT, MAPK8IP3, STK39, AKIRIN1, MPZL1, RTN4, RREB1, SASH1, RARRES2, TUBB2B, FGFR1OP, CLASP2, PLVAP, KARS, CBLL1, FAM65B, IKBKAP, FEZ1, RAB5A, SYNE2, DOCK1
blue	1437	1391	508	0.0337022	58		0.0416966	0.225681	257	GO:0031267	MF	small GTPase binding	Interacting selectively and non-covalently with a small monomeric GTPase.	AP1G1, GDI1, ARHGDIG, KIF3A, MOBP, NSF, PAK1, PDE6D, PFN1, RABGGTB, RANBP1, RANGAP1, RASGRF2, RASGRP1, RGL1, RTKN, SOS1, TIAM1, TSC2, MICALL1, RABGAP1L, ATP6AP1, IFT20, GRASP, PARD6A, exoc2, LRRK2, ARHGAP17, ARHGEF3, XPOT, TBC1D30, RILPL1, IPO4, KNDC1, TBC1D9B, RAB3GAP2, BRK1, EXOC8, TBC1D10A, GAS8, CDC42EP1, RAP1A, BCR, CSE1L, HPS4, TBC1D16, DAAM1, RAPGEF5, VPS52, ARHGEF4, ITPKA, SMCR8, RGP1, AN…
blue	1437	1391	509	0.0337299	36		0.0258807	0.241611	149	GO:0045785	BP	positive regulation of cell adhesion	Any process that activates or increases the frequency, rate or extent of cell adhesion.	abl1, RHOA, BCL6, CAPN1, CD63, CD83, coro1a, CRKL, EFNB3, EGR3, DMTN, EPHB6, FLOT1, HSPD1, IL18, KIFAP3, SMAD3, PNP, PPP3CA, RASGRP1, SOX2, STAT5A, TSC2, VCAM1, WNT4, RPS3, CSPG5, DBN1, GSK3B, RREB1, CYLD, SPOCK2, ZBTB16, ZMIZ1, DOCK1, DHPS
blue	1437	1391	510	0.0338154	22		0.015816	0.26506	83	GO:0070661	BP	leukocyte proliferation	The expansion of a leukocyte population by cell division.	abl1, BCL6, CD22, coro1a, EPHB6, FKBP1B, HSPD1, IL18, MIF, PNP, SOS1, STAT5A, TYROBP, VCAM1, WNT4, RPS3, Ctps, GSK3B, IL33, FAM65B, SLC39A10, DHPS
blue	1437	1391	511	0.0339224	105		0.0754853	0.211694	496	GO:0048878	BP	chemical homeostasis	Any biological process involved in the maintenance of an internal steady state of a chemical.	ABCG1, abl1, AGT, AKT1, APOE, ATP2A2, ATP6V1A, ATP6V0C, BNIP3, CACNB4, CCKBR, coro1a, ACKR3, DBI, EFNA5, EPOR, FGF12, FKBP1B, FTH1, GNAI2, GNG3, GRIN2A, GRIN2B, GRM1, GRN, HCN1, HK1, IL18, ITPR1, KCNMA1, SMAD3, NRXN1, OPRL1, PDK2, PRKCB, PLCG1, PPP3CA, PTPRN, PTPRN2, RBP1, RBP4, XPR1, RYR2, Scd1, TRA2B, SLC12A2, SLC16A1, SMARCB1, NCOR2, snca, STIM1, STXBP3, TIAM1, TMEM165, trf, Trp63, USF2, VCAM1…
blue	1437	1391	512	0.0339788	98		0.0704529	0.213043	460	GO:0051270	BP	regulation of cellular component movement	Any process that modulates the frequency, rate or extent of the movement of a cellular component.	abl1, AGT, AKT1, ALDOA, APOE, RHOA, RND2, ATP2A2, BCL6, BMPR2, CAPN1, CD63, coro1a, ACKR3, CRKL, CSNK2B, DMTN, FGF13, FGF9, GNAI2, GRN, IL18, KIF3A, LMNA, LMO4, SMAD3, MIF, CD200, MPP1, NTRK3, PAK1, PDGFA, PADI2, PFN1, PLCG1, PPP3CA, LGMN, TMSB10, PTPRT, RELN, RYR2, SPHK1, STAT5A, TBR1, TIAM1, trf, TSC2, VEGFB, WNT4, AKT3, PIN1, SYNJ2BP, MAPK14, PLA2G7, AMOT, CLIC4, MAPK8IP3, BBS1, D1Ertd622e, ST…
blue	1437	1391	513	0.0341639	16		0.0115025	0.285714	56	GO:0097120	BP	receptor localization to synapse	Any process in which a receptor is transported to, and/or maintained at the synapse, the junction between a nerve fiber of one neuron and another neuron or muscle fiber or glial cell.	KIF5C, NRXN1, RELN, TYROBP, DLG2, SYNJ2BP, MAPK10, STX7, CACNG3, GRASP, DBN1, GSK3B, LGI1, CLSTN1, CNIH3, RAP1A
blue	1437	1391	514	0.0344341	20		0.0143781	0.27027	74	GO:0032943	BP	mononuclear cell proliferation	The expansion of a mononuclear cell population by cell division. A mononuclear cell is a leukocyte with a single non-segmented nucleus in the mature form.	abl1, BCL6, CD22, coro1a, EPHB6, FKBP1B, HSPD1, IL18, MIF, PNP, SOS1, STAT5A, TYROBP, VCAM1, WNT4, RPS3, Ctps, FAM65B, SLC39A10, DHPS
blue	1437	1391	515	0.0344341	20		0.0143781	0.27027	74	GO:0046651	BP	lymphocyte proliferation	The expansion of a lymphocyte population by cell division.	abl1, BCL6, CD22, coro1a, EPHB6, FKBP1B, HSPD1, IL18, MIF, PNP, SOS1, STAT5A, TYROBP, VCAM1, WNT4, RPS3, Ctps, FAM65B, SLC39A10, DHPS
blue	1437	1391	516	0.0346191	18		0.0129403	0.276923	65	GO:0021987	BP	cerebral cortex development	The progression of the cerebral cortex over time from its initial formation until its mature state. The cerebral cortex is the outer layered region of the telencephalon.	RHOA, CRKL, FGF13, HNRNPK, NTRK2, PTPRS, RELN, TRA2B, SOX2, YWHAE, BBS1, GSK3B, RTN4, ATG7, NDEL1, BBS4, SOCS7, SYNE2
blue	1437	1391	517	0.0349407	74		0.0531991	0.218935	338	GO:0050769	BP	positive regulation of neurogenesis	Any process that activates or increases the frequency, rate or extent of neurogenesis, the generation of cells within the nervous system.	AGT, APBB1, APOE, RHOA, RND2, BCL6, BMPR2, CASK, CRKL, DBNL, EEF1A1, EFNA5, EIF4G2, EPOR, BCL11A, FKBP1B, GDI1, GRN, HNRNPK, ITPR1, MAG, MIF, NAP1L2, NCOA1, NEFL, NME1, NTRK2, NTRK3, PAK1, RANBP1, RELN, RIT2, SEZ6, SKIL, SOX10, SOX2, SPHK1, SERPINI1, SERPINE2, SYT1, TIAM1, trf, TSC2, RNF112, PACSIN1, deb1, MAPK8IP3, PLXNC1, DBN1, GSK3B, CUL7, PLXND1, MUL1, RTN4, TMEM30A, BHLHB9, IST1, TUBB2B, KAT…
blue	1437	1391	518	0.0352758	39		0.0280374	0.237805	164	GO:0015711	BP	organic anion transport	The directed movement of organic anions into, out of or within a cell, or between cells, by means of some agent such as a transporter or pore. Organic anions are atoms or small molecules with a negative charge which contain carbon in covalent linkage.	ABCG1, AGT, AKT1, APOE, CACNB4, SLC25A1, SLC6A9, GRIN2B, MIF, MYO6, Sept2, NTRK2, PAK1, RBP4, SLC10A1, SLC16A1, SLC1A1, SLC1A3, snca, STXBP1, SLC32A1, MAPK9, ARL6IP1, SLC4A4, ARL6IP5, SLC25A22, TMEM30A, SLC17A7, SLC25A12, SLC4A10, SFXN3, SFXN5, EPRS, SLC7A4, OSBPL2, SLC6A17, SLC6A1, SLC6A7, ACSL5
blue	1437	1391	519	0.0361119	30		0.0215672	0.247934	121	GO:0008361	BP	regulation of cell size	Any process that modulates the size of a cell.	AATK, abl1, AKT1, APOE, RHOA, RND2, BMPR2, DBNL, EFNA5, EIF4G2, BCL11A, FGF13, GDI1, HSP90AB1, KCNMA1, MAG, NTRK3, OMG, PAK1, PTPRS, SLC12A2, TSC2, AKT3, DBN1, GSK3B, RTN4, IST1, CLASP2, NDEL1, EIF2B2
blue	1437	1391	520	0.0364511	21		0.0150971	0.265823	79	GO:0032838	CC	plasma membrane bounded cell projection cytoplasm	All of the contents of a plasma membrane bounded cell projection, excluding the plasma membrane surrounding the projection.	GRIA2, KIF3A, KIFAP3, MAP4, Sept2, PRKAR2A, RANBP1, RANGAP1, BBS1, ARL6, AP3M2, LRRK2, MAP1LC3B, CCSAP, ATG7, PIK3R4, ABHD12, CLUAP1, ARFGEF2, GAS8, SYBU
blue	1437	1391	521	0.0364665	15		0.0107836	0.288462	52	GO:0010771	BP	negative regulation of cell morphogenesis involved in differentiation	Any process that decreases the frequency, rate or extent of cell morphogenesis contributing to cell differentiation. Cell morphogenesis involved in differentiation is the change in form (cell shape and size) that occurs when relatively unspecialized cells acquire specialized structural and/or functional features that characterize the cells, tissues, or organs of the mature organism or some other …	AATK, EFNA5, EFNB3, DMTN, BCL11A, FGF13, GDI1, MAG, PPP3CA, PTPRS, TSC2, TTC3, UBE3A, GSK3B, RTN4
blue	1437	1391	522	0.0364665	15		0.0107836	0.288462	52	GO:0070663	BP	regulation of leukocyte proliferation	Any process that modulates the frequency, rate or extent of leukocyte proliferation.	BCL6, CD22, coro1a, IL18, MIF, PNP, SOS1, STAT5A, TYROBP, VCAM1, RPS3, GSK3B, FAM65B, SLC39A10, DHPS
blue	1437	1391	523	0.0368483	27		0.0194105	0.252336	107	GO:0099055	CC	integral component of postsynaptic membrane	The component of the postsynaptic membrane consisting of the gene products and protein complexes having at least some part of their peptide sequence embedded in the hydrophobic region of the membrane.	CHRM1, EFNB3, GABRA1, GABRA4, GABRG2, SLC6A9, GRIA2, GRIN2A, GRIN2B, GRM1, KCNC1, KCND2, NTRK3, PTPRS, SCN8A, CSPG5, GRIA3, CACNG3, CLSTN1, ABHD6, RTN4, SLC8A2, LRRC4, SLC6A1, LRRC4C, GSG1L, ADCY1
blue	1437	1391	524	0.0370538	24		0.0172538	0.258065	93	GO:0030016	CC	myofibril	The contractile element of skeletal and cardiac muscle; a long, highly organized bundle of actin, myosin, and other proteins that contracts by a sliding filament mechanism.	ALDOA, CSRP1, FHL2, FKBP1B, GRIN2B, MYL4, PAK1, PPP3CA, RPL6, RYR2, S100A1, SCN8A, SPTAN1, TNNT1, HOMER1, TMOD2, PDLIM1, SYNE1, PGM2, MYH7, FHOD3, SCN3B, SYNE2, SCO2
blue	1437	1391	525	0.0370592	19		0.0136592	0.271429	70	GO:0055002	BP	striated muscle cell development	The process whose specific outcome is the progression of a striated muscle cell over time, from its formation to the mature structure. Striated muscle cells contain fibers that are divided by transverse bands into striations, and cardiac and skeletal muscle are types of striated muscle.	AGT, CACNB4, CSRP1, FHL2, LMNA, NACA, PAK1, PPP3CA, TNNT1, PIN1, HOMER1, TMOD2, RCAN1, GSK3B, ATG7, FDPS, FAM65B, FHOD3, GSK3A
blue	1437	1391	526	0.0371498	17		0.0122214	0.278689	61	GO:0030018	CC	Z disc	Platelike region of a muscle sarcomere to which the plus ends of actin filaments are attached.	ALDOA, CSRP1, FHL2, FKBP1B, GRIN2B, PAK1, PPP3CA, RYR2, S100A1, SCN8A, SPTAN1, HOMER1, PDLIM1, PGM2, MYH7, SCN3B, SYNE2
blue	1437	1391	527	0.0371498	17		0.0122214	0.278689	61	GO:0031674	CC	I band	A region of a sarcomere that appears as a light band on each side of the Z disc, comprising a region of the sarcomere where thin (actin) filaments are not overlapped by thick (myosin) filaments; contains actin, troponin, and tropomyosin; each sarcomere includes half of an I band at each end.	ALDOA, CSRP1, FHL2, FKBP1B, GRIN2B, PAK1, PPP3CA, RYR2, S100A1, SCN8A, SPTAN1, HOMER1, PDLIM1, PGM2, MYH7, SCN3B, SYNE2
blue	1437	1391	528	0.0375568	238		0.1711	0.198499	1199	GO:0050793	BP	regulation of developmental process	Any process that modulates the frequency, rate or extent of development, the biological process whose specific outcome is the progression of a multicellular organism over time from an initial condition (e.g. a zygote, or a young adult) to a later condition (e.g. a multicellular animal or an aged adult).	AATK, ABCG1, abl1, AGT, AKT1, ALDOA, APBB1, APOE, RHOA, RND2, ATRN, BCL6, BMPR2, BNIP3, ZFP36L1, C1QC, CASK, NOCT, CD34, CD83, coro1a, CRKL, DBNL, ASAP1, DDX5, EED, EEF1A1, EFNA5, EFNB3, EGR3, EIF4G2, DMTN, EPC1, EPOR, BCL11A, FGF13, FGF9, FKBP1B, FLOT1, FOS, NCS1, GDI1, GRN, HNRNPK, HSP90AB1, ELAVL1, IL15RA, IL18, itga7, ITPR1, JAK1, JUNB, KIF3A, LMNA, LMO2, LMO4, SMAD3, MAG, MBP, MGP, MIF, MSH2…
blue	1437	1391	529	0.0379705	48		0.0345075	0.229665	209	GO:0051047	BP	positive regulation of secretion	Any process that activates or increases the frequency, rate or extent of the controlled release of a substance from a cell or a tissue.	ABCG1, abl1, AGT, AP1G1, APBB1, CASK, CCKBR, CD34, doc2b, FCER1G, NCS1, GNAI2, GRIN2B, HK1, HSPD1, MBP, MIF, OPRL1, RAB3A, RASGRP1, RBP4, VPS4B, snca, SPHK1, STXBP1, SYT1, MAPK14, MAPK9, VSNL1, ATP6AP1, PARD6A, exoc2, LRRK2, MAP1LC3B, RTN4, PINK1, CHMP2A, PRRT2, ATG7, MGEA5, CLASP2, IL33, KARS, NADK, SLC6A1, RAB5A, SYBU, CADPS2
blue	1437	1391	530	0.0381568	11		0.00790798	0.314286	35	GO:0044344	BP	cellular response to fibroblast growth factor stimulus	Any process that results in a change in state or activity of a cell (in terms of movement, secretion, enzyme production, gene expression, etc.) as a result of an fibroblast growth factor stimulus.	ZFP36L1, CRKL, EGR3, FGF9, NR4A1, NRXN1, SOS1, WNT4, SULF2, SETX, FLRT2
blue	1437	1391	531	0.038367	6		0.00431344	0.4	15	GO:0000028	BP	ribosomal small subunit assembly	The aggregation, arrangement and bonding together of constituent RNAs and proteins to form the small ribosomal subunit.	RPS15, RPS19, RPS27, RPS10, RPL38, RPS25
blue	1437	1391	532	0.038367	6		0.00431344	0.4	15	GO:0034453	BP	microtubule anchoring	Any process in which a microtubule is maintained in a specific location in a cell.	KIF3A, BCCIP, FGFR1OP, CLASP2, BBS4, HOOK3
blue	1437	1391	533	0.038367	6		0.00431344	0.4	15	GO:2000010	BP	positive regulation of protein localization to cell surface	NA	AKT1, FCER1G, HNRNPK, HSP90AB1, TYROBP, SYNJ2BP
blue	1437	1391	534	0.0383948	88		0.0632638	0.214112	411	GO:2000145	BP	regulation of cell motility	NA	abl1, AGT, AKT1, ALDOA, APOE, RHOA, RND2, BMPR2, CAPN1, CD63, coro1a, ACKR3, CRKL, CSNK2B, DMTN, FGF9, GNAI2, GRN, IL18, LMNA, LMO4, SMAD3, MIF, CD200, MPP1, NTRK3, PAK1, PDGFA, PADI2, PFN1, PLCG1, PPP3CA, LGMN, TMSB10, PTPRT, RELN, SPHK1, STAT5A, TIAM1, trf, TSC2, VEGFB, WNT4, AKT3, PIN1, SYNJ2BP, MAPK14, PLA2G7, AMOT, CLIC4, MAPK8IP3, BBS1, D1Ertd622e, STK39, PLXNC1, SRCIN1, GSK3B, ABHD6, ZSWIM…
blue	1437	1391	535	0.0388635	14		0.0100647	0.291667	48	GO:0035773	BP	insulin secretion involved in cellular response to glucose stimulus	The regulated release of proinsulin from secretory granules (B granules) in the B cells of the pancreas; accompanied by cleavage of proinsulin to form mature insulin, in response to a glucose stimulus.	EFNA5, FKBP1B, NRXN1, PTPRN, PTPRN2, TIAM1, VSNL1, ATG7, ndufaf2, HMGN3, PDE4C, NADK, SIDT2, SYBU
blue	1437	1391	536	0.0388635	14		0.0100647	0.291667	48	GO:0060999	BP	positive regulation of dendritic spine development	Any process that increases the rate, frequency, or extent of dendritic spine development, the process whose specific outcome is the progression of the dendritic spine over time, from its formation to the mature structure.	APOE, CASK, DBNL, EIF4G2, GRN, HNRNPK, RELN, TIAM1, TSC2, DBN1, BHLHB9, cpeb3, ITPKA, PPP1R9A
blue	1437	1391	537	0.0395153	4		0.00287563	0.5	8	GO:0002374	BP	cytokine secretion involved in immune response	The regulated release of cytokines from a cell that contributes to an immune response.	HK1, MAPK14, TREM1, KARS
blue	1437	1391	538	0.0395153	4		0.00287563	0.5	8	GO:0014733	BP	regulation of skeletal muscle adaptation	Any process in which skeletal muscle adapts, with consequent modifications to structural and/or functional phenotypes, in response to a stimulus. Stimuli include contractile activity, loading conditions, substrate supply, and environmental factors. These adaptive events occur in both muscle fibers and associated structures (motoneurons and capillaries), and they involve alterations in regulatory …	ATP2A2, PPP3CA, TNNT1, MYH7
blue	1437	1391	539	0.0395153	4		0.00287563	0.5	8	GO:0031340	BP	positive regulation of vesicle fusion	Any process that activates or increases the frequency, rate or extent of vesicle fusion.	doc2b, SYT1, PRRT2, C2CD5
blue	1437	1391	540	0.0395153	4		0.00287563	0.5	8	GO:0032733	BP	positive regulation of interleukin-10 production	Any process that activates or increases the frequency, rate, or extent of interleukin-10 production.	CD34, CD83, FCER1G, HSPD1
blue	1437	1391	541	0.0395153	4		0.00287563	0.5	8	GO:0033033	BP	negative regulation of myeloid cell apoptotic process	Any process that stops, prevents, or reduces the frequency, rate, or extent of a myeloid cell apoptotic process.	FCER1G, IL18, MIF, STAT5A
blue	1437	1391	542	0.0395153	4		0.00287563	0.5	8	GO:0043931	BP	ossification involved in bone maturation	The formation of bone or of a bony substance, or the conversion of fibrous tissue or of cartilage into bone, involved in the progression of the skeleton from its formation to its mature state.	RHOA, THBS3, ASXL2, XYLT1
blue	1437	1391	543	0.0395153	4		0.00287563	0.5	8	GO:0050966	BP	detection of mechanical stimulus involved in sensory perception of pain	The series of events involved in the perception of pain in which a mechanical stimulus is received and converted into a molecular signal.	GRIN2B, IL18, BACE1, PHF24
blue	1437	1391	544	0.0395153	4		0.00287563	0.5	8	GO:0072574	BP	hepatocyte proliferation	The multiplication or reproduction of hepatocytes, resulting in the expansion of a cell population. Hepatocytes form the main structural component of the liver. They are specialized epithelial cells that are organized into interconnected plates called lobules.	ITPR1, RPS6KA1, RTN4, SULF2
blue	1437	1391	545	0.0395153	4		0.00287563	0.5	8	GO:0150077	BP	regulation of neuroinflammatory response	NA	GRN, CD200, SPHK1, LRRK2
blue	1437	1391	546	0.0395153	4		0.00287563	0.5	8	GO:0000900	MF	translation repressor activity, mRNA regulatory element binding	Antagonizes the ribosome-mediated translation of mRNA into a polypeptide via direct binding (through a selective and non-covalent interaction) to nucleic acid.	CPEB4, PAIP2, cpeb3, PAIP2B
blue	1437	1391	547	0.0395153	4		0.00287563	0.5	8	GO:0005283	MF	amino acid:sodium symporter activity	Enables the transfer of a solute or solutes from one side of a membrane to the other according to the reaction: amino acid(out) + Na+(out) = amino acid(in) + Na+(in).	SLC6A9, SLC1A1, SLC1A3, SLC6A1
blue	1437	1391	548	0.0396521	10		0.00718907	0.322581	31	GO:1903793	BP	positive regulation of anion transport	NA	AGT, APOE, GRIN2B, MIF, STXBP1, MAPK9, ARL6IP1, FXYD1, SLC6A1, ACSL5
blue	1437	1391	549	0.0398445	16		0.0115025	0.280702	57	GO:0045619	BP	regulation of lymphocyte differentiation	Any process that modulates the frequency, rate or extent of lymphocyte differentiation.	abl1, RHOA, BCL6, ZFP36L1, CD83, EGR3, IL15RA, IL18, PNP, RASGRP1, SOS1, STAT5A, FBXO7, CYLD, ZBTB16, ZMIZ1
blue	1437	1391	550	0.0402187	89		0.0639827	0.213429	417	GO:0048812	BP	neuron projection morphogenesis	The process in which the anatomical structures of a neuron projection are generated and organized. A neuron projection is any process extending from a neural cell, such as axons or dendrites.	AATK, abl1, APBB1, APBB2, APOE, RND2, BMPR2, ddr1, CASK, CNP, DBNL, EFNA5, EFNB3, EIF4G2, EPHB6, ETV1, BCL11A, FGF13, FLOT1, GDI1, HNRNPK, HSP90AB1, KIF3A, KIF5C, MAG, NEFL, NTRK2, NTRK3, OMG, PAK1, PPP3CA, PTPRS, RAB10, RAB3A, RELN, SKIL, STXBP1, SYT1, TBR1, TIAM1, TSC2, UBE3A, PACSIN1, DPYSL4, deb1, MAPK8IP3, PLXNC1, SRCIN1, DBN1, B4GALT6, GSK3B, LGI1, SYNE1, CUL7, LRRK2, ZSWIM6, PLXND1, MUL1, …
blue	1437	1391	551	0.0403978	118		0.0848311	0.208113	567	GO:0055085	BP	transmembrane transport	The process in which a solute is transported across a lipid bilayer, from one side of a membrane to the other.	ABCG1, abl1, AGT, AKT1, SLC25A5, ATP2A2, ATP6V1E1, CACNA2D3, CACNB4, CD63, coro1a, CTSS, DBI, SLC25A1, DPP6, FGF12, FKBP1B, GABRA1, GABRA4, GABRG2, GRIN2A, GRIN2B, HCN1, HK1, HSPD1, IFNGR2, ITPR1, KCNC1, KCND2, KCNMA1, KCNS1, MIF, ATP8, CYTB, GRPEL1, ND4, Sept2, NNT, NRXN1, OAZ1, OAZ2, OPRL1, PRKCB, PLCG1, RASGRF2, RBP4, RELN, XPR1, RYR2, S100A1, SCN8A, SLC12A2, SLC16A1, SLC16A2, SLC1A1, SLC1A3, …
blue	1437	1391	552	0.0406758	7		0.00503235	0.368421	19	GO:0002686	BP	negative regulation of leukocyte migration	Any process that stops, prevents, or reduces the frequency, rate, or extent of leukocyte migration.	AKT1, MIF, CD200, PADI2, IL33, BCR, FAM65B
blue	1437	1391	553	0.0406758	7		0.00503235	0.368421	19	GO:0007214	BP	gamma-aminobutyric acid signaling pathway	The series of molecular signals generated by the binding of gamma-aminobutyric acid (GABA, 4-aminobutyrate), an amino acid which acts as a neurotransmitter in some organisms, to a cell surface receptor.	CACNB4, GABRA1, GABRA4, GABRG2, GNAI2, PLCL1, PHF24
blue	1437	1391	554	0.0406758	7		0.00503235	0.368421	19	GO:0043243	BP	positive regulation of protein-containing complex disassembly	Any process that activates or increases the frequency, rate or extent of protein complex disassembly, the disaggregation of a protein complex into its constituent components.	BNIP3, FYCO1, DSTN, KATNB1, MGEA5, SMCR8, SETX
blue	1437	1391	555	0.0406758	7		0.00503235	0.368421	19	GO:0050982	BP	detection of mechanical stimulus	The series of events by which a mechanical stimulus is received and converted into a molecular signal.	GRIN2B, IL18, SLC12A2, SOX2, SERPINE2, BACE1, PHF24
blue	1437	1391	556	0.0409292	106		0.0762042	0.209901	505	GO:0006812	BP	cation transport	The directed movement of cations, atoms or small molecules with a net positive charge, into, out of or within a cell, or between cells, by means of some agent such as a transporter or pore.	abl1, AGT, AKT1, RHOA, ATP2A2, ATP6V1E1, CACNA2D3, CACNB4, CASK, CCKBR, CD63, coro1a, CTSS, DBI, DPP6, FCER1G, FGF12, FGF13, FKBP1B, FTH1, SLC6A9, GNAI2, GRIN2A, GRIN2B, HCN1, IFNGR2, ITPR1, KCNC1, KCND2, KCNMA1, KCNS1, MIF, ATP8, CYTB, ND4, NNT, NRXN1, NSF, OPRL1, PRKCB, PLCG1, PPP3CA, RASGRF2, RELN, RYR2, S100A1, SCN8A, VPS4B, SLC10A1, SLC12A2, SLC1A1, SLC1A3, snca, SERPINE2, STIM1, SYT1, TMEM1…
blue	1437	1391	557	0.0409658	155		0.111431	0.203679	761	GO:0040011	BP	locomotion	Self-propelled movement of a cell or organism from one location to another.	abl1, AGT, AKT1, ALDOA, APBB1, APBB2, APOE, RHOA, RND2, BMPR2, ddr1, CAP1, CAPN1, CD34, CD63, CHRM1, coro1a, ACKR3, CRKL, CSNK2B, EFNA5, EFNB3, EGR3, DMTN, EPHB6, ETV1, FCER1G, FGF13, FGF9, FLOT1, GNAI2, GRIN2A, GRN, NR4A1, IL18, itga7, KIF3A, KIF5C, LMNA, LMO4, SMAD3, MIF, CD200, MPP1, NACA, NEFL, NTRK2, NTRK3, PAK1, PDGFA, PADI2, PFN1, PLCG1, PPP3CA, LGMN, TMSB10, PTP4A3, PTPRT, RAB1A, RELN, RP…
blue	1437	1391	558	0.0409953	316		0.227175	0.194941	1621	GO:0033036	BP	macromolecule localization	Any process in which a macromolecule is transported to, or maintained in, a specific location.	ABCG1, abl1, AGT, AKT1, AP1B1, AP1G1, AP4S1, APBB1, APOE, ARF3, BCL6, ZFP36L1, CACNB4, CAMK4, CASK, CCT3, CD22, CD34, CD63, CHRM1, CLTA, COPA, CRKL, DDX5, doc2b, DPP6, EFNA5, DMTN, EPHB6, EPS15, FCER1G, FGF13, FGF9, FKBP1B, FLOT1, GDI1, ARHGDIG, BSCL2, GRIA2, GRIN2A, GRIN2B, HCN1, HK1, HNRNPK, HSPD1, HSP90AB1, ICA1, KIF1A, KIF3A, KIF5C, KIFAP3, LMNA, MBP, MIF, CD200, MSH2, GRPEL1, MTX1, MYO6, NAC…
blue	1437	1391	559	0.0410146	27		0.0194105	0.25	108	GO:0051648	BP	vesicle localization	Any process in which a vesicle or vesicles are transported to, and/or maintained in, a specific location.	DYNC1H1, KIF1A, KIF1C, KIF5C, FYCO1, NRXN1, RAB1A, RAB3A, RASGRP1, snca, SYN1, SYN2, PCLO, PREB, USO1, AP3M2, LRRK2, CLASP2, VPS33A, NDEL1, GBF1, TPGS1, BLOC1S4, FAM91A1, SPG11, SEC16A, SYBU
blue	1437	1391	560	0.0410786	62		0.0445723	0.221429	280	GO:0005773	CC	vacuole	A closed structure, found only in eukaryotic cells, that is completely surrounded by unit membrane and contains liquid material. Cells contain one or several vacuoles, that may have different functions from each other. Vacuoles have a diverse array of functions. They can act as a storage organelle for nutrients or waste products, as a degradative compartment, as a cost-effective way of increasing…	GLA, APOE, ATP6V1A, ATP6V0C, CAPN1, CD34, CD63, CST3, CTSS, DLD, DOC2A, FNBP1, FTH1, OSTM1, GRN, HSP90AB1, FYCO1, LGMN, RAB24, RAB3A, SORT1, TEX264, TMEM165, TSC2, TTC3, BACE1, STX7, RRAGC, STX8, LITAF, Tmem8, ABHD6, ATP6V1G2, ATP6V1C1, LAMTOR1, LRRK2, MAP1LC3B, NPC2, RRAGA, KPTN, FUCA1, ARSG, SNX16, RNF19B, VMP1, LAMP5, VPS33A, DPP7, MCOLN1, TM6SF1, NAPG, PIP4K2C, HPS4, TMEM63A, SIDT2, SZT2, DYN…
blue	1437	1391	561	0.0411731	50		0.0359454	0.227273	220	GO:0032535	BP	regulation of cellular component size	A process that modulates the size of a cellular component.	AATK, abl1, AKT1, APOE, RHOA, RND2, BMPR2, CAPN1, coro1a, DBNL, EFNA5, EIF4G2, DMTN, BCL11A, FGF13, GDI1, HSP90AB1, KCNMA1, MAG, NEFL, NTRK3, OMG, PAK1, PEX11B, PFN1, TMSB10, PTPRS, SLC12A2, SPTAN1, SPTB, TSC2, AKT3, TMOD2, FMN2, DBN1, DSTN, GSK3B, RTN4, IST1, CLASP2, NDEL1, BRK1, BBS4, CDC42EP1, EIF2B2, FHOD3, GBA2, PPP1R9A, RAB5A, ABI2
blue	1437	1391	562	0.0412269	258		0.185478	0.197097	1309	GO:0051128	BP	regulation of cellular component organization	Any process that modulates the frequency, rate or extent of a process involved in the formation, arrangement of constituent parts, or disassembly of cell structures, including the plasma membrane and any external encapsulating structures such as the cell wall and cell envelope.	AATK, abl1, AEBP1, AGT, AKT1, SLC25A5, APBB1, APBB2, APOE, RHOA, RND2, BCL6, BMPR2, BNIP3, ddr1, CAPN1, CASK, CCT3, CD22, CD63, CDK11B, coro1a, CRKL, SMC3, DBNL, ASAP1, DYNC1H1, doc2b, SPARCL1, EED, EEF1A1, EFNA5, EFNB3, EIF4G2, endog, DMTN, EPOR, ercc1, BCL11A, FGF13, FKBP1B, FLOT1, NCS1, GDI1, GRIN2B, GRN, H3F3A, HNRNPK, IL15RA, ITPR1, KIF3A, LMNA, LMO4, SMAD3, MAG, ANAPC1, FYCO1, MIF, MAP4, NA…
blue	1437	1391	563	0.0412469	8		0.00575126	0.347826	23	GO:0017075	MF	syntaxin-1 binding	Interacting selectively and non-covalently with the SNAP receptor syntaxin-1.	NSF, STXBP1, STXBP3, SYT1, LRRK2, PRRT2, UNC13C, SYBU
blue	1437	1391	564	0.041411	55		0.0395399	0.22449	245	GO:0017016	MF	Ras GTPase binding	Interacting selectively and non-covalently with any member of the Ras superfamily of monomeric GTPases.	AP1G1, GDI1, ARHGDIG, KIF3A, MOBP, NSF, PAK1, PDE6D, PFN1, RABGGTB, RANBP1, RANGAP1, RASGRF2, RASGRP1, RGL1, RTKN, SOS1, TIAM1, MICALL1, RABGAP1L, ATP6AP1, IFT20, PARD6A, exoc2, LRRK2, ARHGAP17, ARHGEF3, XPOT, TBC1D30, IPO4, KNDC1, TBC1D9B, RAB3GAP2, BRK1, EXOC8, TBC1D10A, GAS8, CDC42EP1, RAP1A, BCR, CSE1L, HPS4, TBC1D16, DAAM1, RAPGEF5, VPS52, ARHGEF4, ITPKA, SMCR8, RGP1, ANKRD27, PLEKHG5, SBF2,…
blue	1437	1391	565	0.0421745	445		0.319914	0.191563	2323	GO:0007154	BP	cell communication	Any process that mediates interactions between a cell and its surroundings. Encompasses interactions such as signaling or attachment between one cell and another cell, between a cell and an extracellular matrix, or between a cell and any other aspect of its environment.	AATK, abl1, AGT, AKT1, SLC25A5, APOE, RHOA, RND2, ARNT2, ATP2A2, ATP6V0C, BCL6, BMPR2, BNIP3, ZFP36L1, CACNB4, ddr1, CAMK4, Caml, CAPN1, CASK, CCKBR, CD22, CD34, CD63, CDK11B, CHRM1, coro1a, ACKR3, CORT, CREBBP, CRKL, CSNK2B, cyp46a1, DBI, DBNL, DDX5, DOC2A, doc2b, DPP6, ECEL1, SPARCL1, EFNA5, EFNB3, EGR3, DMTN, EPHB6, EPOR, EYA3, FCER1G, FGF12, FGF13, FGF9, FHL2, FKBP1B, FLOT1, FOS, NCS1, GABRA1…
blue	1437	1391	566	0.0423767	19		0.0136592	0.267606	71	GO:0030198	BP	extracellular matrix organization	A process that is carried out at the cellular level which results in the assembly, arrangement of constituent parts, or disassembly of an extracellular matrix.	abl1, AEBP1, AGT, APBB1, APBB2, ddr1, CTSS, FLOT1, SMAD3, MPV17, MMP17, PRDX4, GFOD2, SULF2, CLASP2, SPOCK2, EXOC8, PHLDB1, FLRT2
blue	1437	1391	567	0.0423767	19		0.0136592	0.267606	71	GO:0050954	BP	sensory perception of mechanical stimulus	The series of events required for an organism to receive a sensory mechanical stimulus, convert it to a molecular signal, and recognize and characterize the signal. This is a neurological process.	GRIN2B, IL18, LRIG1, KCNMA1, MBP, MPV17, MYO6, RAB3A, SCN8A, SLC12A2, SLC1A3, SOX2, SERPINE2, TBL1X, BACE1, RPL38, MYH14, FAM65B, PHF24
blue	1437	1391	568	0.0429165	17		0.0122214	0.274194	62	GO:0048015	BP	phosphatidylinositol-mediated signaling	A series of molecular signals in which a cell uses a phosphatidylinositol-mediated signaling to convert a signal into a response. Phosphatidylinositols include phosphatidylinositol (PtdIns) and its phosphorylated derivatives.	AGT, AKT1, ZFP36L1, NCS1, IL18, NTRK2, NTRK3, PDGFA, PLCG1, RASGRP1, RELN, SERPINE2, TSC2, UBE3A, MYDGF, STAMBP, UNC5B
blue	1437	1391	569	0.0429165	17		0.0122214	0.274194	62	GO:0048017	BP	inositol lipid-mediated signaling	A series of molecular signals in which a cell uses an inositol-containing lipid to convert a signal into a response. Inositol lipids include the phosphoinositides (phosphatidylinositol and its phosphorylated derivatives), ceramides containing inositol, and inositol glycolipids.	AGT, AKT1, ZFP36L1, NCS1, IL18, NTRK2, NTRK3, PDGFA, PLCG1, RASGRP1, RELN, SERPINE2, TSC2, UBE3A, MYDGF, STAMBP, UNC5B
blue	1437	1391	570	0.0429952	34		0.0244428	0.239437	142	GO:0032886	BP	regulation of microtubule-based process	Any process that modulates the frequency, rate or extent of any cellular process that depends upon or alters the microtubule cytoskeleton.	abl1, RHOA, SMC3, DYNC1H1, EFNA5, FGF13, KIF3A, PAK1, RANBP1, VPS4B, snca, APC2, NUBP1, RPS3, BBS1, ARL2, CLIP1, GSK3B, MID1IP1, CHMP2A, POC1A, CCSAP, KATNB1, CYLD, CLASP2, MEMO1, PHLDB1, BBS4, FAM65B, CAMSAP1, GBA2, FEZ1, DYNC1LI1, GSK3A
blue	1437	1391	571	0.0431407	29		0.0208483	0.245763	118	GO:0042060	BP	wound healing	The series of events that restore integrity to a damaged tissue, following an injury.	APOE, ddr1, CASK, CD34, DMTN, FCER1G, LARGE1, SMAD3, NACA, PAK1, PDGFA, PLEC, PROS1, RAB3A, SERPINE2, STXBP1, STXBP3, VEGFB, WNT4, MAPK14, C1GALT1C1, SRSF6, AKIRIN1, RREB1, CLASP2, BLOC1S4, HPS4, HPS1, AJAP1
blue	1437	1391	572	0.0435284	3		0.00215672	0.6	5	GO:0002282	BP	microglial cell activation involved in immune response	The change in morphology and behavior of a microglial cell resulting from exposure to a cytokine, chemokine, cellular ligand, or soluble factor, leading to the initiation or perpetuation of an immune response.	GRN, TYROBP, IL33
blue	1437	1391	573	0.0435284	3		0.00215672	0.6	5	GO:0002283	BP	neutrophil activation involved in immune response	The change in morphology and behavior of a neutrophil resulting from exposure to a cytokine, chemokine, cellular ligand, or soluble factor, leading to the initiation or perpetuation of an immune response.	FCER1G, TYROBP, BCR
blue	1437	1391	574	0.0435284	3		0.00215672	0.6	5	GO:0002638	BP	negative regulation of immunoglobulin production	Any process that stops, prevents, or reduces the frequency, rate, or extent of immunoglobulin production.	BCL6, CD22, IL33
blue	1437	1391	575	0.0435284	3		0.00215672	0.6	5	GO:0003214	BP	cardiac left ventricle morphogenesis	The process in which the left cardiac ventricle is generated and organized.	FGF9, RYR2, GSK3A
blue	1437	1391	576	0.0435284	3		0.00215672	0.6	5	GO:0006681	BP	galactosylceramide metabolic process	The chemical reactions and pathways involving galactosylceramides, any compound formed by the replacement of the glycosidic hydroxyl group of a cyclic form of galactose by a ceramide group.	B3GALT1, B4GALT3, FA2H
blue	1437	1391	577	0.0435284	3		0.00215672	0.6	5	GO:0015816	BP	glycine transport	The directed movement of glycine, aminoethanoic acid, into, out of or within a cell, or between cells, by means of some agent such as a transporter or pore.	SLC6A9, SLC32A1, SLC6A17
blue	1437	1391	578	0.0435284	3		0.00215672	0.6	5	GO:0030728	BP	ovulation	The release of a mature ovum/oocyte from an ovary.	AGT, KMT2B, NRIP1
blue	1437	1391	579	0.0435284	3		0.00215672	0.6	5	GO:0031848	BP	protection from non-homologous end joining at telomere	A process that prevents non-homologous end joining at telomere, thereby ensuring that telomeres do not fuse.	ercc1, ERCC4, ACD
blue	1437	1391	580	0.0435284	3		0.00215672	0.6	5	GO:0042756	BP	drinking behavior	The specific behavior of an organism relating to the intake of liquids, especially water.	AGT, MIF, MMP17
blue	1437	1391	581	0.0435284	3		0.00215672	0.6	5	GO:0060263	BP	regulation of respiratory burst	Any process that modulates the rate frequency or extent of a phase of elevated metabolic activity, during which oxygen consumption increases; this leads to the production, by an NADH dependent system, of hydrogen peroxide (H2O2), superoxide anions and hydroxyl radicals.	GRN, RPS19, BCR
blue	1437	1391	582	0.0435284	3		0.00215672	0.6	5	GO:1903243	BP	negative regulation of cardiac muscle hypertrophy in response to stress	NA	LMNA, SMAD3, MLIP
blue	1437	1391	583	0.0435284	3		0.00215672	0.6	5	GO:2000193	BP	positive regulation of fatty acid transport	NA	MIF, MAPK9, ACSL5
blue	1437	1391	584	0.0435284	3		0.00215672	0.6	5	GO:2000254	BP	regulation of male germ cell proliferation	NA	IL18, PRDX4, RSPO1
blue	1437	1391	585	0.0435284	3		0.00215672	0.6	5	GO:0005865	CC	striated muscle thin filament	Filaments formed of actin and associated proteins; attached to Z discs at either end of sarcomeres in myofibrils.	TNNT1, TMOD2, FHOD3
blue	1437	1391	586	0.0435284	3		0.00215672	0.6	5	GO:0032280	CC	symmetric synapse	A synapse that lacks an electron dense postsynaptic specialization. In vertebtrates, these occur primarily on dendrite shafts and neuronal cell bodies and involve persynapses containing clusters of predominantly flattened or elongated vesicles and are typcially inhibitory.	Sept11, ARFGEF2, IGSF9B
blue	1437	1391	587	0.0435284	3		0.00215672	0.6	5	GO:0042587	CC	glycogen granule	Cytoplasmic bead-like structures of animal cells, visible by electron microscope. Each granule is a functional unit with the biosynthesis and catabolism of glycogen being catalyzed by enzymes bound to the granule surface.	PCYT1A, FASN, PPP1CA
blue	1437	1391	588	0.0435284	3		0.00215672	0.6	5	GO:0071439	CC	clathrin complex	A protein complex that consists of three clathrin heavy chains and three clathrin light chains, organized into a symmetrical three-legged structure called a triskelion. In clathrin-coated vesicles clathrin is the main component of the coat and forms a polymeric mechanical scaffold on the vesicle surface.	CLTA, VPS33A, AAK1
blue	1437	1391	589	0.0435284	3		0.00215672	0.6	5	GO:0090543	CC	Flemming body	A cell part that is the central region of the midbody characterized by a gap in alpha-tubulin staining. It is a dense structure of antiparallel microtubules from the central spindle in the middle of the intercellular bridge.	VPS4B, IST1, CHAMP1
blue	1437	1391	590	0.0435284	3		0.00215672	0.6	5	GO:0019992	MF	diacylglycerol binding	Interacting selectively and non-covalently with diacylglycerol, a diester of glycerol and two fatty acids.	RASGRP1, CDIPT, UNC13C
blue	1437	1391	591	0.0435284	3		0.00215672	0.6	5	GO:0032357	MF	oxidized purine DNA binding	Interacting selectively and non-covalently with oxidized purine residues in DNA.	MSH2, RPS3, Pot1a
blue	1437	1391	592	0.0435284	3		0.00215672	0.6	5	GO:0048019	MF	receptor antagonist activity	The activity of a gene product that interacts with a receptor to decrease the ability of the receptor agonist to bind and activate the receptor.	DKKL1, DKK3, Gm20594
blue	1437	1391	593	0.0435284	3		0.00215672	0.6	5	GO:0070097	MF	delta-catenin binding	Interacting selectively and non-covalently with the delta subunit of the catenin complex.	abl1, PTPRT, DACT3
blue	1437	1391	594	0.0438406	12		0.00862689	0.3	40	GO:0046323	BP	glucose import	The directed movement of the hexose monosaccharide glucose into a cell or organelle.	AKT1, MIF, SORT1, STXBP3, TSC2, MAPK14, SLC25A27, C2CD5, MGEA5, RAP1A, CREBL2, GSK3A
blue	1437	1391	595	0.0440691	30		0.0215672	0.243902	123	GO:0043112	BP	receptor metabolic process	The chemical reactions and pathways involving a receptor molecule, a macromolecule that undergoes combination with a hormone, neurotransmitter, drug or intracellular messenger to initiate a change in cell function.	APOE, Caml, CAPN1, CD63, ACKR3, EPS15, FCER1G, FLOT1, GRIA2, HNRNPK, MYO6, NSF, LGMN, snca, PACSIN1, SYNJ2BP, GRIA3, CACNG3, EHD3, SYNE1, LAMTOR1, GPRASP1, USP46, PIK3R4, ARFGEF2, RSPO1, TBC1D16, LMTK2, GSG1L, RAB5A
blue	1437	1391	596	0.0440691	30		0.0215672	0.243902	123	GO:0071375	BP	cellular response to peptide hormone stimulus	Any process that results in a change in state or activity of a cell (in terms of movement, secretion, enzyme production, gene expression, etc.) as a result of a peptide hormone stimulus. A peptide hormone is any of a class of peptides that are secreted into the blood stream and have endocrine functions in living animals.	AGT, AKT1, ZFP36L1, GNAI2, NR4A1, HNRNPK, IL18, PAK1, PDK2, PRKCB, PTPRE, RAB10, RANGAP1, SRSF3, SREBF1, STAT5A, TSC2, YWHAG, AKT3, USO1, GKAP1, GSK3B, ATP2B1, SLC25A33, RARRES2, C2CD5, NDEL1, EPRS, SOCS7, GSK3A
blue	1437	1391	597	0.0446486	20		0.0143781	0.263158	76	GO:0055001	BP	muscle cell development	The process whose specific outcome is the progression of a muscle cell over time, from its formation to the mature structure. Muscle cell development does not include the steps involved in committing an unspecified cell to the muscle cell fate.	AGT, ATP2A2, CACNB4, CSRP1, FHL2, LMNA, NACA, PAK1, PPP3CA, TNNT1, PIN1, HOMER1, TMOD2, RCAN1, GSK3B, ATG7, FDPS, FAM65B, FHOD3, GSK3A
blue	1437	1391	598	0.0449411	285		0.204889	0.195607	1457	GO:0022607	BP	cellular component assembly	The aggregation, arrangement and bonding together of a cellular component.	abl1, ACADM, AGT, AP1B1, APOE, RHOA, RND2, CAPN1, NOCT, CCT3, CD34, coro1a, CLTA, COL6A1, CRKL, SMC3, CSRP1, DBNL, ASAP1, DYNC1H1, EEF1A1, EFNA5, DMTN, EPS15, ercc1, FCER1G, FGF13, FLOT1, BRD2, GABRA1, GABRG2, GLS, BSCL2, GPAA1, GRIA2, GRIN2A, GRIN2B, H3F3A, HCN1, HMGCL, HSP90AB1, ELAVL1, ITPR1, KCNC1, KCND2, KCNMA1, KCNS1, KIF3A, EIF2D, LMO4, MARCKS, SMAD3, MDM4, MGP, MIF, MAP4, MYO6, NAP1L2, ND…
blue	1437	1391	599	0.0451725	164		0.117901	0.202219	811	GO:0042592	BP	homeostatic process	Any biological process involved in the maintenance of an internal steady state.	ABCG1, abl1, AGT, AKT1, ALDOA, APOE, ATP2A2, ATP6V1A, ATP6V0C, BCL6, BNIP3, ZFP36L1, CACNB4, CCKBR, CCT3, CD34, coro1a, ACKR3, CTSS, DBI, DLD, DYNC1H1, EFNA5, DMTN, EPOR, ercc1, FCER1G, FGF12, FKBP1B, FTH1, GNAI2, GNG3, BSCL2, GSR, GRIN2A, GRIN2B, GRM1, GRN, HCN1, HK1, HSP90AB1, IL18, ITPR1, KCNMA1, KIF3A, LARGE1, LMNA, LMO2, SMAD3, MBP, MIF, MPV17, NRXN1, OPRL1, PDK2, Pirb, PRKCB, PLCG1, PPP3CA,…
blue	1437	1391	600	0.0455666	99		0.0711718	0.210191	471	GO:0005215	MF	transporter activity	Enables the directed movement of substances (such as macromolecules, small molecules, ions) into, out of or within a cell, or between cells.	ABCG1, SLC25A5, APOE, ATP2A2, ATP6V1A, ATP6V1E1, ATP6V0C, CACNA2D3, CACNB4, Cox6a1, COX8A, SLC25A1, NCS1, GABRA1, GABRA4, GABRG2, SLC6A9, GRIA2, GRIN2A, GRIN2B, HCN1, ITPR1, KCNC1, KCND2, KCNMA1, KCNS1, ATP8, RBP4, XPR1, RYR2, SCN8A, SLC10A1, SLC12A2, SLC16A1, SLC16A2, SLC1A1, SLC1A3, STIM1, trf, SLC32A1, CLIC4, TOMM40, TIMM23, GRIA3, CACNG3, SLC4A4, ATP6AP1, KCNIP3, JPH3, TTYH1, KCNMB4, SLC29A1,…
blue	1437	1391	601	0.0461735	16		0.0115025	0.275862	58	GO:0099106	MF	ion channel regulator activity	Modulates the activity of a channel via direct interaction with it. A channel catalyzes energy-independent facilitated diffusion, mediated by passage of a solute through a transmembrane aqueous pore or channel.	DPP6, FKBP1B, GNB2, ITPR1, KCNS1, NRXN1, PRKCB, STIM1, YWHAE, STX7, STX8, FXYD1, ENSA, KCNIP3, KCNMB4, SCN3B
blue	1437	1391	602	0.0463276	11		0.00790798	0.305556	36	GO:0051932	BP	synaptic transmission, GABAergic	The vesicular release of gamma-aminobutyric acid (GABA). from a presynapse, across a chemical synapse, the subsequent activation of GABA receptors at the postsynapse of a target cell (neuron, muscle, or secretory cell) and the effects of this activation on the postsynaptic membrane potential and ionic composition of the postsynaptic cytosol. This process encompasses both spontaneous and evoked re…	CCKBR, DBI, GABRA1, GABRA4, GABRG2, PAK1, STXBP1, USP46, PLCL1, PHF24, SLC6A1
blue	1437	1391	603	0.0471038	95		0.0682962	0.210643	451	GO:0005887	CC	integral component of plasma membrane	The component of the plasma membrane consisting of the gene products and protein complexes having at least some part of their peptide sequence embedded in the hydrophobic region of the membrane.	BMPR2, ddr1, CD22, CD63, CHRM1, DPP6, ECEL1, EFNB3, EPHB6, FCER1G, GABRA1, GABRA4, GABRG2, SLC6A9, GPAA1, GRIA2, GRIN2A, GRIN2B, GRM1, HCN1, itga7, KCNC1, KCND2, KCNMA1, KCNS1, MAG, NRXN1, NTRK2, NTRK3, OPRL1, PTPRS, PTPRT, SCN8A, SLC16A1, SLC16A2, SLC1A1, SLC1A3, SSTR1, STIM1, TAPBP, VCAM1, SLC32A1, ADAM23, BACE1, DLG2, SYNJ2BP, CSPG5, GRIA3, CACNG3, SLC4A4, PLXNC1, TSPAN5, TSPAN3, KCNIP3, IGDCC…
blue	1437	1391	604	0.0472958	47		0.0337886	0.227053	207	GO:1901214	BP	regulation of neuron death	NA	abl1, AGT, APOE, RHOA, C1QA, CD34, coro1a, ELK1, EPOR, FOS, LANCL1, GRIN2B, GRN, HSPD1, HSP90AB1, IL18, ITPR1, KCNMA1, MAG, CD200, MSH2, NEFL, NTRK2, prkcg, LGMN, snca, STXBP1, TYROBP, VEGFB, BACE1, PIN1, NONO, KCNIP3, GSK3B, LRRK2, CPEB4, BTBD10, PINK1, FBXO7, BHLHB9, STAMBP, PPP2R2B, ATG7, RILPL1, UNC5B, NCOA7, GSK3A
blue	1437	1391	605	0.0475121	52		0.0373832	0.224138	232	GO:0030335	BP	positive regulation of cell migration	Any process that activates or increases the frequency, rate or extent of cell migration.	abl1, AGT, AKT1, ALDOA, RHOA, BMPR2, CAPN1, coro1a, ACKR3, CRKL, DMTN, FGF9, GNAI2, GRN, IL18, SMAD3, MIF, NTRK3, PAK1, PDGFA, PFN1, PLCG1, PPP3CA, LGMN, RELN, SPHK1, STAT5A, TIAM1, TSC2, VEGFB, AKT3, MAPK14, PLA2G7, AMOT, MAPK8IP3, STK39, AKIRIN1, MPZL1, RTN4, RREB1, SASH1, RARRES2, FGFR1OP, CLASP2, PLVAP, KARS, CBLL1, FAM65B, IKBKAP, RAB5A, SYNE2, DOCK1
blue	1437	1391	606	0.048225	19		0.0136592	0.263889	72	GO:0050663	BP	cytokine secretion	The regulated release of cytokines from a cell. Cytokines are any of a group of proteins that function to control the survival, growth and differentiation of tissues and cells, and which have autocrine and paracrine activity.	abl1, AGT, CD34, EPHB6, HK1, HSPD1, MBP, MIF, CD200, RAB1A, RASGRP1, S100A13, MAPK14, TREM1, Serpinb1a, LRRK2, RNF19B, IL33, KARS
blue	1437	1391	607	0.0484291	113		0.0812365	0.207339	545	GO:0050767	BP	regulation of neurogenesis	Any process that modulates the frequency, rate or extent of neurogenesis, the generation of cells in the nervous system.	AATK, abl1, AGT, AKT1, APBB1, APOE, RHOA, RND2, BCL6, BMPR2, CASK, CRKL, DBNL, ASAP1, EEF1A1, EFNA5, EFNB3, EIF4G2, EPOR, BCL11A, FGF13, FKBP1B, NCS1, GDI1, GRN, HNRNPK, IL15RA, ITPR1, MAG, MIF, NAP1L2, NCOA1, NEFL, NME1, NTRK2, NTRK3, OMG, PAK1, PPP3CA, CYTH2, PTPRS, RANBP1, RELN, RIT2, SEZ6, SKIL, SOX10, SOX2, SPHK1, SERPINI1, SERPINE2, SYT1, TBR1, TIAM1, trf, TSC2, TTC3, UBE3A, YWHAG, RNF112, …
blue	1437	1391	608	0.0485975	5		0.00359454	0.416667	12	GO:0008207	BP	C21-steroid hormone metabolic process	The chemical reactions and pathways involving C21-steroid hormones, steroid compounds containing 21 carbons which function as hormones.	CYP17A1, cyp46a1, KCNMA1, WNT4, DKK3
blue	1437	1391	609	0.0485975	5		0.00359454	0.416667	12	GO:0022617	BP	extracellular matrix disassembly	A process that results in the breakdown of the extracellular matrix.	ddr1, CTSS, FLOT1, CLASP2, EXOC8
blue	1437	1391	610	0.0485975	5		0.00359454	0.416667	12	GO:0032252	BP	secretory granule localization	Any process in which a secretory granule is transported to, and/or maintained in, a specific location within the cell.	KIF1A, KIF1C, RASGRP1, USO1, SYBU
blue	1437	1391	611	0.0485975	5		0.00359454	0.416667	12	GO:0033032	BP	regulation of myeloid cell apoptotic process	Any process that modulates the frequency, rate, or extent of myeloid cell apoptotic process.	FCER1G, IL18, MIF, STAT5A, TCP1
blue	1437	1391	612	0.0485975	5		0.00359454	0.416667	12	GO:0045191	BP	regulation of isotype switching	Any process that modulates the frequency, rate or extent of isotype switching.	BCL6, MSH2, Supt6, EXOSC6, 1110034G24Rik
blue	1437	1391	613	0.0485975	5		0.00359454	0.416667	12	GO:0046638	BP	positive regulation of alpha-beta T cell differentiation	Any process that activates or increases the frequency, rate or extent of alpha-beta T cell differentiation.	RHOA, CD83, IL18, PNP, ZBTB16
blue	1437	1391	614	0.0485975	5		0.00359454	0.416667	12	GO:0050999	BP	regulation of nitric-oxide synthase activity	Any process that modulates the activity of the enzyme nitric-oxide synthase.	GLA, AKT1, APOE, S100A1, GSK3B
blue	1437	1391	615	0.0485975	5		0.00359454	0.416667	12	GO:0071786	BP	endoplasmic reticulum tubular network organization	A process that is carried out at the cellular level which results in the assembly, arrangement of constituent parts, or disassembly of the endoplasmic reticulum (ER) tubular network. The ER tubular network is the ER part that that has membranes with high curvature in cross-section.	RAB10, RAB18, ARL6IP1, RTN4, RAB3GAP2
blue	1437	1391	616	0.0485975	5		0.00359454	0.416667	12	GO:0090322	BP	regulation of superoxide metabolic process	Any process that modulates the rate, frequency, or extent of superoxide metabolism, the chemical reactions and pathways involving superoxide, the superoxide anion O2- (superoxide free radical), or any compound containing this species.	AGT, GNAI2, IL18, TYROBP, SZT2
blue	1437	1391	617	0.0485975	5		0.00359454	0.416667	12	GO:2000191	BP	regulation of fatty acid transport	NA	AKT1, MIF, MAPK9, EPRS, ACSL5
blue	1437	1391	618	0.0485975	5		0.00359454	0.416667	12	GO:0008157	MF	protein phosphatase 1 binding	Interacting selectively and non-covalently with the enzyme protein phosphatase 1.	LMNA, PPP1CA, PPP1R10, AKAP11, PPP1R9A
blue	1437	1391	619	0.0486614	426		0.306254	0.191461	2225	GO:0007275	BP	multicellular organism development	The biological process whose specific outcome is the progression of a multicellular organism over time from an initial condition (e.g. a zygote or a young adult) to a later condition (e.g. a multicellular animal or an aged adult).	AATK, abl1, ACADM, AGT, AKT1, ALDH3A2, AP1B1, APBB1, APBB2, APOE, RHOA, RND2, ARNT2, ATRN, BCL6, BMPR2, ZFP36L1, C1QA, C1QC, CACNB4, CACYBP, ddr1, CAMK4, CAPN1, CASK, CCKBR, NOCT, CD34, CD83, CDK11B, ACKR3, CNP, COL6A1, COQ7, CRKL, CR1L, CSNK2B, DBI, DBNL, ASAP1, DDX5, DLD, EED, EEF1A1, EFNA5, EFNB3, EGR3, EIF4G2, endog, ENO1, DMTN, EPHB6, EPOR, ercc1, ETV1, BCL11A, EYA3, FASN, FCER1G, FGF13, FGF…
blue	1437	1391	620	0.0487032	10		0.00718907	0.3125	32	GO:0045739	BP	positive regulation of DNA repair	Any process that activates or increases the frequency, rate or extent of DNA repair.	APBB1, EYA3, prkcg, PNP, RPS3, FMN2, BABAM1, 1110034G24Rik, WRAP53, FAM178A
blue	1437	1391	621	0.0489661	38		0.0273185	0.233129	163	GO:0003012	BP	muscle system process	A organ system process carried out at the level of a muscle. Muscle tissue is composed of contractile cells or fibers.	AGT, ALDOA, RHOA, ATP2A2, FGF13, FKBP1B, BSCL2, KCNMA1, LMNA, SMAD3, MYL4, PAK1, PPP3CA, RYR2, SPHK1, TIAM1, TNNT1, VEGFB, PIN1, HOMER1, TMOD2, FXYD1, DBN1, GSK3B, EHD3, GATM, ATP2B1, MLIP, MYH14, SULF2, SCN2B, MGEA5, FDPS, MYH7, ATP1A3, SCN3B, GSK3A, SCO2
blue	1437	1391	622	0.0492973	17		0.0122214	0.269841	63	GO:0001824	BP	blastocyst development	The process whose specific outcome is the progression of the blastocyst over time, from its formation to the mature structure. The mammalian blastocyst is a hollow ball of cells containing two cell types, the inner cell mass and the trophectoderm.	CDK11B, ARHGDIG, GRN, JUNB, NDUFA2, SKIL, SMARCB1, Supt6, BYSL, COPRS, SMIM14, RTN4, SUDS3, SF3B1, NDEL1, THOC5, PRICKLE2
brown	1174	1120	1	1.25e-05	114		0.101786	0.209945	543	GO:0009968	BP	negative regulation of signal transduction	Any process that stops, prevents, or reduces the frequency, rate or extent of signal transduction.	ACVR1, BMP7, CTNNA1, CBLN1, RB1CC1, CREB3, CX3CR1, DDIT3, DLG1, DNM2, ECM1, ESR2, EYA1, RACK1, GPC1, NR3C1, HSPA5, HIPK2, STMN1, SH2B3, MARK3, MNT, NEDD4, Neurl1a, NF2, NFKBIA, NFKBIL1, NRP1, NR4A2, Pea15a, PHB, PRKCA, PKD2, PPP2CB, PTPN1, PTPN2, PTPRF, Rab7, RELA, RFNG, RORA, SCG2, CXCL12, SKI, SMARCA4, TANK, THY1, TLE1, UCHL1, USP10, CIB1, RGS7, GRK6, G3BP1, RGS3, RGS11, MAGI2, ACAA2, PSMD10, H…
brown	1174	1120	2	3.6e-05	127		0.113393	0.200949	632	GO:0023057	BP	negative regulation of signaling	Any process that stops, prevents, or reduces the frequency, rate or extent of a signaling process.	ACVR1, ADNP, BMP7, CTNNA1, CBLN1, RB1CC1, CREB3, CX3CR1, DDIT3, DLG1, DNM2, ECM1, ESR2, EYA1, FN1, RACK1, GPC1, GRIA1, NR3C1, HSPA5, HIPK2, STMN1, SH2B3, MARK3, MNT, MAPT, NEDD4, Neurl1a, NF2, NFKBIA, NFKBIL1, NRP1, NR4A2, Pea15a, PHB, PRKCA, PKD2, PPP2CB, PTPN1, PTPN2, PTPRF, Rab7, RELA, RFNG, RORA, SCG2, CXCL12, SKI, SMARCA4, SYT4, tacr2, TANK, THY1, TLE1, UCHL1, USP10, CIB1, RGS7, GRK6, G3BP1,…
brown	1174	1120	3	0.0001959	6		0.00535714	0.75	8	GO:0006415	BP	translational termination	The process resulting in the release of a polypeptide chain from the ribosome, usually in response to a termination codon (UAA, UAG, or UGA in the universal genetic code).	ABCE1, JMJD4, EIF5A2, ETF1, OGFOD1, EIF5A
brown	1174	1120	4	0.0001959	6		0.00535714	0.75	8	GO:0060037	BP	pharyngeal system development	The process whose specific outcome is the progression of the pharyngeal system over time, from its formation to the mature structure. The pharyngeal system is a transient embryonic complex that is specific to vertebrates. It comprises the pharyngeal arches, bulges of tissues of mesoderm and neural crest derivation through which pass nerves and pharyngeal arch arteries. The arches are separated in…	ACVR1, BMP7, BMPR1A, EYA1, SMARCA4, ECE1
brown	1174	1120	5	0.000437335	4		0.00357143	1	4	GO:0006449	BP	regulation of translational termination	Any process that modulates the frequency, rate or extent of translational termination.	JMJD4, EIF5A2, OGFOD1, EIF5A
brown	1174	1120	6	0.000717801	24		0.0214286	0.282353	85	GO:0043624	BP	cellular protein complex disassembly	The disaggregation of a protein complex into its constituent components, occurring at the level of an individual cell. Protein complexes may have other associated non-protein prosthetic groups, such as nucleic acids, metal ions or carbohydrate groups.	EVL, HDAC6, STMN1, MAP1A, SGK1, SPTBN1, WDR1, CIB1, ABCE1, ADD3, SPEF1, DNAJC6, ARPC2, EML4, GAS2L1, SHROOM2, MICAL1, JMJD4, EIF5A2, TAOK1, ETF1, NAV3, OGFOD1, EIF5A
brown	1174	1120	7	0.0007355	10		0.00892857	0.434783	23	GO:0018345	BP	protein palmitoylation	The covalent attachment of a palmitoyl group to a protein.	GLUL, ZDHHC8, GOLGA7, ZDHHC6, GOLGA7B, selk, ZDHHC9, ABHD17B, ZDHHC17, ZDHHC18
brown	1174	1120	8	0.000780241	18		0.0160714	0.315789	57	GO:0035967	BP	cellular response to topologically incorrect protein	Any process that results in a change in state or activity of a cell (in terms of movement, secretion, enzyme production, gene expression, etc.) as a result of a protein that is not folded in its correct three-dimensional structure.	ATF4, CCND1, CREB3, DDIT3, HSPA5, HDAC6, PTPN1, PTPN2, SERP1, TOR1A, HERPUD1, TMEM33, PDIA6, RNF185, HSPA1A, BAG6, VCP, UGGT1
brown	1174	1120	9	0.000928311	246		0.219643	0.171668	1433	GO:0031325	BP	positive regulation of cellular metabolic process	Any process that activates or increases the frequency, rate or extent of the chemical reactions and pathways by which individual cells transform chemical substances.	ACVR1, ADCYAP1R1, ADNP, ATF4, HNRNPD, BAD, BAG1, BMP7, BMPR1A, ZFP36L2, ANXA2, CBFA2T3, CBFB, RB1CC1, CCND1, CDK5R1, CHUK, CNTN1, CPEB1, CREB3, CTBP1, CTCF, CX3CR1, DDIT3, DLG1, DNM2, DYRK1B, EGR4, ELL, EPAS1, NR2F1, ESR2, EYA1, F3, FGF1, FGFR1, FNTA, XRCC6, GCM1, GDF1, RACK1, GPAM, NR3C1, HSPA5, HDAC6, HES5, HIPK2, HMGB1, IFRD1, JARID2, UHMK1, KPNA6, SMAD5, MAPKAPK2, MAPT, MTF1, GADD45B, MYH9, N…
brown	1174	1120	10	0.00102336	99		0.0883929	0.193738	511	GO:0045944	BP	positive regulation of transcription by RNA polymerase II	Any process that activates or increases the frequency, rate or extent of transcription from an RNA polymerase II promoter.	ACVR1, ATF4, BAG1, BMP7, BMPR1A, CBFB, CHUK, CREB3, CTCF, DDIT3, EGR4, ELL, EPAS1, NR2F1, ESR2, EYA1, FGF1, FGFR1, XRCC6, GCM1, NR3C1, HES5, HIPK2, HMGB1, IFRD1, KPNA6, SMAD5, MTF1, NFKBIA, NPAS1, NR4A2, PKD1, PKD2, POU2F1, RAI1, RELA, RNF4, RORA, RXRA, SDPR, SKI, SMARCA4, SREBF2, STAT5B, TAF6, WNT7A, YY1, PLAGL1, Zfp148, IKZF4, ASH2L, MAPK3, E2F6, CAMK1, SETD3, CRLF3, NFAT5, GPS2, GLMP, BRD4, PA…
brown	1174	1120	11	0.00113098	6		0.00535714	0.6	10	GO:0042994	BP	cytoplasmic sequestering of transcription factor	The selective interaction of a transcription factor with specific molecules in the cytoplasm, thereby inhibiting its translocation into the nucleus.	CREB3, NFKBIA, PKD1, PKD2, PSMD10, SRI
brown	1174	1120	12	0.00128513	16		0.0142857	0.32	50	GO:0070160	CC	tight junction	A cell-cell junction that seals cells together in an epithelium in a way that prevents even small molecules from leaking from one side of the sheet to the other.	ADCYAP1R1, CCND1, CLDN5, DLG1, MAGI1, LIN7C, MAGI2, LSR, RAP2C, SIPA1L3, JAM3, PARD6G, SHROOM2, FRMD4A, NPHP4, FRMPD2
brown	1174	1120	13	0.00135314	8		0.00714286	0.470588	17	GO:0019706	MF	protein-cysteine S-palmitoyltransferase activity	Catalysis of the transfer of a palmitoyl (systematic name, hexadecanoyl) group to a sulfur atom on the cysteine of a protein molecule, in the reaction hexadecanoyl-CoA + L-cysteinyl-[protein] = CoA + S-hexadecanoyl-L-cysteinyl-[protein].	GLUL, ZDHHC8, GOLGA7, ZDHHC6, GOLGA7B, ZDHHC9, ZDHHC17, ZDHHC18
brown	1174	1120	14	0.00136408	20		0.0178571	0.289855	69	GO:0051028	BP	mRNA transport	The directed movement of mRNA, messenger ribonucleic acid, into, out of or within a cell, or between cells, by means of some agent such as a transporter or pore.	CPEB1, MAPT, SHFM1, ALYREF, NXF1, HNRNPA2B1, DDX39B, NUP210, RAE1, ZC3H11A, NDC1, BICD2, pom121, RBM15B, EIF5A2, SRSF7, NUP214, YTHDC1, DDX19B, EIF5A
brown	1174	1120	15	0.00176502	55		0.0491071	0.212355	259	GO:1902532	BP	negative regulation of intracellular signal transduction	NA	BMP7, CREB3, DDIT3, DLG1, RACK1, STMN1, SH2B3, MARK3, NF2, PHB, PRKCA, PKD2, PPP2CB, PTPN1, PTPN2, RELA, RORA, CXCL12, TANK, TLE1, UCHL1, USP10, CIB1, MAGI2, PSMD10, HDAC7, GPS2, PARK7, HERPUD1, TSC1, slc9a3r2, LZTR1, TBC1D7, NDUFA13, DUSP6, TMEM127, DAB2IP, DUSP3, UACA, SYVN1, DDIT4, GATSL2, PLEKHA1, RRN3, SRI, ARRB1, EGLN1, RASA2, SESN1, OTUD7A, MFN2, PDE2A, CDC34, NPLOC4, CCAR2
brown	1174	1120	16	0.00176618	7		0.00625	0.5	14	GO:0016504	MF	peptidase activator activity	Binds to and increases the activity of a peptidase, any enzyme that catalyzes the hydrolysis peptide bonds.	BAD, FN1, RACK1, PSME1, TANK, RPS27L, VCP
brown	1174	1120	17	0.00180681	103		0.0919643	0.189338	544	GO:0018193	BP	peptidyl-amino acid modification	The alteration of an amino acid residue in a peptide.	ACVR1, ADNP, BMP7, CDK5R1, CHUK, CLK4, CNTN1, CTBP1, CTCF, DDOST, DYRK1B, EYA1, FGFR1, RACK1, HDAC6, HES5, HIPK2, JARID2, UHMK1, SH2B3, MAPKAPK2, MARK3, Neurl1a, NF2, NRP1, PRKCA, PKD1, PTPN1, PTPN2, RELA, SGK1, SMARCA4, MORF4L1, THY1, UNC119, VTN, ASH2L, TAF10, MAPK3, h2afy, SH2D3C, TNK2, CAMK1, SETD3, TOLLIP, MAST1, MLST8, BRD4, PARK7, GOLGA7, KRTCAP2, KLF15, NAA16, ZDHHC6, Pagr1a, PPM1F, KMT2E…
brown	1174	1120	18	0.00190034	89		0.0794643	0.193478	460	GO:0051270	BP	regulation of cellular component movement	Any process that modulates the frequency, rate or extent of the movement of a cellular component.	ACVR1, APEX1, ARF6, ATP5B, BMP7, BMPR1A, CACNA1C, CAPN7, CTNNA1, CTNNA2, CNIH2, CPEB1, CREB3, CRK, CX3CR1, DIAPH1, DLG1, ECM1, EVL, F3, FGF1, FGFR1, FN1, GLUL, RACK1, Gpi1, HSPA5, HDAC6, HMGB1, STMN1, LAMB1, LAMP1, MAPT, NOS3, NRP1, PRKCA, PTN, RAC1, RRAS, CXCL12, SERPINF1, SEMA4C, SEMA6B, SMARCA4, SPARC, STAT5B, SDC3, tacr2, THY1, DPYSL3, VCL, VTN, WNT7A, CIB1, MAPK3, MAGI2, RUFY3, HDAC7, CXCL14…
brown	1174	1120	19	0.00193418	4		0.00357143	0.8	5	GO:0042532	BP	negative regulation of tyrosine phosphorylation of STAT protein	Any process that stops, prevents, or reduces the frequency, rate or extent of the introduction of a phosphate group to a tyrosine residue of a STAT (Signal Transducer and Activator of Transcription) protein.	SH2B3, NF2, PTPN2, INPP5F
brown	1174	1120	20	0.00195595	52		0.0464286	0.213992	243	GO:0040017	BP	positive regulation of locomotion	Any process that activates or increases the frequency, rate or extent of locomotion of a cell or organism.	ACVR1, ARF6, ATP5B, BMP7, CAPN7, CPEB1, CREB3, CRK, DIAPH1, F3, FGF1, FGFR1, FN1, RACK1, Gpi1, HSPA5, HDAC6, HMGB1, LAMB1, NOS3, NRP1, PRKCA, PTN, RAC1, SCG2, CXCL12, SEMA4C, SEMA6B, SPARC, tacr2, THY1, VTN, WNT7A, CIB1, MAPK3, RUFY3, HDAC7, CXCL14, PPM1F, WASH1, DAB2IP, PHPT1, FBXO31, ARPC2, DDRGK1, selk, AKAP12, MCAM, SUN2, PREX1, IRS2, CD99
brown	1174	1120	21	0.00199188	25		0.0223214	0.260417	96	GO:0031012	CC	extracellular matrix	A structure lying external to one or more cells, which provides structural support, biochemical or biomechanical cues for cells or tissues.	BMP7, ANXA2, DLG1, ECM1, F3, FGF1, FN1, GPC1, LAMB1, LRRN2, PCSK6, PTN, SERPINF1, SPARC, VTN, WNT7A, EFEMP2, Mfap1a, SPOCK3, LRRTM1, NAV2, CHADL, MEGF9, LINGO2, VWA1
brown	1174	1120	22	0.0020211	149		0.133036	0.179302	831	GO:0031328	BP	positive regulation of cellular biosynthetic process	Any process that activates or increases the frequency, rate or extent of the chemical reactions and pathways resulting in the formation of substances, carried out by individual cells.	ACVR1, ADCYAP1R1, ATF4, HNRNPD, BAG1, BMP7, BMPR1A, CBFB, CHUK, CPEB1, CREB3, CTCF, DDIT3, DNM2, DYRK1B, EGR4, ELL, EPAS1, NR2F1, ESR2, EYA1, FGF1, FGFR1, XRCC6, GCM1, GPAM, NR3C1, HES5, HIPK2, HMGB1, IFRD1, UHMK1, KPNA6, SMAD5, MAPKAPK2, MTF1, NFKBIA, NOS3, NPAS1, NR4A2, PHB, PKD1, PKD2, POU2F1, PTPN2, RAC1, RAI1, RELA, RNF4, RORA, Rps3a1, RXRA, SDPR, sorbs1, SKI, SMARCA4, SOAT1, SREBF2, STAT5B,…
brown	1174	1120	23	0.00203385	231		0.20625	0.17048	1355	GO:0051173	BP	positive regulation of nitrogen compound metabolic process	Any process that activates or increases the frequency, rate or extent of the chemical reactions and pathways involving nitrogen or nitrogenous compounds.	ACVR1, ADNP, ATF4, HNRNPD, BAD, BAG1, BMP7, BMPR1A, ZFP36L2, ANXA2, CBFA2T3, CBFB, RB1CC1, CCND1, CDK5R1, CHUK, CNTN1, CPEB1, CREB3, CTBP1, CTCF, CX3CR1, DDIT3, DLG1, DNM2, DYRK1B, EGR4, ELL, EPAS1, NR2F1, ESR2, EYA1, F3, FGF1, FGFR1, FNTA, XRCC6, GCM1, GDF1, RACK1, NR3C1, HSPA5, HDAC6, HES5, HIPK2, HMGB1, IFRD1, JARID2, UHMK1, KPNA6, SMAD5, MAPKAPK2, MTF1, GADD45B, MYH9, NEDD4, Neurl1a, NFKBIA, …
brown	1174	1120	24	0.00211311	229		0.204464	0.170514	1343	GO:0006796	BP	phosphate-containing compound metabolic process	The chemical reactions and pathways involving the phosphate group, the anion or salt of any phosphoric acid.	ACVR1, ADCYAP1R1, ADNP, ADSL, AK2, ALDOC, ATP5B, Atp5k, BAD, BAG1, BCKDK, BMP7, BMPR1A, ZFP36L2, ANXA2, CBFA2T3, RB1CC1, CCND1, CDK5R1, CHKB, CHUK, CLK4, CNTN1, CX3CR1, DLG1, DPAGT1, DYRK1B, EEF2K, ELL, ENO3, EPHA5, ESR2, EYA1, FGF1, FGFR1, FN1, XRCC6, G6pdx, GDF1, RACK1, GPAM, Gpi1, HDAC6, HES5, HIPK2, HMGB1, HSD17B4, HSPA4, INPP5B, UHMK1, SH2B3, SMAD5, MAPKAPK2, MARK3, MATK, MAPT, GADD45B, Neur…
brown	1174	1120	25	0.00218443	6		0.00535714	0.545455	11	GO:0018279	BP	protein N-linked glycosylation via asparagine	The glycosylation of protein via the N4 atom of peptidyl-asparagine forming N4-glycosyl-L-asparagine; the most common form is N-acetylglucosaminyl asparagine; N-acetylgalactosaminyl asparagine and N4 glucosyl asparagine also occur. This modification typically occurs in extracellular peptides with an N-X-(ST) motif. Partial modification has been observed to occur with cysteine, rather than serine …	DDOST, KRTCAP2, SYVN1, RPN1, VCP, UGGT1
brown	1174	1120	26	0.00229065	51		0.0455357	0.213389	239	GO:2000147	BP	positive regulation of cell motility	NA	ACVR1, ARF6, ATP5B, BMP7, CAPN7, CPEB1, CREB3, CRK, DIAPH1, F3, FGF1, FGFR1, FN1, RACK1, Gpi1, HSPA5, HDAC6, HMGB1, LAMB1, NOS3, NRP1, PRKCA, PTN, RAC1, CXCL12, SEMA4C, SEMA6B, SPARC, tacr2, THY1, VTN, WNT7A, CIB1, MAPK3, RUFY3, HDAC7, CXCL14, PPM1F, WASH1, DAB2IP, PHPT1, FBXO31, ARPC2, DDRGK1, selk, AKAP12, MCAM, SUN2, PREX1, IRS2, CD99
brown	1174	1120	27	0.00241116	5		0.00446429	0.625	8	GO:0048012	BP	hepatocyte growth factor receptor signaling pathway	The series of molecular signals generated as a consequence of the hepatocyte growth factor receptor binding to one of its physiological ligands.	STMN1, NRP1, PTPN1, PTPN2, RAC1
brown	1174	1120	28	0.00241116	5		0.00446429	0.625	8	GO:0050860	BP	negative regulation of T cell receptor signaling pathway	Any process that stops, prevents, or reduces the frequency, rate or extent of signaling pathways initiated by the cross-linking of an antigen receptor on a T cell.	PTPN2, THY1, DUSP3, PHPT1, UBASH3A
brown	1174	1120	29	0.00241116	5		0.00446429	0.625	8	GO:0071712	BP	ER-associated misfolded protein catabolic process	The chemical reactions and pathways resulting in the breakdown of misfolded proteins transported from the endoplasmic reticulum and targeted to cytoplasmic proteasomes for degradation.	TOR1A, RNF185, BAG6, VCP, UGGT1
brown	1174	1120	30	0.00241116	5		0.00446429	0.625	8	GO:0017070	MF	U6 snRNA binding	Interacting selectively and non-covalently with the U6 small nuclear RNA (U6 snRNA).	DDX39B, SART3, METTL16, LSM3, EIF5A
brown	1174	1120	31	0.00263818	53		0.0473214	0.210317	252	GO:0051272	BP	positive regulation of cellular component movement	Any process that activates or increases the frequency, rate or extent of the movement of a cellular component.	ACVR1, ARF6, ATP5B, BMP7, CAPN7, CPEB1, CREB3, CRK, DIAPH1, F3, FGF1, FGFR1, FN1, RACK1, Gpi1, HSPA5, HDAC6, HMGB1, STMN1, LAMB1, NOS3, NRP1, PRKCA, PTN, RAC1, CXCL12, SEMA4C, SEMA6B, SPARC, STAT5B, tacr2, THY1, VTN, WNT7A, CIB1, MAPK3, RUFY3, HDAC7, CXCL14, PPM1F, WASH1, DAB2IP, PHPT1, FBXO31, ARPC2, DDRGK1, selk, AKAP12, MCAM, SUN2, PREX1, IRS2, CD99
brown	1174	1120	32	0.00265795	12		0.0107143	0.342857	35	GO:0070059	BP	intrinsic apoptotic signaling pathway in response to endoplasmic reticulum stress	A series of molecular signals in which an intracellular signal is conveyed to trigger the apoptotic death of a cell. The pathway is induced in response to a stimulus indicating endoplasmic reticulum (ER) stress, and ends when the execution phase of apoptosis is triggered. ER stress usually results from the accumulation of unfolded or misfolded proteins in the ER lumen.	ATF4, CREB3, DDIT3, PTPN1, PTPN2, PARK7, HERPUD1, CHAC1, DAB2IP, SYVN1, selk, BAG6
brown	1174	1120	33	0.00286056	142		0.126786	0.178841	794	GO:0010557	BP	positive regulation of macromolecule biosynthetic process	Any process that increases the rate, frequency or extent of the chemical reactions and pathways resulting in the formation of a macromolecule, any molecule of high relative molecular mass, the structure of which essentially comprises the multiple repetition of units derived, actually or conceptually, from molecules of low relative molecular mass.	ACVR1, ATF4, HNRNPD, BAG1, BMP7, BMPR1A, CBFB, CHUK, CPEB1, CREB3, CTCF, DDIT3, DYRK1B, EGR4, ELL, EPAS1, NR2F1, ESR2, EYA1, FGF1, FGFR1, FNTA, XRCC6, GCM1, NR3C1, HDAC6, HES5, HIPK2, HMGB1, IFRD1, UHMK1, KPNA6, SMAD5, MAPKAPK2, MTF1, NFKBIA, NPAS1, NR4A2, PHB, PKD1, PKD2, POU2F1, RAC1, RAI1, RELA, RNF4, RORA, Rps3a1, RXRA, SDPR, sorbs1, SKI, SMARCA4, SOAT1, SREBF2, STAT5B, TAF6, TRIM24, WIZ, WNT…
brown	1174	1120	34	0.00301208	229		0.204464	0.169379	1352	GO:0006793	BP	phosphorus metabolic process	The chemical reactions and pathways involving the nonmetallic element phosphorus or compounds that contain phosphorus, usually in the form of a phosphate group (PO4).	ACVR1, ADCYAP1R1, ADNP, ADSL, AK2, ALDOC, ATP5B, Atp5k, BAD, BAG1, BCKDK, BMP7, BMPR1A, ZFP36L2, ANXA2, CBFA2T3, RB1CC1, CCND1, CDK5R1, CHKB, CHUK, CLK4, CNTN1, CX3CR1, DLG1, DPAGT1, DYRK1B, EEF2K, ELL, ENO3, EPHA5, ESR2, EYA1, FGF1, FGFR1, FN1, XRCC6, G6pdx, GDF1, RACK1, GPAM, Gpi1, HDAC6, HES5, HIPK2, HMGB1, HSD17B4, HSPA4, INPP5B, UHMK1, SH2B3, SMAD5, MAPKAPK2, MARK3, MATK, MAPT, GADD45B, Neur…
brown	1174	1120	35	0.00302767	3		0.00267857	1	3	GO:0006868	BP	glutamine transport	The directed movement of glutamine, 2-amino-4-carbamoylbutanoic acid, into, out of or within a cell, or between cells, by means of some agent such as a transporter or pore.	SLC38A2, SLC38A3, SLC38A1
brown	1174	1120	36	0.00302767	3		0.00267857	1	3	GO:0007501	BP	mesodermal cell fate specification	The cell fate determination process in which a cell becomes capable of differentiating autonomously into a mesoderm cell in an environment that is neutral with respect to the developmental pathway; upon specification, the cell fate can be reversed.	BMPR1A, EYA1, FGFR1
brown	1174	1120	37	0.00302767	3		0.00267857	1	3	GO:0032776	BP	DNA methylation on cytosine	The covalent transfer of a methyl group to C-5 or N-4 of cytosine in a DNA molecule.	DNMT3A, SMARCA4, EHMT2
brown	1174	1120	38	0.00302767	3		0.00267857	1	3	GO:0045905	BP	positive regulation of translational termination	Any process that activates or increases the frequency, rate or extent of translational termination.	JMJD4, EIF5A2, EIF5A
brown	1174	1120	39	0.00302767	3		0.00267857	1	3	GO:0001069	MF	regulatory region RNA binding	Interacting selectively and non-covalently with a RNA region that regulates a nucleic acid-based process. Such processes include transcription, DNA replication, and DNA repair.	HNRNPA2B1, MBNL1, IREB2
brown	1174	1120	40	0.00302767	3		0.00267857	1	3	GO:0015186	MF	L-glutamine transmembrane transporter activity	Enables the transfer of L-glutamine from one side of a membrane to the other. L-glutamine is 2-amino-4-carbamoylbutanoic acid.	SLC38A2, SLC38A3, SLC38A1
brown	1174	1120	41	0.00340293	14		0.0125	0.311111	45	GO:2001237	BP	negative regulation of extrinsic apoptotic signaling pathway	NA	ACVR1, CTNNA1, RB1CC1, CX3CR1, EYA1, NRP1, Pea15a, RELA, SCG2, PARK7, TMBIM1, RAF1, AGAP2, pak7
brown	1174	1120	42	0.00343605	49		0.04375	0.211207	232	GO:0030335	BP	positive regulation of cell migration	Any process that activates or increases the frequency, rate or extent of cell migration.	ACVR1, ARF6, ATP5B, BMP7, CAPN7, CPEB1, CREB3, CRK, DIAPH1, F3, FGF1, FGFR1, FN1, RACK1, Gpi1, HSPA5, HDAC6, HMGB1, LAMB1, NOS3, NRP1, PRKCA, PTN, RAC1, CXCL12, SEMA4C, SEMA6B, SPARC, THY1, VTN, WNT7A, CIB1, MAPK3, RUFY3, HDAC7, CXCL14, PPM1F, WASH1, DAB2IP, FBXO31, ARPC2, DDRGK1, selk, AKAP12, MCAM, SUN2, PREX1, IRS2, CD99
brown	1174	1120	43	0.00347133	12		0.0107143	0.333333	36	GO:0005912	CC	adherens junction	A cell-cell junction composed of the epithelial cadherin-catenin complex. The epithelial cadherins, or E-cadherins, of each interacting cell extend through the plasma membrane into the extracellular space and bind to each other. The E-cadherins bind to catenins on the cytoplasmic side of the membrane, where the E-cadherin-catenin complex binds to cytoskeletal components and regulatory and signali…	CTNNA1, CTNNA2, DLG1, EPHA5, MAGI1, NF2, VCL, LIN7C, KLHL24, SHROOM2, FRMD4A, MTSS1
brown	1174	1120	44	0.00365395	15		0.0133929	0.3	50	GO:0001889	BP	liver development	The process whose specific outcome is the progression of the liver over time, from its formation to the mature structure. The liver is an exocrine gland which secretes bile and functions in metabolism of protein and carbohydrate and fat, synthesizes substances involved in the clotting of the blood, synthesizes vitamin A, detoxifies poisonous substances, stores glycogen, and breaks down worn-out e…	ARF6, RB1CC1, CCND1, JARID2, PKD1, PKD2, PRKCSH, PTN, RELA, SMARCA4, STAT5B, VTN, TAF10, LSR, CADM1
brown	1174	1120	45	0.00383723	6		0.00535714	0.5	12	GO:0005665	CC	RNA polymerase II, core complex	RNA polymerase II, one of three nuclear DNA-directed RNA polymerases found in all eukaryotes, is a multisubunit complex; typically it produces mRNAs, snoRNAs, and some of the snRNAs. Two large subunits comprise the most conserved portion including the catalytic site and share similarity with other eukaryotic and bacterial multisubunit RNA polymerases. The largest subunit of RNA polymerase II cont…	POLR2C, POLR2L, POLR2F, POLR2I, POLR2B, POLR2H
brown	1174	1120	46	0.00401618	79		0.0705357	0.192214	411	GO:2000145	BP	regulation of cell motility	NA	ACVR1, APEX1, ARF6, ATP5B, BMP7, BMPR1A, CAPN7, CTNNA1, CTNNA2, CPEB1, CREB3, CRK, CX3CR1, DIAPH1, ECM1, EVL, F3, FGF1, FGFR1, FN1, GLUL, RACK1, Gpi1, HSPA5, HDAC6, HMGB1, LAMB1, NOS3, NRP1, PRKCA, PTN, RAC1, RRAS, CXCL12, SERPINF1, SEMA4C, SEMA6B, SMARCA4, SPARC, SDC3, tacr2, THY1, DPYSL3, VCL, VTN, WNT7A, CIB1, MAPK3, MAGI2, RUFY3, HDAC7, CXCL14, SMPD3, MKKS, PPM1F, WASH1, DAB2IP, RAP2C, DUSP3,…
brown	1174	1120	47	0.00407531	172		0.153571	0.173387	992	GO:0016310	BP	phosphorylation	The process of introducing a phosphate group into a molecule, usually with the formation of a phosphoric ester, a phosphoric anhydride or a phosphoric amide.	ACVR1, ADNP, AK2, ALDOC, ATP5B, BAD, BAG1, BCKDK, BMP7, BMPR1A, ZFP36L2, ANXA2, CBFA2T3, RB1CC1, CCND1, CDK5R1, CHKB, CHUK, CLK4, CNTN1, CX3CR1, DLG1, DYRK1B, EEF2K, ENO3, EPHA5, ESR2, FGF1, FGFR1, FN1, XRCC6, GDF1, RACK1, Gpi1, HDAC6, HES5, HIPK2, HMGB1, HSPA4, UHMK1, SH2B3, SMAD5, MAPKAPK2, MARK3, MATK, MAPT, GADD45B, Neurl1a, NF2, NRP1, NTSR2, PGK1, PHB, PIP5K1A, PRKCA, PKD1, PKD2, PKIA, PPP1R…
brown	1174	1120	48	0.00425385	14		0.0125	0.304348	46	GO:0071166	BP	ribonucleoprotein complex localization	Any process in which a ribonucleoprotein complex is transported to, or maintained in, a specific location within a cell.	SHFM1, ABCE1, NXF1, HNRNPA2B1, DDX39B, TSC1, RAE1, ZC3H11A, RBM15B, NUP214, NOL6, YTHDC1, DDX19B, EIF5A
brown	1174	1120	49	0.00425385	14		0.0125	0.304348	46	GO:0005923	CC	bicellular tight junction	An occluding cell-cell junction that is composed of a branching network of sealing strands that completely encircles the apical end of each cell in an epithelial sheet; the outer leaflets of the two interacting plasma membranes are seen to be tightly apposed where sealing strands are present. Each sealing strand is composed of a long row of transmembrane adhesion proteins embedded in each of the …	ADCYAP1R1, CCND1, CLDN5, DLG1, MAGI1, LIN7C, MAGI2, RAP2C, JAM3, PARD6G, SHROOM2, FRMD4A, NPHP4, FRMPD2
brown	1174	1120	50	0.00447994	150		0.133929	0.175644	854	GO:0006366	BP	transcription by RNA polymerase II	The synthesis of RNA from a DNA template by RNA polymerase II (RNAP II), originating at an RNA polymerase II promoter. Includes transcription of messenger RNA (mRNA) and certain small nuclear RNAs (snRNAs).	ACVR1, ATF4, HNRNPD, BAG1, BMP7, BMPR1A, CBFA2T3, CBFB, CCND1, CHUK, COPS2, CREB3, CTBP1, CTCF, DDIT3, DLG1, DNMT3A, ECM1, EGR4, ELL, EPAS1, NR2F1, ESR2, EYA1, FGF1, FGFR1, XRCC6, GCM1, TSC22D3, NR3C1, GTF2I, HES5, HIPK2, HMGB1, IFRD1, JARID2, KPNA6, SMAD5, MNT, MTF1, NEDD4, NFKBIA, NPAS1, NR4A2, PHB, PKD1, PKD2, PKIA, POU2F1, POU6F1, PPP2CA, PTPN2, RAI1, RELA, RNF4, RORA, POLR2C, RXRA, SDPR, SKI…
brown	1174	1120	51	0.00452018	7		0.00625	0.4375	16	GO:0051220	BP	cytoplasmic sequestering of protein	The selective interaction of a protein with specific molecules in the cytoplasm, thereby inhibiting its transport into other areas of the cell.	CREB3, NFKBIA, PKD1, PKD2, PSMD10, Myeov2, SRI
brown	1174	1120	52	0.00466294	16		0.0142857	0.285714	56	GO:0097305	BP	response to alcohol	Any process that results in a change in state or activity of a cell or an organism (in terms of movement, secretion, enzyme production, gene expression, etc.) as a result of an alcohol stimulus.	HNRNPD, CTNNA1, EPHA5, G6pdx, GOT2, ITPR2, PRKCA, SOD1, GRAMD1A, IREB2, OSBPL7, ARPC2, ACACA, MLC1, ADCY5, NPAS4
brown	1174	1120	53	0.00469024	8		0.00714286	0.4	20	GO:0016409	MF	palmitoyltransferase activity	Catalysis of the transfer of a palmitoyl (CH3-[CH2]14-CO-) group to an acceptor molecule.	GLUL, ZDHHC8, GOLGA7, ZDHHC6, GOLGA7B, ZDHHC9, ZDHHC17, ZDHHC18
brown	1174	1120	54	0.00478072	5		0.00446429	0.555556	9	GO:1904294	BP	positive regulation of ERAD pathway	NA	HERPUD1, USP13, RNF185, TMEM259, BAG6
brown	1174	1120	55	0.00478072	5		0.00446429	0.555556	9	GO:0001055	MF	RNA polymerase II activity	Catalysis of the reaction: nucleoside triphosphate + RNA(n) = diphosphate + RNA(n+1). Utilizes a DNA template that contains an RNA polymerase II specific promoter to direct initiation and catalyses DNA-template-directed extension of the 3'-end of an RNA strand by one nucleotide at a time. Can initiate a chain 'de novo'.	POLR2C, POLR2L, POLR2F, POLR2B, POLR2H
brown	1174	1120	56	0.00506716	11		0.00982143	0.333333	33	GO:0006406	BP	mRNA export from nucleus	The directed movement of mRNA from the nucleus to the cytoplasm.	SHFM1, NXF1, HNRNPA2B1, DDX39B, RAE1, ZC3H11A, RBM15B, NUP214, YTHDC1, DDX19B, EIF5A
brown	1174	1120	57	0.00506716	11		0.00982143	0.333333	33	GO:0030968	BP	endoplasmic reticulum unfolded protein response	The series of molecular signals generated as a consequence of the presence of unfolded proteins in the endoplasmic reticulum (ER) or other ER-related stress; results in changes in the regulation of transcription and translation.	ATF4, CCND1, CREB3, DDIT3, HSPA5, PTPN1, PTPN2, SERP1, HERPUD1, TMEM33, PDIA6
brown	1174	1120	58	0.00513611	4		0.00357143	0.666667	6	GO:0033327	BP	Leydig cell differentiation	The process in which a relatively unspecialized cell acquires specialized structural and/or functional features of a Leydig cell. A Leydig cell is a testosterone-secreting cell in the interstitial area, between the seminiferous tubules, in the testis.	CCND1, MAP7, SF1, PLEKHA1
brown	1174	1120	59	0.00513611	4		0.00357143	0.666667	6	GO:0036499	BP	PERK-mediated unfolded protein response	A series of molecular signals mediated by the endoplasmic reticulum membrane stress sensor PERK (PKR-like ER kinase). Begins with activation of PERK in response to endoplasmic reticulum (ER) stress and ends with regulation of a downstream cellular process, e.g. transcription. The main substrate of PERK is the translation initiation factor eIF2alpha. Serine-phosphorylation of eIF2alpha by PERK ina…	ATF4, PTPN1, PTPN2, TMEM33
brown	1174	1120	60	0.00513611	4		0.00357143	0.666667	6	GO:0050930	BP	induction of positive chemotaxis	Any process that initiates the directed movement of a motile cell or organism towards a higher concentration in a concentration gradient of a specific chemical.	HMGB1, PRKCA, SCG2, CXCL12
brown	1174	1120	61	0.00513611	4		0.00357143	0.666667	6	GO:0008093	MF	cytoskeletal anchor activity	The binding activity of a protein that brings together a cytoskeletal protein (either a microtubule or actin filament, or protein directly bound to them) and one or more other molecules, permitting them to function in a coordinated way.	MAP1A, ACTR1A, BICD2, GAS2L1
brown	1174	1120	62	0.00526939	14		0.0125	0.297872	47	GO:0000793	CC	condensed chromosome	A highly compacted molecule of DNA and associated proteins resulting in a cytologically distinct structure.	CBX3, CTCF, BANF1, h2afy, ADD3, BRD4, NIFK, NSMCE2, BOD1, TUBG1, AGO3, SUN2, NOL6, KMT5C
brown	1174	1120	63	0.00530286	265		0.236607	0.165315	1603	GO:0009893	BP	positive regulation of metabolic process	Any process that activates or increases the frequency, rate or extent of the chemical reactions and pathways within a cell or an organism.	ACVR1, ADCYAP1R1, ADNP, ATF4, HNRNPD, BAD, BAG1, BMP7, BMPR1A, ZFP36L2, ANXA2, CBFA2T3, CBFB, RB1CC1, CCND1, CDK5R1, CHUK, CNTN1, CPEB1, CREB3, CTBP1, CTCF, CX3CR1, DDIT3, DLG1, DNM2, DYRK1B, EGR4, ELL, EPAS1, NR2F1, ESR2, EYA1, F3, FGF1, FGFR1, FN1, FNTA, XRCC6, GCM1, GDF1, RACK1, GPAM, NR3C1, HSPA5, HDAC6, HES5, HIPK2, HMGB1, HSPA4, IFRD1, JARID2, UHMK1, KPNA6, SMAD5, MAPKAPK2, MAPT, MTF1, GADD…
brown	1174	1120	64	0.00546162	82		0.0732143	0.18894	434	GO:0040012	BP	regulation of locomotion	Any process that modulates the frequency, rate or extent of locomotion of a cell or organism.	ACVR1, APEX1, ARF6, ATP5B, BMP7, BMPR1A, CAPN7, CTNNA1, CTNNA2, CPEB1, CREB3, CRK, CX3CR1, DIAPH1, ECM1, EVL, F3, FGF1, FGFR1, FN1, GLUL, RACK1, Gpi1, HSPA5, HDAC6, HMGB1, LAMB1, NOS3, NRP1, PRKCA, PTN, PTPN2, RAC1, RRAS, SCG2, CXCL12, SERPINF1, SEMA4C, SEMA6B, SMARCA4, SPARC, SDC3, tacr2, THY1, DPYSL3, VCL, VTN, WNT7A, CIB1, MAPK3, MAGI2, RUFY3, HDAC7, CXCL14, SMPD3, MKKS, PPM1F, WASH1, DAB2IP, …
brown	1174	1120	65	0.00569563	12		0.0107143	0.315789	38	GO:0005643	CC	nuclear pore	Any of the numerous similar discrete openings in the nuclear envelope of a eukaryotic cell, where the inner and outer nuclear membranes are joined.	KPNA6, NXF1, NUP210, RAE1, TMEM33, NUP205, NDC1, BICD2, pom121, EIF5A2, NUP214, EIF5A
brown	1174	1120	66	0.00600208	124		0.110714	0.178161	696	GO:0032270	BP	positive regulation of cellular protein metabolic process	Any process that activates or increases the frequency, rate or extent of the chemical reactions and pathways involving a protein, occurring at the level of an individual cell.	ACVR1, ADNP, HNRNPD, BAD, BMP7, BMPR1A, ANXA2, CBFA2T3, RB1CC1, CCND1, CDK5R1, CNTN1, CPEB1, CTBP1, CX3CR1, DLG1, ESR2, F3, FGF1, FGFR1, FNTA, XRCC6, GDF1, RACK1, HSPA5, HDAC6, HES5, HIPK2, HMGB1, JARID2, UHMK1, GADD45B, MYH9, Neurl1a, NFKBIA, NRP1, NTSR2, PDCD2, PHB, PRKCA, PKD1, PKD2, PPP2CA, PSME1, PTPN1, RAC1, RAD23A, Rps3a1, RXRA, SEMA4C, SOD1, TANK, UBE2L3, UNC119, VTN, WNT7A, CIB1, MAP4K2,…
brown	1174	1120	67	0.00621877	9		0.00803571	0.36	25	GO:0005048	MF	signal sequence binding	Interacting selectively and non-covalently with a signal sequence, a specific peptide sequence found on protein precursors or mature proteins that dictates where the mature protein is localized.	KPNA6, NFKBIA, PEX7, Srp54a, SEC61A1, TIMM22, pom121, NUP214, TOMM40L
brown	1174	1120	68	0.00626197	6		0.00535714	0.461538	13	GO:0032376	BP	positive regulation of cholesterol transport	Any process that activates or increases the frequency, rate or extent of the directed movement of cholesterol into, out of or within a cell, or between cells, by means of some agent such as a transporter or pore.	ANXA2, NFKBIA, PLTP, ABCA7, GPS2, WASH1
brown	1174	1120	69	0.00626197	6		0.00535714	0.461538	13	GO:0090162	BP	establishment of epithelial cell polarity	The specification and formation of anisotropic intracellular organization of an epithelial cell.	ARF6, HES5, GOLPH3, SIPA1L3, FRMD4A, MYO9A
brown	1174	1120	70	0.006505	24		0.0214286	0.242424	99	GO:0050658	BP	RNA transport	The directed movement of RNA, ribonucleic acids, into, out of or within a cell, or between cells, by means of some agent such as a transporter or pore.	CPEB1, MAPT, SHFM1, ALYREF, ABCE1, NXF1, HNRNPA2B1, DDX39B, NUP210, TSC1, RAE1, ZC3H11A, SFPQ, NDC1, BICD2, pom121, RBM15B, EIF5A2, SRSF7, NUP214, NOL6, YTHDC1, DDX19B, EIF5A
brown	1174	1120	71	0.00663045	8		0.00714286	0.380952	21	GO:0070169	BP	positive regulation of biomineral tissue development	Any process that activates or increases the frequency, rate or extent of biomineral tissue development, the formation of hard tissues that consist mainly of inorganic compounds.	ACVR1, ATF4, BMP7, BMPR1A, GPM6B, PTN, FAM20C, PKDCC
brown	1174	1120	72	0.00663045	8		0.00714286	0.380952	21	GO:0004683	MF	calmodulin-dependent protein kinase activity	Catalysis of the reactions: ATP + a protein serine = ADP + protein serine phosphate; and ATP + a protein threonine = ADP + protein threonine phosphate. These reactions require the presence of calcium-bound calmodulin.	EEF2K, MAPKAPK2, CAMK1, PHKG2, PNCK, PHKA2, CAMKK2, CAMKV
brown	1174	1120	73	0.00672129	18		0.0160714	0.264706	68	GO:0051216	BP	cartilage development	The process whose specific outcome is the progression of a cartilage element over time, from its formation to the mature structure. Cartilage elements are skeletal elements that consist of connective tissue dominated by extracellular matrix containing collagen type II and large amounts of proteoglycan, particularly chondroitin sulfate.	BMP7, BMPR1A, ANXA2, ECM1, FGFR1, HES5, SMAD5, PRKCA, PKD1, RELA, WNT7A, MAPK3, SMPD3, MKKS, DDRGK1, PKDCC, CHADL, VWA1
brown	1174	1120	74	0.0070631	99		0.0883929	0.18232	543	GO:0140110	MF	transcription regulator activity	NA	APEX1, ATF4, BMPR1A, CBFA2T3, CBFB, CCND1, COPS2, CREB3, CTBP1, CTCF, DDIT3, DYRK1B, EGR4, EPAS1, NR2F1, ESR2, GCM1, TSC22D3, NR3C1, GTF2I, HES5, HIPK2, JARID2, SMAD5, MNT, MTF1, NPAS1, NR4A2, PHB, POU2F1, POU6F1, SCAND1, RAI1, RELA, RORA, RXRA, SKI, SMARCA4, SREBF2, STAT5B, TAF6, TRIM24, TLE1, UBE2L3, WIZ, YY1, PLAGL1, Zfp148, IKZF4, TAF10, E2F6, SETD3, NFAT5, HDAC7, GPS2, SPEN, GLMP, PARK7, SER…
brown	1174	1120	75	0.00741794	24		0.0214286	0.24	100	GO:0061448	BP	connective tissue development	The progression of a connective tissue over time, from its formation to the mature structure.	BMP7, BMPR1A, ANXA2, DYRK1B, ECM1, FGFR1, HES5, SMAD5, PRKCA, PKD1, RELA, UBB, WNT7A, FTO, MAPK3, SMPD3, MKKS, SLC39A13, DDRGK1, KLF7, PKDCC, CHADL, CREB5, VWA1
brown	1174	1120	76	0.00741898	10		0.00892857	0.333333	30	GO:0006487	BP	protein N-linked glycosylation	A protein glycosylation process in which a carbohydrate or carbohydrate derivative unit is added to a protein via the N4 atom of peptidyl-asparagine, the omega-N of arginine, or the N1' atom peptidyl-tryptophan.	DDOST, DPAGT1, DOLPP1, MOGS, KRTCAP2, SYVN1, RPN1, B4GALT7, VCP, UGGT1
brown	1174	1120	77	0.00801097	17		0.0151786	0.265625	64	GO:0062023	CC	collagen-containing extracellular matrix	An extracellular matrix consisting mainly of proteins (especially collagen) and glycosaminoglycans (mostly as proteoglycans) that provides not only essential physical scaffolding for the cellular constituents but can also initiate crucial biochemical and biomechanical cues required for tissue morphogenesis, differentiation and homeostasis. The components are secreted by cells in the vicinity and …	BMP7, ANXA2, DLG1, ECM1, F3, FN1, GPC1, LAMB1, PCSK6, PTN, SERPINF1, SPARC, VTN, NAV2, CHADL, MEGF9, VWA1
brown	1174	1120	78	0.00802467	15		0.0133929	0.277778	54	GO:0043296	CC	apical junction complex	A functional unit located near the cell apex at the points of contact between epithelial cells, which in vertebrates is composed of the tight junction, the zonula adherens, and desmosomes and in some invertebrates, such as Drosophila, is composed of the subapical complex (SAC), the zonula adherens and the septate junction. Functions in the regulation of cell polarity, tissue integrity and interce…	ADCYAP1R1, CTNNA1, CCND1, CLDN5, DLG1, MAGI1, LIN7C, MAGI2, RAP2C, JAM3, PARD6G, SHROOM2, FRMD4A, NPHP4, FRMPD2
brown	1174	1120	79	0.00802467	15		0.0133929	0.277778	54	GO:0005178	MF	integrin binding	Interacting selectively and non-covalently with an integrin.	FGF1, FN1, ICAM2, LAMB1, MYH9, NF2, PRKCA, PTN, PTPN2, CXCL12, THY1, TLN1, VTN, TSPAN4, JAM3
brown	1174	1120	80	0.00824467	131		0.116964	0.175368	747	GO:0051247	BP	positive regulation of protein metabolic process	Any process that activates or increases the frequency, rate or extent of the chemical reactions and pathways involving a protein.	ACVR1, ADNP, HNRNPD, BAD, BMP7, BMPR1A, ANXA2, CBFA2T3, RB1CC1, CCND1, CDK5R1, CNTN1, CPEB1, CTBP1, CX3CR1, DLG1, ESR2, F3, FGF1, FGFR1, FNTA, XRCC6, GDF1, RACK1, HSPA5, HDAC6, HES5, HIPK2, HMGB1, JARID2, UHMK1, MAPKAPK2, GADD45B, MYH9, NEDD4, Neurl1a, NFKBIA, NRP1, NTSR2, PDCD2, PHB, PRKCA, PKD1, PKD2, PPP2CA, PSME1, PTPN1, Rab7, RAC1, RAD23A, RELA, Rps3a1, RXRA, SEMA4C, SOAT1, SOD1, STAT5B, TAN…
brown	1174	1120	81	0.00840442	21		0.01875	0.247059	85	GO:0021543	BP	pallium development	The process whose specific outcome is the progression of the pallium over time, from its formation to the mature structure. The pallium is the roof region of the telencephalon.	CDK5R1, CRK, CX3CR1, EPHA5, NR2F1, FGFR1, LAMB1, NF2, RAC1, Uqcrq, MKKS, TSC1, NDE1, DAB2IP, DCLK2, MDGA1, TRAPPC9, MFSD2A, MBOAT7, PHACTR1, SUN2
brown	1174	1120	82	0.00840442	21		0.01875	0.247059	85	GO:0070646	BP	protein modification by small protein removal	A protein modification process in which one or more covalently attached groups of a small protein, such as ubiquitin or a ubiquitin-like protein, are removed from a target protein.	TANK, UCHL1, USP10, TAF10, COPS3, TOR1A, SART3, PARK7, USP13, FAM63A, USP50, USP42, SENP3, TRRAP, OTUD7A, ATXN7L3, USPL1, FAM63B, USP11, VCP, ZRANB1
brown	1174	1120	83	0.00952692	14		0.0125	0.28	50	GO:0006405	BP	RNA export from nucleus	The directed movement of RNA from the nucleus to the cytoplasm.	SHFM1, ABCE1, NXF1, HNRNPA2B1, DDX39B, TSC1, RAE1, ZC3H11A, RBM15B, NUP214, NOL6, YTHDC1, DDX19B, EIF5A
brown	1174	1120	84	0.00956222	10		0.00892857	0.322581	31	GO:0001704	BP	formation of primary germ layer	The formation of the ectoderm, mesoderm and endoderm during gastrulation.	ACVR1, BMP7, BMPR1A, EYA1, FGFR1, FN1, Gpi1, NF2, VTN, TNRC6C
brown	1174	1120	85	0.00963381	6		0.00535714	0.428571	14	GO:1990381	MF	ubiquitin-specific protease binding	NA	RAD23A, SART3, PARK7, SYVN1, BAG6, VCP
brown	1174	1120	86	0.00966925	7		0.00625	0.388889	18	GO:0001707	BP	mesoderm formation	The process that gives rise to the mesoderm. This process pertains to the initial formation of the structure from unspecified parts.	ACVR1, BMP7, BMPR1A, EYA1, FGFR1, Gpi1, NF2
brown	1174	1120	87	0.00966925	7		0.00625	0.388889	18	GO:0045746	BP	negative regulation of Notch signaling pathway	Any process that stops, prevents, or reduces the frequency, rate or extent of the Notch signaling pathway.	BMP7, Neurl1a, NFKBIA, RFNG, CHAC1, ARRB1, EGFL7
brown	1174	1120	88	0.0101844	29		0.0258929	0.223077	130	GO:0016746	MF	transferase activity, transferring acyl groups	Catalysis of the transfer of an acyl group from one compound (donor) to another (acceptor).	ALAS1, CRAT, GLUL, GPAM, SOAT1, TAF10, ZDHHC8, ACAA2, AGPAT1, GOLGA7, NAA16, ZDHHC6, MBOAT2, MEAF6, GOLGA7B, CERS5, PHF10, SUPT7L, MBOAT7, DLST, KAT5, GPAT4, ACLY, Acaa1a, ZDHHC9, KMT2C, CERS6, ZDHHC17, ZDHHC18
brown	1174	1120	89	0.0102411	25		0.0223214	0.231481	108	GO:0018108	BP	peptidyl-tyrosine phosphorylation	The phosphorylation of peptidyl-tyrosine to form peptidyl-O4'-phospho-L-tyrosine.	ACVR1, ADNP, CLK4, CNTN1, FGFR1, HES5, SH2B3, Neurl1a, NF2, NRP1, PRKCA, PTPN1, PTPN2, THY1, UNC119, VTN, MAPK3, TNK2, MLST8, RAP2C, SH3BP5L, EHD4, INPP5F, CLK3, PKDCC
brown	1174	1120	90	0.0104334	11		0.00982143	0.305556	36	GO:0006970	BP	response to osmotic stress	Any process that results in a change in state or activity of a cell or an organism (in terms of movement, secretion, enzyme production, gene expression, etc.) as a result of a stimulus indicating an increase or decrease in the concentration of solutes outside the organism or cell.	BAD, XRCC6, TSC22D3, MAP7, PRKCA, PKD2, RAC1, SLC12A5, SLC25A23, MLC1, VAC14
brown	1174	1120	91	0.0104334	11		0.00982143	0.305556	36	GO:0031111	BP	negative regulation of microtubule polymerization or depolymerization	Any process that stops, prevents, or reduces the frequency, rate or extent of microtubule polymerization or depolymerization.	MAPRE1, HDAC6, STMN1, MAP1A, SGK1, CIB1, SPEF1, EML4, GAS2L1, TAOK1, NAV3
brown	1174	1120	92	0.010445	82		0.0732143	0.18427	445	GO:0016772	MF	transferase activity, transferring phosphorus-containing groups	Catalysis of the transfer of a phosphorus-containing group from one compound (donor) to another (acceptor).	ACVR1, AK2, ATP5B, BCKDK, BMPR1A, CCND1, CDK5R1, CHKB, CHUK, CLK4, DPAGT1, DYRK1B, EEF2K, EPHA5, FGFR1, HIPK2, UHMK1, MAPKAPK2, MARK3, MATK, NRP1, PGK1, PIP5K1A, PRKCA, POLD2, POLR2C, SGK1, TRIM24, PAPSS1, GRK6, MAP4K2, MAPK3, ATP5O, TNK2, CAMK1, AK3, MAST1, POLL, BRD4, PNKP, POLR2L, MMD, PRPSAP1, UCKL1, pmvk, PCYT2, PHKG2, POLR2F, POLR2I, DCLK2, ULK3, MMD2, ETNK1, CDK19, NME3, FAM20C, CHRAC1, PN…
brown	1174	1120	93	0.0106154	4		0.00357143	0.571429	7	GO:0033622	BP	integrin activation	The aggregation, arrangement and bonding together of an integrin, a heterodimeric adhesion receptor formed by the non-covalent association of particular alpha and beta subunits, that lead to the increased affinity of the integrin for its extracellular ligands.	FN1, CXCL12, TLN1, FERMT2
brown	1174	1120	94	0.0106154	4		0.00357143	0.571429	7	GO:0036498	BP	IRE1-mediated unfolded protein response	A series of molecular signals mediated by the endoplasmic reticulum stress sensor IRE1 (Inositol-requiring transmembrane kinase/endonuclease). Begins with activation of IRE1 in response to endoplasmic reticulum (ER) stress, and ends with regulation of a downstream cellular process, e.g. transcription. One target of activated IRE1 is the transcription factor HAC1 in yeast, or XBP1 in mammals; IRE1…	HSPA5, PTPN1, TMEM33, PDIA6
brown	1174	1120	95	0.0106154	4		0.00357143	0.571429	7	GO:0047484	BP	regulation of response to osmotic stress	Any process that modulates the rate or extent of the response to osmotic stress.	BAD, PRKCA, SLC25A23, MLC1
brown	1174	1120	96	0.0106154	4		0.00357143	0.571429	7	GO:0098554	CC	cytoplasmic side of endoplasmic reticulum membrane	The side (leaflet) of the plasma membrane that faces the cytoplasm.	PKD2, PTPN1, SPPL2A, SPPL2B
brown	1174	1120	97	0.0106154	4		0.00357143	0.571429	7	GO:0098843	CC	postsynaptic endocytic zone	A stably positioned site of clathrin adjacent and physically attached to the postsynaptic specialization, which is the site of endocytosis of post-synaptic proteins.	DNM2, CALY, CLTB, RNF216
brown	1174	1120	98	0.0106154	4		0.00357143	0.571429	7	GO:0036435	MF	K48-linked polyubiquitin modification-dependent protein binding	Interacting selectively and non-covalently with a protein upon poly-ubiquitination formed by linkages between lysine residues at position 48 in the target protein.	FAM63A, NPLOC4, FAM63B, VCP
brown	1174	1120	99	0.0106154	4		0.00357143	0.571429	7	GO:0042301	MF	phosphate ion binding	Interacting selectively and non-covalently with phosphate.	PTPRF, RELA, RPH3A, PDE2A
brown	1174	1120	100	0.0107403	18		0.0160714	0.253521	71	GO:0043244	BP	regulation of protein-containing complex disassembly	Any process that modulates the frequency, rate or extent of protein complex disassembly, the disaggregation of a protein complex into its constituent components.	EVL, HDAC6, MAP1A, SPTBN1, WDR1, CIB1, ADD3, SPEF1, ARPC2, EML4, GAS2L1, SHROOM2, JMJD4, EIF5A2, TAOK1, NAV3, OGFOD1, EIF5A
brown	1174	1120	101	0.0107987	3		0.00267857	0.75	4	GO:0001710	BP	mesodermal cell fate commitment	The cell differentiation process that results in commitment of a cell to become part of the mesoderm.	BMPR1A, EYA1, FGFR1
brown	1174	1120	102	0.0107987	3		0.00267857	0.75	4	GO:0009301	BP	snRNA transcription	The synthesis of small nuclear RNA (snRNA) from a DNA template.	ELL, ICE1, USPL1
brown	1174	1120	103	0.0107987	3		0.00267857	0.75	4	GO:0014820	BP	tonic smooth muscle contraction	A process in which force is generated within tonic smooth muscle tissue, resulting in a change in muscle geometry. Force generation involves a chemo-mechanical energy conversion step that is carried out by the actin/myosin complex activity, which generates force through ATP hydrolysis. In the tonic smooth muscle, the muscle contraction occurs without an ordered sarcomeric structure. Tonic smooth …	CACNA1G, SMPD3, MKKS
brown	1174	1120	104	0.0107987	3		0.00267857	0.75	4	GO:0014824	BP	artery smooth muscle contraction	A process in which force is generated within smooth muscle tissue, resulting in a change in muscle geometry. This process occurs in the artery. Force generation involves a chemo-mechanical energy conversion step that is carried out by the actin/myosin complex activity, which generates force through ATP hydrolysis. The artery is a vessel carrying blood away from the heart.	CACNA1G, SMPD3, MKKS
brown	1174	1120	105	0.0107987	3		0.00267857	0.75	4	GO:0042473	BP	outer ear morphogenesis	The process in which the anatomical structures of the outer ear are generated and organized. The outer ear is the part of the ear external to the tympanum (eardrum). It consists of a tube (the external auditory meatus) that directs sound waves on to the tympanum, and may also include the external pinna, which extends beyond the skull.	EYA1, FGFR1, MAPK3
brown	1174	1120	106	0.0107987	3		0.00267857	0.75	4	GO:0048333	BP	mesodermal cell differentiation	The process in which a relatively unspecialized cell acquires the specialized features of a mesoderm cell.	BMPR1A, EYA1, FGFR1
brown	1174	1120	107	0.0109024	9		0.00803571	0.333333	27	GO:0051384	BP	response to glucocorticoid	Any process that results in a change in state or activity of a cell or an organism (in terms of movement, secretion, enzyme production, gene expression, etc.) as a result of a glucocorticoid stimulus. Glucocorticoids are hormonal C21 corticosteroids synthesized from cholesterol with the ability to bind with the cortisol receptor and trigger similar effects. Glucocorticoids act primarily on carboh…	ZFP36L2, GPR83, NR3C1, HMGB1, RXRA, SGK1, UBE2L3, DDIT4, NPAS4
brown	1174	1120	108	0.0112589	16		0.0142857	0.262295	61	GO:0006986	BP	response to unfolded protein	Any process that results in a change in state or activity of a cell or an organism (in terms of movement, secretion, enzyme production, gene expression, etc.) as a result of an unfolded protein stimulus.	ATF4, CCND1, CREB3, DDIT3, HSPA5, PTPN1, PTPN2, SERP1, HERPUD1, TMEM33, CHAC1, DAB2IP, PDIA6, SYVN1, MFN2, HSPA1A
brown	1174	1120	109	0.0113003	116		0.103571	0.176024	659	GO:0045893	BP	positive regulation of transcription, DNA-templated	Any process that activates or increases the frequency, rate or extent of cellular DNA-templated transcription.	ACVR1, ATF4, BAG1, BMP7, BMPR1A, CBFB, CHUK, CREB3, CTCF, DDIT3, DYRK1B, EGR4, ELL, EPAS1, NR2F1, ESR2, EYA1, FGF1, FGFR1, XRCC6, GCM1, NR3C1, HES5, HIPK2, HMGB1, IFRD1, KPNA6, SMAD5, MTF1, NFKBIA, NPAS1, NR4A2, PHB, PKD1, PKD2, POU2F1, RAI1, RELA, RNF4, RORA, RXRA, SDPR, SKI, SMARCA4, SREBF2, STAT5B, TAF6, TRIM24, WNT7A, YY1, PLAGL1, Zfp148, IKZF4, ASH2L, ING1, MAPK3, E2F6, CAMK1, SETD3, BANP, D…
brown	1174	1120	110	0.0114857	27		0.0241071	0.225	120	GO:0016747	MF	transferase activity, transferring acyl groups other than amino-acyl groups	Catalysis of the transfer of an acyl group, other than amino-acyl, from one compound (donor) to another (acceptor).	ALAS1, CRAT, GLUL, GPAM, SOAT1, TAF10, ZDHHC8, ACAA2, AGPAT1, GOLGA7, NAA16, ZDHHC6, MBOAT2, MEAF6, GOLGA7B, CERS5, PHF10, SUPT7L, MBOAT7, DLST, KAT5, GPAT4, Acaa1a, ZDHHC9, CERS6, ZDHHC17, ZDHHC18
brown	1174	1120	111	0.0116508	76		0.0678571	0.185366	410	GO:0019637	BP	organophosphate metabolic process	The chemical reactions and pathways involving organophosphates, any phosphate-containing organic compound.	ADCYAP1R1, ADSL, AK2, ALDOC, ATP5B, Atp5k, BAD, CBFA2T3, CHKB, DPAGT1, ENO3, G6pdx, GPAM, Gpi1, HSD17B4, INPP5B, NOS3, PGK1, PIP5K1A, RAC1, RORA, TPI1, BPNT1, PAPSS1, GNPDA1, ATP5O, ACAA2, CTPS2, AGPAT1, AK3, NUDT3, PARK7, SMPD3, GUCY1A3, Pigyl, GDPD1, PAICS, MBOAT2, PRPSAP1, pmvk, PCYT2, WASH1, DAB2IP, NUDT4, PITPNC1, PLCD3, DDIT4, ETNK1, NT5C2, MBOAT7, NME3, FAM126A, WDR91, INPP5F, GPAT4, ACLY,…
brown	1174	1120	112	0.0119288	73		0.0651786	0.186224	392	GO:0030334	BP	regulation of cell migration	Any process that modulates the frequency, rate or extent of cell migration.	ACVR1, APEX1, ARF6, ATP5B, BMP7, BMPR1A, CAPN7, CTNNA2, CPEB1, CREB3, CRK, CX3CR1, DIAPH1, ECM1, EVL, F3, FGF1, FGFR1, FN1, GLUL, RACK1, Gpi1, HSPA5, HDAC6, HMGB1, LAMB1, NOS3, NRP1, PRKCA, PTN, RAC1, RRAS, CXCL12, SERPINF1, SEMA4C, SEMA6B, SMARCA4, SPARC, SDC3, THY1, DPYSL3, VCL, VTN, WNT7A, CIB1, MAPK3, MAGI2, RUFY3, HDAC7, CXCL14, SMPD3, PPM1F, WASH1, DAB2IP, RAP2C, DUSP3, ROBO4, FBXO31, ARPC2…
brown	1174	1120	113	0.0119928	19		0.0169643	0.246753	77	GO:0010952	BP	positive regulation of peptidase activity	Any process that increases the frequency, rate or extent of peptidase activity, the hydrolysis of peptide bonds within proteins.	BAD, F3, RACK1, PDCD2, PPP2CA, PSME1, TANK, MAPK3, MTCH1, PRELID1, NDUFA13, RPS27L, PPM1F, UACA, USP50, cyfip2, DDRGK1, ARRB1, VCP
brown	1174	1120	114	0.0120282	56		0.05	0.193772	289	GO:0051493	BP	regulation of cytoskeleton organization	Any process that modulates the frequency, rate or extent of the formation, arrangement of constituent parts, or disassembly of cytoskeletal structures.	ARF6, CTNNA2, CDK5R1, CRK, DIAPH1, DLG1, MAPRE1, EPHA5, EVL, GPM6B, HDAC6, STMN1, MAP1A, MAPT, NF2, NRP1, PKD1, RAC1, RNF4, SGK1, SPTBN1, WDR1, CIB1, MAPK3, ADD3, FBXW5, MLST8, MKKS, TSC1, RAE1, CHORDC1, CHMP1B, PPM1F, WASH1, AFAP1, SPEF1, PHPT1, ARPC2, BICD2, EML4, GAS2L1, KANK3, PDE4DIP, JAM3, NUMA1, RHOQ, MYCBP2, SHROOM2, HSPA1A, FCHSD2, MTSS1, TAOK1, CORO2B, FSD1, NAV3, PREX1
brown	1174	1120	115	0.0121472	10		0.00892857	0.3125	32	GO:0007019	BP	microtubule depolymerization	The removal of tubulin heterodimers from one or both ends of a microtubule.	HDAC6, STMN1, MAP1A, SGK1, CIB1, SPEF1, EML4, GAS2L1, TAOK1, NAV3
brown	1174	1120	116	0.0122479	8		0.00714286	0.347826	23	GO:0042162	MF	telomeric DNA binding	Interacting selectively and non-covalently with a telomere, a specific structure at the end of a linear chromosome required for the integrity and maintenance of the end.	APEX1, HNRNPD, XRCC6, HNRNPA2B1, CTC1, TELO2, SMG6, SMG5
brown	1174	1120	117	0.0124396	18		0.0160714	0.25	72	GO:0051261	BP	protein depolymerization	The process in which protein polymers, compounds composed of a large number of component monomers, are broken down. Depolymerization occurs by the successive removal of monomers from an existing poly- or oligomeric protein.	EVL, HDAC6, STMN1, MAP1A, SGK1, SPTBN1, WDR1, CIB1, ADD3, SPEF1, DNAJC6, ARPC2, EML4, GAS2L1, SHROOM2, MICAL1, TAOK1, NAV3
brown	1174	1120	118	0.0125076	35		0.03125	0.210843	166	GO:0048732	BP	gland development	The process whose specific outcome is the progression of a gland over time, from its formation to the mature structure. A gland is an organ specialised for secretion.	ARF6, BMP7, BMPR1A, RB1CC1, CCND1, CHUK, ESR2, FGFR1, NR3C1, JARID2, LY6E, Neurl1a, NRP1, PKD1, PKD2, PRKCSH, PTN, RELA, RXRA, SERPINF1, SMARCA4, STAT5B, VTN, TAF10, MAPK3, LSR, CADM1, ZFAS1, CTC1, KDM5B, GPAT4, RAF1, AGAP2, IRS2, KALRN
brown	1174	1120	119	0.0125746	21		0.01875	0.238636	88	GO:1902904	BP	negative regulation of supramolecular fiber organization	NA	CTNNA2, MAPRE1, EVL, HDAC6, STMN1, MAP1A, SGK1, SPTBN1, CIB1, ADD3, MKKS, SPEF1, ARPC2, EML4, GAS2L1, KANK3, SHROOM2, CHADL, TAOK1, CORO2B, NAV3
brown	1174	1120	120	0.0126285	40		0.0357143	0.205128	195	GO:0001525	BP	angiogenesis	Blood vessel formation when new vessels emerge from the proliferation of pre-existing blood vessels.	ACVR1, ATP5B, ANXA2, CX3CR1, ECM1, EPAS1, F3, FGF1, FGFR1, FN1, GLUL, GTF2I, HIPK2, HMGB1, SMAD5, MYH9, NOS3, NRP1, PGK1, PRKCA, PTN, RORA, RRAS, RXRA, SCG2, CXCL12, SERPINF1, SPARC, THY1, WNT7A, CIB1, HDAC7, DAB2IP, PLCD3, ROBO4, JAM3, MCAM, JMJD6, EGLN1, EGFL7
brown	1174	1120	121	0.0129465	116		0.103571	0.175227	662	GO:1902680	BP	positive regulation of RNA biosynthetic process	NA	ACVR1, ATF4, BAG1, BMP7, BMPR1A, CBFB, CHUK, CREB3, CTCF, DDIT3, DYRK1B, EGR4, ELL, EPAS1, NR2F1, ESR2, EYA1, FGF1, FGFR1, XRCC6, GCM1, NR3C1, HES5, HIPK2, HMGB1, IFRD1, KPNA6, SMAD5, MTF1, NFKBIA, NPAS1, NR4A2, PHB, PKD1, PKD2, POU2F1, RAI1, RELA, RNF4, RORA, RXRA, SDPR, SKI, SMARCA4, SREBF2, STAT5B, TAF6, TRIM24, WNT7A, YY1, PLAGL1, Zfp148, IKZF4, ASH2L, ING1, MAPK3, E2F6, CAMK1, SETD3, BANP, D…
brown	1174	1120	122	0.0134332	7		0.00625	0.368421	19	GO:0032374	BP	regulation of cholesterol transport	Any process that modulates the frequency, rate or extent of the directed movement of cholesterol into, out of or within a cell, or between cells, by means of some agent such as a transporter or pore.	ANXA2, NFKBIA, PLTP, SREBF2, ABCA7, GPS2, WASH1
brown	1174	1120	123	0.0134332	7		0.00625	0.368421	19	GO:0045776	BP	negative regulation of blood pressure	Any process in which the force of blood traveling through the circulatory system is decreased.	G6pdx, NOS3, MKKS, SCPEP1, HRH3, GPR37L1, RNPEP
brown	1174	1120	124	0.0134332	7		0.00625	0.368421	19	GO:1905898	BP	positive regulation of response to endoplasmic reticulum stress	NA	PTPN2, HERPUD1, TMEM33, USP13, RNF185, TMEM259, BAG6
brown	1174	1120	125	0.0134332	7		0.00625	0.368421	19	GO:0005507	MF	copper ion binding	Interacting selectively and non-covalently with copper (Cu) ions.	ADNP, ATOX1, GPC1, SOD1, PARK7, RNPEP, AOC2
brown	1174	1120	126	0.0135719	96		0.0857143	0.178771	537	GO:0051276	BP	chromosome organization	A process that is carried out at the cellular level that results in the assembly, arrangement of constituent parts, or disassembly of chromosomes, structures composed of a very long molecule of DNA and associated proteins that carries hereditary information. This term covers covalent modifications at the molecular level as well as spatial relationships among the major components of a chromosome.	APEX1, HNRNPD, CBX3, CPEB1, CTBP1, CTCF, DNMT3A, EYA1, XRCC6, NR3C1, HDAC6, HMGB1, JARID2, NAP1L4, PHB, PRKCA, PTMA, RELA, RNF4, SMARCA4, TAF6, MORF4L1, YY1, ASH2L, BANF1, TAF10, MAPK3, h2afy, LCMT1, BANP, HNRNPA2B1, SART3, HDAC7, BRD4, NAP1L5, ANAPC5, PNKP, RAE1, CHMP1B, SMARCA2, Pagr1a, NSMCE2, PPM1F, CTC1, KMT2E, BOD1, MEAF6, RCBTB1, SFPQ, TELO2, LRWD1, SUPT7L, PINX1, NDC1, SETD7, CXXC1, KDM5B…
brown	1174	1120	127	0.0135857	349		0.311607	0.159143	2193	GO:0048523	BP	negative regulation of cellular process	Any process that stops, prevents, or reduces the frequency, rate or extent of a cellular process, any of those that are carried out at the cellular level, but are not necessarily restricted to a single cell. For example, cell communication occurs among more than one cell, but occurs at the cellular level.	ACADVL, ACVR1, ADCYAP1R1, ADNP, APEX1, ARF6, ATF4, ATOX1, ATP5B, HNRNPD, BAD, BAG1, BMP7, BMPR1A, ZFP36L2, ANXA2, CASP2, CTNNA1, CTNNA2, CBFA2T3, CBFB, CBLN1, CBX3, RB1CC1, CCND1, CDK5R1, CNIH2, COPS2, CPEB1, CREB3, CRK, CRMP1, CTBP1, CTCF, CX3CR1, DDIT3, DIAPH1, DLG1, DNM2, DNMT3A, MAPRE1, ECM1, EEF2K, ELL, EPAS1, EPHA5, NR2F1, ESR2, EVL, EYA1, FGFR1, FN1, FNTA, XRCC6, G6pdx, TSC22D3, RACK1, GPA…
brown	1174	1120	128	0.0136355	5		0.00446429	0.454545	11	GO:0003156	BP	regulation of animal organ formation	Any process that modulates the rate, frequency or extent of animal organ formation. Organ formation is the process pertaining to the initial formation of an organ from unspecified parts. The process begins with the specific processes that contribute to the appearance of the discrete structure, such as inductive events, and ends when the structural rudiment of the organ is recognizable, such as a …	BMP7, EYA1, FGF1, FGFR1, GNG5
brown	1174	1120	129	0.0136355	5		0.00446429	0.454545	11	GO:0010874	BP	regulation of cholesterol efflux	Any process that modulates the frequency, rate or extent of cholesterol efflux. Cholesterol efflux is the directed movement of cholesterol, cholest-5-en-3-beta-ol, out of a cell or organelle.	NFKBIA, PLTP, SREBF2, ABCA7, GPS2
brown	1174	1120	130	0.0136355	5		0.00446429	0.454545	11	GO:0034142	BP	toll-like receptor 4 signaling pathway	Any series of molecular signals generated as a consequence of binding to toll-like receptor 4.	ARF6, HMGB1, NFKBIA, WDFY1, DAB2IP
brown	1174	1120	131	0.0136355	5		0.00446429	0.454545	11	GO:1901522	BP	positive regulation of transcription from RNA polymerase II promoter involved in cellular response to chemical stimulus	NA	ATF4, CREB3, SMAD5, RELA, RXRA
brown	1174	1120	132	0.0136355	5		0.00446429	0.454545	11	GO:0042800	MF	histone methyltransferase activity (H3-K4 specific)	Catalysis of the reaction: S-adenosyl-L-methionine + histone H3 L-lysine (position 4) = S-adenosyl-L-homocysteine + histone H3 N6-methyl-L-lysine (position 4). This reaction is the addition of a methyl group onto lysine at position 4 of the histone H3 protein.	ASH2L, SETD3, CXXC1, KMT2C, whsc1l1
brown	1174	1120	133	0.0137685	19		0.0169643	0.24359	78	GO:0035265	BP	organ growth	The increase in size or mass of an organ. Organs are commonly observed as visibly distinct structures, but may also exist as loosely associated clusters of cells that function together as to perform a specific function.	BMPR1A, CACNA1C, ANXA2, ECM1, FGF1, FGFR1, G6pdx, NR3C1, JARID2, LY6E, MAP7, RXRA, YY1, SERP1, DDX39B, SMPD3, DUSP6, EHMT2, VWA1
brown	1174	1120	134	0.0140516	9		0.00803571	0.321429	28	GO:0031960	BP	response to corticosteroid	Any process that results in a change in state or activity of a cell or an organism (in terms of movement, secretion, enzyme production, gene expression, etc.) as a result of a corticosteroid hormone stimulus. A corticosteroid is a steroid hormone that is produced in the adrenal cortex. Corticosteroids are involved in a wide range of physiologic systems such as stress response, immune response and…	ZFP36L2, GPR83, NR3C1, HMGB1, RXRA, SGK1, UBE2L3, DDIT4, NPAS4
brown	1174	1120	135	0.0141222	6		0.00535714	0.4	15	GO:0071218	BP	cellular response to misfolded protein	Any process that results in a change in state or activity of a cell (in terms of movement, secretion, enzyme production, gene expression, etc.) as a result of a misfolded protein stimulus.	HDAC6, TOR1A, RNF185, BAG6, VCP, UGGT1
brown	1174	1120	136	0.0150125	20		0.0178571	0.238095	84	GO:0050920	BP	regulation of chemotaxis	Any process that modulates the frequency, rate or extent of the directed movement of a motile cell or organism in response to a specific chemical concentration gradient.	CREB3, FGF1, FGFR1, FN1, HMGB1, NRP1, PRKCA, PTN, PTPN2, RAC1, SCG2, CXCL12, SEMA4C, SEMA6B, MAPK3, CXCL14, PPM1F, DUSP3, JAM3, MYCBP2
brown	1174	1120	137	0.0157499	38		0.0339286	0.204301	186	GO:0019693	BP	ribose phosphate metabolic process	The chemical reactions and pathways involving ribose phosphate, any phosphorylated ribose sugar.	ADSL, AK2, ALDOC, ATP5B, Atp5k, BAD, CBFA2T3, ENO3, G6pdx, GPAM, Gpi1, HSD17B4, PGK1, RORA, TPI1, PAPSS1, ATP5O, ACAA2, CTPS2, AK3, NUDT3, GUCY1A3, PAICS, PRPSAP1, pmvk, NUDT4, DDIT4, NT5C2, NME3, GPAT4, ACLY, RHOQ, ACACA, AMPD2, PDE2A, ADCY5, VCP, ACOT11
brown	1174	1120	138	0.0159038	190		0.169643	0.166084	1144	GO:0032268	BP	regulation of cellular protein metabolic process	Any process that modulates the frequency, rate or extent of the chemical reactions and pathways involving a protein, occurring at the level of an individual cell.	ACVR1, ADNP, HNRNPD, BAD, BAG1, BMP7, BMPR1A, ZFP36L2, ANXA2, CBFA2T3, RB1CC1, CCND1, CDK5R1, CNTN1, CPEB1, CTBP1, CTCF, CX3CR1, DLG1, DNAJC1, ECM1, EEF2K, ESR2, F3, FGF1, FGFR1, FN1, FNTA, XRCC6, G6pdx, GDF1, RACK1, Gpi1, HSPA5, HDAC6, HES5, HIPK2, HMGB1, HSPA4, JARID2, UHMK1, SH2B3, MAP1A, MAPT, GADD45B, MYH9, Neurl1a, NF2, NFKBIA, NRP1, NTSR2, PDCD2, PHB, PRKCA, PKD1, PKD2, PKIA, PPP2CA, PSME1…
brown	1174	1120	139	0.0159813	353		0.315179	0.15858	2226	GO:0051171	BP	regulation of nitrogen compound metabolic process	Any process that modulates the frequency, rate or extent of the chemical reactions and pathways involving nitrogen or nitrogenous compounds.	ACVR1, ADNP, APEX1, ATF4, HNRNPD, BAD, BAG1, BMP7, BMPR1A, ZFP36L2, ANXA2, CBFA2T3, CBFB, CBX3, RB1CC1, CCND1, CDK5R1, CHUK, CLK4, CNTN1, COPS2, CPEB1, CREB3, CTBP1, CTCF, CX3CR1, DDIT3, DLG1, DNAJC1, DNM2, DNMT3A, DYRK1B, ECM1, EEF2K, EGR4, ELL, EPAS1, EPHA5, NR2F1, ESR2, CELF2, EYA1, F3, FGF1, FGFR1, FN1, FNTA, XRCC6, G6pdx, GCM1, GDF1, TSC22D3, RACK1, Gpi1, GRIN2C, NR3C1, HSPA5, HDAC6, HES5, H…
brown	1174	1120	140	0.0160944	8		0.00714286	0.333333	24	GO:0000794	CC	condensed nuclear chromosome	A highly compacted molecule of DNA and associated proteins resulting in a cytologically distinct nuclear chromosome.	ADD3, BRD4, NIFK, TUBG1, AGO3, SUN2, NOL6, KMT5C
brown	1174	1120	141	0.0162298	12		0.0107143	0.27907	43	GO:0034620	BP	cellular response to unfolded protein	Any process that results in a change in state or activity of a cell (in terms of movement, secretion, enzyme production, gene expression, etc.) as a result of an unfolded protein stimulus.	ATF4, CCND1, CREB3, DDIT3, HSPA5, PTPN1, PTPN2, SERP1, HERPUD1, TMEM33, PDIA6, HSPA1A
brown	1174	1120	142	0.0164702	18		0.0160714	0.243243	74	GO:0050679	BP	positive regulation of epithelial cell proliferation	Any process that activates or increases the rate or extent of epithelial cell proliferation.	BAD, BMPR1A, CCND1, ECM1, EYA1, F3, FGF1, FGFR1, GLUL, PRKCA, PTN, SCG2, CXCL12, WNT7A, KDM5B, HRH3, AGAP2, EGFL7
brown	1174	1120	143	0.0170457	20		0.0178571	0.235294	85	GO:0016829	MF	lyase activity	Catalysis of the cleavage of C-C, C-O, C-N and other bonds by other means than by hydrolysis or oxidation, or conversely adding a group to a double bond. They differ from other enzymes in that two substrates are involved in one reaction direction, but only one in the other direction. When acting on the single substrate, a molecule is eliminated and this generates either a new double bond or a new…	ADSL, ALDOC, APEX1, ENO3, XRCC6, HCCS, HSD17B4, TPI1, ECHDC2, AZIN1, APIP, POLL, PARK7, GUCY1A3, IREB2, PAICS, CHAC1, KYAT1, GGCT, ADCY5
brown	1174	1120	144	0.0172436	235		0.209821	0.162968	1442	GO:0019438	BP	aromatic compound biosynthetic process	The chemical reactions and pathways resulting in the formation of aromatic compounds, any substance containing an aromatic carbon ring.	ACVR1, ADSL, AK2, ALAS1, ATF4, ATP5B, Atp5k, HNRNPD, BAG1, BMP7, BMPR1A, CBFA2T3, CBFB, CBX3, CCND1, CDK5R1, CHUK, COPS2, CREB3, CTBP1, CTCF, CX3CR1, DDIT3, DLG1, DNMT3A, DYRK1B, ECM1, EGR4, ELL, EPAS1, EPHA5, NR2F1, ESR2, EYA1, FGF1, FGFR1, XRCC6, G6pdx, GCM1, TSC22D3, NR3C1, GTF2I, HES5, HIPK2, HMGB1, IFRD1, JARID2, KPNA6, SMAD5, MNT, MTF1, NEDD4, NFKBIA, NFKBIL1, NOS3, NPAS1, NR4A2, PHB, PKD1,…
brown	1174	1120	145	0.0174763	40		0.0357143	0.201005	199	GO:0018205	BP	peptidyl-lysine modification	The modification of peptidyl-lysine.	CTBP1, CTCF, EYA1, HDAC6, JARID2, RELA, SMARCA4, MORF4L1, ASH2L, TAF10, MAPK3, h2afy, SETD3, TOLLIP, BRD4, PARK7, KLF15, Pagr1a, KMT2E, MEAF6, SUPT7L, SETD7, CXXC1, EHMT1, BRD8, SENP3, KAT5, Zfp451, TRRAP, JMJD6, ARRB1, EHMT2, BAZ2A, YEATS2, TRAF7, BAG6, USPL1, KMT5C, whsc1l1, AUTS2
brown	1174	1120	146	0.017825	9		0.00803571	0.310345	29	GO:0018024	MF	histone-lysine N-methyltransferase activity	Catalysis of the reaction: S-adenosyl-L-methionine + histone L-lysine = S-adenosyl-L-homocysteine + histone N6-methyl-L-lysine. The methylation of peptidyl-lysine in histones forms N6-methyl-L-lysine, N6,N6-dimethyl-L-lysine and N6,N6,N6-trimethyl-L-lysine derivatives.	ASH2L, SETD3, SETD7, CXXC1, EHMT1, EHMT2, KMT2C, KMT5C, whsc1l1
brown	1174	1120	147	0.0179368	19		0.0169643	0.2375	80	GO:0006611	BP	protein export from nucleus	The directed movement of a protein from the nucleus into the cytoplasm.	UHMK1, PKD1, SHFM1, ABCE1, CAMK1, NXF1, HNRNPA2B1, DDX39B, PARK7, TSC1, RAE1, ZC3H11A, RBM15B, NUP214, AHCYL1, NOL6, YTHDC1, DDX19B, EIF5A
brown	1174	1120	148	0.018141	7		0.00625	0.35	20	GO:0010463	BP	mesenchymal cell proliferation	The multiplication or reproduction of cells, resulting in the expansion of a mesenchymal cell population. A mesenchymal cell is a cell that normally gives rise to other cells that are organized as three-dimensional masses, rather than sheets.	BMP7, BMPR1A, FGFR1, HMGB1, PTN, CTNNBIP1, IRS2
brown	1174	1120	149	0.018141	7		0.00625	0.35	20	GO:0030501	BP	positive regulation of bone mineralization	Any process that activates or increases the frequency, rate or extent of bone mineralization.	ACVR1, BMP7, BMPR1A, GPM6B, PTN, FAM20C, PKDCC
brown	1174	1120	150	0.018141	7		0.00625	0.35	20	GO:0046627	BP	negative regulation of insulin receptor signaling pathway	Any process that stops, prevents, or reduces the frequency, rate or extent of insulin receptor signaling.	PRKCA, PTPN2, PTPRF, RELA, TSC1, ENHO, NCOA5
brown	1174	1120	151	0.018141	7		0.00625	0.35	20	GO:0048332	BP	mesoderm morphogenesis	The process in which the anatomical structures of the mesoderm are generated and organized.	ACVR1, BMP7, BMPR1A, EYA1, FGFR1, Gpi1, NF2
brown	1174	1120	152	0.0183678	204		0.182143	0.164516	1240	GO:0051246	BP	regulation of protein metabolic process	Any process that modulates the frequency, rate or extent of the chemical reactions and pathways involving a protein.	ACVR1, ADNP, HNRNPD, BAD, BAG1, BMP7, BMPR1A, ZFP36L2, ANXA2, CBFA2T3, RB1CC1, CCND1, CDK5R1, CNTN1, CPEB1, CTBP1, CTCF, CX3CR1, DLG1, DNAJC1, ECM1, EEF2K, ESR2, F3, FGF1, FGFR1, FN1, FNTA, XRCC6, G6pdx, GDF1, RACK1, Gpi1, GRIN2C, HSPA5, HDAC6, HES5, HIPK2, HMGB1, HSPA4, INPP5B, JARID2, UHMK1, SH2B3, MAPKAPK2, MAP1A, MAPT, GADD45B, MYH9, NEDD4, Neurl1a, NF2, NFKBIA, NRP1, NTSR2, PDCD2, PHB, PRKCA…
brown	1174	1120	153	0.0188197	4		0.00357143	0.5	8	GO:0010875	BP	positive regulation of cholesterol efflux	Any process that increases the frequency, rate or extent of cholesterol efflux. Cholesterol efflux is the directed movement of cholesterol, cholest-5-en-3-beta-ol, out of a cell or organelle.	NFKBIA, PLTP, ABCA7, GPS2
brown	1174	1120	154	0.0188197	4		0.00357143	0.5	8	GO:0034143	BP	regulation of toll-like receptor 4 signaling pathway	Any process that modulates the frequency, rate, or extent of toll-like receptor 4 signaling pathway.	ARF6, HMGB1, WDFY1, DAB2IP
brown	1174	1120	155	0.0188197	4		0.00357143	0.5	8	GO:0036315	BP	cellular response to sterol	Any process that results in a change in state or activity of a cell (in terms of movement, secretion, enzyme production, gene expression, etc.) as a result of a sterol stimulus.	RORA, GRAMD1A, OSBPL7, MLC1
brown	1174	1120	156	0.0188197	4		0.00357143	0.5	8	GO:0043495	MF	protein-membrane adaptor activity	The binding activity of a molecule that brings together a protein or a protein complex with a membrane, or bringing together two membranes, either via membrane lipid binding or by interacting with a membrane protein, to establish or maintain the localization of the protein, protein complex or organelle.	MYH9, CIB1, ACTR1A, SUN2
brown	1174	1120	157	0.0188481	10		0.00892857	0.294118	34	GO:0070491	MF	repressing transcription factor binding	Interacting selectively and non-covalently with a transcription repressor, any protein whose activity is required to prevent or downregulate transcription.	CTBP1, RELA, SKI, TLE1, HDAC7, PARK7, MKKS, DDRGK1, KAT5, SRI
brown	1174	1120	158	0.01894	14		0.0125	0.259259	54	GO:0031214	BP	biomineral tissue development	Formation of hard tissues that consist mainly of inorganic compounds, and also contain a small amounts of organic matrices that are believed to play important roles in their formation.	ACVR1, ATF4, BMP7, BMPR1A, ANXA2, ECM1, GPM6B, NOS3, PTN, SLC20A1, SMPD3, FAM20C, PKDCC, MTSS1
brown	1174	1120	159	0.01894	14		0.0125	0.259259	54	GO:0097730	CC	non-motile cilium	A cilium which may have a variable array of axonemal microtubules but does not contain molecular motors.	GPR83, MAP1A, PRKCA, PKD2, RAC1, ROM1, Sept9, MKKS, GLIS2, TUBG1, IFT140, PEX6, PHLPP2, NPHP4
brown	1174	1120	160	0.0192104	30		0.0267857	0.211268	142	GO:0032886	BP	regulation of microtubule-based process	Any process that modulates the frequency, rate or extent of any cellular process that depends upon or alters the microtubule cytoskeleton.	CDK5R1, CNIH2, DIAPH1, MAPRE1, HDAC6, STMN1, LAMP1, MAP1A, MAPT, PKD1, RAC1, RNF4, SGK1, CIB1, FBXW5, MKKS, RAE1, CHORDC1, CHMP1B, 1110004E09Rik, SPEF1, BICD2, EML4, GAS2L1, PDE4DIP, NUMA1, HSPA1A, TAOK1, FSD1, NAV3
brown	1174	1120	161	0.0193474	11		0.00982143	0.282051	39	GO:0002062	BP	chondrocyte differentiation	The process in which a chondroblast acquires specialized structural and/or functional features of a chondrocyte. A chondrocyte is a polymorphic cell that forms cartilage.	BMPR1A, ANXA2, ECM1, FGFR1, PRKCA, RELA, WNT7A, SMPD3, PKDCC, CHADL, VWA1
brown	1174	1120	162	0.0193809	35		0.03125	0.204678	171	GO:0045862	BP	positive regulation of proteolysis	Any process that activates or increases the frequency, rate or extent of the hydrolysis of a peptide bond or bonds within a protein.	BAD, CBFA2T3, F3, RACK1, MYH9, PDCD2, PPP2CA, PSME1, RAD23A, TANK, MAPK3, RNF19A, PSMD10, SART3, MTCH1, HERPUD1, PRELID1, NDUFA13, PLGRKT, RPS27L, PPM1F, DAB2IP, OSBPL7, UACA, USP13, USP50, cyfip2, DDRGK1, ARRB1, RNF185, HSPA1A, TMEM259, BAG6, RGMA, VCP
brown	1174	1120	163	0.0194634	12		0.0107143	0.272727	44	GO:0030509	BP	BMP signaling pathway	A series of molecular signals initiated by the binding of a member of the BMP (bone morphogenetic protein) family to a receptor on the surface of a target cell, and ending with regulation of a downstream cellular process, e.g. transcription.	ACVR1, BMP7, BMPR1A, GDF1, HES5, HIPK2, SMAD5, SKI, MAPK3, SMPD3, NUMA1, RGMA
brown	1174	1120	164	0.0198082	386		0.344643	0.157102	2457	GO:0043167	MF	ion binding	Interacting selectively and non-covalently with ions, charged atoms or groups of atoms.	ACADVL, ACVR1, ADNP, AK2, ALAS1, APEX1, ARF5, ARF6, ATOX1, ATP5B, ATP9A, BAD, BCKDHA, BCKDK, BMP7, BMPR1A, ZFP36L2, CACNA1C, ANXA2, CBFA2T3, CDK5R1, CHKB, CHUK, Clca3a1, CLK4, CPEB1, CTCF, DNM2, DNMT3A, DPAGT1, DYRK1B, EEF2K, EGR4, ENO3, EPAS1, EPHA5, NR2F1, ESR2, EYA1, F3, FGD1, FGF1, FGFR1, FN1, FNTA, XRCC6, GCM1, GLUL, GOT2, GPC1, NR3C1, HSPA5, MAGI1, Hbb-b2, HCCS, HDAC6, HIPK2, HMGB1, HMOX2, …
brown	1174	1120	165	0.0198835	6		0.00535714	0.375	16	GO:0006515	BP	protein quality control for misfolded or incompletely synthesized proteins	The chemical reactions and pathways resulting in the breakdown of misfolded or attenuated proteins.	HDAC6, TOR1A, RNF185, BAG6, VCP, UGGT1
brown	1174	1120	166	0.0198835	6		0.00535714	0.375	16	GO:0050856	BP	regulation of T cell receptor signaling pathway	Any process that modulates the frequency, rate or extent of signaling pathways initiated by the cross-linking of an antigen receptor on a T cell.	PTPN2, RELA, THY1, DUSP3, PHPT1, UBASH3A
brown	1174	1120	167	0.0198835	6		0.00535714	0.375	16	GO:0051788	BP	response to misfolded protein	Any process that results in a change in state or activity of a cell or an organism (in terms of movement, secretion, enzyme production, gene expression, etc.) as a result of a misfolded protein stimulus.	HDAC6, TOR1A, RNF185, BAG6, VCP, UGGT1
brown	1174	1120	168	0.0198835	6		0.00535714	0.375	16	GO:0071384	BP	cellular response to corticosteroid stimulus	Any process that results in a change in state or activity of a cell (in terms of movement, secretion, enzyme production, gene expression, etc.) as a result of a corticosteroid hormone stimulus. A corticosteroid is a steroid hormone that is produced in the adrenal cortex. Corticosteroids are involved in a wide range of physiologic systems such as stress response, immune response and regulation of …	ZFP36L2, NR3C1, SGK1, UBE2L3, DDIT4, NPAS4
brown	1174	1120	169	0.0198835	6		0.00535714	0.375	16	GO:0071385	BP	cellular response to glucocorticoid stimulus	Any process that results in a change in state or activity of a cell (in terms of movement, secretion, enzyme production, gene expression, etc.) as a result of a glucocorticoid stimulus. Glucocorticoids are hormonal C21 corticosteroids synthesized from cholesterol with the ability to bind with the cortisol receptor and trigger similar effects. Glucocorticoids act primarily on carbohydrate and prot…	ZFP36L2, NR3C1, SGK1, UBE2L3, DDIT4, NPAS4
brown	1174	1120	170	0.0198835	6		0.00535714	0.375	16	GO:1902895	BP	positive regulation of pri-miRNA transcription by RNA polymerase II	NA	BMPR1A, CTCF, NR3C1, RELA, SMARCA4, SREBF2
brown	1174	1120	171	0.0198835	6		0.00535714	0.375	16	GO:0008374	MF	O-acyltransferase activity	Catalysis of the transfer of an acyl group to an oxygen atom on the acceptor molecule.	CRAT, GPAM, SOAT1, AGPAT1, MBOAT2, GPAT4
brown	1174	1120	172	0.0205851	16		0.0142857	0.246154	65	GO:0021987	BP	cerebral cortex development	The progression of the cerebral cortex over time from its initial formation until its mature state. The cerebral cortex is the outer layered region of the telencephalon.	CDK5R1, CRK, CX3CR1, NR2F1, FGFR1, LAMB1, RAC1, MKKS, TSC1, NDE1, DAB2IP, MDGA1, TRAPPC9, MBOAT7, PHACTR1, SUN2
brown	1174	1120	173	0.0206342	5		0.00446429	0.416667	12	GO:0018230	BP	peptidyl-L-cysteine S-palmitoylation	The covalent attachment of a palmitoyl group to a sulfur (S) atom within a cysteine residue to form peptidyl-S-palmitoyl-L-cysteine.	GOLGA7, ZDHHC6, GOLGA7B, ZDHHC9, ZDHHC18
brown	1174	1120	174	0.0206342	5		0.00446429	0.416667	12	GO:1902884	BP	positive regulation of response to oxidative stress	NA	HDAC6, SOD1, h2afy, PARK7, SFPQ
brown	1174	1120	175	0.0207417	8		0.00714286	0.32	25	GO:0007026	BP	negative regulation of microtubule depolymerization	Any process that stops, prevents, or reduces the frequency, rate or extent of microtubule depolymerization; prevention of depolymerization of a microtubule can result from binding by 'capping' at the plus end (e.g. by interaction with another cellular protein of structure) or by exposing microtubules to a stabilizing drug such as taxol.	HDAC6, MAP1A, CIB1, SPEF1, EML4, GAS2L1, TAOK1, NAV3
brown	1174	1120	176	0.0209446	2		0.00178571	1	2	GO:0001880	BP	Mullerian duct regression	The process in which the Mullerian ducts, primordia of the oviducts, uterus and upper vagina, undergo regression in male embryos.	BMPR1A, SMAD5
brown	1174	1120	177	0.0209446	2		0.00178571	1	2	GO:0006452	BP	translational frameshifting	A mechanism whereby different proteins may result from a single mRNA molecule, due to a change in the parsing of three nucleotides per codon relative to an initiating AUG codon.	EIF5A2, EIF5A
brown	1174	1120	178	0.0209446	2		0.00178571	1	2	GO:0007406	BP	negative regulation of neuroblast proliferation	Any process that stops, prevents, or reduces the frequency, rate or extent of the proliferation of neuroblasts.	CTNNA1, PTN
brown	1174	1120	179	0.0209446	2		0.00178571	1	2	GO:0010424	BP	DNA methylation on cytosine within a CG sequence	The covalent transfer of a methyl group to C-5 or N-4 of a cytosine located within a CG sequence in a DNA molecule.	SMARCA4, EHMT2
brown	1174	1120	180	0.0209446	2		0.00178571	1	2	GO:0018343	BP	protein farnesylation	The covalent attachment of a farnesyl group to a protein.	FNTA, COX10
brown	1174	1120	181	0.0209446	2		0.00178571	1	2	GO:0019043	BP	establishment of viral latency	A process by which a virus establishes a latent state within its host, either as an integrated provirus within the host genome or as an episome, where viral genome remains in the cytoplasm or nucleus as distinct objects.	CREB3, BANF1
brown	1174	1120	182	0.0209446	2		0.00178571	1	2	GO:0035523	BP	protein K29-linked deubiquitination	A protein deubiquitination process in which a K29-linked ubiquitin chain, i.e. a polymer of ubiquitin formed by linkages between lysine residues at position 29 of the ubiquitin monomers, is removed from a protein.	USP13, ZRANB1
brown	1174	1120	183	0.0209446	2		0.00178571	1	2	GO:0035768	BP	endothelial cell chemotaxis to fibroblast growth factor	The directed movement of an endothelial cell in response to the presence of fibroblast growth factor (FGF).	FGF1, FGFR1
brown	1174	1120	184	0.0209446	2		0.00178571	1	2	GO:0035887	BP	aortic smooth muscle cell differentiation	The process in which a relatively unspecialized cell acquires specialized features of a smooth muscle cell surrounding the aorta.	SMARCA4, SMARCA2
brown	1174	1120	185	0.0209446	2		0.00178571	1	2	GO:0038163	BP	thrombopoietin-mediated signaling pathway	A series of molecular signals initiated by the binding of a thrombopoietin to the thrombopoietin receptor on the surface of a cell, and ending with regulation of a downstream cellular process, e.g. transcription.	SH2B3, CIB1
brown	1174	1120	186	0.0209446	2		0.00178571	1	2	GO:0042661	BP	regulation of mesodermal cell fate specification	Any process that modulates the frequency, rate or extent of mesoderm cell fate specification.	BMPR1A, FGFR1
brown	1174	1120	187	0.0209446	2		0.00178571	1	2	GO:0043402	BP	glucocorticoid mediated signaling pathway	A series of molecular signals mediated by the detection of a glucocorticoid hormone.	NR3C1, SGK1
brown	1174	1120	188	0.0209446	2		0.00178571	1	2	GO:0048371	BP	lateral mesodermal cell differentiation	The process in which a relatively unspecialized cell acquires the specialized features of a lateral mesoderm cell.	BMPR1A, FGFR1
brown	1174	1120	189	0.0209446	2		0.00178571	1	2	GO:0048378	BP	regulation of lateral mesodermal cell fate specification	Any process that modulates the frequency, rate or extent of lateral mesoderm cell fate specification.	BMPR1A, FGFR1
[truncated: 2,310 more rows]
