# Supplementary material for: Comprehensive Profiling of Gene Expression in the Cerebral Cortex and Striatum of BTBRTF/ArtRbrc Mice Compared to C57BL/6J Mice
Source: Front Cell Neurosci. 2020 Dec 10;14:595607. doi: 10.3389/fncel.2020.595607 (PMC7758463; doi:10.3389/fncel.2020.595607)
Supplement: Supplementary file 7 [file Table_7.XLSX]

## Sheet: Table S7
Supplementary Table S7. RNA-RNA interactions
Edge ID	Gene1 Attribute			Gene2 Attribute
	Gene1	DEG	ASD	Gene2	DEG	ASD
1	Actb	NO	Y	Kdm5b	UP	Y
2	Adnp	NO	Y	Cdk13	DOWN	Y
3	Ahdc1	NO	Y	Cd276	DOWN	Y
4	Aldh5a1	NO	Y	Cdk13	DOWN	Y
5	Ankrd11	DOWN	Y	Aspm	NO	Y
6	Ankrd11	DOWN	Y	Ctcf	NO	Y
7	Ankrd11	DOWN	Y	Ep400	NO	Y
8	Ankrd11	DOWN	Y	Fat1	NO	Y
9	Ankrd11	DOWN	Y	Per1	NO	Y
10	Ankrd11	DOWN	Y	Phf12	NO	Y
11	Ankrd11	DOWN	Y	Rere	NO	Y
12	Ankrd11	DOWN	Y	Rpl10	NO	Y
13	Ankrd11	DOWN	Y	Tbr1	NO	Y
14	Ankrd11	DOWN	Y	Trip12	NO	Y
15	Ankrd11	DOWN	Y	Ube3b	NO	Y
16	Ankrd11	DOWN	Y	Ubr5	NO	Y
17	Birc6	DOWN	Y	Ctcf	NO	Y
18	Birc6	DOWN	Y	Ldb1	NO	Y
19	Birc6	DOWN	Y	Mib1	NO	Y
20	Birc6	DOWN	Y	Pafah1b2	NO	Y
21	Birc6	DOWN	Y	Setd5	NO	Y
22	Cadps2	NO	Y	Ccdc88c	DOWN	Y
23	Cadps2	NO	Y	Cdk13	DOWN	Y
24	Cadps2	NO	Y	Cux1	DOWN	Y
25	Ccdc88c	DOWN	Y	Cgnl1	NO	Y
26	Ccdc88c	DOWN	Y	Ppp2r5d	NO	Y
27	Cd276	DOWN	Y	Tbr1	NO	Y
28	Cdk13	DOWN	Y	Hnrnph2	NO	Y
29	Cdk13	DOWN	Y	Memo1	NO	Y
30	Cdkn1b	DOWN	Y	Srcap	NO	Y
31	Dync1h1	NO	Y	Kdm5b	UP	Y
32	Glo1	NO	Y	Traf7	DOWN	Y
33	1810037I17Rik	NO		Ankrd11	DOWN	Y
34	4931406P16Rik	NO		Kdm5b	UP	Y
35	A530017D24Rik	NO		Cux1	DOWN	Y
36	AA474408	NO		Ankrd11	DOWN	Y
37	AA474408	NO		Birc6	DOWN	Y
38	AA474408	NO		Ccdc88c	DOWN	Y
39	AA474408	NO		Kdm5b	UP	Y
40	AA474408	NO		Nos1ap	DOWN	Y
41	AA474408	NO		Pxdn	DOWN	Y
42	AA474408	NO		Traf7	DOWN	Y
43	Abcb1a	DOWN		Ski	NO	Y
44	Abcc4	NO		Birc6	DOWN	Y
45	Abce1	NO		Kdm5b	UP	Y
46	Abi2	NO		Cdk13	DOWN	Y
47	AC144732.1	NO		Ankrd11	DOWN	Y
48	AC160120.1	NO		Ccdc88c	DOWN	Y
49	AC166574.2	NO		Kdm5b	UP	Y
50	Acadm	NO		Birc6	DOWN	Y
51	Acer2	UP		Actn4	NO	Y
52	Actb	NO	Y	Bpnt1	DOWN
53	Actb	NO	Y	Cdc123	DOWN
54	Actb	NO	Y	Gm37194	DOWN
55	Actb	NO	Y	Hist1h1d	DOWN
56	Actb	NO	Y	Rnf4	DOWN
57	Actb	NO	Y	Rps2	DOWN
58	Actn2	DOWN		Actn4	NO	Y
59	Actn4	NO	Y	Gm37194	DOWN
60	Adam23	DOWN		Kif14	NO	Y
61	Adam23	DOWN		Kmt2a	NO	Y
62	Adam23	DOWN		Nsd1	NO	Y
63	Adam23	DOWN		Ptpn11	NO	Y
64	Adam23	DOWN		Tbl1xr1	NO	Y
65	Adam23	DOWN		Trrap	NO	Y
66	Adarb1	NO	Y	Gm37194	DOWN
67	Adgrl1	NO		Birc6	DOWN	Y
68	Adk	UP	Y	Fbxo10	NO
69	Adk	UP	Y	Gm23935	NO
70	Adk	UP	Y	Mospd2	NO
71	Adk	UP	Y	Ppp6r1	NO
72	Adk	UP	Y	Tmem245	NO
73	Adnp	NO	Y	Gm37194	DOWN
74	Adnp	NO	Y	Vsig8	DOWN
75	Adsl	NO	Y	Stk38l	UP
76	Aebp2	DOWN		Dst	NO	Y
77	Aff4	NO	Y	Gm37194	DOWN
78	Aff4	NO	Y	Sfpq	UP
79	Agap1	NO	Y	Gm37194	DOWN
80	Agap1	NO	Y	Vsig8	DOWN
81	Ago2	NO		Kdm5b	UP	Y
82	Ahctf1	NO		Ankrd11	DOWN	Y
83	Ahdc1	NO	Y	Gm37194	DOWN
84	Ahdc1	NO	Y	Vsig8	DOWN
85	Ahdc1	NO	Y	Wtap	UP
86	Ajuba	NO		Ankrd11	DOWN	Y
87	Ak2	NO		Cdk13	DOWN	Y
88	AL732309.2	NO		Birc6	DOWN	Y
89	AL732506.1	NO		Mboat7	DOWN	Y
90	Aldh5a1	NO	Y	Gm37194	DOWN
91	Alg13	NO		Birc6	DOWN	Y
92	Ambra1	NO	Y	Gm37194	DOWN
93	Ampd2	NO		Ankrd11	DOWN	Y
94	Ampd2	NO		Cdk13	DOWN	Y
95	Ankrd11	DOWN	Y	Gm37194	DOWN
96	Ankrd11	DOWN	Y	Srrm2	DOWN
97	Ankrd11	DOWN	Y	Atxn7l3b	NO
98	Ankrd11	DOWN	Y	Cand1	NO
99	Ankrd11	DOWN	Y	Ccnb1ip1	NO
100	Ankrd11	DOWN	Y	Cct5	NO
101	Ankrd11	DOWN	Y	Cct6a	NO
102	Ankrd11	DOWN	Y	Cdv3	NO
103	Ankrd11	DOWN	Y	Ctnnd1	NO
104	Ankrd11	DOWN	Y	Cys_tRNA	NO
105	Ankrd11	DOWN	Y	Dnajc2	NO
106	Ankrd11	DOWN	Y	Eid2	NO
107	Ankrd11	DOWN	Y	Epb41l1	NO
108	Ankrd11	DOWN	Y	Epop	NO
109	Ankrd11	DOWN	Y	Fam53a	NO
110	Ankrd11	DOWN	Y	Fopnl	NO
111	Ankrd11	DOWN	Y	Gas5	NO
112	Ankrd11	DOWN	Y	Gly_tRNA	NO
113	Ankrd11	DOWN	Y	Gm12912	NO
114	Ankrd11	DOWN	Y	Gm15920	NO
115	Ankrd11	DOWN	Y	Gm22198	NO
116	Ankrd11	DOWN	Y	Gm22357	NO
117	Ankrd11	DOWN	Y	Gm22723	NO
118	Ankrd11	DOWN	Y	Gm23153	NO
119	Ankrd11	DOWN	Y	Gm23388	NO
120	Ankrd11	DOWN	Y	Gm24270	NO
121	Ankrd11	DOWN	Y	Gm24455	NO
122	Ankrd11	DOWN	Y	Gm25813	NO
123	Ankrd11	DOWN	Y	Gm25926	NO
124	Ankrd11	DOWN	Y	Gm26023	NO
125	Ankrd11	DOWN	Y	Gm26917	NO
126	Ankrd11	DOWN	Y	Gm28635	NO
127	Ankrd11	DOWN	Y	Gm33707	NO
128	Ankrd11	DOWN	Y	Gm5537	NO
129	Ankrd11	DOWN	Y	Gm5837	NO
130	Ankrd11	DOWN	Y	Gm6548	NO
131	Ankrd11	DOWN	Y	Gm8268	NO
132	Ankrd11	DOWN	Y	Gmeb1	NO
133	Ankrd11	DOWN	Y	Gnpat	NO
134	Ankrd11	DOWN	Y	Grb2	NO
135	Ankrd11	DOWN	Y	Hnrnpa0	NO
136	Ankrd11	DOWN	Y	Khsrp	NO
137	Ankrd11	DOWN	Y	Kifc5b	NO
138	Ankrd11	DOWN	Y	Lars2	NO
139	Ankrd11	DOWN	Y	Lias	NO
140	Ankrd11	DOWN	Y	Lims1	NO
141	Ankrd11	DOWN	Y	Map7	NO
142	Ankrd11	DOWN	Y	Mcm3	NO
143	Ankrd11	DOWN	Y	Mfsd5	NO
144	Ankrd11	DOWN	Y	mt-Rnr2	NO
145	Ankrd11	DOWN	Y	Naca	NO
146	Ankrd11	DOWN	Y	Ndufb9	NO
147	Ankrd11	DOWN	Y	Net1	NO
148	Ankrd11	DOWN	Y	Nfatc4	NO
149	Ankrd11	DOWN	Y	Nphp4	NO
150	Ankrd11	DOWN	Y	Nucks1	NO
151	Ankrd11	DOWN	Y	Pea15a	NO
152	Ankrd11	DOWN	Y	Radil	NO
153	Ankrd11	DOWN	Y	Rpl10-ps5	NO
154	Ankrd11	DOWN	Y	Rpph1	NO
155	Ankrd11	DOWN	Y	Rps12-ps9	NO
156	Ankrd11	DOWN	Y	Scaf1	NO
157	Ankrd11	DOWN	Y	Sh3gl1	NO
158	Ankrd11	DOWN	Y	Slc12a2	NO
159	Ankrd11	DOWN	Y	Snhg3	NO
160	Ankrd11	DOWN	Y	Snora15	NO
161	Ankrd11	DOWN	Y	Snora17	NO
162	Ankrd11	DOWN	Y	Snora70	NO
163	Ankrd11	DOWN	Y	Snora73a	NO
164	Ankrd11	DOWN	Y	Snord104	NO
165	Ankrd11	DOWN	Y	Sptbn4	NO
166	Ankrd11	DOWN	Y	Supt5	NO
167	Ankrd11	DOWN	Y	Taf1d	NO
168	Ankrd11	DOWN	Y	Tet1	NO
169	Ankrd11	DOWN	Y	Tkfc	NO
170	Ankrd11	DOWN	Y	Tmem131	NO
171	Ankrd11	DOWN	Y	Trp_tRNA	NO
172	Ankrd11	DOWN	Y	Tsku	NO
173	Ankrd11	DOWN	Y	Ube2s	NO
174	Ankrd11	DOWN	Y	Usp43	NO
175	Ankrd11	DOWN	Y	Xpnpep1	NO
176	Ankrd11	DOWN	Y	Zfp532	NO
177	Anks1b	DOWN	Y	Gm20480	NO
178	Anks1b	DOWN	Y	Gm23192	NO
179	Anks1b	DOWN	Y	Kif1a	NO
180	Ap2a1	NO		Birc6	DOWN	Y
181	Aph1a	NO	Y	Gm37194	DOWN
182	Apoe	NO		Kdm5b	UP	Y
183	Aqr	DOWN		Caprin1	NO	Y
184	Aqr	DOWN		Cpt2	NO	Y
185	Aqr	DOWN		Trrap	NO	Y
186	Arg_tRNA	NO		Cdk13	DOWN	Y
187	Arglu1	NO		Birc6	DOWN	Y
188	Arhgap11a	NO	Y	Arhgef1	DOWN
189	Arhgap11a	NO	Y	Gm37194	DOWN
190	Arhgef1	DOWN		Cpt2	NO	Y
191	Arhgef1	DOWN		Kdm6b	NO	Y
192	Arid1b	NO	Y	Gm37194	DOWN
193	Arid2	NO	Y	Gm37194	DOWN
194	Arid2	NO	Y	Sh3bp4	DOWN
195	Aspm	NO	Y	Tgif2	DOWN
196	Ass1	NO	Y	Notch1	DOWN
197	Atf4	NO		Kdm5b	UP	Y
198	Atp1a1	NO	Y	Gm37194	DOWN
199	Atp1a1	NO	Y	Vsig8	DOWN
200	Atp6v0a2	NO	Y	Gm37194	DOWN
201	Atp8a1	NO	Y	Gm37194	DOWN
202	Atrnl1	NO	Y	Gm37194	DOWN
203	Atrnl1	NO	Y	Tgif2	DOWN
204	Atxn7	NO	Y	Gm37194	DOWN
205	Baiap2	NO	Y	Gm37194	DOWN
206	Bckdk	NO	Y	Gm37194	DOWN
207	Birc6	DOWN	Y	Mdn1	UP
208	Birc6	DOWN	Y	Zkscan1	UP
209	Birc6	DOWN	Y	Ccnb1	NO
210	Birc6	DOWN	Y	Cct6a	NO
211	Birc6	DOWN	Y	Cnot1	NO
212	Birc6	DOWN	Y	Coro1c	NO
213	Birc6	DOWN	Y	Dnmt1	NO
214	Birc6	DOWN	Y	Eif3l	NO
215	Birc6	DOWN	Y	Fstl1	NO
216	Birc6	DOWN	Y	Gly_tRNA	NO
217	Birc6	DOWN	Y	Gm15564	NO
218	Birc6	DOWN	Y	Gm17031	NO
219	Birc6	DOWN	Y	Gm22265	NO
220	Birc6	DOWN	Y	Gm22507	NO
221	Birc6	DOWN	Y	Gm23037	NO
222	Birc6	DOWN	Y	Gm23240	NO
223	Birc6	DOWN	Y	Gm24245	NO
224	Birc6	DOWN	Y	Gm24251	NO
225	Birc6	DOWN	Y	Gm25911	NO
226	Birc6	DOWN	Y	Gm26917	NO
227	Birc6	DOWN	Y	Gm5844	NO
228	Birc6	DOWN	Y	Gm7614	NO
229	Birc6	DOWN	Y	Gpc1	NO
230	Birc6	DOWN	Y	Gstp-ps	NO
231	Birc6	DOWN	Y	Hnrnpl	NO
232	Birc6	DOWN	Y	Hsp90ab1	NO
233	Birc6	DOWN	Y	Impact	NO
234	Birc6	DOWN	Y	Lars2	NO
235	Birc6	DOWN	Y	Ldlr	NO
236	Birc6	DOWN	Y	Map3k4	NO
237	Birc6	DOWN	Y	Mdm4	NO
238	Birc6	DOWN	Y	Mknk2	NO
239	Birc6	DOWN	Y	Mta1	NO
240	Birc6	DOWN	Y	Ndor1	NO
241	Birc6	DOWN	Y	Nfkb1	NO
242	Birc6	DOWN	Y	n-R5-8s1	NO
243	Birc6	DOWN	Y	n-R5s105	NO
244	Birc6	DOWN	Y	n-R5s108	NO
245	Birc6	DOWN	Y	n-R5s133	NO
246	Birc6	DOWN	Y	Pold2	NO
247	Birc6	DOWN	Y	Pou3f1	NO
248	Birc6	DOWN	Y	Prelid3b	NO
249	Birc6	DOWN	Y	Pseudo_tRNA	NO
250	Birc6	DOWN	Y	Rest	NO
251	Birc6	DOWN	Y	Rex2	NO
252	Birc6	DOWN	Y	Rnf213	NO
253	Birc6	DOWN	Y	Rnf44	NO
254	Birc6	DOWN	Y	Rps3	NO
255	Birc6	DOWN	Y	Rsf1	NO
256	Birc6	DOWN	Y	Samd1	NO
257	Birc6	DOWN	Y	Samd4b	NO
258	Birc6	DOWN	Y	Sbf2	NO
259	Birc6	DOWN	Y	Senp3	NO
260	Birc6	DOWN	Y	Shcbp1	NO
261	Birc6	DOWN	Y	Ubtf	NO
262	Birc6	DOWN	Y	Zfp142	NO
263	Birc6	DOWN	Y	Zfp710	NO
264	Birc6	DOWN	Y	Zic2	NO
265	Brd4	NO	Y	Gm37194	DOWN
266	Bst2	DOWN		Dhcr7	NO	Y
267	Btbd2	NO		Traf7	DOWN	Y
268	Bub1b	DOWN		Herc2	NO	Y
269	Bub1b	DOWN		Med13l	NO	Y
270	Cacna1a	NO	Y	Gm37194	DOWN
271	Cacna2d1	DOWN	Y	Raver1	NO
272	Cacna2d1	DOWN	Y	Rny3	NO
273	Cadm1	NO	Y	Gm37194	DOWN
274	Cadps2	NO	Y	Cep63	DOWN
275	Cadps2	NO	Y	Creb5	DOWN
276	Cadps2	NO	Y	Gls	DOWN
277	Cadps2	NO	Y	Gm37194	DOWN
278	Cadps2	NO	Y	Hist1h1d	DOWN
279	Cadps2	NO	Y	Hist1h4j	DOWN
280	Cadps2	NO	Y	Hist4h4	DOWN
281	Cadps2	NO	Y	Lta4h	DOWN
282	Cadps2	NO	Y	Nav1	DOWN
283	Cadps2	NO	Y	Rbpj	DOWN
284	Cadps2	NO	Y	Sfpq	UP
285	Cadps2	NO	Y	Spint1	DOWN
286	Cadps2	NO	Y	Srrm2	DOWN
287	Cadps2	NO	Y	Tnpo2	UP
288	Cadps2	NO	Y	Wdr82	UP
289	Cadps2	NO	Y	Wtap	UP
290	Cadps2	NO	Y	Zfhx3	DOWN
291	Camk2b	DOWN	Y	Gm37194	DOWN
292	Camk2b	DOWN	Y	Rps3	NO
293	Camk2b	DOWN	Y	Slc4a11	NO
294	Camk2b	DOWN	Y	Snord15b	NO
295	Camk2b	DOWN	Y	Usf1	NO
296	Camk2b	DOWN	Y	Xpo5	NO
297	Camta1	NO	Y	Gm37194	DOWN
298	Camta1	NO	Y	Hmgcs1	DOWN
299	Camta1	NO	Y	Sfpq	UP
300	Caprin1	NO	Y	Gm37194	DOWN
301	Caprin1	NO	Y	Tspan9	DOWN
302	Cask	NO	Y	Gm37194	DOWN
303	Ccdc85c	NO		Cdkn1b	DOWN	Y
304	Ccdc88c	DOWN	Y	Gm37194	DOWN
305	Ccdc88c	DOWN	Y	Fbxo10	NO
306	Ccdc88c	DOWN	Y	Foxk2	NO
307	Ccdc88c	DOWN	Y	Gm15790	NO
308	Ccdc88c	DOWN	Y	Gm23935	NO
309	Ccdc88c	DOWN	Y	Gm24597	NO
310	Ccdc88c	DOWN	Y	Gm25911	NO
311	Ccdc88c	DOWN	Y	Gm25949	NO
312	Ccdc88c	DOWN	Y	Gm26917	NO
313	Ccdc88c	DOWN	Y	Hnrnpa0	NO
314	Ccdc88c	DOWN	Y	Lemd3	NO
315	Ccdc88c	DOWN	Y	Nop53	NO
316	Ccdc88c	DOWN	Y	Pbdc1	NO
317	Ccdc88c	DOWN	Y	Rbbp4	NO
318	Ccnb1ip1	NO		Rpp25	DOWN	Y
319	Ccng1	NO	Y	Gm37194	DOWN
320	Cct4	NO	Y	Cherp	DOWN
321	Cct4	NO	Y	Gm37194	DOWN
322	Cd276	DOWN	Y	Fasn	NO
323	Cd276	DOWN	Y	Fmnl2	NO
324	Cd276	DOWN	Y	Gm7589	NO
325	Cd276	DOWN	Y	Hnrnpl	NO
326	Cd276	DOWN	Y	Hsp90ab1	NO
327	Cd276	DOWN	Y	Nfasc	NO
328	Cd276	DOWN	Y	Pank4	NO
329	Cd276	DOWN	Y	Rbmxl2	NO
330	Cd276	DOWN	Y	Ryk	NO
331	Cd276	DOWN	Y	Tbl3	NO
332	Cd276	DOWN	Y	Tcfl5	NO
333	Cd276	DOWN	Y	Ticrr	NO
334	Cd276	DOWN	Y	Txn2	NO
335	Cd276	DOWN	Y	Vps13c	NO
336	Cdc42bpb	NO	Y	Eprs	DOWN
337	Cdc42bpg	DOWN		Gtf2i	NO	Y
338	Cdk12	DOWN		Cdk13	DOWN	Y
339	Cdk13	DOWN	Y	Gm37194	DOWN
340	Cdk13	DOWN	Y	Dusp9	NO
341	Cdk13	DOWN	Y	Fbxo10	NO
342	Cdk13	DOWN	Y	Ftl1-ps1	NO
343	Cdk13	DOWN	Y	Gm11457	NO
344	Cdk13	DOWN	Y	Gm24187	NO
345	Cdk13	DOWN	Y	Gm25732	NO
346	Cdk13	DOWN	Y	Gm26917	NO
347	Cdk13	DOWN	Y	Gm9625	NO
348	Cdk13	DOWN	Y	Helz	NO
349	Cdk13	DOWN	Y	Iars2	NO
350	Cdk13	DOWN	Y	Lars2	NO
351	Cdk13	DOWN	Y	Lrfn4	NO
352	Cdk13	DOWN	Y	Mta1	NO
353	Cdk13	DOWN	Y	Prpf40a	NO
354	Cdk13	DOWN	Y	Pseudo_tRNA	NO
355	Cdk13	DOWN	Y	Rbmxl2	NO
356	Cdk13	DOWN	Y	Scd2	NO
357	Cdk13	DOWN	Y	Selenot	NO
358	Cdk13	DOWN	Y	Spint2	NO
359	Cdk13	DOWN	Y	Srpk2	NO
360	Cdk13	DOWN	Y	Tubb6	NO
361	Cdk13	DOWN	Y	Uba1	NO
362	Cdk13	DOWN	Y	Wasl	NO
363	Cdk8	NO	Y	Gm37194	DOWN
364	Cdkn1b	DOWN	Y	Gm42715	NO
365	Cdkn1b	DOWN	Y	Gm43952	NO
366	Cdkn1b	DOWN	Y	Rap2a	NO
367	Cdkn1b	DOWN	Y	Snhg8	NO
368	Cdkn1b	DOWN	Y	Snora24	NO
369	Cds2	UP		Jarid2	NO	Y
370	Cds2	UP		Smad4	NO	Y
371	Cds2	UP		Srcap	NO	Y
372	Cecr2	NO	Y	Gm37194	DOWN
373	Cep290	NO	Y	Gm37194	DOWN
374	Champ1	NO	Y	Gm37194	DOWN
375	Chd8	NO	Y	Gm37194	DOWN
376	Chd8	NO	Y	Nup98	DOWN
377	Cherp	DOWN		Cic	NO	Y
378	Cherp	DOWN		Dhcr7	NO	Y
379	Cherp	DOWN		Pafah1b1	NO	Y
380	Cherp	DOWN		Rbm27	NO	Y
381	Cic	NO	Y	Gm37194	DOWN
382	Cic	NO	Y	Sptbn1	DOWN
383	Cic	NO	Y	Tgif2	DOWN
384	Cic	NO	Y	Vsig8	DOWN
385	Cic	NO	Y	Wtap	UP
386	Clint1	NO		Traf7	DOWN	Y
387	Cmip	NO	Y	Gm37194	DOWN
388	Cnot3	NO	Y	Gm37194	DOWN
389	Cop1	NO	Y	Gm37194	DOWN
390	Cpt2	NO	Y	Gm37194	DOWN
391	Creb5	DOWN		Kansl1	NO	Y
392	Creb5	DOWN		Setd5	NO	Y
393	Creb5	DOWN		Trrap	NO	Y
394	Creb5	DOWN		Ube3c	NO	Y
395	Crebbp	NO	Y	Gm37194	DOWN
396	Crebbp	NO	Y	Smcr8	DOWN
397	Crkl	NO		Traf7	DOWN	Y
398	Csnk1e	NO	Y	Gm37194	DOWN
399	Csnk2a2	NO		Mboat7	DOWN	Y
400	Ctcf	NO	Y	Gm37194	DOWN
401	Ctnnb1	NO	Y	Gm37194	DOWN
402	Cul3	NO	Y	Gm37194	DOWN
403	Cul3	NO	Y	Msi2	UP
404	Cul7	NO	Y	Gm37194	DOWN
405	Cux1	DOWN	Y	Gm37194	DOWN
406	Cux1	DOWN	Y	Desi2	NO
407	Cux1	DOWN	Y	Eef2	NO
408	Cux1	DOWN	Y	Flnb	NO
409	Cux1	DOWN	Y	Gm26917	NO
410	Cux1	DOWN	Y	Ier5l	NO
411	Cux1	DOWN	Y	Ppan	NO
412	Cux1	DOWN	Y	Ppp1cc	NO
413	Cux1	DOWN	Y	Psat1	NO
414	D430042O09Rik	DOWN		Irf2bpl	NO	Y
415	Dctn5	NO	Y	Rabif	DOWN
416	Ddx3x	NO	Y	Ddx4	DOWN
417	Desi1	NO		Traf7	DOWN	Y
418	Dgcr2	NO		Traf7	DOWN	Y
419	Dgkh	DOWN		Fat1	NO	Y
420	Dhcr7	NO	Y	Gm37194	DOWN
421	Dlg1	NO	Y	Notch1	DOWN
422	Dlg1	NO	Y	Snapc3	DOWN
423	Dlgap3	NO	Y	Gm37194	DOWN
424	Dmwd	NO	Y	Gm37194	DOWN
425	Dnajc19	NO	Y	Gm37194	DOWN
426	Dnajc2	NO		Kdm5b	UP	Y
427	Dnmt3a	NO	Y	Notch1	DOWN
428	Dnmt3a	NO	Y	Rnf41	DOWN
429	Dnmt3a	NO	Y	Wdr82	UP
430	Dpysl3	NO	Y	Sp1	DOWN
431	Drosha	DOWN		Dyrk1a	NO	Y
432	Drosha	DOWN		Kif21b	NO	Y
433	Drosha	DOWN		Ldb1	NO	Y
434	Drosha	DOWN		Plxnb1	NO	Y
435	Dst	NO	Y	Gaa	DOWN
436	Dst	NO	Y	Gm37194	DOWN
437	Dst	NO	Y	Hist1h4k	DOWN
438	Dst	NO	Y	Luzp1	DOWN
439	Dst	NO	Y	Srrm2	DOWN
440	Dst	NO	Y	Vsig8	DOWN
441	Dync1h1	NO	Y	Gm37194	DOWN
442	Dync1h1	NO	Y	Gm6654	DOWN
443	Dync1h1	NO	Y	Rps2	DOWN
444	Dyrk1a	NO	Y	Vsig8	DOWN
445	Edc3	NO		Mboat7	DOWN	Y
446	Eif3g	NO	Y	Gm37194	DOWN
447	Eif4ebp2	NO	Y	Gm37194	DOWN
448	Elavl1	NO		Prune2	UP	Y
449	Eml4	NO		Traf7	DOWN	Y
450	Eng	NO		Kdm5b	UP	Y
451	Ep300	NO	Y	Gm37194	DOWN
452	Ep300	NO	Y	Mitf	UP
453	Ep400	NO	Y	Rps2	DOWN
454	Ep400	NO	Y	Spint1	DOWN
455	Epb41l2	NO		Pxdn	DOWN	Y
456	Eprs	DOWN		Rac1	NO	Y
457	Espl1	DOWN		Ncor1	NO	Y
458	Espl1	DOWN		Yy1	NO	Y
459	Esrrb	NO	Y	Gm37194	DOWN
460	Esrrb	NO	Y	Rnf4	DOWN
461	Etnk2	DOWN		Plxna3	NO	Y
462	Exoc3	NO	Y	Gm37194	DOWN
463	Ext1	NO	Y	Gm37194	DOWN
464	Fam53a	NO		Mboat7	DOWN	Y
465	Fam98c	NO	Y	Gm37194	DOWN
466	Fblim1	NO		Kdm5b	UP	Y
467	Fbxo10	NO		Traf7	DOWN	Y
468	Fbxw11	DOWN		Kif14	NO	Y
469	Fgd1	NO	Y	Gm37194	DOWN
470	Fgfr2	NO	Y	Gm37194	DOWN
471	Fig4	NO		Kdm5b	UP	Y
472	Fmn2	NO		Kdm5b	UP	Y
473	Fmr1	NO	Y	Nup98	DOWN
474	Fmr1	NO	Y	Srrm2	DOWN
475	Foxp1	NO	Y	Gm37194	DOWN
476	Gfpt2	DOWN		Nacc1	NO	Y
477	Git1	NO		Kdm5b	UP	Y
478	Gls	DOWN		Memo1	NO	Y
479	Gls	DOWN		Rad21	NO	Y
480	Glu_tRNA	NO		Kdm5b	UP	Y
481	Glu_tRNA	NO		Rpp25	DOWN	Y
482	Glu_tRNA	NO		Tbc1d5	DOWN	Y
483	Gm10033	DOWN		Ncor1	NO	Y
484	Gm12922	NO		Patj	DOWN	Y
485	Gm13600	NO		Kdm5b	UP	Y
486	Gm14236	NO		Kdm5b	UP	Y
487	Gm14303	NO		Kdm5b	UP	Y
488	Gm15427	NO		Kdm5b	UP	Y
489	Gm15564	NO		Kdm5b	UP	Y
490	Gm15790	NO		Kdm5b	UP	Y
491	Gm19139	NO		Lrba	DOWN	Y
492	Gm20518	NO		Traf7	DOWN	Y
493	Gm22265	NO		Kdm5b	UP	Y
494	Gm22444	NO		Tbc1d5	DOWN	Y
495	Gm22474	NO		Tbc1d5	DOWN	Y
496	Gm22618	NO		Tbc1d5	DOWN	Y
497	Gm22645	NO		Tbc1d5	DOWN	Y
498	Gm23151	NO		Tbc1d5	DOWN	Y
499	Gm23412	NO		Tbc1d5	DOWN	Y
500	Gm23731	NO		Tbc1d5	DOWN	Y
501	Gm23924	NO		Tbc1d5	DOWN	Y
502	Gm23935	NO		Kdm5b	UP	Y
503	Gm23941	NO		Tbc1d5	DOWN	Y
504	Gm24032	NO		Traf7	DOWN	Y
505	Gm24144	NO		Tbc1d5	DOWN	Y
506	Gm24182	NO		Tbc1d5	DOWN	Y
507	Gm24187	NO		Zmynd11	DOWN	Y
508	Gm24405	NO		Kdm5b	UP	Y
509	Gm26917	NO		Kdm5b	UP	Y
510	Gm26917	NO		Rpp25	DOWN	Y
511	Gm37194	DOWN		Kdm5b	UP	Y
512	Gm37194	DOWN		Gnai1	NO	Y
513	Gm37194	DOWN		Gnas	NO	Y
514	Gm37194	DOWN		Gpx1	NO	Y
515	Gm37194	DOWN		Grik3	NO	Y
516	Gm37194	DOWN		Grik5	NO	Y
517	Gm37194	DOWN		Gtf2i	NO	Y
518	Gm37194	DOWN		Hcfc1	NO	Y
519	Gm37194	DOWN		Hdac6	NO	Y
520	Gm37194	DOWN		Hdlbp	NO	Y
521	Gm37194	DOWN		Hectd4	NO	Y
522	Gm37194	DOWN		Hmgn1	NO	Y
523	Gm37194	DOWN		Hnrnpu	NO	Y
524	Gm37194	DOWN		Homer1	NO	Y
525	Gm37194	DOWN		Huwe1	NO	Y
526	Gm37194	DOWN		Ilf2	NO	Y
527	Gm37194	DOWN		Ints1	NO	Y
528	Gm37194	DOWN		Ints6	NO	Y
529	Gm37194	DOWN		Irf2bpl	NO	Y
530	Gm37194	DOWN		Itsn1	NO	Y
531	Gm37194	DOWN		Jarid2	NO	Y
532	Gm37194	DOWN		Kcnq2	NO	Y
533	Gm37194	DOWN		Kif14	NO	Y
534	Gm37194	DOWN		Klf16	NO	Y
535	Gm37194	DOWN		Mcm4	NO	Y
536	Gm37194	DOWN		Med13l	NO	Y
537	Gm37194	DOWN		Mib1	NO	Y
538	Gm37194	DOWN		Mocos	NO	Y
539	Gm37194	DOWN		Msantd2	NO	Y
540	Gm37194	DOWN		Mtor	NO	Y
541	Gm37194	DOWN		Myo1e	NO	Y
542	Gm37194	DOWN		Myo5a	NO	Y
543	Gm37194	DOWN		Ncor1	NO	Y
544	Gm37194	DOWN		Nr1h2	NO	Y
545	Gm37194	DOWN		Nsd1	NO	Y
546	Gm37194	DOWN		Phf12	NO	Y
547	Gm37194	DOWN		Phip	NO	Y
548	Gm37194	DOWN		Pogz	NO	Y
549	Gm37194	DOWN		Pola2	NO	Y
550	Gm37194	DOWN		Pomt1	NO	Y
551	Gm37194	DOWN		Ppfia1	NO	Y
552	Gm37194	DOWN		Ppp5c	NO	Y
553	Gm37194	DOWN		Prr12	NO	Y
554	Gm37194	DOWN		Ptbp2	NO	Y
555	Gm37194	DOWN		Pten	NO	Y
556	Gm37194	DOWN		Ptk7	NO	Y
557	Gm37194	DOWN		Ptpn11	NO	Y
558	Gm37194	DOWN		Rab2a	NO	Y
559	Gm37194	DOWN		Rac1	NO	Y
560	Gm37194	DOWN		Rlim	NO	Y
561	Gm37194	DOWN		Rnf38	NO	Y
562	Gm37194	DOWN		Rpl10	NO	Y
563	Gm37194	DOWN		Rps6ka2	NO	Y
564	Gm37194	DOWN		Sae1	NO	Y
565	Gm37194	DOWN		Sash1	NO	Y
566	Gm37194	DOWN		Sbf1	NO	Y
567	Gm37194	DOWN		Set	NO	Y
568	Gm37194	DOWN		Setd1b	NO	Y
569	Gm37194	DOWN		Shank3	NO	Y
570	Gm37194	DOWN		Sik1	NO	Y
571	Gm37194	DOWN		Ski	NO	Y
572	Gm37194	DOWN		Slc16a3	NO	Y
573	Gm37194	DOWN		Slc25a39	NO	Y
574	Gm37194	DOWN		Slc35a3	NO	Y
575	Gm37194	DOWN		Slc38a10	NO	Y
576	Gm37194	DOWN		Slc6a8	NO	Y
577	Gm37194	DOWN		Slc7a5	NO	Y
578	Gm37194	DOWN		Slc7a7	NO	Y
579	Gm37194	DOWN		Snd1	NO	Y
580	Gm37194	DOWN		Son	NO	Y
581	Gm37194	DOWN		Spast	NO	Y
582	Gm37194	DOWN		Spen	NO	Y
583	Gm37194	DOWN		Srcap	NO	Y
584	Gm37194	DOWN		Srsf11	NO	Y
585	Gm37194	DOWN		Tanc2	NO	Y
586	Gm37194	DOWN		Taok2	NO	Y
587	Gm37194	DOWN		Tbl1x	NO	Y
588	Gm37194	DOWN		Tbr1	NO	Y
589	Gm37194	DOWN		Tcf20	NO	Y
590	Gm37194	DOWN		Tcf4	NO	Y
591	Gm37194	DOWN		Terf2	NO	Y
592	Gm37194	DOWN		Tnrc6b	NO	Y
593	Gm37194	DOWN		Trim33	NO	Y
594	Gm37194	DOWN		Trip12	NO	Y
595	Gm37194	DOWN		Trrap	NO	Y
596	Gm37194	DOWN		Tsc2	NO	Y
597	Gm37194	DOWN		Tti2	NO	Y
598	Gm37194	DOWN		Ube3a	NO	Y
599	Gm37194	DOWN		Ube3c	NO	Y
600	Gm37194	DOWN		Ubr5	NO	Y
601	Gm37194	DOWN		Usp7	NO	Y
602	Gm37194	DOWN		Usp9x	NO	Y
603	Gm37194	DOWN		Wac	NO	Y
604	Gm37194	DOWN		Wasf1	NO	Y
605	Gm37194	DOWN		Ythdc2	NO	Y
606	Gm37194	DOWN		Yy1	NO	Y
607	Gm37194	DOWN		Zfp462	NO	Y
608	Gm42715	NO		Kdm5b	UP	Y
609	Gm4459	NO		Kdm5b	UP	Y
610	Gm47740	NO		Leo1	DOWN	Y
611	Gm5422	NO		Rpp25	DOWN	Y
612	Gm5855	NO		Kdm5b	UP	Y
613	Gm6368	NO		Mboat7	DOWN	Y
614	Gm8909	UP	Y	Golph3	NO
615	Gm9616	NO		Rpp25	DOWN	Y
616	Gm9780	DOWN		Ski	NO	Y
617	Gnai1	NO	Y	Vsig8	DOWN
618	Gnas	NO	Y	Map1b	UP
619	Grb10	NO		Kdm5b	UP	Y
620	Grik3	NO	Y	Grn	UP
621	Grn	UP		Rai1	NO	Y
622	H13	DOWN		Itsn1	NO	Y
623	Hdlbp	NO	Y	Wwp2	UP
624	Hemk1	UP		Itsn1	NO	Y
625	Hist1h1d	DOWN		Pola2	NO	Y
626	Hist1h1d	DOWN		Smarca4	NO	Y
627	Hist1h1d	DOWN		Taf1	NO	Y
628	Hist1h3f	DOWN		Pafah1b2	NO	Y
629	Hist1h3h	NO		Kdm5b	UP	Y
630	Hist1h4d	DOWN		Mbd6	NO	Y
631	Hist1h4d	DOWN		Trip12	NO	Y
632	Hist1h4j	DOWN		Ldb1	NO	Y
633	Hist1h4j	DOWN		Myo5a	NO	Y
634	Hist1h4k	DOWN		Snrpn	NO	Y
635	Hist1h4k	DOWN		Trip12	NO	Y
636	Hjurp	DOWN		Myh10	NO	Y
637	Hmgcs1	DOWN		Ints1	NO	Y
638	Hmgcs1	DOWN		Phb	NO	Y
639	Hmgcs1	DOWN		Son	NO	Y
640	Hmgn1	NO	Y	Rps4l	DOWN
641	Hnrnpab	NO		Traf7	DOWN	Y
642	Hpn	UP		Kdm5b	UP	Y
643	Hsp90ab1	NO		Mpp6	DOWN	Y
644	Huwe1	NO	Y	Msh3	DOWN
645	Huwe1	NO	Y	Rps2	DOWN
646	Huwe1	NO	Y	Tns3	DOWN
647	Ift140	UP		Zfyve26	NO	Y
648	Ints1	NO	Y	Srrm2	DOWN
649	Ints1	NO	Y	Vsig8	DOWN
650	Ints1	NO	Y	Zfp507	DOWN
651	Ints7	DOWN		Mnt	NO	Y
652	Ints7	DOWN		Pogz	NO	Y
653	Ints7	DOWN		Tcf20	NO	Y
654	Ipo5	NO		Kdm5b	UP	Y
655	Itsn1	NO	Y	Pard3	DOWN
656	Itsn1	NO	Y	Spint1	DOWN
657	Itsn1	NO	Y	Vsig8	DOWN
658	Jarid2	NO	Y	Rps4l	DOWN
659	Jmjd1c	NO	Y	Rps13-ps5	DOWN
660	Jmjd1c	NO	Y	Tspan9	DOWN
661	Junb	UP		Snrpn	NO	Y
662	Kank1	DOWN	Y	Ptpa	NO
663	Kansl1	NO	Y	Sptbn1	DOWN
664	Kat6a	NO	Y	Srrm2	DOWN
665	Leo1	DOWN	Y	Rps27a-ps2	NO
666	Rps4l	DOWN		Ttn	NO	Y
667	Mir6236	NO		Birc6	DOWN	Y
668	Mir6236	NO		Camk2b	DOWN	Y
669	Mir6240	NO		Camk2b	DOWN	Y
670	Mir6240	NO		Ccdc88c	DOWN	Y
671	March5	NO		Gm37194	DOWN
672	Sept1	NO		Cdc42bpg	DOWN
673	Sept7	NO		Gm37194	DOWN
674	Sept11	NO		Gm37194	DOWN
675	1110038B12Rik	NO		Gm37194	DOWN
676	1110038B12Rik	NO		Rps2	DOWN
677	1110038B12Rik	NO		Srrm2	DOWN
678	1190002N15Rik	NO		Hist1h3f	DOWN
679	1190002N15Rik	NO		Vsig8	DOWN
680	1600014C10Rik	DOWN		Gm26917	NO
681	1600014C10Rik	DOWN		Mybbp1a	NO
682	1700001L05Rik	NO		Srrm2	DOWN
683	1700021F05Rik	DOWN		Ran	NO
684	1700027J19Rik	NO		Wwp2	UP
685	1700030C10Rik	NO		Gm37194	DOWN
686	1700030C14Rik	NO		Gls	DOWN
687	1700030C14Rik	NO		Gm37194	DOWN
688	1700030K09Rik	NO		Rnf41	DOWN
689	1700056E22Rik	NO		Gm37194	DOWN
690	1700097N02Rik	UP		Gm42798	NO
691	1810014B01Rik	DOWN		Cct3	NO
692	1810032O08Rik	NO		Rps2	DOWN
693	1810032O08Rik	NO		Sdc4	DOWN
694	2010107E04Rik	NO		Mdn1	UP
695	2210418O10Rik	NO		Gm37194	DOWN
696	2310035C23Rik	NO		Gm37194	DOWN
697	2410015M20Rik	NO		Foxn3	DOWN
698	2510039O18Rik	NO		Rps13	DOWN
699	2510039O18Rik	NO		Sdc4	DOWN
700	2610044O15Rik8	DOWN		Gm11007	NO
701	2610044O15Rik8	DOWN		Zfp970	NO
702	2610507B11Rik	NO		Adam23	DOWN
703	2610507B11Rik	NO		Gm37194	DOWN
704	2700081O15Rik	NO		Vsig8	DOWN
705	2810002D19Rik	DOWN		Glu_tRNA	NO
706	2810002D19Rik	DOWN		Zdhhc3	NO
707	2810025M15Rik	NO		Slc25a3	DOWN
708	2810403A07Rik	NO		Swt1	DOWN
709	2810403A07Rik	NO		Tsen34	UP
710	2810429I04Rik	DOWN		Ampd2	NO
711	2810429I04Rik	DOWN		Arhgef28	NO
712	2810429I04Rik	DOWN		Pds5b	NO
713	2810474O19Rik	NO		Creb5	DOWN
714	2810474O19Rik	NO		Thop1	DOWN
715	2900060B14Rik	NO		Rps2	DOWN
716	4833420G17Rik	DOWN		Vars	NO
717	4833439L19Rik	NO		Camk1d	DOWN
718	4833439L19Rik	NO		Gm37194	DOWN
719	4833439L19Rik	NO		Sfpq	UP
720	4833439L19Rik	NO		Spata5l1	DOWN
721	4833439L19Rik	NO		Tgif2	DOWN
722	4930447C04Rik	DOWN		Gm22858	NO
723	4930447C04Rik	DOWN		Gm5844	NO
724	4930447C04Rik	DOWN		Hsp90aa1	NO
725	4930447C04Rik	DOWN		Lars2	NO
726	4930522L14Rik	NO		Gm10033	DOWN
727	4930526A20Rik	NO		Hmgcs1	DOWN
728	4931406P16Rik	NO		Slc25a3	DOWN
729	4932438A13Rik	NO		Gm37194	DOWN
730	4933407K13Rik	UP		Gm37194	DOWN
731	4933407K13Rik	UP		Cend1	NO
732	4933407K13Rik	UP		Nabp1	NO
733	5031439G07Rik	NO		Gm37194	DOWN
734	5730559C18Rik	NO		Adam23	DOWN
735	5730559C18Rik	NO		Gm37194	DOWN
736	5730559C18Rik	NO		Rps2	DOWN
737	6330403L08Rik	NO		Adam23	DOWN
738	9330159M07Rik	NO		Gm37194	DOWN
739	9330159M07Rik	NO		Rps2	DOWN
740	9430037G07Rik	NO		Rps13	DOWN
741	9530059O14Rik	NO		Gm37194	DOWN
742	A4galt	NO		Msi2	UP
743	A830018L16Rik	NO		Pofut1	DOWN
744	A830035A12Rik	NO		Sptbn1	DOWN
745	AA474408	NO		Abca3	DOWN
746	AA474408	NO		Adam23	DOWN
747	AA474408	NO		Bod1l	DOWN
748	AA474408	NO		Ccnd1	DOWN
749	AA474408	NO		Creb5	DOWN
750	AA474408	NO		Drosha	DOWN
751	AA474408	NO		Fbxw11	DOWN
752	AA474408	NO		Gm37194	DOWN
753	AA474408	NO		Grn	UP
754	AA474408	NO		Hist1h4d	DOWN
755	AA474408	NO		Hist1h4i	DOWN
756	AA474408	NO		Hist4h4	DOWN
757	AA474408	NO		Hjurp	DOWN
758	AA474408	NO		Hmgcs1	DOWN
759	AA474408	NO		Kmt5c	DOWN
760	AA474408	NO		Lrrc8d	DOWN
761	AA474408	NO		Luzp1	DOWN
762	AA474408	NO		Map1b	UP
763	AA474408	NO		Msi2	UP
764	AA474408	NO		Notch1	DOWN
765	AA474408	NO		Pard3	DOWN
766	AA474408	NO		Pkmyt1	DOWN
767	AA474408	NO		Polr3e	DOWN
768	AA474408	NO		Ppip5k1	DOWN
769	AA474408	NO		Rps13	DOWN
770	AA474408	NO		Rps2	DOWN
771	AA474408	NO		Rps4l	DOWN
772	AA474408	NO		Rps4l-ps	DOWN
773	AA474408	NO		Sfpq	UP
774	AA474408	NO		Srrm2	DOWN
775	AA474408	NO		Tnpo2	UP
776	AA474408	NO		Tns3	DOWN
777	AA474408	NO		Wdr82	UP
778	AA474408	NO		Wwp2	UP
779	AA474408	NO		Zfhx3	DOWN
780	AA474408	NO		Zfp987	DOWN
781	AA474408	NO		Zkscan1	UP
782	Aamp	NO		Gm37194	DOWN
783	Aars	NO		Gm37194	DOWN
784	Aars	NO		Slc25a3	DOWN
785	Aars	NO		Zfp458	UP
786	Abca3	DOWN		Gcat	NO
787	Abca3	DOWN		Gm22634	NO
788	Abca3	DOWN		Gm9097	NO
789	Abcb8	NO		Orc3	DOWN
790	Abcc1	NO		Hjurp	DOWN
791	Abcc4	NO		Adam23	DOWN
792	Abcc4	NO		Sp1	DOWN
793	Abcc5	NO		Srrm2	DOWN
794	Abhd17a	NO		Gm37194	DOWN
795	Abhd17b	NO		Gm37194	DOWN
796	Abhd4	NO		Zfp507	DOWN
797	Abi2	NO		Aqr	DOWN
798	Abi2	NO		Ccnd1	DOWN
799	Abi2	NO		Crocc	DOWN
800	Abi2	NO		Espl1	DOWN
801	Abi2	NO		Gm37194	DOWN
802	Abi2	NO		Sfpq	UP
803	Abi2	NO		Srrm2	DOWN
804	Abi2	NO		Vsig8	DOWN
805	Abi2	NO		Wtap	UP
806	AC034099.1	NO		Tns3	DOWN
807	AC099934.1	NO		Gm37194	DOWN
808	AC121821.1	NO		Acad9	DOWN
809	AC121821.1	NO		Gm37194	DOWN
810	AC121821.1	NO		Rbpj	DOWN
811	AC121821.1	NO		Rps2	DOWN
812	AC121821.1	NO		Srrm2	DOWN
813	AC122546.1	NO		Gm37194	DOWN
814	AC122546.1	NO		Rnf4	DOWN
815	AC122546.1	NO		Rps2	DOWN
816	AC122546.1	NO		Srrm2	DOWN
817	AC122546.1	NO		Tmem234	DOWN
818	AC122546.1	NO		Tnpo2	UP
819	AC122937.3	NO		Notch1	DOWN
820	AC123061.1	NO		Gm37194	DOWN
821	AC123665.2	NO		Gm37194	DOWN
822	AC124426.1	NO		Znf41-ps	DOWN
823	AC124592.1	NO		Sp1	DOWN
824	AC124592.1	NO		Srrm2	DOWN
825	AC125311.2	NO		Tdp1	DOWN
826	AC125405.1	NO		Gm37194	DOWN
827	AC126439.1	NO		Aqr	DOWN
828	AC126439.1	NO		Zbtb38	DOWN
829	AC127697.1	NO		Mdn1	UP
830	AC138715.1	NO		Rps2	DOWN
831	AC140208.1	NO		Gm37194	DOWN
832	AC142114.1	NO		Nup98	DOWN
833	AC154540.1	NO		Map1b	UP
834	AC154540.1	NO		Mkrn1-ps1	DOWN
835	AC154540.1	NO		Rps13	DOWN
836	AC154540.1	NO		Rps2	DOWN
837	AC154540.1	NO		Sptbn1	DOWN
838	AC154540.1	NO		Srrm2	DOWN
839	AC154540.1	NO		Thop1	DOWN
840	AC154692.1	NO		Gm37194	DOWN
841	AC154767.1	NO		Gm37194	DOWN
842	AC157931.1	NO		Gm37194	DOWN
843	AC160637.1	NO		Gm37194	DOWN
844	AC160930.2	NO		Gm37194	DOWN
845	AC161165.4	NO		Vsig8	DOWN
846	AC165265.1	NO		Rps13	DOWN
847	AC166574.2	NO		Gm37194	DOWN
848	AC169509.4	NO		Mt2	DOWN
849	AC169509.4	NO		Wtap	UP
850	AC174678.2	NO		Gm37194	DOWN
851	Acad12	DOWN		Canx	NO
852	Acad9	DOWN		Ala_tRNA	NO
853	Acad9	DOWN		Fbxo10	NO
854	Acad9	DOWN		Gm22682	NO
855	Acad9	DOWN		Rnu1b6	NO
856	Acad9	DOWN		Snhg4	NO
857	Acad9	DOWN		Snora74a	NO
858	Acad9	DOWN		Tcf25	NO
859	Acadl	DOWN		Gm26132	NO
860	Acads	NO		Gm37194	DOWN
861	Acer2	UP		Gja1	NO
862	Acer2	UP		Mrps5	NO
863	Acer2	UP		Sephs2	NO
864	Acin1	NO		Ankrd10	DOWN
865	Acin1	NO		Gm37194	DOWN
866	Acin1	NO		Hist1h4d	DOWN
867	Acin1	NO		Mdn1	UP
868	Acin1	NO		Srrm2	DOWN
869	Acin1	NO		Vsig8	DOWN
870	Acly	NO		Mdn1	UP
871	Acly	NO		Notch1	DOWN
872	Aco1	NO		Espl1	DOWN
873	Aco2	NO		Aqr	DOWN
874	Aco2	NO		Gm37194	DOWN
875	Aco2	NO		Msi2	UP
876	Acot1	NO		Gm37194	DOWN
877	Acot2	NO		Gm37194	DOWN
878	Acot8	NO		Vps39	DOWN
879	Acox3	DOWN		Cct6a	NO
880	Acsf2	NO		Gm37194	DOWN
881	Acsl3	NO		Espl1	DOWN
882	Acta1	NO		Rpap1	DOWN
883	Actg1	NO		Gm37194	DOWN
884	Actg-ps1	NO		Vsig8	DOWN
885	Actn1	NO		Gm37194	DOWN
886	Actn1	NO		Hist1h4k	DOWN
887	Actn1	NO		Rbm45	UP
888	Actn3	NO		Gm37194	DOWN
889	Actr3	NO		Gm37194	DOWN
890	Acvr2b	NO		Gm37194	DOWN
891	Acvr2b	NO		Vsig8	DOWN
892	Adam17	DOWN		Gln_tRNA	NO
893	Adam17	DOWN		Glu_tRNA	NO
894	Adam17	DOWN		Gm23924	NO
895	Adam19	NO		Gm37194	DOWN
896	Adam23	DOWN		Bub1b	DOWN
897	Adam23	DOWN		Gm37194	DOWN
898	Adam23	DOWN		Hist1h3f	DOWN
899	Adam23	DOWN		Ago2	NO
900	Adam23	DOWN		Ampd2	NO
901	Adam23	DOWN		Arhgef28	NO
902	Adam23	DOWN		Arid1a	NO
903	Adam23	DOWN		Arih2	NO
904	Adam23	DOWN		Ccdc9	NO
905	Adam23	DOWN		Cdk17	NO
906	Adam23	DOWN		Eif4a2	NO
907	Adam23	DOWN		Eif4g1	NO
908	Adam23	DOWN		G3bp1	NO
909	Adam23	DOWN		Gins1	NO
910	Adam23	DOWN		Gm13875	NO
911	Adam23	DOWN		Gm22757	NO
912	Adam23	DOWN		Gm23330	NO
913	Adam23	DOWN		Gm24187	NO
914	Adam23	DOWN		Gm24405	NO
915	Adam23	DOWN		Gm24601	NO
916	Adam23	DOWN		Gm24826	NO
917	Adam23	DOWN		Gm25312	NO
918	Adam23	DOWN		Gm26917	NO
919	Adam23	DOWN		Gm7935	NO
920	Adam23	DOWN		Gm9512	NO
921	Adam23	DOWN		Gnaq	NO
922	Adam23	DOWN		Gng5	NO
923	Adam23	DOWN		Hist1h2bp	NO
924	Adam23	DOWN		Hist1h2br	NO
925	Adam23	DOWN		Hist1h3a	NO
926	Adam23	DOWN		Hist1h3b	NO
927	Adam23	DOWN		Hist1h3e	NO
928	Adam23	DOWN		Ipo5	NO
929	Adam23	DOWN		Lars2	NO
930	Adam23	DOWN		Mapk6	NO
931	Adam23	DOWN		Mat2a	NO
932	Adam23	DOWN		Mcm2	NO
933	Adam23	DOWN		Mplkip	NO
934	Adam23	DOWN		Mroh6	NO
935	Adam23	DOWN		Nelfb	NO
936	Adam23	DOWN		Nfe2l1	NO
937	Adam23	DOWN		Nptx2	NO
938	Adam23	DOWN		n-R5s211	NO
939	Adam23	DOWN		n-TSaga9	NO
940	Adam23	DOWN		Nufip2	NO
941	Adam23	DOWN		Olig1	NO
942	Adam23	DOWN		Pds5a	NO
943	Adam23	DOWN		Pnck	NO
944	Adam23	DOWN		Poldip2	NO
945	Adam23	DOWN		Prkacb	NO
946	Adam23	DOWN		Rbfox2	NO
947	Adam23	DOWN		Rsl24d1	NO
948	Adam23	DOWN		Sacs	NO
949	Adam23	DOWN		Ser_tRNA	NO
950	Adam23	DOWN		Shroom3	NO
951	Adam23	DOWN		Snora73b	NO
952	Adam23	DOWN		Snora81	NO
953	Adam23	DOWN		Snrnp200	NO
954	Adam23	DOWN		Stag3	NO
955	Adam23	DOWN		Suz12	NO
956	Adam23	DOWN		Tcof1	NO
957	Adam23	DOWN		Tekt2	NO
958	Adam23	DOWN		Tspan14	NO
959	Adam23	DOWN		Ttc7b	NO
960	Adam23	DOWN		Ube2r2	NO
961	Adam23	DOWN		Wdtc1	NO
962	Adam23	DOWN		Wwp1	NO
963	Adam9	NO		Vsig8	DOWN
964	Adamtsl1	DOWN		Pcbp1	NO
965	Adap1	NO		Gm6654	DOWN
966	Adar	NO		Gm37194	DOWN
967	Adck1	NO		Espl1	DOWN
968	Add1	NO		Srrm2	DOWN
969	Adgra3	NO		Gm37194	DOWN
970	Adgra3	NO		Sfpq	UP
971	Adgra3	NO		Tnpo2	UP
972	Adgrb2	NO		Creb5	DOWN
973	Adgrb2	NO		Gm37194	DOWN
974	Adgrl1	NO		Gm37194	DOWN
975	Adgrl1	NO		Vsig8	DOWN
976	Adgrl1	NO		Wtap	UP
977	Adgrl1	NO		Zfp507	DOWN
978	Adi1	UP		Rptor	NO
979	Adipor1	NO		Gm37194	DOWN
980	Adipor2	NO		Gm37194	DOWN
981	Ado	NO		Gm37194	DOWN
982	Adpgk	NO		Gm37194	DOWN
983	Adprh	NO		Srrm2	DOWN
984	Adrb3	NO		Gm37194	DOWN
985	Aebp2	DOWN		Gm37194	DOWN
986	Aebp2	DOWN		Wtap	UP
987	Aebp2	DOWN		Ala_tRNA	NO
988	Aebp2	DOWN		Atp13a1	NO
989	Aebp2	DOWN		Colgalt1	NO
990	Aebp2	DOWN		Gatad1	NO
991	Aebp2	DOWN		Gly_tRNA	NO
992	Aebp2	DOWN		Gm23727	NO
993	Aebp2	DOWN		Gm23935	NO
994	Aebp2	DOWN		Gm24245	NO
995	Aebp2	DOWN		Gm26917	NO
996	Aebp2	DOWN		Hist2h3c2	NO
997	Aebp2	DOWN		Ift81	NO
998	Aebp2	DOWN		Jade1	NO
999	Aebp2	DOWN		Ndufa10	NO
1000	Aebp2	DOWN		Nfkb1	NO
1001	Aebp2	DOWN		n-R5-8s1	NO
1002	Aebp2	DOWN		n-R5s106	NO
1003	Aebp2	DOWN		n-R5s162	NO
1004	Aebp2	DOWN		Oaz1-ps	NO
1005	Aebp2	DOWN		Pum3	NO
1006	Aebp2	DOWN		Samd1	NO
1007	Aebp2	DOWN		Trap1a	NO
1008	Aebp2	DOWN		Upf1	NO
1009	Aen	NO		Gm37194	DOWN
1010	Aen	NO		Nup98	DOWN
1011	AF357399	NO		Bub1b	DOWN
1012	AF357399	NO		Rps2	DOWN
1013	Afap1	NO		Gm37194	DOWN
1014	Afdn	NO		Rbpj	DOWN
1015	Aff1	NO		Camk1d	DOWN
1016	Aggf1	NO		Gm37194	DOWN
1017	Agl	NO		Gm37194	DOWN
1018	Ago2	NO		Gls	DOWN
1019	Ago2	NO		Gm37194	DOWN
1020	Ago2	NO		Rps13-ps5	DOWN
1021	Ago2	NO		Vsig8	DOWN
1022	Ago2	NO		Wtap	UP
1023	Agpat4	NO		Rbpj	DOWN
1024	Agpat5	DOWN		Fbxo22	NO
1025	Agpat5	DOWN		Gm24270	NO
1026	Agpat5	DOWN		Nup62	NO
1027	Agrn	NO		Ankrd10	DOWN
1028	Agrn	NO		Gm37194	DOWN
1029	Agrn	NO		Luzp1	DOWN
1030	Ahcyl1	NO		Hist1h4d	DOWN
1031	Ahnak	NO		Sh3pxd2a	DOWN
1032	Ahnak	NO		Wtap	UP
1033	Ahsa1	NO		Gm37194	DOWN
1034	AI506816	NO		Vsig8	DOWN
1035	AI846148	NO		Gm37194	DOWN
1036	Aim2	DOWN		Gm24291	NO
1037	Aim2	DOWN		Gspt1	NO
1038	Aire	NO		Vsig8	DOWN
1039	Ajuba	NO		Gm7638	DOWN
1040	Ajuba	NO		Tnpo2	UP
1041	Ak4	NO		Wtap	UP
1042	Akap1	NO		Gm37194	DOWN
1043	Akap10	NO		Wtap	UP
1044	Akap12	NO		Cherp	DOWN
1045	Akap12	NO		Gm37194	DOWN
1046	Akap12	NO		Rps2	DOWN
1047	Akap8l	NO		Gm37194	DOWN
1048	Akirin2	NO		Gm37194	DOWN
1049	Akr7a5	NO		Dgkh	DOWN
1050	Akt1s1	NO		Gm37194	DOWN
1051	Akt2	NO		Nup98	DOWN
1052	AL732506.1	NO		Gm37194	DOWN
1053	AL732506.1	NO		Lta4h	DOWN
1054	AL732506.1	NO		Pard3	DOWN
1055	AL732506.1	NO		Rps2	DOWN
1056	Ala_tRNA	NO		Creb5	DOWN
1057	Ala_tRNA	NO		Drosha	DOWN
1058	Ala_tRNA	NO		Gm37194	DOWN
1059	Ala_tRNA	NO		Kdm4a	UP
1060	Ala_tRNA	NO		Rbpj	DOWN
1061	Ala_tRNA	NO		Rdh13	UP
1062	Ala_tRNA	NO		Sh3d19	DOWN
1063	Ala_tRNA	NO		Zfhx3	DOWN
1064	Alas1	NO		Gls	DOWN
1065	Alas1	NO		Gm37194	DOWN
1066	Aldh18a1	NO		Nup98	DOWN
1067	Aldh18a1	NO		Vsig8	DOWN
1068	Aldh7a1	DOWN		Lars2	NO
1069	Aldh7a1	DOWN		Vangl1	NO
1070	Aldh7a1	DOWN		Wdr89	NO
1071	Aldh9a1	NO		Creb5	DOWN
1072	Aldoa	NO		Sdc4	DOWN
1073	Aldoa	NO		Spint1	DOWN
1074	Aldoa	NO		Vsig8	DOWN
1075	Aldoa	NO		Zkscan1	UP
1076	Aldoart2	NO		Gm37194	DOWN
1077	Alg1	DOWN		Cotl1	DOWN
1078	Alg1	DOWN		Ddx17	NO
1079	Alg1	DOWN		Gm26917	NO
1080	Alg1	DOWN		Rcc1l	NO
1081	Alg13	NO		Gm37194	DOWN
1082	Alg13	NO		Hist1h1d	DOWN
1083	Alg13	NO		Notch1	DOWN
1084	Alg2	NO		Gm37194	DOWN
1085	Alms1	NO		Gm37194	DOWN
1086	Alpl	NO		Sptbn1	DOWN
1087	Alpl	NO		Vsig8	DOWN
1088	Alyref	NO		Gm37194	DOWN
1089	Amotl2	NO		Gm37194	DOWN
1090	Ampd2	NO		Dusp12	UP
1091	Ampd2	NO		Gls	DOWN
1092	Ampd2	NO		Gm37194	DOWN
1093	Ampd2	NO		Hmgcs1	DOWN
1094	Ampd2	NO		Lrrc8d	DOWN
1095	Ampd2	NO		Mkrn1-ps1	DOWN
1096	Ampd2	NO		Nav1	DOWN
1097	Ampd2	NO		Pard3	DOWN
1098	Ampd2	NO		Rpap1	DOWN
1099	Ampd2	NO		Rps13	DOWN
1100	Ampd2	NO		Tmem241	DOWN
1101	Ampd2	NO		Tns3	DOWN
1102	Ampd2	NO		Vsig8	DOWN
1103	Ampd2	NO		Wdr82	UP
1104	Amz1	NO		Gm37194	DOWN
1105	Anapc1	NO		Sp1	DOWN
1106	Anapc5	NO		Gm37194	DOWN
1107	Angel1	NO		Rrnad1	DOWN
1108	Angel2	NO		Gm37194	DOWN
1109	Ankhd1	NO		Gm37194	DOWN
1110	Ankhd1	NO		Rps13	DOWN
1111	Ankib1	NO		Creb5	DOWN
1112	Ankle1	NO		Gm37194	DOWN
1113	Ankle2	NO		Gm37194	DOWN
1114	Ankle2	NO		Zfhx3	DOWN
1115	Ankrd10	DOWN		Zfhx3	DOWN
1116	Ankrd10	DOWN		Arg_tRNA	NO
1117	Ankrd10	DOWN		Ehmt2	NO
1118	Ankrd10	DOWN		Fam91a1	NO
1119	Ankrd10	DOWN		Gm13050	NO
1120	Ankrd10	DOWN		Gm25732	NO
1121	Ankrd10	DOWN		Gm26917	NO
1122	Ankrd10	DOWN		Gm37019	NO
1123	Ankrd10	DOWN		Gm5501	NO
1124	Ankrd10	DOWN		Klf4	NO
1125	Ankrd10	DOWN		n-R5-8s1	NO
1126	Ankrd10	DOWN		n-R5s109	NO
1127	Ankrd10	DOWN		Srek1	NO
1128	Ankrd10	DOWN		Tcf3	NO
1129	Ankrd10	DOWN		Tlk1	NO
1130	Ankrd10	DOWN		Traf4	NO
1131	Ankrd10	DOWN		Tst	NO
1132	Ankrd10	DOWN		Txnrd1	NO
1133	Ankrd13a	NO		Gm37194	DOWN
1134	Ankrd13a	NO		Tsen34	UP
1135	Ankrd13c	NO		Gm37194	DOWN
1136	Ankrd13c	NO		Imp4	DOWN
1137	Ankrd17	NO		Drosha	DOWN
1138	Ankrd17	NO		Gm37194	DOWN
1139	Ankrd17	NO		Zfhx3	DOWN
1140	Ankrd17	NO		Zfp933	DOWN
1141	Ankrd24	NO		Hook3	DOWN
1142	Ankrd33b	DOWN		Kmt2d	NO
1143	Ankrd60	NO		Gm37194	DOWN
1144	Ankrd60	NO		Manbal	DOWN
1145	Ankrd60	NO		Polr3e	DOWN
1146	Anks1	NO		Sptbn1	DOWN
1147	Anln	NO		Gm37194	DOWN
1148	Anp32a	NO		Gm37194	DOWN
1149	Anp32b	NO		Gm37194	DOWN
1150	Anp32b	NO		Rps4l	DOWN
1151	Anp32e	NO		Bst2	DOWN
1152	Anp32e	NO		Gm37194	DOWN
1153	Anxa11	NO		Gm37194	DOWN
1154	Anxa6	NO		Gm37194	DOWN
1155	Anxa6	NO		Rps2	DOWN
1156	Aoc3	UP		Gm26917	NO
1157	Aoc3	UP		Parp1	NO
1158	Aoc3	UP		Slc2a4	NO
1159	Ap2a1	NO		Gm37194	DOWN
1160	Ap2a1	NO		Nudt19	DOWN
1161	Ap2a1	NO		Rps4l-ps	DOWN
1162	Ap2a1	NO		Wtap	UP
1163	Ap2a2	NO		Gls	DOWN
1164	Ap2a2	NO		Gm37194	DOWN
1165	Ap2a2	NO		Ints7	DOWN
1166	Ap2a2	NO		Tns3	DOWN
1167	Ap2a2	NO		Vsig8	DOWN
1168	Ap2a2	NO		Wtap	UP
1169	Ap3b1	NO		Gm37194	DOWN
1170	Ap3d1	NO		Vsig8	DOWN
1171	Ap3s2	NO		Gm37194	DOWN
1172	Apeh	NO		Gm37194	DOWN
1173	Apex1	NO		Gm37194	DOWN
1174	Apex1	NO		Zfp987	DOWN
1175	Aplp2	NO		Gm37194	DOWN
1176	Aplp2	NO		Zfhx3	DOWN
1177	Apoe	NO		Bub1b	DOWN
1178	Apoe	NO		Lta4h	DOWN
1179	Apoe	NO		Vsig8	DOWN
1180	Appl1	NO		Eef1akmt1	DOWN
1181	Appl1	NO		Gm37194	DOWN
1182	Aprt	NO		Gm37194	DOWN
1183	Aqr	DOWN		Cap1	UP
1184	Aqr	DOWN		Gm37194	DOWN
1185	Aqr	DOWN		Atg13	NO
1186	Aqr	DOWN		Dus2	NO
1187	Aqr	DOWN		Glg1	NO
1188	Aqr	DOWN		Gm14150	NO
1189	Aqr	DOWN		Gm15013	NO
1190	Aqr	DOWN		Gm15564	NO
1191	Aqr	DOWN		Gm15784	NO
1192	Aqr	DOWN		Gm22063	NO
1193	Aqr	DOWN		Gm22288	NO
1194	Aqr	DOWN		Gm22306	NO
1195	Aqr	DOWN		Gm22614	NO
1196	Aqr	DOWN		Gm22658	NO
1197	Aqr	DOWN		Gm24136	NO
1198	Aqr	DOWN		Gm24540	NO
1199	Aqr	DOWN		Gm25021	NO
1200	Aqr	DOWN		Gm25675	NO
1201	Aqr	DOWN		Gm26264	NO
1202	Aqr	DOWN		Gm26917	NO
1203	Aqr	DOWN		Hist3h2ba	NO
1204	Aqr	DOWN		Hsp90ab1	NO
1205	Aqr	DOWN		Igfbp2	NO
1206	Aqr	DOWN		Ighmbp2	NO
1207	Aqr	DOWN		Lars2	NO
1208	Aqr	DOWN		Lrp12	NO
1209	Aqr	DOWN		Slc12a7	NO
1210	Aqr	DOWN		Snhg3	NO
1211	Aqr	DOWN		Snora73a	NO
1212	Aqr	DOWN		Tet1	NO
1213	Aqr	DOWN		Trib3	NO
1214	Aqr	DOWN		Ubr4	NO
1215	Araf	NO		Gm37194	DOWN
1216	Arcn1	NO		Gm37194	DOWN
1217	Arcn1	NO		Vsig8	DOWN
1218	Arel1	NO		Hist4h4	DOWN
1219	Arf1	NO		Espl1	DOWN
1220	Arf1	NO		Gm37194	DOWN
1221	Arf4	NO		Gm37194	DOWN
1222	Arf4	NO		Junb	UP
1223	Arf4	NO		Pttg1	DOWN
1224	Arf5	NO		Ccnd1	DOWN
1225	Arf6	NO		Gm37194	DOWN
1226	Arf6	NO		Pgr	DOWN
1227	Arf6	NO		Sod2	UP
1228	Arf6	NO		Spint1	DOWN
1229	Arfgap1	NO		Vsig8	DOWN
1230	Arfgef2	NO		Gm37194	DOWN
1231	Arg_tRNA	NO		Ccnd1	DOWN
1232	Arg_tRNA	NO		Gaa	DOWN
1233	Arg_tRNA	NO		Gm37194	DOWN
1234	Arg_tRNA	NO		H13	DOWN
1235	Arg_tRNA	NO		Ogg1	DOWN
1236	Arg_tRNA	NO		Pcsk9	DOWN
1237	Arg_tRNA	NO		Rdh13	UP
1238	Arg_tRNA	NO		Rps13	DOWN
1239	Arglu1	NO		Gm37194	DOWN
1240	Arhgap17	NO		Gm37194	DOWN
1241	Arhgap17	NO		Vsig8	DOWN
1242	Arhgap23	NO		Gm37194	DOWN
1243	Arhgap23	NO		Vsig8	DOWN
1244	Arhgap23	NO		Wtap	UP
1245	Arhgap35	NO		Gm37194	DOWN
1246	Arhgap39	NO		Gm37194	DOWN
1247	Arhgdia	NO		Gm37194	DOWN
1248	Arhgdia	NO		Srrm2	DOWN
1249	Arhgdig	NO		Gm37194	DOWN
1250	Arhgdig	NO		Rps4l	DOWN
1251	Arhgef1	DOWN		Plod1	DOWN
1252	Arhgef1	DOWN		Ccdc115	NO
1253	Arhgef1	DOWN		Gls2	NO
1254	Arhgef1	DOWN		Gm23973	NO
1255	Arhgef1	DOWN		Gm24245	NO
1256	Arhgef1	DOWN		Gm24270	NO
1257	Arhgef1	DOWN		Gm25732	NO
1258	Arhgef1	DOWN		Gm26917	NO
1259	Arhgef1	DOWN		Gm7027	NO
1260	Arhgef1	DOWN		Pnck	NO
1261	Arhgef1	DOWN		Ppfia4	NO
1262	Arhgef1	DOWN		Prmt1	NO
1263	Arhgef1	DOWN		Rplp2	NO
1264	Arhgef1	DOWN		Rps26-ps1	NO
1265	Arhgef1	DOWN		Ryk	NO
1266	Arhgef1	DOWN		Tcof1	NO
1267	Arhgef1	DOWN		Tesk1	NO
1268	Arhgef1	DOWN		Xpo6	NO
1269	Arhgef17	NO		Gm37194	DOWN
1270	Arhgef19	NO		Srrm2	DOWN
1271	Arhgef25	NO		Gm37194	DOWN
1272	Arhgef28	NO		Gm37194	DOWN
1273	Arhgef28	NO		Pard3	DOWN
1274	Arhgef28	NO		Pofut1	DOWN
1275	Arhgef28	NO		Sfpq	UP
1276	Arid1a	NO		Dusp12	UP
1277	Arid1a	NO		Gm37194	DOWN
1278	Arid1a	NO		Rabif	DOWN
1279	Arid1a	NO		Tmem234	DOWN
1280	Arih2	NO		Rabif	DOWN
1281	Arl5a	NO		Gm37194	DOWN
1282	Arl5b	NO		Imp4	DOWN
1283	Arl8a	NO		Rpap1	DOWN
1284	Armc9	UP		Gm22068	NO
1285	Armcx4	NO		Creb5	DOWN
1286	Armt1	UP		Calu	NO
1287	Armt1	UP		Gapdh	NO
1288	Armt1	UP		Rif1	NO
1289	Arpc1b	NO		Gm37194	DOWN
1290	Arpc3	NO		Gm37194	DOWN
1291	Arrdc4	NO		Grn	UP
1292	Arv1	DOWN		Fn1	NO
1293	Asb6	NO		Gm37194	DOWN
1294	Asb7	NO		Sp1	DOWN
1295	Asn_tRNA	NO		Cherp	DOWN
1296	Asn_tRNA	NO		Gm37194	DOWN
1297	Asn_tRNA	NO		Wtap	UP
1298	Asna1	NO		Creb5	DOWN
1299	Asna1	NO		Srrm2	DOWN
1300	Asns	NO		Gm37194	DOWN
1301	Asnsd1	NO		Gm37194	DOWN
1302	Asp_tRNA	NO		Creb5	DOWN
1303	Asp_tRNA	NO		Dusp12	UP
1304	Asp_tRNA	NO		Gls	DOWN
1305	Asp_tRNA	NO		Gm14830	UP
1306	Asp_tRNA	NO		Gm37194	DOWN
1307	Asp_tRNA	NO		Hist1h4i	DOWN
1308	Asp_tRNA	NO		Rps4l	DOWN
1309	Asp_tRNA	NO		Sdc4	DOWN
1310	Asp_tRNA	NO		Spint1	DOWN
1311	Asp_tRNA	NO		Tgif2	DOWN
1312	Asxl1	NO		Gm37194	DOWN
1313	Asxl1	NO		Hist1h1d	DOWN
1314	Asxl1	NO		Imp4	DOWN
1315	Asxl1	NO		Vsig8	DOWN
1316	Atad2b	NO		Cherp	DOWN
1317	Atad3a	NO		Gm37194	DOWN
1318	Atad3a	NO		Sfpq	UP
1319	Atad3a	NO		Spint1	DOWN
1320	Atf1	NO		Gm37194	DOWN
1321	Atf1	NO		Vsig8	DOWN
1322	Atf5	NO		Srrm2	DOWN
1323	Atf7ip	NO		Creb5	DOWN
1324	Atf7ip	NO		Vsig8	DOWN
1325	Atf7ip	NO		Wdr82	UP
1326	Atg2a	NO		Imp4	DOWN
1327	Atg2a	NO		Rps13	DOWN
1328	Atg2b	NO		Gm37194	DOWN
1329	Atg4d	NO		Espl1	DOWN
1330	Atn1	NO		Gm37194	DOWN
1331	Atp11a	NO		Gm37194	DOWN
1332	Atp11b	NO		Nudt19	DOWN
1333	Atp13a1	NO		Drosha	DOWN
1334	Atp13a1	NO		Gm37194	DOWN
1335	Atp13a1	NO		Spint1	DOWN
1336	Atp13a1	NO		Vsig8	DOWN
1337	Atp1b3	NO		Gm37194	DOWN
1338	Atp2a2	NO		Gm37194	DOWN
1339	Atp2a2	NO		Rps2	DOWN
1340	Atp2b1	NO		Gm37194	DOWN
1341	Atp2c1	NO		Gm37194	DOWN
1342	Atp2c1	NO		Sp1	DOWN
1343	Atp5b	NO		Gm37194	DOWN
1344	Atp5d	NO		Gm37194	DOWN
1345	Atp5l	NO		Wdr82	UP
1346	Atp6v0d1	NO		Rps4l	DOWN
1347	Atp6v1c1	NO		Gm37194	DOWN
1348	Atxn10	NO		Ccnd1	DOWN
1349	Atxn2	NO		Gm37194	DOWN
1350	Atxn2	NO		Junb	UP
1351	Atxn2	NO		Mdn1	UP
1352	Atxn2	NO		Thop1	DOWN
1353	Atxn2l	NO		Gaa	DOWN
1354	Atxn2l	NO		Ints7	DOWN
1355	Atxn2l	NO		Vsig8	DOWN
1356	Atxn7l3	NO		Gm37194	DOWN
1357	Atxn7l3b	NO		Gm37194	DOWN
1358	Atxn7l3b	NO		Rps4l	DOWN
1359	AU015836	NO		Notch1	DOWN
1360	Aunip	NO		Gm37194	DOWN
1361	Aurkb	NO		Gm37194	DOWN
1362	AV356131	DOWN		Timp2	NO
1363	AW549877	UP		Tnpo2	UP
1364	AW549877	UP		Ccdc71	NO
1365	AW549877	UP		Fbxo42	NO
1366	AW549877	UP		Glis2	NO
1367	AW549877	UP		Itgb5	NO
1368	Azi2	NO		Gm37194	DOWN
1369	B130055M24Rik	NO		Gm37194	DOWN
1370	B230208H11Rik	NO		Gm37194	DOWN
1371	B230208H11Rik	NO		Pkmyt1	DOWN
1372	B230219D22Rik	NO		Gm37194	DOWN
1373	B4galnt1	NO		Sp1	DOWN
1374	B4galt5	NO		Gm37194	DOWN
1375	B4galt6	NO		Gm37194	DOWN
1376	B630019K06Rik	NO		Map1b	UP
1377	Bace1	NO		Hist1h4k	DOWN
1378	Bach2	NO		Srrm2	DOWN
1379	Bag6	NO		Fech	DOWN
1380	Bag6	NO		Hmgcs1	DOWN
1381	Bahcc1	NO		Gm37194	DOWN
1382	Bahcc1	NO		Hist1h4j	DOWN
1383	Bak1	NO		Gm37194	DOWN
1384	Banf1	NO		Gm37194	DOWN
1385	Bax	NO		Gm37194	DOWN
1386	Bax	NO		Hist1h3f	DOWN
1387	Baz1b	NO		Gm37194	DOWN
1388	Baz2a	NO		Creb5	DOWN
1389	Baz2a	NO		Vsig8	DOWN
1390	Bbc3	NO		Gm37194	DOWN
1391	BC005537	NO		Hist1h3f	DOWN
1392	BC048403	NO		Sptbn1	DOWN
1393	BC085271	NO		Eprs	DOWN
1394	Bcam	NO		Gm37194	DOWN
1395	Bcar1	NO		Creb5	DOWN
1396	Bcas3	NO		Creb5	DOWN
1397	Bcas3	NO		Gm37194	DOWN
1398	Bcat2	NO		Gm37194	DOWN
1399	Bcl2l1	NO		Gm37194	DOWN
1400	Bcl2l2	NO		Srrm2	DOWN
1401	Bcl3	NO		Gm37194	DOWN
1402	Bcl7c	NO		Sfpq	UP
1403	Bcl9l	NO		Nemp1	DOWN
1404	Bcor	NO		Mdn1	UP
1405	Bcr	NO		Gm37194	DOWN
1406	Bcs1l	NO		Gm37194	DOWN
1407	Bend3	NO		Gm37194	DOWN
1408	Bend4	NO		Gm37194	DOWN
1409	Bend4	NO		Vsig8	DOWN
1410	Bicra	NO		Gm37194	DOWN
1411	Bicra	NO		Sp1	DOWN
1412	Blm	NO		Gm37194	DOWN
1413	Bmpr1a	NO		Gm37194	DOWN
1414	Bms1	NO		Spint1	DOWN
1415	Bod1l	DOWN		Ftsj1	NO
1416	Bod1l	DOWN		Lars2	NO
1417	Bod1l	DOWN		Tmem2	NO
1418	Bok	NO		Gm37194	DOWN
1419	Bpnt1	DOWN		Ccdc86	NO
1420	Bpnt1	DOWN		Cdca5	NO
1421	Bpnt1	DOWN		Fn1	NO
1422	Bpnt1	DOWN		Gm25911	NO
1423	Bpnt1	DOWN		Smad5	NO
1424	Bptf	NO		Gm37194	DOWN
1425	Brap	NO		Gm37194	DOWN
1426	Brap	NO		Orc3	DOWN
1427	Brca1	NO		Creb5	DOWN
1428	Brd1	NO		Gm37194	DOWN
1429	Brd1	NO		Vsig8	DOWN
1430	Brd2	NO		Gm37194	DOWN
1431	Brd2	NO		Hjurp	DOWN
1432	Brd3	NO		Mdn1	UP
1433	Brd8	NO		Clspn	DOWN
1434	Bri3	NO		Gm37194	DOWN
1435	Brinp2	NO		Brinp3	DOWN
1436	Brpf3	NO		Gm37194	DOWN
1437	Brsk1	NO		Gm37194	DOWN
1438	Brwd1	NO		Gm37194	DOWN
1439	Brwd1	NO		Luzp1	DOWN
1440	Bsg	NO		Gm37194	DOWN
1441	Bsg	NO		Mdn1	UP
1442	Bst2	DOWN		Gm37194	DOWN
1443	Bst2	DOWN		Ctnna1	NO
1444	Bst2	DOWN		Etnk1	NO
1445	Bst2	DOWN		Glu_tRNA	NO
1446	Bst2	DOWN		Gm26917	NO
1447	Bst2	DOWN		Gm42786	NO
1448	Bst2	DOWN		Gm7002	NO
1449	Bst2	DOWN		Hsp90ab1	NO
1450	Bst2	DOWN		Otud7b	NO
1451	Bst2	DOWN		Sf3a1	NO
1452	Btbd2	NO		Drosha	DOWN
1453	Btbd2	NO		Gm37194	DOWN
1454	Btbd2	NO		Sfpq	UP
1455	Btbd2	NO		Sptbn1	DOWN
1456	Btbd6	NO		Gm37194	DOWN
1457	Btbd7	NO		Espl1	DOWN
1458	Btbd7	NO		Hist1h1d	DOWN
1459	Btbd7	NO		Vsig8	DOWN
1460	Btf3l4	NO		Gm37194	DOWN
1461	Btg3	NO		Vsig8	DOWN
1462	Bub1	NO		Sh3bp4	DOWN
1463	Bub1b	DOWN		Polr3e	DOWN
1464	Bub1b	DOWN		Fam222b	NO
1465	Bub1b	DOWN		Fbxl18	NO
1466	Bub1b	DOWN		Gly_tRNA	NO
1467	Bub1b	DOWN		Gm13443	NO
1468	Bub1b	DOWN		Gm17511	NO
1469	Bub1b	DOWN		Gm25189	NO
1470	Bub1b	DOWN		Gm26917	NO
1471	Bub1b	DOWN		Gm4977	NO
1472	Bub1b	DOWN		Gm8326	NO
1473	Bub1b	DOWN		Gm9644	NO
1474	Bub1b	DOWN		Inppl1	NO
1475	Bub1b	DOWN		Macf1	NO
1476	Bub1b	DOWN		Mknk2	NO
1477	Bub1b	DOWN		n-R5-8s1	NO
1478	Bub1b	DOWN		n-R5s117	NO
1479	Bub1b	DOWN		n-R5s204	NO
1480	Bub1b	DOWN		Nutf2-ps1	NO
1481	Bub1b	DOWN		Pprc1	NO
1482	Bub1b	DOWN		Pseudo_tRNA	NO
1483	Bub1b	DOWN		Rnf187	NO
1484	Bub1b	DOWN		Spg7	NO
1485	Bub1b	DOWN		Tcf3	NO
1486	Bub1b	DOWN		Zdbf2	NO
1487	Bub3	NO		Gm37194	DOWN
1488	Bysl	NO		Cdc42bpg	DOWN
1489	Bzw2	NO		Vsig8	DOWN
1490	C130036L24Rik	DOWN		Larp1	NO
1491	C130036L24Rik	DOWN		Tex264	NO
1492	C1galt1	NO		Gm37194	DOWN
1493	C1qbp	NO		Gm37194	DOWN
1494	C1ql1	NO		Gm37194	DOWN
1495	C2cd5	NO		Gm37194	DOWN
1496	C2cd5	NO		Hjurp	DOWN
1497	C77080	NO		Gm37194	DOWN
1498	Cab39	NO		Gm37194	DOWN
1499	Cabin1	NO		Gm37194	DOWN
1500	Cacna2d2	UP		Mlec	NO
1501	Cad	NO		Hck	DOWN
1502	Cad	NO		Srrm2	DOWN
1503	Calr	NO		Gm37194	DOWN
1504	Camk1d	DOWN		Gm12895	NO
1505	Camk1d	DOWN		Gm24270	NO
1506	Camk1d	DOWN		Gm8515	NO
1507	Camk2g	NO		Sptbn1	DOWN
1508	Camsap3	NO		Rnf4	DOWN
1509	Camsap3	NO		Spint1	DOWN
1510	Cand1	NO		Cds2	UP
1511	Cand1	NO		Rbpj	DOWN
1512	Canx	NO		Cdk12	DOWN
1513	Canx	NO		Gm37194	DOWN
1514	Cap1	UP		Rps2	DOWN
1515	Cap1	UP		Emc6	NO
1516	Cap1	UP		Glu_tRNA	NO
1517	Cap1	UP		Gm12912	NO
1518	Cap1	UP		Gm23540	NO
1519	Cap1	UP		Gm24187	NO
1520	Cap1	UP		Lrp11	NO
1521	Cap1	UP		Mrpl51	NO
1522	Cap1	UP		Mxra7	NO
1523	Cap1	UP		Ndrg3	NO
1524	Cap1	UP		n-R5-8s1	NO
1525	Cap1	UP		Snora64	NO
1526	Cap1	UP		Trim6	NO
1527	Capn15	NO		Gm37194	DOWN
1528	Capn5	NO		Gm37194	DOWN
1529	Capns1	NO		Gm37194	DOWN
1530	Capns1	NO		Srrm2	DOWN
1531	Capzb	NO		Gm37194	DOWN
1532	Car13	NO		Hist1h4k	DOWN
1533	Car2	NO		Gm37194	DOWN
1534	Car8	DOWN		Gm25899	NO
1535	Carm1	NO		Gm37194	DOWN
1536	Carm1	NO		Notch1	DOWN
1537	Cars	NO		Gm37194	DOWN
1538	Casc3	NO		Crocc	DOWN
1539	Casc3	NO		Gm37194	DOWN
1540	Cbarp	NO		Vsig8	DOWN
1541	Cbfa2t2	NO		Sp1	DOWN
1542	Cbfb	NO		Wdr82	UP
1543	Cbl	NO		Hmgcll1	DOWN
1544	Cbl	NO		Rnf4	DOWN
1545	Cbx1	NO		Tmem234	DOWN
1546	Cbx5	NO		Gm37194	DOWN
1547	Cbx5	NO		Msi2	UP
1548	Cbx5	NO		Notch1	DOWN
1549	Cbx5	NO		Usp5	UP
1550	Cbx6	NO		Vsig8	DOWN
1551	Cbx7	NO		Creb5	DOWN
1552	Cbx7	NO		Gm37194	DOWN
1553	Ccar1	NO		Eif2ak4	DOWN
1554	Ccdc115	NO		Gm37194	DOWN
1555	Ccdc120	NO		Gm37194	DOWN
1556	Ccdc163	DOWN		Tanc1	NO
1557	Ccdc186	NO		Cherp	DOWN
1558	Ccdc24	UP		Uchl4	NO
1559	Ccdc86	NO		Gm37194	DOWN
1560	Ccdc92b	NO		Gm37194	DOWN
1561	Ccnb1ip1	NO		Creb5	DOWN
1562	Ccnb1ip1	NO		Gm37194	DOWN
1563	Ccnb1ip1	NO		Sod2	UP
1564	Ccnd1	DOWN		Espl1	DOWN
1565	Ccnd1	DOWN		Cd9-ps	NO
1566	Ccnd1	DOWN		E130309D02Rik	NO
1567	Ccnd1	DOWN		Ece1	NO
1568	Ccnd1	DOWN		Gm25164	NO
1569	Ccnd1	DOWN		Gm26917	NO
1570	Ccnd1	DOWN		Gsk3a	NO
1571	Ccnd1	DOWN		Hist1h3a	NO
1572	Ccnd1	DOWN		Lars2	NO
1573	Ccnd1	DOWN		Meg3	NO
1574	Ccnd1	DOWN		Nabp1	NO
1575	Ccnd1	DOWN		Nat10	NO
1576	Ccnd1	DOWN		Ncl	NO
1577	Ccnd1	DOWN		n-R5s183	NO
1578	Ccnd1	DOWN		Rad54l	NO
1579	Ccnd3	NO		Gm37194	DOWN
1580	Ccnd3	NO		Hist2h4	DOWN
1581	Ccnd3-ps	NO		Gm37194	DOWN
1582	Ccne1	NO		Srrm2	DOWN
1583	Ccne1	NO		Vsig8	DOWN
1584	Ccny	NO		Zfp672	DOWN
1585	Ccs	NO		Gm37194	DOWN
1586	Cct2	NO		Espl1	DOWN
1587	Cct2	NO		Mdn1	UP
1588	Cct2	NO		Notch1	DOWN
1589	Cct3	NO		Gm37194	DOWN
1590	Cct5	NO		Spint1	DOWN
1591	Cct6a	NO		Gm37194	DOWN
1592	Cct6a	NO		Map1b	UP
1593	Cct6a	NO		Rfx1	DOWN
1594	Cct6a	NO		Rps2	DOWN
1595	Cct6a	NO		Srrm2	DOWN
1596	Cct7	NO		Gm37194	DOWN
1597	Cct7	NO		Mdn1	UP
1598	Cct8	NO		Vsig8	DOWN
1599	Cd151	NO		Srrm2	DOWN
1600	Cd164	NO		Gm37194	DOWN
1601	Cd164	NO		Vsig8	DOWN
1602	Cd320	NO		Gm37194	DOWN
1603	Cd320	NO		Hmgcs1	DOWN
1604	Cd81	NO		Gm37194	DOWN
1605	Cdc123	DOWN		Etnk1	NO
1606	Cdc123	DOWN		Lars2	NO
1607	Cdc123	DOWN		Ppm1g	NO
1608	Cdc123	DOWN		Wnk1	NO
1609	Cdc14b	NO		Gm37194	DOWN
1610	Cdc23	NO		Gm37194	DOWN
1611	Cdc34	NO		Cds2	UP
1612	Cdc34	NO		Eprs	DOWN
1613	Cdc34	NO		Gm37194	DOWN
1614	Cdc37	NO		Gm37194	DOWN
1615	Cdc37l1	NO		Gm37194	DOWN
1616	Cdc42bpg	DOWN		Cul4a	NO
1617	Cdc42bpg	DOWN		Fbxo10	NO
1618	Cdc42bpg	DOWN		Gm23935	NO
1619	Cdc42bpg	DOWN		Gm24187	NO
1620	Cdc42bpg	DOWN		Gm24405	NO
1621	Cdc42bpg	DOWN		Gm26264	NO
1622	Cdc42bpg	DOWN		n-R5-8s1	NO
1623	Cdc42bpg	DOWN		Thumpd3	NO
1624	Cdc42bpg	DOWN		Tnpo3	NO
1625	Cdc42bpg	DOWN		Trim28	NO
1626	Cdc42bpg	DOWN		Zfp652	NO
1627	Cdc42se1	NO		Rbm3	UP
1628	Cdc42se1	NO		Wtap	UP
1629	Cdc5l	NO		Zfp236	DOWN
1630	Cdca2	NO		Gm37194	DOWN
1631	Cdk1	NO		Gm37194	DOWN
1632	Cdk12	DOWN		Rps13	DOWN
1633	Cdk12	DOWN		Cltc	NO
1634	Cdk12	DOWN		Dnaja4	NO
1635	Cdk12	DOWN		Fxyd6	NO
1636	Cdk12	DOWN		Gar1	NO
1637	Cdk12	DOWN		Gm25732	NO
1638	Cdk12	DOWN		Gm26461	NO
1639	Cdk12	DOWN		Gm26917	NO
1640	Cdk12	DOWN		Gm47295	NO
1641	Cdk12	DOWN		Gm6335	NO
1642	Cdk12	DOWN		Lasp1	NO
1643	Cdk12	DOWN		Map3k4	NO
1644	Cdk12	DOWN		Nf2	NO
1645	Cdk12	DOWN		Otub1	NO
1646	Cdk12	DOWN		Pgrmc2	NO
1647	Cdk12	DOWN		Rest	NO
1648	Cdk12	DOWN		Rn7s1	NO
1649	Cdk12	DOWN		Rn7s2	NO
1650	Cdk12	DOWN		Rn7s6	NO
1651	Cdk12	DOWN		Shroom3	NO
1652	Cdk12	DOWN		Skp1a	NO
1653	Cdk14	DOWN		D930036K23Rik	NO
1654	Cdk16	NO		Drosha	DOWN
1655	Cdk2	NO		Gm37194	DOWN
1656	Cdk2ap2	NO		Gm37194	DOWN
1657	Cdk2ap2	NO		Sfpq	UP
1658	Cdk5r2	NO		Gm37194	DOWN
1659	Cdk5rap3	NO		Srrm2	DOWN
1660	Cds2	UP		Dera	DOWN
1661	Cds2	UP		Gm37194	DOWN
1662	Cds2	UP		Cstf2t	NO
1663	Cds2	UP		Elob	NO
1664	Cds2	UP		Fads1	NO
1665	Cds2	UP		Fbxl18	NO
1666	Cds2	UP		Fbxo10	NO
1667	Cds2	UP		Glu_tRNA	NO
1668	Cds2	UP		Gm13498	NO
1669	Cds2	UP		Gm15564	NO
1670	Cds2	UP		Gm16286	NO
1671	Cds2	UP		Gm24140	NO
1672	Cds2	UP		Gm24265	NO
1673	Cds2	UP		Gm42715	NO
1674	Cds2	UP		Gm6682	NO
1675	Cds2	UP		Gm9238	NO
1676	Cds2	UP		Lama5	NO
1677	Cds2	UP		Lamc1	NO
1678	Cds2	UP		Man2c1	NO
1679	Cds2	UP		Plec	NO
1680	Cds2	UP		Rabgap1	NO
1681	Cds2	UP		Rangap1	NO
1682	Cds2	UP		Rpl41	NO
1683	Cds2	UP		Rrbp1	NO
1684	Cds2	UP		Snord89	NO
1685	Cds2	UP		Ybx1	NO
1686	Cds2	UP		Zfp217	NO
1687	Cds2	UP		Zkscan5	NO
1688	Cdv3	NO		Kmt5c	DOWN
1689	Cdv3	NO		Vsig8	DOWN
1690	Cdv3	NO		Zfhx3	DOWN
1691	Cdyl	NO		Gm37194	DOWN
1692	Celf1	NO		Hjurp	DOWN
1693	Celsr1	NO		Mdn1	UP
1694	Celsr1	NO		Wtap	UP
1695	Celsr3	UP		Gm26917	NO
1696	Celsr3	UP		Hdgfl2	NO
1697	Celsr3	UP		Tdgf1	NO
1698	Celsr3	UP		Vps18	NO
1699	Cend1	NO		Gm37194	DOWN
1700	Cend1	NO		Srrm2	DOWN
1701	Cenpa	NO		Gm37194	DOWN
1702	Cenpb	NO		Klhl25	UP
1703	Cenpb	NO		Tns3	DOWN
1704	Cenpv	NO		Creb5	DOWN
1705	Cenpv	NO		Gm37194	DOWN
1706	Cenpv	NO		Spint1	DOWN
1707	Cep104	NO		Gm37194	DOWN
1708	Cep131	NO		Hist1h4d	DOWN
1709	Cep131	NO		Hist1h4i	DOWN
1710	Cep170b	NO		Gm37194	DOWN
1711	Cep192	NO		Rrnad1	DOWN
1712	Cep55	NO		Rps2	DOWN
1713	Cep57l1	NO		Gm37194	DOWN
1714	Cep63	DOWN		Gm37194	DOWN
1715	Cep63	DOWN		Rest	NO
1716	Cep68	NO		Fbxw11	DOWN
1717	Cep68	NO		Gm37194	DOWN
1718	Cep68	NO		Vsig8	DOWN
1719	Cercam	NO		Vsig8	DOWN
1720	Cers5	NO		Gm37194	DOWN
1721	Cfap20	NO		Gm37194	DOWN
1722	Cfl1	NO		Utp14b	DOWN
1723	Cggbp1	NO		Nup98	DOWN
1724	Chaf1a	NO		Gm37194	DOWN
1725	Chaf1a	NO		Ints7	DOWN
1726	Chaf1a	NO		Sh3bp4	DOWN
1727	Chchd10	NO		Gm37194	DOWN
1728	Chd4	NO		Creb5	DOWN
1729	Chd4	NO		Gm37194	DOWN
1730	Chd4	NO		Ppip5k1	DOWN
1731	Chd4	NO		Wdr82	UP
1732	Cherp	DOWN		Dgcr2	NO
1733	Cherp	DOWN		E2f4	NO
1734	Cherp	DOWN		Enah	NO
1735	Cherp	DOWN		Fiz1	NO
1736	Cherp	DOWN		Foxp4	NO
1737	Cherp	DOWN		Fth1	NO
1738	Cherp	DOWN		Gm11509	NO
1739	Cherp	DOWN		Gm17709	NO
1740	Cherp	DOWN		Gm20518	NO
1741	Cherp	DOWN		Gm23388	NO
1742	Cherp	DOWN		Gm25189	NO
1743	Cherp	DOWN		Gm42573	NO
1744	Cherp	DOWN		Gm7899	NO
1745	Cherp	DOWN		Gm8844	NO
1746	Cherp	DOWN		Gpn2	NO
1747	Cherp	DOWN		Hmbox1	NO
1748	Cherp	DOWN		Impdh2-ps	NO
1749	Cherp	DOWN		Lars2	NO
1750	Cherp	DOWN		Mlf2	NO
1751	Cherp	DOWN		Nono	NO
1752	Cherp	DOWN		n-R5s130	NO
1753	Cherp	DOWN		Nup62	NO
1754	Cherp	DOWN		Pim1	NO
1755	Cherp	DOWN		Pim3	NO
1756	Cherp	DOWN		Pwp1	NO
1757	Cherp	DOWN		Rab10	NO
1758	Cherp	DOWN		Snora17	NO
1759	Cherp	DOWN		Srsf6	NO
1760	Cherp	DOWN		Tcf3	NO
1761	Cherp	DOWN		Ulk1	NO
1762	Cherp	DOWN		Wwp1	NO
1763	Chka	NO		Gaa	DOWN
1764	Chka	NO		Mdn1	UP
1765	Chmp4b	NO		Hist1h1d	DOWN
1766	Chn1	DOWN		Gm26917	NO
1767	Chn1	DOWN		Mtmr7	NO
1768	Chn1	DOWN		Rny3	NO
1769	Chpf	NO		Gm37194	DOWN
1770	Chpf	NO		Grn	UP
1771	Chpf2	NO		Gm37194	DOWN
1772	Chst15	NO		Gm37194	DOWN
1773	Chst3	NO		Gm37194	DOWN
1774	Chsy1	NO		Sfpq	UP
1775	Chsy1	NO		Vsig8	DOWN
1776	Chtf18	NO		Gm37194	DOWN
1777	Chtf8	NO		Wtap	UP
1778	Chtop	NO		Gm37194	DOWN
1779	Chuk	NO		Gm37194	DOWN
1780	Ciao1	NO		Srrm2	DOWN
1781	Ciapin1	NO		Gm37194	DOWN
1782	Cisd1	NO		Gm37194	DOWN
1783	Ckap4	NO		Rps2	DOWN
1784	Ckb	NO		Gm37194	DOWN
1785	Ckb	NO		Vsig8	DOWN
1786	Clasp2	NO		Sfpq	UP
1787	Clasrp	NO		Gm37194	DOWN
1788	Clcn7	NO		Spint1	DOWN
1789	Clcn7	NO		Srrm2	DOWN
1790	Clcnkb	UP		Tmem259	NO
1791	Clic4	NO		Gm37194	DOWN
1792	Clic4	NO		Srrm2	DOWN
1793	Clic4	NO		Usp5	UP
1794	Clint1	NO		Gm37194	DOWN
1795	Clk1	NO		Rragd	UP
1796	Cln3	NO		Snx29	DOWN
1797	Cln6	NO		Gm37194	DOWN
1798	Cln6	NO		Smim10l1	DOWN
1799	Clns1a	NO		Gm14131	UP
1800	Clp1	NO		Sod2	UP
1801	Clptm1	NO		Gm37194	DOWN
1802	Clptm1	NO		Vsig8	DOWN
1803	Clptm1l	NO		Gm37194	DOWN
1804	Clspn	DOWN		n-R5-8s1	NO
1805	Clspn	DOWN		Rpl17-ps5	NO
1806	Clstn1	NO		Gm37194	DOWN
1807	Clta	NO		Gm37194	DOWN
1808	Cltc	NO		Gm37194	DOWN
1809	Cltc	NO		Srrm2	DOWN
1810	Cluh	NO		Gm37194	DOWN
1811	Cmc4	NO		Gm37194	DOWN
1812	Cmc4	NO		Rps4l	DOWN
1813	Cmklr1	DOWN		Gm25732	NO
1814	Cmklr1	DOWN		Gm26917	NO
1815	Cmklr1	DOWN		Rfc5	NO
1816	Cmklr1	DOWN		Tsc22d1	NO
1817	Cmtm4	NO		Rbm3	UP
1818	Cmtm6	NO		Gm37194	DOWN
1819	Cmtm7	NO		Pop4	DOWN
1820	Cnbp	NO		Creb5	DOWN
1821	Cnbp	NO		Luzp1	DOWN
1822	Cnbp	NO		Slbp	DOWN
1823	Cnn3	NO		Gm37194	DOWN
1824	Cnnm2	NO		Gm37194	DOWN
1825	Cnnm2	NO		Plekhb2	UP
1826	Cnot1	NO		Nav1	DOWN
1827	Cnot1	NO		Pofut1	DOWN
1828	Cnot1	NO		Vsig8	DOWN
1829	Cnot7	NO		Gm37194	DOWN
1830	Cnot9	NO		Gm37194	DOWN
1831	Cnot9	NO		Nup98	DOWN
1832	Cntrl	NO		Rps4l	DOWN
1833	Cobl	NO		Gm37194	DOWN
1834	Cog1	NO		Gm37194	DOWN
1835	Cog2	NO		Usp5	UP
1836	Cog3	NO		Rbpj	DOWN
1837	Cog8	NO		Gm37194	DOWN
1838	Coil	NO		Gm37194	DOWN
1839	Col18a1	NO		Thop1	DOWN
1840	Col1a1	NO		Rps2	DOWN
1841	Col1a2	NO		Rps2	DOWN
1842	Col3a1	NO		Rps2	DOWN
1843	Colgalt1	NO		Creb5	DOWN
1844	Colgalt1	NO		Fam32a	UP
1845	Commd1	DOWN		Gm22680	NO
1846	Commd1	DOWN		Gm26023	NO
1847	Commd1	DOWN		Gm8141	NO
1848	Commd1	DOWN		Miip	NO
1849	Commd1	DOWN		Myg1	NO
1850	Commd1	DOWN		Pum1	NO
1851	Commd1	DOWN		Sart1	NO
1852	Commd1	DOWN		Snhg1	NO
1853	Commd1	DOWN		Zfp655	NO
1854	Comtd1	NO		Eprs	DOWN
1855	Cops6	NO		Gm37194	DOWN
1856	Cops6	NO		Mdn1	UP
1857	Cops6	NO		Sfpq	UP
1858	Cops9	NO		Gm37194	DOWN
1859	Coq10b	NO		Rp9	UP
1860	Coro1b	NO		Drosha	DOWN
1861	Coro1b	NO		Gm37194	DOWN
1862	Coro1c	NO		Gm37194	DOWN
1863	Coro1c	NO		Rpap1	DOWN
1864	Cotl1	DOWN		Flnb	NO
1865	Cotl1	DOWN		Gm13408	NO
1866	Cotl1	DOWN		Gm23388	NO
1867	Cotl1	DOWN		Gm23518	NO
1868	Cotl1	DOWN		Gm24447	NO
1869	Cotl1	DOWN		Gm26035	NO
1870	Cotl1	DOWN		Kpnb1	NO
1871	Cotl1	DOWN		Mrps18b	NO
1872	Cotl1	DOWN		Rian	NO
1873	Cotl1	DOWN		Slc39a9	NO
1874	Cotl1	DOWN		Usp48	NO
1875	Cox4i1	NO		Polr3e	DOWN
1876	Cox5b	NO		Stk25	DOWN
1877	Cox6a1	NO		Gm37194	DOWN
1878	Cox7c	UP		Gm37194	DOWN
1879	Cox7c	UP		Gm11930	NO
1880	Cox7c	UP		Gm24187	NO
1881	Cox7c	UP		Lars2	NO
1882	Cox7c	UP		Malat1	NO
1883	Cox7c	UP		Met_tRNA	NO
1884	Cox8a	NO		Rpap1	DOWN
1885	Cpox	NO		Spint1	DOWN
1886	Cpsf1	NO		Gm37194	DOWN
1887	Cpsf3	NO		Gm37194	DOWN
1888	Cpsf6	NO		Eprs	DOWN
1889	Crat	NO		Gm37194	DOWN
1890	Creb1	DOWN		Fam91a1	NO
1891	Creb1	DOWN		Gm14107	NO
1892	Creb1	DOWN		Gm6368	NO
1893	Creb1	DOWN		Taf15	NO
1894	Creb5	DOWN		Gm37194	DOWN
1895	Creb5	DOWN		Pggt1b	UP
1896	Creb5	DOWN		Vsig8	DOWN
1897	Creb5	DOWN		Wtap	UP
1898	Creb5	DOWN		Dpm1	NO
1899	Creb5	DOWN		Eif4b	NO
1900	Creb5	DOWN		Etnk1	NO
1901	Creb5	DOWN		Gly_tRNA	NO
1902	Creb5	DOWN		Gm15770	NO
1903	Creb5	DOWN		Gm18584	NO
1904	Creb5	DOWN		Gm21887	NO
1905	Creb5	DOWN		Gm22042	NO
1906	Creb5	DOWN		Gm22068	NO
1907	Creb5	DOWN		Gm22155	NO
1908	Creb5	DOWN		Gm22220	NO
1909	Creb5	DOWN		Gm22456	NO
1910	Creb5	DOWN		Gm22513	NO
1911	Creb5	DOWN		Gm22634	NO
1912	Creb5	DOWN		Gm22658	NO
1913	Creb5	DOWN		Gm22739	NO
1914	Creb5	DOWN		Gm22868	NO
1915	Creb5	DOWN		Gm22971	NO
1916	Creb5	DOWN		Gm23027	NO
1917	Creb5	DOWN		Gm23238	NO
1918	Creb5	DOWN		Gm23240	NO
1919	Creb5	DOWN		Gm23330	NO
1920	Creb5	DOWN		Gm23456	NO
1921	Creb5	DOWN		Gm23485	NO
1922	Creb5	DOWN		Gm23510	NO
1923	Creb5	DOWN		Gm23727	NO
1924	Creb5	DOWN		Gm23737	NO
1925	Creb5	DOWN		Gm23738	NO
1926	Creb5	DOWN		Gm23804	NO
1927	Creb5	DOWN		Gm23928	NO
1928	Creb5	DOWN		Gm24032	NO
1929	Creb5	DOWN		Gm24046	NO
1930	Creb5	DOWN		Gm24056	NO
1931	Creb5	DOWN		Gm24105	NO
1932	Creb5	DOWN		Gm24405	NO
1933	Creb5	DOWN		Gm24452	NO
1934	Creb5	DOWN		Gm24601	NO
1935	Creb5	DOWN		Gm24830	NO
1936	Creb5	DOWN		Gm24936	NO
1937	Creb5	DOWN		Gm25280	NO
1938	Creb5	DOWN		Gm25514	NO
1939	Creb5	DOWN		Gm25580	NO
1940	Creb5	DOWN		Gm25587	NO
1941	Creb5	DOWN		Gm25682	NO
1942	Creb5	DOWN		Gm25704	NO
1943	Creb5	DOWN		Gm25721	NO
1944	Creb5	DOWN		Gm25818	NO
1945	Creb5	DOWN		Gm25890	NO
1946	Creb5	DOWN		Gm26232	NO
1947	Creb5	DOWN		Gm26244	NO
1948	Creb5	DOWN		Gm26264	NO
1949	Creb5	DOWN		Gm26330	NO
1950	Creb5	DOWN		Gm26442	NO
1951	Creb5	DOWN		Gm26444	NO
1952	Creb5	DOWN		Gm26448	NO
1953	Creb5	DOWN		Gm26505	NO
1954	Creb5	DOWN		Gm26917	NO
1955	Creb5	DOWN		Gm47283	NO
1956	Creb5	DOWN		Gm47304	NO
1957	Creb5	DOWN		Gm5510	NO
1958	Creb5	DOWN		Gm6210	NO
1959	Creb5	DOWN		Gm7102	NO
1960	Creb5	DOWN		Gm7507	NO
1961	Creb5	DOWN		Gtf2h1	NO
1962	Creb5	DOWN		Hat1	NO
1963	Creb5	DOWN		Hsp90ab1	NO
1964	Creb5	DOWN		Ile_tRNA	NO
1965	Creb5	DOWN		Kif15	NO
1966	Creb5	DOWN		Lamc1	NO
1967	Creb5	DOWN		Lars2	NO
1968	Creb5	DOWN		Malat1	NO
1969	Creb5	DOWN		Mob3a	NO
1970	Creb5	DOWN		Nedd4	NO
1971	Creb5	DOWN		Nfu1	NO
1972	Creb5	DOWN		Nol9	NO
1973	Creb5	DOWN		Nr2c2	NO
1974	Creb5	DOWN		n-R5s106	NO
1975	Creb5	DOWN		n-R5s122	NO
1976	Creb5	DOWN		n-R5s131	NO
1977	Creb5	DOWN		n-R5s156	NO
1978	Creb5	DOWN		n-R5s161	NO
1979	Creb5	DOWN		n-R5s162	NO
1980	Creb5	DOWN		n-R5s165	NO
1981	Creb5	DOWN		n-R5s167	NO
1982	Creb5	DOWN		n-R5s168	NO
1983	Creb5	DOWN		n-R5s185	NO
1984	Creb5	DOWN		n-R5s58	NO
1985	Creb5	DOWN		n-R5s86	NO
1986	Creb5	DOWN		n-R5s96	NO
1987	Creb5	DOWN		Ntn1	NO
1988	Creb5	DOWN		Park7	NO
1989	Creb5	DOWN		Phc1	NO
1990	Creb5	DOWN		Phtf2	NO
1991	Creb5	DOWN		Ppp1r7	NO
1992	Creb5	DOWN		Pseudo_tRNA	NO
1993	Creb5	DOWN		Ptcd3	NO
1994	Creb5	DOWN		Ptch1	NO
1995	Creb5	DOWN		Qser1	NO
1996	Creb5	DOWN		Raly	NO
1997	Creb5	DOWN		Rbbp4	NO
[truncated: 3,379 more rows]
