# Supplementary material for: Comprehensive Profiling of Gene Expression in the Cerebral Cortex and Striatum of BTBRTF/ArtRbrc Mice Compared to C57BL/6J Mice
Source: Front Cell Neurosci. 2020 Dec 10;14:595607. doi: 10.3389/fncel.2020.595607 (PMC7758463; doi:10.3389/fncel.2020.595607)
Supplement: Supplementary file 8 [file Table_8.XLSX]

## Sheet: Table S8
Supplementary Table S8. Mouse orthologues of human autism spectrum disorder-related gene
Human gene	Mouse orthologue	Gene Name	SFARI Gene score	SFSRI Syndromic
ABAT	ABAT	4-aminobutyrate aminotransferase	3
ABCA10		ATP-binding cassette, sub-family A (ABC1), member 10	3
ABCA13	ABCA13	ATP binding cassette subfamily A member 13	3
ABCA7	ABCA7	ATP-binding cassette, sub-family A (ABC1), member 7	3
ACE	ACE	angiotensin I converting enzyme	3
ACHE	ACHE	Acetylcholinesterase (Yt blood group)	2
ACTB	ACTB	actin beta	1
ACTL6B	ACTL6B	actin like 6B		Y
ACTN4	ACTN4	actinin alpha 4	3
ACY1	ACY1	aminoacylase 1		Y
ADA	ADA	adenosine deaminase	2
ADCY3	ADCY3	adenylate cyclase 3	2
ADCY5	ADCY5	Adenylate cyclase 5	3
ADK	ADK	adenosine kinase	3
ADNP	ADNP	Activity-dependent neuroprotector homeobox	1
ADORA2A	ADORA2A	adenosine A2a receptor	3
ADORA3	ADORA3	Adenosine A3 receptor	3
CADPS	CADPS	calcium dependent secretion activator	3
CASZ1	CASZ1	castor zinc finger 1	2
CLN8	CLN8	Ceroid-lipofuscinosis, neuronal 8 (epilepsy, progressive with mental retardation)	3
CLTCL1		clathrin, heavy chain-like 1	3
CNTNAP5	CNTNAP5A	contactin associated protein-like 5	3
CYP11B1	CYP11B2	cytochrome P450, family 11, subfamily B, polypeptide 1	3
DDX53		DEAD (Asp-Glu-Ala-Asp) box polypeptide 53	3
FAM47A	FAM47C	family with sequence similarity 47 member A	3
GALNT8	GM29788	polypeptide N-acetylgalactosaminyltransferase 8	2
HLA-A	H2-K1	major histocompatibility complex, class I, A	3
	H2-D1
	GM8909
	H2-BL
	GM10499
	H2-Q4
	H2-Q6
	H2-Q7
	H2-Q10
	H2-Q1
	H2-Q2
HLA-B		Major histocompatibility complex, class I, B	3
HLA-DPB1		major histocompatibility complex, class II, DP beta 1	3
HLA-G	H2-M3	major histocompatibility complex, class I, G	3
HTR3C		5-hydroxytryptamine (serotonin) receptor 3, family member C	3
KIAA1586		KIAA1586	2
LILRB2		leukocyte immunoglobulin like receptor B2	3
MSNP1AS		Moesinpseudogene 1, antisense	2
MUC12		mucin 12, cell surface associated	3
MYH4	MYH4	Myosin, heavy chain 4, skeletal muscle	3
NLGN4X		neuroligin 4, X-linked	2
NLGN4Y		neuroligin 4, Y-linked	3
NOTCH2NL		notch 2 N-terminal like	3
OR1C1		olfactory receptor, family 1, subfamily C, member 1	3
OR2M4		Olfactory receptor, family 2, subfamily M, member 4	3
OR2T10		olfactory receptor family 2 subfamily T member 10	3
PCDHA12	PCDHA12	Protocadherin alpha 12	3
PTCHD1-AS		PTCHD1antisense RNA (head to head)	2
RNF135	RNF135	Ring finger protein 135	3	Y
RP11-1407O15.2			3
RPS10P2-AS1		ribosomal protein S10 pseudogene 2 anti-sense 1	2
SSPO	SSPO	SCO-spondin	3
ZNF517		Zinc finger protein 517	3
ZNF559		Zinc finger protein 559	3
ZNF626		zinc finger protein 626	3
ZNF774		Zinc finger protein 774	3
ADRB2	ADRB2	adrenergic, beta-2-, receptor, surface	3
ADSL	ADSL	adenylosuccinate lyase	1
ADSS2	ADSS	adenylosuccinate synthase 2	3
AFF2	AFF2	AF4/FMR2 family, member 2	1
AGAP1	AGAP1	ArfGAP with GTPase domain, ankyrin repeat and PH domain 1	3
AGAP2	AGAP2	ArfGAP with GTPase domain, ankyrin repeat and PH domain 2	2
AGBL4	AGBL4	ATP/GTP binding protein-like 4	3
AGMO	AGMO	alkylglycerol monooxygenase	3
AGO1	AGO1	argonaute 1, RISC catalytic component	2
AGO3	AGO3	argonaute RISC catalytic component 3	3
AGO4	AGO4	argonaute RISC catalytic component 4	2
AGTR2	AGTR2	angiotensin II receptor, type 2	3
AHDC1	AHDC1	AT-hook DNA binding motif containing 1	1
AHI1	AHI1	Abelson helper integration site 1		Y
AKAP9	AKAP9	A kinase (PRKA) anchor protein 9	2
ALDH1A3	ALDH1A3	aldehyde dehydrogenase 1 family member A3		Y
ALDH5A1	ALDH5A1	aldehyde dehydrogenase 5 family, member A1 (succinate-semialdehyde dehydrogenase )	1
ALG6	ALG6	ALG6, alpha-1,3-glucosyltransferase		Y
AMPD1	AMPD1	Adenosine monophosphate deaminase 1	2
AMT	AMT	Aminomethyltransferase	2
ANK2	ANK2	Ankyrin 2, neuronal	1
ANK3	ANK3	ankyrin 3	1
ANKRD11	ANKRD11	ankyrin repeat domain 11	1
ANKS1B	ANKS1B	ankyrin repeat and sterile alpha motif domain containing 1B	3	Y
ANXA1	ANXA1	Annexin A1	2
AP1S2	AP1S2	adaptor related protein complex 1 sigma 2 subunit		Y
APBA2	APBA2	amyloid beta (A4) precursor protein-binding, family A, member 2	3
APBB1	APBB1	amyloid beta precursor protein binding family B member 1	2
APH1A	APH1A	APH1A gamma secretase subunit	2
AR	AR	androgen receptor	3
ARHGAP11B	ARHGAP11A	Rho GTPase activating protein 11B	3
ARHGAP32	ARHGAP32	Rho GTPase activating protein 32	3
ARHGAP5	ARHGAP5	Rho GTPase activating protein 5	3
ARHGEF10	ARHGEF10	Rho guanine nucleotide exchange factor 10	3
ARHGEF9	ARHGEF9	Cdc42 guanine nucleotide exchange factor (GEF) 9	1
ARID1B	ARID1B	AT-rich interaction domain 1B	1
ARID2	ARID2	AT-rich interaction domain 2	3	Y
ARNT2	ARNT2	aryl-hydrocarbon receptor nuclear translocator 2	3
ARX	ARX	aristaless related homeobox	1
ASAP2	ASAP2	ArfGAP with SH3 domain, ankyrin repeat and PH domain 2	2
ASB14	ASB14	ankyrin repeat and SOCS box containing 14	3
ASH1L	ASH1L	Ash1 (absent, small, or homeotic)-like (Drosophila)	1
ASMT	ASMT	acetylserotonin O-methyltransferase	3
ASPM	ASPM	abnormal spindle microtubule assembly	2
ASTN2	ASTN2	astrotactin 2	2
ASXL3	ASXL3	Additional sex combs like 3 (Drosophila)	1
ATP10A	ATP10A	Probable phospholipid-transporting ATPase VA	2
ATP1A1	ATP1A1	ATPase Na+/K+ transporting subunit alpha 1	3	Y
ATP1A3	ATP1A3	ATPase Na+/K+ transporting subunit alpha 3	3	Y
ATP2B2	ATP2B2	ATPase, Ca++ transporting, plasma membrane 2	2
ATP6V0A2	ATP6V0A2	ATPase H+ transporting V0 subunit a2	3
ATRX	ATRX	alpha thalassemia/mental retardation syndrome X-linked	1
AUTS2	AUTS2	autism susceptibility candidate 2	1
AVPR1A	AVPR1A	arginine vasopressin receptor 1A	2
AVPR1B	AVPR1B	arginine vasopressin receptor 1B	3
AZGP1	AZGP1	alpha-2-glycoprotein 1, zinc-binding	3
BAZ2B	BAZ2B	bromodomain adjacent to zinc finger domain 2B	1
BBS4	BBS4	Bardet-Biedl syndrome 4	3
BCAS1	BCAS1	breast carcinoma amplified sequence 1	3
BCKDK	BCKDK	Branched chain ketoacid dehydrogenase kinase	1
BCL11A	BCL11A	B-cell CLL/lymphoma 11A (zinc finger protein)	1
BCORL1	BCORL1	BCL6 corepressor like 1		Y
BICDL1	BICDL1	BICD family like cargo adaptor 1	3
BIRC6	BIRC6	Baculoviral IAP repeat containing 6	3
BRAF	BRAF	v-raf murine sarcoma viral oncogene homolog B	1
BRCA2	BRCA2	breast cancer 2, early onset	3
BRD4	BRD4	bromodomain containing 4	3
BRSK2	BRSK2	BR serine/threonine kinase 2	1
BRWD3	BRWD3	bromodomain and WD repeat domain containing 3		Y
BST1	BST1	bone marrow stromal cell antigen 1	3
BTAF1	BTAF1	RNA polymerase II, B-TFIID transcription factor-associated, 170kDa (Mot1 homolog, S. cerevisiae)	2
BTRC	BTRC	beta-transducin repeat containing E3 ubiquitin protein ligase	3
C12orf57	GRCC10	Chromosome 12 open reading frame 57		Y
C15orf62	GM14137	chromosome 15 open reading frame 62	3
C4B	C4B	complement component 4B	3
CA6	CAR6	carbonic anhydrase VI	3
CACNA1A	CACNA1A	Calcium channel, voltage-dependent, P/Q type, alpha 1A subunit		Y
CACNA1B	CACNA1B	calcium voltage-gated channel subunit alpha1 B	3
CACNA1C	CACNA1C	calcium channel, voltage-dependent, L type, alpha 1C subunit	1
CACNA1D	CACNA1D	calcium channel, voltage-dependent, L type, alpha 1D	2
CACNA1E	CACNA1E	calcium voltage-gated channel subunit alpha1 E	2
CACNA1F	CACNA1F	calcium channel, voltage-dependent, alpha 1F	3
CACNA1G	CACNA1G	calcium channel, voltage-dependent, T type, alpha 1G subunit	3
CACNA1H	CACNA1H	calcium channel, voltage-dependent, alpha 1H subunit	2
CACNA1I	CACNA1I	Calcium channel, voltage-dependent, T type, alpha 1I subunit	3
CACNA2D1	CACNA2D1	calcium voltage-gated channel auxiliary subunit alpha2delta 1	3
CACNA2D3	CACNA2D3	Calcium channel, voltage-dependent, alpha 2/delta subunit 3	2
CACNB2	CACNB2	Calcium channel, voltage-dependent, beta 2 subunit	2
CADM1	CADM1	cell adhesion molecule 1	3
CADM2	CADM2	Cell adhesion molecule 2	3
CADPS2	CADPS2	Ca2+-dependent activator protein for secretion 2	3
CAMK2A	CAMK2A	calcium/calmodulin dependent protein kinase II alpha	3	Y
CAMK2B	CAMK2B	calcium/calmodulin dependent protein kinase II beta		Y
CAMK4	CAMK4	Calcium/calmodulin-dependent protein kinase IV	3
CAPN12	CAPN12	Calpain 12	3
CAPRIN1	CAPRIN1	Cell cycle associated protein 1	2
CARD11	CARD11	caspase recruitment domain family member 11	3
CASC4	CASC4	cancer susceptibility candidate 4	3
CASK	CASK	calcium/calmodulin dependent serine protein kinase	1
CC2D1A	CC2D1A	Coiled-coil and C2 domain containing 1A	2
CCDC88C	CCDC88C	Coiled-coil domain containing 88C	3
CCDC91	CCDC91	coiled-coil domain containing 91	3
CCIN	CCIN	calicin	3
CCNG1	CCNG1	cyclin G1	2
CCNK	CCNK	cyclin K		Y
CCSER1	CCSER1	coiled-coil serine rich protein 1	3
CCT4	CCT4	Chaperonin containing TCP1, subunit 4 (delta)	2
CD276	CD276	CD276molecule	3
CD38	CD38	CD38 molecule	3
CD99L2	CD99L2	CD99 molecule like 2	3
CDC42BPB	CDC42BPB	CDC42 binding protein kinase beta (DMPK-like)	2
CDH10	CDH10	cadherin 10, type 2 (T2-cadherin)	3
CDH11	CDH11	cadherin 11	3
CDH13	CDH13	cadherin 13	2
CDH22	CDH22	cadherin-like 22	3
CDH8	CDH8	cadherin 8, type 2	3
CDH9	CDH9	cadherin 9, type 2 (T1-cadherin)	3
CDK13	CDK13	cyclin dependent kinase 13		Y
CDK8	CDK8	cyclin dependent kinase 8		Y
CDKL5	CDKL5	cyclin-dependent kinase-like 5	1
CECR2	CECR2	CECR2, histone acetyl-lysine reader	3
CELF4	CELF4	CUGBP, Elav-like family member 4	2
CELF6	CELF6	CUGBP, Elav-like family member 6	3
CEP135	CEP135	centrosomal protein 135	2
CEP290	CEP290	Centrosomal protein 290kDa	3	Y
CEP41	CEP41	testis specific, 14	2
CGNL1	CGNL1	Cingulin-like 1	2
CHAMP1	CHAMP1	chromosome alignment maintaining phosphoprotein 1	1
CHD1	CHD1	chromodomain helicase DNA binding protein 1	3	Y
CHD2	CHD2	Chromodomain helicase DNA binding protein 2	1
CHD3	CHD3	chromodomain helicase DNA binding protein 3	1
CHD7	CHD7	chromodomain helicase DNA binding protein 7	1
CHD8	CHD8	chromodomain helicase DNA binding protein 8	1
CHKB	CHKB	Choline kinase beta		Y
CHMP1A	CHMP1A	charged multivesicular body protein 1A	2
CHRM3	CHRM3	cholinergic receptor muscarinic 3	3
CHRNA7	CHRNA7	cholinergic receptor, nicotinic, alpha 7	2
CHRNB3	CHRNB3	cholinergic receptor nicotinic beta 3 subunit	3
CIB2	CIB2	Calcium and integrin binding family member 2	2
CIC	CIC	capicua transcriptional repressor	1
CLASP1	CLASP1	cytoplasmic linker associated protein 1	2
CLCN4	CLCN4	chloride voltage-gated channel 4	3	Y
CMIP	CMIP	c-Maf inducing protein	3
CMPK2	CMPK2	cytidine/uridine monophosphate kinase 2	3
CNGB3	CNGB3	cyclic nucleotide gated channel beta 3	3
CNKSR2	CNKSR2	connector enhancer of kinase suppressor of Ras 2	2	Y
CNOT3	CNOT3	CCR4-NOT transcription complex subunit 3	1
CNR1	CNR1	cannabinoid receptor 1 (brain)	2
CNTN3	CNTN3	contactin 3	3
CNTN4	CNTN4	contactin 4	2
CNTN5	CNTN5	Contactin 5	2
CNTN6	CNTN6	Contactin 6	2
CNTNAP2	CNTNAP2	contactin associated protein-like 2	2	Y
CNTNAP3	CNTNAP3	contactin associated protein-like 3	2
CNTNAP4	CNTNAP4	Contactin associated protein-like 4	2
COL28A1	COL28A1	collagen type XXVIII alpha 1 chain	3
CPEB4	CPEB4	cytoplasmic polyadenylation element binding protein 4	2
CPT2	CPT2	carnitine palmitoyltransferase 2	3
CPZ	CPZ	carboxypeptidase Z	3
CREBBP	CREBBP	CREB binding protein	1
CSDE1	CSDE1	cold shock domain containing E1	2	Y
CSMD1	CSMD1	CUB and Sushi multiple domains 1	3
CSNK1E	CSNK1E	casein kinase 1 epsilon	3
CTCF	CTCF	CCCTC-binding factor	1
CTNNA2	CTNNA2	catenin alpha 2		Y
CTNNA3	CTNNA3	catenin (cadherin-associated protein), alpha 3	3
CTNNB1	CTNNB1	catenin beta 1	1
CTNND2	CTNND2	Catenin (cadherin-associated protein), delta 2	2
CTTNBP2	CTTNBP2	cortactin binding protein 2	2
CUL3	CUL3	Cullin 3	1
CUL7	CUL7	Cullin 7	2
CUX1	CUX1	cut like homeobox 1	2
CUX2	CUX2	cut like homeobox 2	3	Y
CX3CR1	CX3CR1	Chemokine (C-X3-C motif) receptor 1	3
CYFIP1	CYFIP1	cytoplasmic FMR1 interacting protein 1	2
CYLC2	CYLC2	cylicin, basic protein of sperm head cytoskeleton 2	3
CYP27A1	CYP27A1	cytochrome P450 family 27 subfamily A member 1		Y
DAGLA	DAGLA	diacylglycerol lipase alpha	3
DAPP1	DAPP1	Dual adaptor of phosphotyrosine and 3-phosphoinositides	2
DDC	DDC	dopa decarboxylase	3
DDX3X	DDX3X	DEAD (Asp-Glu-Ala-Asp) box helicase 3, X-linked	1
DEAF1	DEAF1	DEAF1 transcription factor	2	Y
DENR	DENR	density-regulated protein	2
DEPDC5	DEPDC5	DEP domain containing 5		Y
DHCR7	DHCR7	7-dehydrocholesterol reductase	1
DHX30	DHX30	DExH-box helicase 30		Y
DIP2A	DIP2A	DIP2 disco-interacting protein 2 homolog A (Drosophila)	2
DIP2C	DIP2C	disco interacting protein 2 homolog C	2
DIPK2A	DIPK2A	divergent protein kinase domain 2A	3
DISC1	DISC1	disrupted in schizophrenia 1	2
DIXDC1	DIXDC1	DIX domain containing 1	3
DLG1	DLG1	discs large MAGUK scaffold protein 1	3
DLG2	DLG2	discs large MAGUK scaffold protein 2	2
DLG4	DLG4	discs large MAGUK scaffold protein 4	1
DLGAP1	DLGAP1	DLG associated protein 1	2
DLGAP2	DLGAP2	discs, large (Drosophila) homolog-associated protein 2	3
DLGAP3	DLGAP3	DLG associated protein 3	3
DLL1	DLL1	delta like canonical Notch ligand 1	3	Y
DLX2	DLX2	distal-less homeobox 2	3
DLX3	DLX3	distal-less homeobox 3	2
DLX6	DLX6	distal-less homeobox 6	3
DMD	DMD	dystrophin (muscular dystrophy, Duchenne and Becker types)		Y
DMPK	DMPK	dystrophia myotonica-protein kinase	1
DMWD	DMWD	DM1 locus, WD repeat containing	3
DMXL2	DMXL2	Dmx-like 2	3
DNAH10	DNAH10	Dynein, axonemal, heavy chain 10	3
DNAH17	DNAH17	dynein axonemal heavy chain 17	3
DNAH3	DNAH3	dynein axonemal heavy chain 3	3
DNER	DNER	Delta/notch-like EGF repeat containing	3
DNMT3A	DNMT3A	DNA (cytosine-5-)-methyltransferase 3 alpha	1
DOCK1	DOCK1	Dedicator of cytokinesis 1	3
DOCK4	DOCK4	Dedicator of cytokinesis 4	3
DOCK8	DOCK8	dedicator of cytokinesis 8	2
DOLK	DOLK	dolichol kinase		Y
DPP10	DPP10	Dipeptidyl-peptidase 10	2
DPP3	DPP3	dipeptidyl peptidase 3	3
DPP4	DPP4	Dipeptidyl-peptidase 4	3
DPP6	DPP6	dipeptidyl-peptidase 6	3
DPYD	DPYD	dihydropyrimidine dehydrogenase	3
DPYSL2	DPYSL2	dihydropyrimidinase like 2	2
DPYSL3	DPYSL3	dihydropyrimidinase like 3	3
DRD1	DRD1	Dopamine receptor D1	3
DRD2	DRD2	Dopamine receptor D2	3
DRD3	DRD3	dopamine receptor D3	3
DSCAM	DSCAM	Down syndrome cell adhesion molecule	1
DST	DST	Dystonin	3
DUSP15	DUSP15	dual specificity phosphatase 15	3
DVL3	DVL3	Dishevelled segment polarity protein 3	3
DYDC1	DYDC1	DPY30 domain containing 1	3
DYDC2	DYDC2	DPY30 domain containing 2	3
DYNC1H1	DYNC1H1	dynein cytoplasmic 1 heavy chain 1	2
DYRK1A	DYRK1A	Dual-specificity tyrosine-(Y)-phosphorylation regulated kinase 1A	1
EBF3	EBF3	early B-cell factor 3	1
EEF1A2	EEF1A2	Eukaryotic translation elongation factor 1 alpha 2		Y
EFR3A	EFR3A	EFR3 homolog A (S. cerevisiae)	2
EGR3	EGR3	early growth response 3	3
EHMT1	EHMT1	Euchromatic histone-lysine N-methyltransferase 1	1
EIF3G	EIF3G	eukaryotic translation initiation factor 3 subunit G	3
EIF4E	EIF4E	eukaryotic translation initiation factor 4E	3
ELAVL2	ELAVL2	ELAV like neuron-specific RNA binding protein 2	3
ELAVL3	ELAVL3	ELAV like neuron-specific RNA binding protein 3	2
ELOVL2	ELOVL2	ELOVL fatty acid elongase 2	3
ELP4	ELP4	Elongator acetyltransferase complex subunit 4	2
EMSY	EMSY	EMSY, BRCA2 interacting transcriptional repressor	2
EN2	EN2	engrailed homolog 2	3
EP300	EP300	E1A binding protein p300	1
EP400	EP400	E1A binding protein p400	2
EPC2	EPC2	Enhancer of polycomb homolog 2 (Drosophila)	3
EPHB2	EPHB2	EPH receptor B2	3
EPPK1	EPPK1	epiplakin 1	3
ERBIN	ERBIN	erbb2 interacting protein	2
ERG	ERG	ERG, ETS transcription factor	3
ERMN	ERMN	ermin	3
ESR2	ESR2	estrogen receptor 2 (ER beta)	3
ESRRB	ESRRB	estrogen-related receptor beta	3
ETFB	ETFB	Electron-transfer-flavoprotein, beta polypeptide	2
EXOC3	EXOC3	exocyst complex component 3	3
EXOC5	EXOC5	exocyst complex component 5	3
EXOC6	EXOC6	exocyst complex component 6	3
EXOC6B	EXOC6B	exocyst complex component 6B	3
EXT1	EXT1	Exostosin 1	3
FABP5	FABP5	fatty acid binding protein 5 (psoriasis-associated)	3
FAM92B	FAM92B	Family with sequence similarity 92, member B	2
FAM98C	FAM98C	family with sequence similarity 98 member C	3
FAN1	FAN1	FANCD2/FANCI-associated nuclease 1	3
FAT1	FAT1	FAT atypical cadherin 1	3
FBN1	FBN1	Fibrillin 1	2
FBXO11	FBXO11	F-box protein 11	3	Y
FBXO33	FBXO33	F-box protein 33	3
FBXO40	FBXO40	F-box protein 40	3
FCRL6	FCRL6	Fc receptor like 6	3
FEZF2	FEZF2	FEZ family zinc finger 2	3
FGA	FGA	Fibrinogen alpha chain	3
FHIT	FHIT	fragile histidine triad gene	3
FMR1	FMR1	fragile X mental retardation 1	1
FOXG1	FOXG1	Forkhead box G1	1
FOXP1	FOXP1	forkhead box P1	1
FOXP2	FOXP2	forkhead box P2	2
FRK	FRK	fyn-related kinase	3
FRMPD4	FRMPD4	FERM and PDZ domain containing 4		Y
GABBR2	GABBR2	gamma-aminobutyric acid type B receptor subunit 2	3	Y
GABRA3	GABRA3	Gamma-aminobutyric acid (GABA) A receptor, alpha 3		Y
GABRA4	GABRA4	gamma-aminobutyric acid (GABA) A receptor, alpha 4	3
GABRB3	GABRB3	gamma-aminobutyric acid (GABA) A receptor, beta 3	2
GABRG3	GABRG3	gamma-aminobutyric acid type A receptor gamma3 subunit	2
GALNT13	GALNT13	polypeptide N-acetylgalactosaminyltransferase 13	3
GALNT14	GALNT14	polypeptide N-acetylgalactosaminyltransferase 14	3
GAS2	GAS2	Growth arrest-specific 2	3
GATM	GATM	Glycine amidinotransferase (L-arginine:glycine amidinotransferase)		Y
GDA	GDA	guanine deaminase	3
GGNBP2	GGNBP2	gametogenetin binding protein 2	2
GIGYF1	GIGYF1	GRB10 interacting GYF protein 1	1
GIGYF2	GIGYF2	GRB10 interacting GYF protein 2	1
GLIS1	GLIS1	GLIS family zinc finger 1	3
GLO1	GLO1	glyoxalase I	3
GLRA2	GLRA2	glycine receptor, alpha 2	3
GNAS	GNAS	GNAS complex locus	3
GNB1L	GNB1L	guanine nucleotide binding protein (G protein), beta polypeptide 1-like	3
GPC4	GPC4	glypican 4	2
GPC6	GPC6	glypican 6	3
GPD2	GPD2	glycerol-3-phosphate dehydrogenase 2	3
GPHN	GPHN	Gephyrin	2
GPR37	GPR37	G protein-coupled receptor 37	3
GPR85	GPR85	G protein-coupled receptor 85	3
GPX1	GPX1	glutathione peroxidase 1	3
GRIA1	GRIA1	glutamate ionotropic receptor AMPA type subunit 1	2
GRIA2	GRIA2	glutamate ionotropic receptor AMPA type subunit 2	2
GRID1	GRID1	Glutamate receptor, ionotropic, delta 1	2
GRID2	GRID2	glutamate receptor, ionotropic, delta 2	3
GRID2IP	GRID2IP	Grid2 interacting protein	3
GRIK2	GRIK2	glutamate ionotropic receptor kainate type subunit 2	2
GRIK3	GRIK3	glutamate ionotropic receptor kainate type subunit 3	3
GRIK4	GRIK4	Glutamate receptor, ionotropic, kainate 4	3
GRIK5	GRIK5	Glutamate receptor, ionotropic, kainate 5	2
GRIN1	GRIN1	Glutamate receptor, ionotropic, N-methyl D-aspartate 1	2
GRIN2A	GRIN2A	glutamate receptor, ionotropic, N-methyl D-aspartate 2A	2
GRIN2B	GRIN2B	glutamate receptor, inotropic, N-methyl D-apartate 2B	1
GRIP1	GRIP1	glutamate receptor interacting protein 1	2
GRM5	GRM5	glutamate metabotropic receptor 5	3
GRM7	GRM7	Glutamate receptor, metabotropic 7	3
GSTM1	GSTM2	glutathione S-transferase M1	3
GTF2I	GTF2I	general transcription factor IIi	3
GUCY1A2	GUCY1A2	guanylate cyclase 1 soluble subunit alpha 2	3
H2BC11	H2BC21	H2B clustered histone 11	3
HCFC1	HCFC1	host cell factor C1		Y
HCN1	HCN1	Hyperpolarization activated cyclic nucleotide-gated potassium channel 1		Y
HDAC4	HDAC4	histone deacetylase 4	3	Y
HDAC8	HDAC8	histone deacetylase 8		Y
HDLBP	HDLBP	high density lipoprotein binding protein	3
HECTD4	HECTD4	HECT domain E3 ubiquitin protein ligase 4	1
HECW2	HECW2	HECT, C2 and WW domain containing E3 ubiquitin protein ligase 2	2
HEPACAM	HEPACAM	hepatic and glial cell adhesion molecule		Y
HERC2	HERC2	HECT and RLD domain containing E3 ubiquitin protein ligase 2		Y
HIVEP2	HIVEP2	HIVEP zinc finger 2	1
HIVEP3	HIVEP3	human immunodeficiency virus type I enhancer binding protein 3	2
HLA-DRB1	H2-EB2	major histocompatibility complex, class II, DR beta 1	3
HMGN1	HMGN1	high mobility group nucleosome binding domain 1	2
HNRNPH2	HNRNPH2	heterogeneous nuclear ribonucleoprotein H2	1
HNRNPU	HNRNPU	heterogeneous nuclear ribonucleoprotein U	1
HOMER1	HOMER1	Homer homolog 1 (Drosophila)	3
HOXA1	HOXA1	homeobox A1		Y
HRAS	HRAS	v-Ha-ras Harvey rat sarcoma viral oncogene homolog	1
HS3ST5	HS3ST5	heparan sulfate (glucosamine) 3-O-sulfotransferase 5	3
HSD11B1	HSD11B1	hydroxysteroid (11-beta) dehydrogenase 1	3
HTR1B	HTR1B	5-hydroxytryptamine (serotonin) receptor 1B	3
HTR3A	HTR3A	5-hydroxytryptamine (serotonin) receptor 3A	3
HUWE1	HUWE1	HECT, UBA and WWE domain containing 1, E3 ubiquitin protein ligase		Y
HYDIN	HYDIN	HYDIN, axonemal central pair apparatus protein	3
ICA1	ICA1	islet cell autoantigen 1	2
IL1R2	IL1R2	interleukin 1 receptor, type II	3
IL1RAPL1	IL1RAPL1	interleukin 1 receptor accessory protein-like 1	3
IL1RAPL2	IL1RAPL2	interleukin 1 receptor accessory protein-like 2	3
ILF2	ILF2	Interleukin enhancer binding factor 2	2
IMMP2L	IMMP2L	IMP2 inner mitochondrial membrane peptidase-like (S. cerevisiae)	3
INPP1	INPP1	inositol polyphosphate-1-phosphatase	3
INTS1	INTS1	integrator complex subunit 1		Y
INTS6	INTS6	Integrator complex subunit 6	2
IQGAP3	IQGAP3	IQ motif containing GTPase activating protein 3	3
IQSEC2	IQSEC2	IQ motif and Sec7 domain 2	1
IRF2BPL	IRF2BPL	Interferon regulatory factor 2 binding protein-like	1
ITGB3	ITGB3	integrin, beta 3 (platelet glycoprotein IIIa, antigen CD61)	2
ITPR1	ITPR1	inositol 1,4,5-trisphosphate receptor type 1	3
ITSN1	ITSN1	intersectin 1	3
JARID2	JARID2	jumonji and AT-rich interaction domain containing 2	2
JMJD1C	JMJD1C	jumonji domain containing 1C	3
KANK1	KANK1	KN motif and ankyrin repeat domains 1	3
KANSL1	KANSL1	KAT8 regulatory NSL complex subunit 1	1
KAT2B	KAT2B	K(lysine) acetyltransferase 2B	2
KAT6A	KAT6A	K(lysine) acetyltransferase 6A	2	Y
KATNAL1	KATNAL1	katanin catalytic subunit A1 like 1	3
KATNAL2	KATNAL2	Katanin p60 subunit A-like 2	1
KCNB1	KCNB1	potassium voltage-gated channel subfamily B member 1	1
KCNC1	KCNC1	potassium voltage-gated channel subfamily C member 1	3
KCND2	KCND2	potassium voltage-gated channel subfamily D member 2	3
KCND3	KCND3	potassium voltage-gated channel subfamily D member 3	3
KCNJ10	KCNJ10	potassium voltage-gated channel subfamily J member 10	2
KCNJ15	KCNJ15	potassium voltage-gated channel subfamily J member 15	3
KCNK7	KCNK7	potassium two pore domain channel subfamily K member 7	3
KCNMA1	KCNMA1	potassium large conductance calcium-activated channel, subfamily M, alpha member 1	3
KCNQ2	KCNQ2	potassium voltage-gated channel subfamily Q member 2	2
KCNQ3	KCNQ3	potassium voltage-gated channel subfamily Q member 3	2
KCNS3	KCNS3	potassium voltage-gated channel modifier subfamily S member 3	2
KCTD13	KCTD13	Potassium channel tetramerisation domain containing 13	3
KDM1B	KDM1B	lysine demethylase 1B	3
KDM3B	KDM3B	lysine demethylase 3B	1
KDM4B	KDM4B	lysine demethylase 4B	3
KDM4C	KDM4C	lysine demethylase 4C	2
KDM5B	KDM5B	Lysine (K)-specific demethylase 5B	2
KDM5C	KDM5C	lysine demethylase 5C	2
KDM6A	KDM6A	lysine demethylase 6A	2
KDM6B	KDM6B	Lysine (K)-specific demethylase 6B	1
KHDRBS2	KHDRBS2	KH domain containing, RNA binding, signal transduction associated 2	3
KIF13B	KIF13B	Kinesin family member 13B	3
KIF14	KIF14	kinesin family member 14	2
KIF5C	KIF5C	Kinesin family member 5C	3	Y
KIRREL3	KIRREL3	Kin of IRRE like 3 (Drosophila)	2
KLF16	KLF16	Kruppel like factor 16	3
KMT2A	KMT2A	Lysine (K)-specific methyltransferase 2A	1
KMT2C	KMT2C	Lysine (K)-specific methyltransferase 2C	1
KMT2E	KMT2E	Lysine (K)-specific methyltransferase 2E	2	Y
KMT5B	KMT5B	lysine methyltransferase 5B	1
KPTN	KPTN	kaptin, actin binding protein		Y
KRR1	KRR1	KRR1, small subunit (SSU) processome component, homolog (yeast)	3
KRT26	KRT26	keratin 26	3
LAMA1	LAMA1	Laminin, alpha 1	3
LAMB1	LAMB1	laminin, beta 1	2
LEO1	LEO1	LEO1 homolog, Paf1/RNA polymerase II complex component	2
LEP	LEP	Leptin	3
LIN7B	LIN7B	lin-7 homolog B, crumbs cell polarity complex component	3
LMX1B	LMX1B	LIM homeobox transcription factor 1 beta	2
LNPK	LNPK	lunapark, ER junction formation factor		Y
LRBA	LRBA	LPS-responsive vesicle trafficking, beach and anchor containing	3
LRFN2	LRFN2	leucine rich repeat and fibronectin type III domain containing 2	3
LRFN5	LRFN5	leucine rich repeat and fibronectin type III domain containing 5	3
LRP1	LRP1	LDL receptor related protein 1	2
LRP2	LRP2	LDL receptor related protein 2	3
LRRC1	LRRC1	leucine rich repeat containing 1	3
LRRC4	LRRC4	leucine rich repeat containing 4	3
LZTR1	LZTR1	Leucine-zipper-like transcription regulator 1	1
LZTS2	LZTS2	leucine zipper, putative tumor suppressor 2	3
MACROD2	MACROD2	MACRO domain containing 2	2
MAGEL2	MAGEL2	MAGE-like 2	1
MAOA	MAOA	monoamine oxidase A	3
MAOB	MAOB	monoamine oxidase B	3
MAPK3	MAPK3	mitogen-activated protein kinase 3	3
MARK1	MARK1	microtubule affinity regulating kinase 1	3
MBD1	MBD1	methyl-CpG binding domain protein 1	3
MBD3	MBD3	methyl-CpG binding domain protein 3	3
MBD4	MBD4	methyl-CpG binding domain protein 4	3
MBD5	MBD5	Methyl-CpG binding domain protein 5	1
MBD6	MBD6	Methyl-CpG binding domain protein 6	3
MBOAT7	MBOAT7	membrane bound O-acyltransferase domain containing 7	1
MCM4	MCM4	minichromosome maintenance complex component 4	3
MCM6	MCM6	minichromosome maintenance complex component 6	3
MCPH1	MCPH1	microcephalin 1	3
MDGA2	MDGA2	MAM domain containing glycosylphosphatidylinositol anchor 2	3
MECP2	MECP2	Methyl CpG binding protein 2	1
MED12L	MED12L	mediator complex subunit 12L	3	Y
MED13	MED13	mediator complex subunit 13	1
MED13L	MED13L	Mediator complex subunit 13-like	1
MEF2C	MEF2C	myocyte enhancer factor 2C	3	Y
MEGF10	MEGF10	multiple EGF like domains 10	3
MEGF11	MEGF11	multiple EGF like domains 11	3
MEIS2	MEIS2	Meis homeobox 2	1
MEMO1	MEMO1	mediator of cell motility 1	3
MET	MET	met proto-oncogene (hepatocyte growth factor receptor)	2
METTL26	METTL26	methyltransferase like 26	3
MFRP	MFRP	Membrane frizzled-related protein	2
MIB1	MIB1	Mindbomb E3 ubiquitin protein ligase 1	3
MIR137	MIR137	microRNA 137	2
MLANA	MLANA	melan-A	3
MNT	MNT	MAX network transcriptional repressor	3
MPP6	MPP6	membrane palmitoylated protein 6	3
MRTFB	MRTFB	myocardin related transcription factor B	3
MSANTD2	MSANTD2	Myb/SANT DNA binding domain containing 2	3
MSR1	MSR1	macrophage scavenger receptor 1	3
MTF1	MTF1	metal-regulatory transcription factor 1	3
MTHFR	MTHFR	methylenetetrahydrofolate reductase (NAD(P)H)	3
MTOR	MTOR	Mechanistic target of rapamycin (serine/threonine kinase)	2	Y
MUC4	MUC4	mucin 4, cell surface associated	3
MYH10	MYH10	myosin heavy chain 10	2
MYO16	MYO16	myosin XVI	3
MYO1E	MYO1E	myosin IE	3
MYO5A	MYO5A	myosin VA	2
MYO5C	MYO5C	myosin VC	3
MYO9B	MYO9B	Myosin IXB	2
MYT1L	MYT1L	Myelin transcription factor 1-like	1
NAA15	NAA15	N(alpha)-acetyltransferase 15, NatA auxiliary subunit	1
NAALADL2	NAALADL2	N-acetylated alpha-linked acidic dipeptidase-like 2	3
NACC1	NACC1	nucleus accumbens associated 1	3	Y
NAV2	NAV2	neuron navigator 2	2
NBEA	NBEA	neurobeachin	1
NCKAP1	NCKAP1	NCK-associated protein 1	1
NCKAP5	NCKAP5	NCK-associated protein 5	3
NCOR1	NCOR1	nuclear receptor corepressor 1	2
NDUFA5	NDUFA5	NADH dehydrogenase (ubiquinone) 1 alpha subcomplex, 5, 13kDa	3
NEGR1	NEGR1	neuronal growth regulator 1	3
NEO1	NEO1	Neogenin 1	3
NEXMIF	NEXMIF	neurite extension and migration factor	1
NF1	NF1	neurofibromin 1 (neurofibromatosis, von Recklinghausen disease, Watson disease)	1
NFE2L3	NFE2L3	nuclear factor, erythroid 2 like 3	2
NFIA	NFIA	nuclear factor I/A	3
NFIB	NFIB	nuclear factor I B	3	Y
NFIX	NFIX	nuclear factor I/X (CCAAT-binding transcription factor)		Y
NINL	NINL	Ninein-like	2
NIPA1	NIPA1	non imprinted in Prader-Willi/Angelman syndrome 1	3
NIPA2	NIPA2	non imprinted in Prader-Willi/Angelman syndrome 2	3
NIPBL	NIPBL	Nipped-B homolog (Drosophila)	1
NLGN1	NLGN1	neuroligin 1	2
NLGN2	NLGN2	Neuroligin 2	1
NLGN3	NLGN3	neuroligin 3	1
NPAS2	NPAS2	neuronal PAS domain protein 2	3
NR1D1	NR1D1	nuclear receptor subfamily 1 group D member 1	3
NR2F1	NR2F1	nuclear receptor subfamily 2 group F member 1	3	Y
NR3C2	NR3C2	Nuclear receptor subfamily 3, group C, member 2	2	Y
NR4A2	NR4A2	nuclear receptor subfamily 4 group A member 2	1
NRCAM	NRCAM	neuronal cell adhesion molecule	3
NRP2	NRP2	neuropilin 2	3
NRXN1	NRXN1	neurexin 1	1
NRXN2	NRXN2	neurexin 2	1
NRXN3	NRXN3	neurexin 3	1
NSD1	NSD1	nuclear receptor binding SET domain protein 1	1
NSMCE3	NSMCE3	NSE3 homolog, SMC5-SMC6 complex component	3
NTNG1	NTNG1	netrin G1	3	Y
NTNG2	NTNG2	netrin G2		Y
NTRK1	NTRK1	neurotrophic tyrosine kinase, receptor, type 1	3
NTRK2	NTRK2	neurotrophic receptor tyrosine kinase 2		Y
NTRK3	NTRK3	neurotrophic tyrosine kinase, receptor, type 3	3
NUAK1	NUAK1	NUAK family, SNF1-like kinase, 1	2
NUDCD2	NUDCD2	NudC domain containing 2	2
NUP133	NUP133	nucleoporin 133kDa	3
NXPH1	NXPH1	neurexophilin 1	3
OCRL	OCRL	oculocerebrorenal syndrome of Lowe		Y
ODF3L2	ODF3L2	outer dense fiber of sperm tails 3-like 2	3
OFD1	OFD1	OFD1, centriole and centriolar satellite protein	3
OPHN1	OPHN1	oligophrenin 1	2
OR52M1	OLFR554	Olfactory receptor, family 52, subfamily M, member 1	2
OTUD7A	OTUD7A	OTU deubiquitinase 7A	2
OTX1	OTX1	Orthodenticle homeobox 1	3
OXT	OXT	oxytocin/neurophysin I prepropeptide	3
OXTR	OXTR	oxytocin receptor	2
P2RX5	P2RX5	Purinergic receptor P2X, ligand gated ion channel, 5	2
P4HA2	P4HA2	Prolyl 4-hydroxylase, alpha polypeptide II	2
PACS1	PACS1	phosphofurin acidic cluster sorting protein 1	1
PACS2	PACS2	phosphofurin acidic cluster sorting protein 2		Y
PAFAH1B2	PAFAH1B2	platelet activating factor acetylhydrolase 1b catalytic subunit 2	3
PAH	PAH	Phenylalanine hydroxylase	2
PAK1	PAK1	p21 (RAC1) activated kinase 1		Y
PAK2	PAK2	p21 (RAC1) activated kinase 2	2
PAPOLG	PAPOLG	poly(A) polymerase gamma	3
PARD3B	PARD3B	Par-3 partitioning defective 3 homolog B (C. elegans)	2
PATJ	PATJ	PATJ, crumbs cell polarity complex component	3
PAX5	PAX5	Paired box 5	2
PAX6	PAX6	Paired box 6		Y
PBX1	PBX1	PBX homeobox 1	3
PCCA	PCCA	propionyl-CoA carboxylase alpha subunit		Y
PCCB	PCCB	propionyl-CoA carboxylase beta subunit		Y
PCDH10	PCDH10	protocadherin 10	3
PCDH11X	PCDH11X	protocadherin 11 X-linked	3
PCDH15	PCDH15	protocadherin related 15	3
PCDH19	PCDH19	protocadherin 19	1
PCDH9	PCDH9	protocadherin 9	3
PCDHA1	PCDHA1	Protocadherin alpha 1	3
PCDHA10	PCDHA9	Protocadherin alpha 10	3
PCDHA11	PCDHA11	Protocadherin alpha 11	3
PCDHA13	PCDHA12	Protocadherin alpha 13	3
PCDHA2	PCDHA2	Protocadherin alpha 2	3
PCDHA3	PCDHA3	Protocadherin alpha 3	3
PCDHA4	PCDHA4	Protocadherin alpha 4	3
PCDHA5	PCDHA5	Protocadherin alpha 5	3
PCDHA6	PCDHA6	Protocadherin alpha 6	3
PCDHA7	PCDHA7	Protocadherin alpha 7	3
PCDHA8		Protocadherin alpha 8	3
PCDHA9	PCDHA8	Protocadherin alpha 9	3
PCDHAC1	PCDHAC1	Protocadherin alpha subfamily C, 1	3
PCDHAC2	PCDHAC2	Protocadherin alpha subfamily C, 2	3
PCM1	PCM1	pericentriolar material 1	3
PDCD1	PDCD1	programmed cell death 1	3
PDE1C	PDE1C	phosphodiesterase 1C	3
PDK2	PDK2	pyruvate dehydrogenase kinase 2	3
PER1	PER1	period homolog 1 (Drosophila)	3
PER2	PER2	period circadian clock 2	2
PEX7	PEX7	peroxisomal biogenesis factor 7	3
PHB	PHB	prohibitin	2
PHF2	PHF2	PHD finger protein 2	2
PHF21A	PHF21A	PHD finger protein 21A	1
PHF3	PHF3	PHD finger protein 3	1
PHF8	PHF8	PHD finger protein 8		Y
PHIP	PHIP	pleckstrin homology domain interacting protein	1
PHRF1	PHRF1	PHD and ring finger domains 1	2
PIK3CG	PIK3CG	phosphoinositide-3-kinase, catalytic, gamma polypeptide	3
PIK3R2	PIK3R2	phosphoinositide-3-kinase regulatory subunit 2		Y
PITX1	PITX1	paired-like homeodomain 1	3
PLAUR	PLAUR	Plasminogen activator, urokinase receptor	3
PLCB1	PLCB1	phospholipase C, beta 1 (phosphoinositide-specific)	2
PLCD4	PLCD4	phospholipase C delta 4	3
PLN	PLN	phospholamban	3
PLXNA3	PLXNA3	plexin A3	3
PLXNA4	PLXNA4	Plexin A4	2
PLXNB1	PLXNB1	plexin B1	2
PNPLA7	PNPLA7	patatin like phospholipase domain containing 7	3
POGZ	POGZ	Pogo transposable element with ZNF domain	1
POLA2	POLA2	DNA polymerase alpha 2, accessory subunit	3
POMGNT1	POMGNT1	protein O-linked mannose N-acetylglucosaminyltransferase 1 (beta 1,2-)	1
POMT1	POMT1	protein O-mannosyltransferase 1	3
PON1	PON1	paraoxonase 1	2
POT1	POT1A	Protection of telomeres 1 homolog (S. pombe)	3
POU3F3	POU3F3	POU class 3 homeobox 3		Y
PPFIA1	PPFIA1	PTPRF interacting protein alpha 1	3
PPM1D	PPM1D	protein phosphatase, Mg2+/Mn2+ dependent 1D	3	Y
PPP1R1B	PPP1R1B	Protein phosphatase 1, regulatory (inhibitor) subunit 1B	3
PPP2CA	PPP2CA	protein phosphatase 2 catalytic subunit alpha		Y
PPP2R1B	PPP2R1B	protein phosphatase 2 regulatory subunit A, beta	3
PPP2R5D	PPP2R5D	Protein phosphatase 2, regulatory subunit B', delta	1
PREX1	PREX1	Phosphatidylinositol-3,4,5-trisphosphate-dependent Rac exchange factor 1	2
PRICKLE1	PRICKLE1	Prickle homolog 1 (Drosophila)	2
PRICKLE2	PRICKLE2	prickle planar cell polarity protein 2	2
PRKAR1B	PRKAR1B	protein kinase cAMP-dependent type I regulatory subunit beta	3
PRKCA	PRKCA	protein kinase C alpha	3
PRKCB	PRKCB	protein kinase C beta	2
PRKD1	PRKD1	Protein kinase D1		Y
PRKD2	PRKD2	protein kinase D2	2
PRKDC	PRKDC	protein kinase, DNA-activated, catalytic polypeptide	3
PRKN	PRKN	parkin RBR E3 ubiquitin protein ligase	2
PRODH	PRODH	Proline dehydrogenase (oxidase) 1	2	Y
PRPF39	PRPF39	pre-mRNA processing factor 39	3
PRR12	PRR12	proline rich 12		Y
PRUNE2	PRUNE2	prune homolog 2	3
PSD3	PSD3	pleckstrin and Sec7 domain containing 3	3
PSMD12	PSMD12	proteasome 26S subunit, non-ATPase 12	1
PTBP2	PTBP2	polypyrimidine tract binding protein 2	3
PTCHD1	PTCHD1	patched domain containing 1	1
PTEN	PTEN	phosphatase and tensin homolog (mutated in multiple advanced cancers 1)	1
PTGS2	PTGS2	prostaglandin-endoperoxide synthase 2	3
PTK7	PTK7	Protein tyrosine kinase 7 (inactive)	2
PTPN11	PTPN11	protein tyrosine phosphatase, non-receptor type 11	1
PTPRB	PTPRB	protein tyrosine phosphatase, receptor type B	3
PTPRC	PTPRC	protein tyrosine phosphatase, receptor type, C	3
PTPRT	PTPRT	protein tyrosine phosphatase, receptor type, T	3
PXDN	PXDN	peroxidasin	3
PYHIN1		Pyrin and HIN domain family, member 1	2
QRICH1	QRICH1	glutamine rich 1	2
RAB11FIP5	RAB11FIP5	RAB11 family interacting protein 5	3
RAB2A	RAB2A	RAB2A, member RAS oncogene family	2
RAB39B	RAB39B	RAB39B, member RAS oncogene family	3
RAB43	RAB43	RAB43, member RAS oncogene family	2
RAC1	RAC1	Rac family small GTPase 1		Y
RAD21	RAD21	RAD21cohesin complex component		Y
RAD21L1	RAD21L	RAD21 cohesin complex component like 1	3
RAI1	RAI1	retinoic acid induced 1	1
RALA	RALA	RAS like proto-oncogene A		Y
RALGAPB	RALGAPB	Ral GTPase activating protein non-catalytic beta subunit	2
RANBP17	RANBP17	RAN binding protein 17	2
RAPGEF4	RAPGEF4	Rap guanine nucleotide exchange factor (GEF) 4	3
RASSF5	RASSF5	Ras association domain family member 5	3
RBFOX1	RBFOX1	RNA binding protein, fox-1 homolog (C. elegans) 1	2
RBM27	RBM27	RNA binding motif protein 27	2
REEP3	REEP3	receptor accessory protein 3	3
RELN	RELN	Reelin	1
RERE	RERE	Arginine-glutamic acid dipeptide (RE) repeats	1
RFX3	RFX3	regulatory factor X3	1
RGS7	RGS7	regulator of G-protein signaling 7	3
RHEB	RHEB	Ras homolog, mTORC1 binding		Y
RHOXF1		Rhox homeobox family, member 1	3
RIMS1	RIMS1	Regulating synaptic membrane exocytosis 1	1
RIMS3	RIMS3	regulating synaptic membrane exocytosis 3	3
RIT2	RIT2	Ras-like without CAAX 2	3
RLIM	RLIM	Ring finger protein, LIM domain interacting		Y
RNF25	RNF25	ring finger protein 25	3
RNF38	RNF38	ring finger protein 38	3
ROBO2	ROBO2	roundabout guidance receptor 2	2
RORA	RORA	RAR-related orphan receptor A		Y
RORB	RORB	RAR related orphan receptor B	1
RPL10	RPL10	ribosomal protein L10	3
RPS6KA2	RPS6KA2	ribosomal protein S6 kinase, 90kDa, polypeptide 2	3
RPS6KA3	RPS6KA3	Ribosomal protein S6 kinase, 90kDa, polypeptide 3	3	Y
SAE1	SAE1	SUMO1 activating enzyme subunit 1	2
SAMD11	SAMD11	sterile alpha motif domain containing 11	3
SASH1	SASH1	SAM and SH3 domain containing 1	3
SATB2	SATB2	SATB homeobox 2	3	Y
SBF1	SBF1	SET binding factor 1	2
SCFD2	SCFD2	sec1 family domain containing 2	3
SCN1A	SCN1A	sodium channel, voltage-gated, type I, alpha subunit	1
SCN2A	SCN2A	sodium channel, voltage-gated, type II, alpha subunit	1
SCN4A	SCN4A	Sodium channel, voltage gated, type IV alpha subunit	3
SCN8A	SCN8A	sodium channel, voltage gated, type VIII, alpha subunit	1
SCN9A	SCN9A	sodium voltage-gated channel alpha subunit 9	2
SCP2	SCP2	sterol carrier protein 2	3
SDC2	SDC2	syndecan 2 (heparan sulfate proteoglycan 1, cell surface-associated, fibroglycan )	3
SEMA5A	SEMA5A	sema domain, seven thrombospondin repeats (type 1 and type 1-like), transmembrane domain (TM) and short cytoplasmic domain, (semaphorin) 5A	2
SERPINE1	SERPINE1	serpin family E member 1	3
SET	SET	SETnuclear proto-oncogene	2
SETBP1	SETBP1	SET binding protein 1	1
SETD1B	SETD1B	SET domain containing 1B	3	Y
SETD2	SETD2	SET domain containing 2	1
SETD5	SETD5	SET domain containing 5	1
SETDB1	SETDB1	SET domain, bifurcated 1	3
SETDB2	SETDB2	SET domain, bifurcated 2	3
SEZ6L2	SEZ6L2	SEZ6L2 seizure related 6 homolog (mouse)-like 2	3
SF3B1	SF3B1	splicing factor 3b subunit 1	3
SGSH	SGSH	N-sulfoglucosamine sulfohydrolase		Y
SGSM3	SGSM3	Small G protein signaling modulator 3	3
SH3RF3	SH3RF3	SH3 domain containing ring finger 3	3
SHANK1	SHANK1	SH3 and multiple ankyrin repeat domains 1	2
SHANK2	SHANK2	SH3 and multiple ankyrin repeat domains 2	1
SHANK3	SHANK3	SH3 and multiple ankyrin repeat domains 3	1
SHOX		short stature homeobox	2
SIK1	SIK1	Salt-inducible kinase 1		Y
SIN3A	SIN3A	SIN3 transcription regulator family member A	1
SLC12A5	SLC12A5	Solute carrier family 12 (potassium/chloride transporter), member 5	2
SLC1A1	SLC1A1	solute carrier family 1 (neuronal/epithelial high affinity glutamate transporter, system Xag), member 1	3
SLC1A2	SLC1A2	Solute carrier family 1 (glial high affinity glutamate transporter), member 2		Y
SLC22A15	SLC22A15	Solute carrier family 22, member 15	3
SLC22A9	SLC22A19	solute carrier family 22 member 9	3
	SLC22A26
	SLC22A27
	SLC22A28
	SLC22A29
	SLC22A30
SLC24A2	SLC24A2	solute carrier family 24 member 2	3
SLC25A12	SLC25A12	solute carrier family 25 (mitochondrial carrier, Aralar), member 12	3
SLC25A27	SLC25A27	solute carrier family 25 member 27	3
SLC25A39	SLC25A39	solute carrier family 25 member 39	3
SLC27A4	SLC27A4	Solute carrier family 27 (fatty acid transporter), member 4	3
SLC29A4	SLC29A4	solute carrier family 29 member 4	3
SLC35B1	SLC35B1	solute carrier family 35 member B1	2
SLC38A10	SLC38A10	solute carrier family 38, member 10	2
SLC45A1	SLC45A1	solute carrier family 45 member 1		Y
SLC4A10	SLC4A10	solute carrier family 4, sodium bicarbonate transporter-like, member 10	3
SLC6A1	SLC6A1	Solute carrier family 6 (neurotransmitter transporter), member 1	1
SLC6A3	SLC6A3	Solute carrier family 6 (neurotransmitter transporter), member 3	2
SLC6A4	SLC6A4	solute carrier family 6 (neurotransmitter transporter, serotonin), member 4	3
SLC6A8	SLC6A8	solute carrier family 6 (neurotransmitter transporter, creatine), member 8	3
SLC7A3	SLC7A3	Solute carrier family 7 (cationic amino acid transporter, y+ system), member 3	2
SLC7A5	SLC7A5	solute carrier family 7 member 5	2
SLC7A7	SLC7A7	solute carrier family 7 member 7	3
SLC9A6	SLC9A6	solute carrier family 9 (sodium/hydrogen exchanger), member 6	1
SLC9A9	SLC9A9	solute carrier family 9 (sodium/hydrogen exchanger), member 9	3
SLCO1B3	SLCO1B2	Solute carrier organic anion transporter family, member 1B3	3
SLITRK5	SLITRK5	SLIT and NTRK like family member 5	2
SMAD4	SMAD4	SMAD family member 4	2
SMARCA2	SMARCA2	SWI/SNF related, matrix associated, actin dependent regulator of chromatin, subfamily a, member 2		Y
SMARCA4	SMARCA4	SWI/SNF related, matrix associated, actin dependent regulator of chromatin, subfamily a, member 4	2
SMARCC2	SMARCC2	SWI/SNF related, matrix associated, actin dependent regulator of chromatin, subfamily c, member 2	1
SMC1A	SMC1A	structural maintenance of chromosomes 1A		Y
SMC3	SMC3	structural maintenance of chromosomes 3	3	Y
SMG6	SMG6	SMG6, nonsense mediated mRNA decay factor	3
SMURF1	SMURF1	SMAD specific E3 ubiquitin protein ligase 1	3
SNAP25	SNAP25	Synaptosomal-associated protein, 25kDa	3
SND1	SND1	staphylococcal nuclease and tudor domain containing 1	3
SNTG2	SNTG2	syntrophin gamma 2	3
SNX14	SNX14	Sorting nexin 14		Y
SNX5	SNX5	sorting nexin 5	2
SOD1	SOD1	superoxide dismutase 1	3
SON	SON	SONDNA binding protein	1
SOX5	SOX5	SRY-box 5	1
SPARCL1	SPARCL1	SPARC like 1	2
SPAST	SPAST	Spastin	1
SPEN	SPEN	spenfamily transcriptional repressor	2
SPP2	SPP2	secreted phosphoprotein 2	3
SRCAP	SRCAP	Snf2 related CREBBP activator protein	1
SRGAP3	SRGAP3	SLIT-ROBO Rho GTPase activating protein 3	3
SRSF11	SRSF11	serine and arginine rich splicing factor 11	2
SSRP1	SSRP1	structure specific recognition protein 1	3
ST7	ST7	suppression of tumorigenicity 7	3
ST8SIA2	ST8SIA2	ST8 alpha-N-acetyl-neuraminide alpha-2,8-sialyltransferase 2	2
STAG1	STAG1	stromal antigen 1		Y
STK39	STK39	serine threonine kinase 39 (STE20/SPS1 homolog, yeast)	3
STX1A	STX1A	Syntaxin 1A (brain)	3
STXBP1	STXBP1	Syntaxin binding protein 1	1
STXBP5	STXBP5	Syntaxin binding protein 5 (tomosyn)	2
STYK1	STYK1	Serine/threonine/tyrosine kinase 1	3
SYAP1	SYAP1	Synapse associated protein 1	3
SYN1	SYN1	Synapsin 1	3
SYN2	SYN2	Synapsin II	3
SYNCRIP	SYNCRIP	synaptotagmin binding cytoplasmic RNA interacting protein	3
SYNE1	SYNE1	spectrin repeat containing, nuclear envelope 1	3	Y
SYNGAP1	SYNGAP1	synaptic Ras GTPase activating protein 1	1
SYNJ1	SYNJ1	synaptojanin 1	3
SYT1	SYT1	synaptotagmin 1		Y
SYT17	SYT17	synaptotagmin XVII	3
TAF1	TAF1	TATA-box binding protein associated factor 1		Y
TAF1C	TAF1C	TATA-box binding protein associated factor, RNA polymerase I subunit C	3
TAF6	TAF6	TATA-box binding protein associated factor 6	2
TANC2	TANC2	etratricopeptide repeat, ankyrin repeat and coiled-coil containing 2	1
TAOK1	TAOK1	TAO kinase 1	1
TAOK2	TAOK2	TAO kinase 2	2
TBC1D23	TBC1D23	TBC1 domain family member 23		Y
TBC1D31	TBC1D31	TBC1 domain family, member 31	2
TBC1D5	TBC1D5	TBC1 domain family, member 5	3
TBCK	TBCK	TBC1 domain containing kinase	1
TBL1X	TBL1X	transducin (beta)-like 1X-linked	3
TBL1XR1	TBL1XR1	transducin beta like 1 X-linked receptor 1	2
TBR1	TBR1	T-box, brain, 1	1
TBX1	TBX1	T-box 1		Y
TCF20	TCF20	Transcription factor 20 (AR1)	1
TCF4	TCF4	Transcription factor 4	1
TCF7L2	TCF7L2	Transcription factor 7-like 2 (T-cell specific, HMG-box)	2
TDO2	TDO2	tryptophan 2,3-dioxygenase	3
TECTA	TECTA	tectorin alpha	3
TERB2	TERB2	telomere repeat binding bouquet formation protein 2	3
TERF2	TERF2	Telomeric repeat binding factor 2	2
TET2	TET2	Tet methylcytosine dioxygenase 2	2
THBS1	THBS1	Thrombospondin 1	3
THRA	THRA	thyroid hormone receptor alpha	3
TLK2	TLK2	tousled-like kinase 2	1
TM4SF19	TM4SF19	transmembrane 4 L six family member 19	3
TM4SF20	TM4SF20	Transmembrane 4 L six family member 20		Y
TMEM39B	TMEM39B	transmembrane protein 39B	3
TMLHE	TMLHE	trimethyllysine hydroxylase, epsilon	2
TNRC6B	TNRC6B	Trinucleotide repeat containing 6B	2
TOP3B	TOP3B	Topoisomerase (DNA) III beta	3
TPO	TPO	Thyroid peroxidase	3
TRAF7	TRAF7	TNF receptor associated factor 7	3	Y
TRAPPC6B	TRAPPC6B	trafficking protein particle complex 6B		Y
TRAPPC9	TRAPPC9	trafficking protein particle complex 9	2
TRIM33	TRIM33	Tripartite motif containing 33	3
TRIO	TRIO	Trio Rho guanine nucleotide exchange factor	1
TRIP12	TRIP12	Thyroid hormone receptor interactor 12	1
TRPC6	TRPC6	Transient receptor potential cation channel, subfamily C, member 6	2
TRPM1	TRPM1	transient receptor potential cation channel subfamily M member 1	2
TRRAP	TRRAP	transformation/transcription domain associated protein	3	Y
TSC1	TSC1	tuberous sclerosis 1	1
TSC2	TSC2	tuberous sclerosis 2	1
TSHZ3	TSHZ3	teashirt zinc finger homeobox 3	1
TSPAN17	TSPAN17	tetraspanin 17	3
TSPAN4	TSPAN4	tetraspanin 4	3
TSPAN7	TSPAN7	tetraspanin 7	3
TSPOAP1	TSPOAP1	TSPO associated protein 1	3
TTC25	TTC25	tetratricopeptide repeat domain 25	3
TTI2	TTI2	TELO2 interacting protein 2		Y
TTN	TTN	titin	3	Y
TUBGCP5	TUBGCP5	tubulin, gamma complex associated protein 5	3
UBE2H	UBE2H	ubiquitin-conjugating enzyme E2H (UBC8 homolog, yeast)	3
UBE3A	UBE3A	ubiquitin protein ligase E3A	1
UBE3C	UBE3C	Ubiquitin protein ligase E3C	2
UBN2	UBN2	ubinuclein 2	2
UBR5	UBR5	ubiquitin protein ligase E3 component n-recognin 5	2
UIMC1	UIMC1	ubiquitin interaction motif containing 1	3
UNC13A	UNC13A	unc-13 homolog A	3	Y
UNC79	UNC79	unc-79 homolog, NALCN channel complex subunit	2
UNC80	UNC80	unc-80 homolog, NALCN activator	3
UPF2	UPF2	UPF2, regulator of nonsense mediated mRNA decay	3
UPF3B	UPF3B	UPF3B, regulator of nonsense mediated mRNA decay	1
USH2A	USH2A	usherin	3
USP15	USP15	ubiquitin specific peptidase 15	2
USP45	USP45	Ubiquitin specific peptidase 45	2
USP7	USP7	Ubiquitin specific peptidase 7 (herpes virus-associated)	2	Y
USP9X	USP9X	ubiquitin specific peptidase 9 X-linked		Y
USP9Y	USP9Y	ubiquitin specific peptidase 9, Y-linked	3
VAMP2	VAMP2	vesicle associated membrane protein 2		Y
VASH1	VASH1	vasohibin 1	3
VDR	VDR	vitamin D receptor	3
VIL1	VIL1	Villin 1	2
VPS13B	VPS13B	vacuolar protein sorting 13 homolog B (yeast)	1
VSIG4	VSIG4	V-set and immunoglobulin domain containing 4	3
WAC	WAC	WW domain containing adaptor with coiled-coil	1
WASF1	WASF1	WAS protein family member 1		Y
WDFY3	WDFY3	WD repeat and FYVE domain containing 3	1
WDFY4	WDFY4	WDFY family member 4	2
WDR26	WDR26	WD repeat domain 26		Y
WNK3	WNK3	WNK lysine deficient protein kinase 3	3
WNT1	WNT1	Wingless-type MMTV integration site family, member 1	3
WWOX	WWOX	WW domain containing oxidoreductase	2
XPC	XPC	xeroderma pigmentosum, complementation group C		Y
XPO1	XPO1	Exportin 1 (CRM1 homolog, yeast)	3
YEATS2	YEATS2	YEATS domain containing 2	3
YTHDC2	YTHDC2	YTH domain containing 2	3
YWHAE	YWHAE	tyrosine 3-monooxygenase/tryptophan 5-monooxygenase activation protein epsilon	3
YY1	YY1	YY1transcription factor		Y
ZBTB16	ZBTB16	Zinc finger and BTB domain containing 16	3
ZBTB20	ZBTB20	Zinc finger and BTB domain containing 20	1
ZC3H11A	ZC3H11A	zinc finger CCCH-type containing 11A	3
ZC3H4	ZC3H4	zinc finger CCCH-type containing 4	2
ZFYVE26	ZFYVE26	zinc finger FYVE-type containing 26	3
ZMYND11	ZMYND11	Zinc finger, MYND-type containing 11	2
ZNF18	ZKSCAN6	zinc finger protein 18	3
ZNF292	ZFP292	zinc finger protein 292	1
ZNF385B	ZFP385B	Zinc finger protein 385B	3
ZNF462	ZFP462	Zinc finger protein 462	1
ZNF548		zinc finger protein 548	3
ZNF713		Zinc finger protein 713	3
ZNF804A	ZFP804A	Zinc finger protein 804A	2
ZNF827	ZFP827	Zinc finger protein 827	3
ZSWIM6	ZSWIM6	zinc finger SWIM-type containing 6		Y
ZWILCH	ZWILCH	zwilchkinetochore protein	3
ADAMTS18	ADAMTS18	ADAM metallopeptidase with thrombospondin type 1 motif 18
ADARB1	ADARB1	Adenosine deaminase, RNA-specific, B1
AFF4	AFF4	AF4/FMR2 family, member 4
ALOX5AP	ALOX5AP	arachidonate 5-lipoxygenase-activating protein
AMBRA1	AMBRA1	autophagy and beclin 1 regulator 1
APC	APC	adenomatosis polyposis coli
APP	APP	Amyloid beta (A4) precursor protein
ARHGAP15	ARHGAP15	Rho GTPase activating protein 15
ARHGAP24	ARHGAP24	Rho GTPase activating protein 24
ARHGAP33	ARHGAP33	Rho GTPase activating protein 33
ASS1	ASS1	argininosuccinate synthetase
ATG7	ATG7	Autophagy related 7
ATP8A1	ATP8A1	ATPase phospholipid transporting 8A1
ATRNL1	ATRNL1	Attractin-like 1
ATXN7	ATXN7	Ataxin 7
AVP	AVP	Arginine vasopressin
BAIAP2	BAIAP2	BAI1-associated protein 2
BCL2	BCL2	B-cell CLL/lymphoma 2
BDNF	BDNF	Brain-derived neurotrophic factor
BIN1	BIN1	bridging integrator 1
BRINP1	BRINP1	BMP/retinoic acid inducible neural specific 1
CAMSAP2	CAMSAP2	calmodulin regulated spectrin-associated protein family, member 2
CAMTA1	CAMTA1	calmodulin binding transcription activator 1
CBLN1	CBLN1	cerebellin 1 precursor
CBS	CBS	cystathionine beta-synthase
CD44	CD44	CD44 molecule (Indian blood group)
CDKN1B	CDKN1B	cyclin dependent kinase inhibitor 1B
CHD5	CHD5	chromodomain helicase DNA binding protein 5
CLSTN2	CLSTN2	calsyntenin 2
CLSTN3	CLSTN3	Calsyntenin 3
CNR2	CNR2	Cannabinoid receptor 2 (macrophage)
COP1	COP1	COP1 E3 ubiquitin ligase
CRHR2	CRHR2	corticotropin releasing hormone receptor 2
CSNK1D	CSNK1D	casein kinase 1, delta
CXCR3	CXCR3	chemokine (C-X-C motif) receptor 3
DAB1	DAB1	disabled homolog 1 (Drosophila)
DAPK1	DAPK1	death-associated protein kinase 1
DCTN5	DCTN5	dynactin 5
DCUN1D1	DCUN1D1	DCN1, defective in cullin neddylation 1, domain containing 1 (S. cerevisiae)
DCX	DCX	doublecortin
DDX11	DDX11	DEAD/H (Asp-Glu-Ala-Asp/His) box polypeptide 11
DGKK	DGKK	diacylglycerol kinase kappa
DGKZ	DGKZ	diacylglycerol kinase zeta
DIAPH3	DIAPH3	Diaphanous-related formin 3
DLGAP4	DLGAP4	DLG associated protein 4
DLX1	DLX1	distal-less homeobox 1
DNM1L	DNM1L	Dynamin 1-like
DOCK10	DOCK10	Dedicator of cytokinesis 10
DUSP22	DUSP22	dual specificity phosphatase 22
DVL1	DVL1	Dishevelled segment polarity protein 1
EGR2	EGR2	early growth response 2 (Krox-20 homolog, Drosophila)
EIF4EBP2	EIF4EBP2	Eukaryotic translation initiation factor 4E binding protein 2
EML1	EML1	echinoderm microtubule associated protein like 1
EPHA6	EPHA6	EPH receptor A6
EPHB6	EPHB6	EPH receptor B6
EPS8	EPS8	epidermal growth factor receptor pathway substrate 8
ERBB4	ERBB4	v-erb-a erythroblastic leukemia viral oncogene homolog 4 (avian)
ESR1	ESR1	estrogen receptor 1
F13A1	F13A1	coagulation factor XIII, A1 polypeptide
FABP3	FABP3	Fatty acid binding protein 3, muscle and heart (mammary-derived growth inhibitor)
FABP7	FABP7	fatty acid binding protein 7, brain
FAM135B	FAM135B	family with sequence similarity 135 member B
FBXO15	FBXO15	F-box protein 15
FER	FER	FERtyrosine kinase
FGD1	FGD1	FYVE, RhoGEF and PH domain containing 1
FGFBP3	FGFBP3	fibroblast growth factor binding protein 3
FGFR2	FGFR2	fibroblast growth factor receptor 2
FLT1	FLT1	fms-related tyrosine kinase 1 (vascular endothelial growth factor/vascular perme ability factor receptor)
FOLH1	FOLH1	folate hydrolase 1
GABRA1	GABRA1	Gamma-aminobutyric acid (GABA) A receptor, alpha 1
GABRA5	GABRA5	gamma-aminobutyric acid type A receptor alpha5 subunit
GABRB1	GABRB1	gamma-aminobutyric acid (GABA) A receptor, beta 1
GABRQ	GABRQ	Gamma-aminobutyric acid (GABA) A receptor, theta
GAD1	GAD1	Glutamate decarboxylase 1 (brain, 67kDa)
GADD45B	GADD45B	Growth arrest and DNA-damage-inducible, beta
GAN	GAN	Gigaxonin
GAP43	GAP43	Growth associated protein 43
GNA14	GNA14	Guanine nucleotide binding protein (G protein), alpha 14
GPR139	GPR139	G protein-coupled receptor 139
GPRASP2	GPRASP2	G protein-coupled receptor associated sorting protein 2
GRM1	GRM1	glutamate metabotropic receptor 1
GRM4	GRM4	Glutamate receptor, metabotropic 4
GRM8	GRM8	glutamate receptor, metabotropic 8
GRPR	GRPR	Gastrin-releasing peptide receptor
GSK3B	GSK3B	Glycogen synthase kinase 3 beta
GSN	GSN	gelsolin
H2AZ1	H2AZ1	H2A.Z variant histone 1
HDAC3	HDAC3	histone deacetylase 3
HDAC6	HDAC6	histone deacetylase 6
HDC	HDC	histidine decarboxylase
HOXB1	HOXB1	homeobox B1
HTR2A	HTR2A	5-hydroxytryptamine (serotonin) receptor 2A
HTR7	HTR7	5-hydroxytryptamine (serotonin) receptor 7 (adenylate cyclase-coupled)
IFNG	IFNG	interferon gamma
IFNGR1	IFNGR1	interferon gamma receptor 1
IL16	IL16	interleukin 16
IL17A	IL17A	Interleukin 17A
IL17RA	IL17RA	interleukin 17 receptor A
IL6	IL6	interleukin 6
ITGA4	ITGA4	integrin, alpha 4 (antigen CD49D, alpha 4 subunit of VLA-4 receptor)
ITGB7	ITGB7	integrin, beta 7
JAKMIP1	JAKMIP1	Janus kinase and microtubule interacting protein 1
KCNJ12	KCNJ12	potassium voltage-gated channel subfamily J member 12
KCNJ2	KCNJ2	Potassium inwardly-rectifying channel, subfamily J, member 2
KCNT1	KCNT1	potassium sodium-activated channel subfamily T member 1
KHDRBS3	KHDRBS3	KH RNA binding domain containing, signal transduction associated 3
KIF21B	KIF21B	kinesin family member 21B
KIT	KIT	KIT proto-oncogene receptor tyrosine kinase
KLC2	KLC2	Kinesin light chain 2
KMO	KMO	kynurenine 3-monooxygenase
LAMC3	LAMC3	laminin, gamma 3
LAT	LAT	linker for activation of T-cells
LPL	LPL	lipoprotein lipase
LRP2BP	LRP2BP	LRP2 binding protein
LRPPRC	LRPPRC	leucine rich pentatricopeptide repeat containing
LRRC7	LRRC7	Leucine rich repeat containing 7
MAGED1	MAGED1	MAGE family member D1
MAL	MAL	mal, T-cell differentiation protein
MAP2	MAP2	microtubule-associated protein 2
MAPK1	MAPK1	Mitogen-activated protein kinase 1
MAPK12	MAPK12	mitogen-activated protein kinase 12
MAPK8IP2	MAPK8IP2	Mitogen-activated protein kinase 8 interacting protein 2
MC4R	MC4R	Melanocortin 4 receptor
MCC	MCC	MCC, WNT signaling pathway regulator
MED12	MED12	mediator complex subunit 12
MOCOS	MOCOS	Molybdenum cofactor sulfurase
MSN	MSN	Moesin
MTR	MTR	5-methyltetrahydrofolate-homocysteine methyltransferase
MTX2	MTX2	Metaxin 2
MYO1A	MYO1A	myosin IA
MYOZ1	MYOZ1	myozenin 1
NCKAP5L	NCKAP5L	NCK-associated protein 5-like
NEFL	NEFL	Neurofilament, light polypeptide
NELL1	NELL1	neural EGFL like 1
NOS1	NOS1	nitric oxide synthase 1
NOS1AP	NOS1AP	nitric oxide synthase 1 (neuronal) adaptor protein
NOS2	NOS2	nitric oxide synthase 2
NR1H2	NR1H2	nuclear receptor subfamily 1 group H member 2
NRG1	NRG1	Neuregulin 1
NXF5	NXF2	nuclear RNA export factor 5
OGT	OGT	O-linked N-acetylglucosamine (GlcNAc) transferase
OPRM1	OPRM1	opioid receptor, mu 1
P2RX4	P2RX4	Purinergic receptor P2X, ligand-gated ion channel, 4
PAFAH1B1	PAFAH1B1	Platelet-activating factor acetylhydrolase 1b, regulatory subunit 1 (45kDa)
PCDH8	PCDH8	protocadherin 8
PCDHGA11	PCDHGA11	protocadherin gamma subfamily A, 11
PDE4A	PDE4A	phosphodiesterase 4A
PDE4B	PDE4B	phosphodiesterase 4B, cAMP-specific
PDZD4	PDZD4	PDZ domain containing 4
PECR	PECR	peroxisomal trans-2-enoyl-CoA reductase
PGLYRP2	PGLYRP2	peptidoglycan recognition protein 2
PINX1	PINX1	PIN2/TERF1 interacting, telomerase inhibitor 1
PLCD1	PLCD1	phospholipase C, delta 1
PLPPR4	PLPPR4	phospholipid phosphatase related 4
POU3F2	POU3F2	POU class 3 homeobox 2
PPP1R3F	PPP1R3F	protein phosphatase 1, regulatory (inhibitor) subunit 3F
PRSS38	PRSS38	serine protease 38
PSMD10	PSMD10	proteasome (prosome, macropain) 26S subunit, non-ATPase, 10
PTGER3	PTGER3	prostaglandin E receptor 3
PVALB	PVALB	Parvalbumin
RAB19	RAB19	RAB19, member RAS oncogene family
RASD1	RASD1	ras related dexamethasone induced 1
RB1CC1	RB1CC1	RB1-inducible coiled-coil 1
RBM8A	RBM8A	RNA binding motif protein 8A
RBMS3	RBMS3	RNA binding motif, single stranded interacting protein 3
RNPS1	RNPS1	RNA binding protein with serine rich domain 1
ROBO1	ROBO1	roundabout, axon guidance receptor, homolog 1 (Drosophila)
RPP25	RPP25	ribonuclease P and MRP subunit p25
SCN5A	SCN5A	sodium voltage-gated channel alpha subunit 5
SCN7A	SCN7A	sodium voltage-gated channel alpha subunit 7
SDK1	SDK1	sidekick cell adhesion molecule 1
SEMA3F	SEMA3F	semaphorin 3F
SH3KBP1	SH3KBP1	SH3-domain kinase binding protein 1
SH3RF2	SH3RF2	SH3 domain containing ring finger 2
SLC13A4	SLC13A4	solute carrier family 13 member 4
SLC16A3	SLC16A3	solute carrier family 16, member 3 (monocarboxylic acid transporter 4)
SLC16A7	SLC16A7	Solute carrier family 16, member 7 (monocarboxylic acid transporter 2)
SLC22A3	SLC22A3	solute carrier family 22 member 3
SLC25A14	SLC25A14	Solute carrier family 25 (mitochondrial carrier, brain), member 14
SLC25A24	SLC25A24	Solute carrier family 25 (mitochondrial carrier; phosphate carrier), member 24
SLC30A3	SLC30A3	solute carrier family 30 member 3
SLC30A5	SLC30A5	solute carrier family 30
SLC33A1	SLC33A1	solute carrier family 33 member 1
SLC35A3	SLC35A3	solute carrier family 35 member A3
SLC39A11	SLC39A11	solute carrier family 39 member 11
SLIT3	SLIT3	slit guidance ligand 3
SNRPN	SNRPN	small nuclear ribonucleoprotein polypeptide N
SNX19	SNX19	sorting nexin 19
SRD5A2	SRD5A2	steroid 5 alpha-reductase 2
SRRM4	SRRM4	Serine/arginine repetitive matrix 4
STAT1	STAT1	signal transducer and activator of transcription 1
SUCLG2	SUCLG2	succinate-CoA ligase, GDP-forming, beta subunit
SYN3	SYN3	Synapsin III
SYT3	SYT3	synaptotagmin 3
TAF1L	TAF1	TAF1 RNA polymerase II
TAFA2	TAFA2	TAFA chemokine like family member 2
TAFA3	TAFA3	TAFA chemokine like family member 3
TBC1D7	TBC1D7	TBC1 domain family member 7
TERT	TERT	telomerase reverse transcriptase
TGM3	TGM3	transglutaminase 3
TH	TH	tyrosine hydroxylase
TMEM231	TMEM231	transmembrane protein 231
TNIP2	TNIP2	TNFAIP3 interacting protein 2
TNN	TNN	tenascin N
TOMM20	TOMM20	Translocase of outer mitochondrial membrane 20 homolog (yeast)
TOP1	TOP1	Topoisomerase (DNA) I
TPH2	TPH2	tryptophan hydroxylase 2
TSN	TSN	translin
TYR	TYR	tyrosinase
UBA6	UBA6	Ubiquitin-like modifier activating enzyme 6
UBE3B	UBE3B	ubiquitin protein ligase E3B
UBL7	UBL7	ubiquitin-like 7 (bone marrow stromal cell-derived)
UBR7	UBR7	ubiquitin protein ligase E3 component n-recognin 7 (putative)
UCN3	UCN3	urocortin 3
UPB1	UPB1	beta-ureidopropionase 1
UTRN	UTRN	utrophin
VIP	VIP	vasoactive intestinal peptide
VLDLR	VLDLR	Very low density lipoprotein receptor
VRK3	VRK3	vaccinia related kinase 3
WDR93	WDR93	WD repeat domain 93
WNT2	WNT2	wingless-type MMTV integration site family member 2
XIRP1	XIRP1	xin actin-binding repeat containing 1
ZNF407	ZFP407	zinc finger protein 407
ZNF8	ZFP128	Zinc finger protein 8
ZSWIM5	ZSWIM5	zinc finger, SWIM-type containing 5
DNAJC19	DNAJC19	DnaJ heat shock protein family (Hsp40) member C19
