# Supplementary material for: Comprehensive Profiling of Gene Expression in the Cerebral Cortex and Striatum of BTBRTF/ArtRbrc Mice Compared to C57BL/6J Mice
Source: Front Cell Neurosci. 2020 Dec 10;14:595607. doi: 10.3389/fncel.2020.595607 (PMC7758463; doi:10.3389/fncel.2020.595607)
Supplement: Supplementary file 9 [file Table_9.XLSX]

## Sheet: Table S9
Supplementary Table S9. Autism spectrum disorder-related genes of differentially-expressed genes
Gene	Expression	Probe ID	Log2FoldChange	FDR
ANKS1B	DOWN	A_55_P2523704	-2.4521	0.0318536
		A_55_P2356263	-2.59882	0.563972
GRIK2	DOWN	A_52_P658133	-1.34375	0.091914
		A_55_P2039981	-1.1277	0.0370798
ALDH1A3	DOWN	A_52_P87843	-1.8847	0.0820191
ANKRD11	DOWN	A_55_P2734827	-1.02094	0.134083
BIRC6	DOWN	A_52_P386932	-1.16701	0.0355496
CACNA2D1	DOWN	A_55_P2869346	-1.8915	0.0656467
CACNB2	DOWN	A_55_P2793415	-2.21226	0.490995
CAMK2B	DOWN	A_55_P2713350	-1.91137	0.0508474
CCDC88C	DOWN	A_51_P293812	-2.25053	0.103383
CD276	DOWN	A_55_P2716641	-1.77947	0.0540451
CD38	DOWN	A_66_P101835	-1.03981	1.51547
CDH10	DOWN	A_55_P2719184	-1.16825	0.079096
CDK13	DOWN	A_55_P2370337	-1.54303	2.44891
CNTNAP3	DOWN	A_52_P561864	-1.49818	0.656712
CUX1	DOWN	A_52_P567658	-1.20391	0.221372
GATM	DOWN	A_51_P461319	-1.18601	0.111831
GRM7	DOWN	A_55_P2941489	-1.24905	0.415147
KANK1	DOWN	A_55_P2014304	-1.08065	0.163882
LEO1	DOWN	A_52_P52128	-1.32613	0.0149117
LRBA	DOWN	A_52_P159336	-1.42062	1.23376
LRFN5	DOWN	A_55_P2714444	-1.51973	0.0182645
MBOAT7	DOWN	A_55_P2716092	-1.13624	0.0814974
MPP6	DOWN	A_51_P259638	-3.57778	0.00299783
PATJ	DOWN	A_52_P667567	-1.44866	0.188294
PRKD2	DOWN	A_55_P2730611	-2.3282	0.566991
PRKN	DOWN	A_55_P1978226	-1.0728	0.0300953
PTPRC	DOWN	A_52_P677117	-1.44708	0.0171817
PXDN	DOWN	A_65_P13282	-1.20902	0.165573
TBC1D5	DOWN	A_55_P2735615	-1.08521	2.97887
TRAF7	DOWN	A_55_P2085370	-1.6101	0.0812338
TRPM1	DOWN	A_55_P2043782	-1.08118	0.561013
ZMYND11	DOWN	A_55_P2740735	-1.06242	0.0331014
CDKN1B	DOWN	A_52_P673863	-1.20356	3.29236
DOCK10	DOWN	A_55_P2730576	-1.34551	0.971245
EPS8	DOWN	A_55_P2929227	-1.48112	0.413076
ITGA4	DOWN	A_55_P2714996	-1.29635	3.31204
NOS1AP	DOWN	A_55_P1991199	-1.01641	0.0578929
PDE4B	DOWN	A_55_P2721842	-2.56525	0.480362
RPP25	DOWN	A_51_P104392	-1.44868	0.0304011
SYN3	DOWN	A_66_P117071	-2.42353	1.25246
FOLH1	UP	A_51_P189575	1.93869	0.0784781
		A_55_P1963154	1.33825	0.497613
LPL	UP	A_55_P2900592	2.46757	0.046378
		A_51_P259296	1.19845	0.0386319
ADK	UP	A_55_P2729058	1.0442	0.0537422
CHRM3	UP	A_51_P247853	2.03284	0.0708874
CX3CR1	UP	A_52_P99810	1.7083	0.00979037
DYDC2	UP	A_55_P1992031	1.17162	2.08976
GABRG3	UP	A_55_P2053251	1.69896	0.0130885
GM8909	UP	A_55_P1956160	3.07556	0.0807714
H2-BL	UP	A_55_P2483641	2.54912	0.0400644
KDM5B	UP	A_55_P1960581	1.09009	0.160466
MYH4	UP	A_51_P338072	1.44873	0.657827
PRUNE2	UP	A_55_P2738337	2.08626	0.0208685
EGR2	UP	A_51_P173043	2.27358	1.41694
