# Supplementary material for: Comprehensive Profiling of Gene Expression in the Cerebral Cortex and Striatum of BTBRTF/ArtRbrc Mice Compared to C57BL/6J Mice
Source: Front Cell Neurosci. 2020 Dec 10;14:595607. doi: 10.3389/fncel.2020.595607 (PMC7758463; doi:10.3389/fncel.2020.595607)
Supplement: Supplementary file 10 [file Table_10.XLSX]

## Sheet: Table S10
Supplementary Table S10. Primer list for qRT-PCR
Gene	Forward primer	Reverse primer
Aldh1a3	AGGCACTACCCTTCACCATAG	TGCTGAACACACAATCTGAACTTA
Cacnb2	TTGCAAGAACACTGCAATTGG	GGGCCAGTTTATCAGCTGCTA
Cd276	ACCCCAGTACCTGAGAACCT	CACCCAGTTTACAGTCTCATGTT
Dydc2	TGAGGCAGGAATCTCAACCG	GACCAGAGAATCAGTAGACCCC
Folh1	GGCCTGGAACGAAGTGAAGA	GCTCCATAGTTCCATAGGGATT
Gapdh	GGCTGCCCAGAACATCAT	CGGACACATTGGGGGTAG
Gatm	CAGCTTGAGATGTCGGTCCT	CAGTGTTTGCATAGTCGAGGT
Kdm5b	GTGCTCTTGACTGAGCCATTT	ATGAAATCCAGGGCCTGTTCT
Lpl	TAGCTGGGAGCAGAAACTGTG	CAGCTTTCTCCTAGCAAGGGC
Nos1ap	AAGCTATGAGAATCGTGCGGA	TCCTGAGCCATCACTGTTCC
Ocel1	GCAGGCTCGCTGTAACTACC	ACCATCTCCAGGACACTCAGA
Park2	AGATCCGATGGGAGGCATCT	AGGCGGGGAGAGTACATTCA
Pls3	TCAATAAGTTGGTCCGATACATGC	AGAGCTTGACAGAGCAAGAGT
Prune2	CTACCAGATGATTGACAGACGG	GATGATGCTCTCTGGAATGTGG
Rpp25	TCTTCAACACTCCTGCATACCTT	GATCCGCGCTGTCATTCTGA
Serpina3n	AGGACATTGATGGTGCTGGT	AGGGTGTGGTCAGGTCCTC
