# Supplementary material for: Comprehensive Profiling of Gene Expression in the Cerebral Cortex and Striatum of BTBRTF/ArtRbrc Mice Compared to C57BL/6J Mice
Source: Front Cell Neurosci. 2020 Dec 10;14:595607. doi: 10.3389/fncel.2020.595607 (PMC7758463; doi:10.3389/fncel.2020.595607)
Supplement: Supplementary file 11 [file Table_11.XLSX]

## Sheet: Table S11
Supplementary Table S11. Primer and sequence list for in situ hybridization
Gene	Accession No.	Position	Forward primer	Reverse primer
Serpina3n	NM_009252.2	1462-2046	CCTTGGCATGCCTGGATTAGA	ATTCTGGTTGGTGGTGTTCCT
Lpl	NM_008509.2	545-1504	GGGCCCAGCAACATTATCCA	CGGCTTTCACTCGGATCCTC
Prune2	NM_181348.4	6372-7064	ACAGCAACTCTCAGGCATCC	GGCCTTCCGATAGAGTCAGC
Pls3	NM_001346520.1	2374-3036	TCAATAAGTTGGTCCGATACATGC	AGAGCTTGACAGAGCAAGAGT
Cd276	NM_133983.4	511-1474	CAAGGCAATGCGTCCTTGAG	GGAAGAAGGTTCACGCCGTA
Rpp25	NM_133982.1	264-1138	CAGCAAGATCCGCAACCT	CGTAGCTCCCGCTCTCAG
Cntnap3	NM_001081129.1	2085-2961	GCAGCAGGTGGACCTACAAT	ACACAGGTGTCCATAGCTGC
Park2	NM_016694.4	1562-2493	ACTCCGAAGATTCCTACCTTCC	GTGTGTGTATTGCCCTGTCTGT
Nos1ap	NM_001109985.2	933-1353	ATGAGAATCGTGCGGACAGT	GCATCTGGTGGTGAGTGGAC
Cacnb2	NM_001309519.1	1837-2447	ATAACCACAGAGAGGAGACCCA	TAGTCAGCCAGAGGTACAAGCA
Gatm	NM_025961.5	319-1272	CTGTGTGCCACCATTCACAGT	CCTCCTCCCAGGGAATTGGC
