# Supplementary material for: Comprehensive Profiling of Gene Expression in the Cerebral Cortex and Striatum of BTBRTF/ArtRbrc Mice Compared to C57BL/6J Mice
Source: Front Cell Neurosci. 2020 Dec 10;14:595607. doi: 10.3389/fncel.2020.595607 (PMC7758463; doi:10.3389/fncel.2020.595607)
Supplement: Supplementary file 12 [file Table_12.xlsx]

## Sheet: Contents
The datasets of other autism spectrum disorder model and/or human patient altered genes
Table S12A. Human high risk de novo mutation target list(Satterstrom et al. 2020)
Table S12B. ASD related gene which included in DEGs of P5 CHD8 Hetero mice Brain Transcriptome (Suetterlin et al. 2018)
Table S12C. Mir-137 predicted targets (Cheng et al. 2018)
Table S12D. ASD related gene which included in DEGs of E15 MIA Rat Brain transcriptome (Oskvig et al. 2012, Lombardo et al. 2018)
Table S12E.Drosophila Ovarian Fmr1 Target ASD genes (Greenblat and Sparadling 2018)
Table S12F. Mouse FMRP target list 1 (Darnel et al. 2011, Lombardo et al. 2018)
Table S12G. Mouse FMRP target list 2 (Ascano et al. 2012, Lombardo et al. 2018)
Table S12H. Human NSC/Fetal Brain CHD8 target list (Cotney et al. 2015, Lombardo et al. 2018)
Table S12I. Human NPC CHD8 target list (Sugathan et al. 2014, Lombardo et al. 2018)

## Sheet: S12A
Table S12A. Human high risk de novo mutation target list(Satterstrom et al. 2020)
Human gene	Mouse orthologues
ADNP	ADNP
ANK2	ANK2
ANKRD11	ANKRD11
ARID1B	ARID1B
ASH1L	ASH1L
ASXL3	ASXL3
BCL11A	BCL11A
CACNA1E	CACNA1E
CACNA2D3	CACNA2D3
CELF4	CELF4
CHD2	CHD2
CHD8	CHD8
CREBBP	CREBBP
CTNNB1	CTNNB1
DEAF1	DEAF1
DIP2A	DIP2A
DNMT3A	DNMT3A
DPYSL2	DPYSL2
DSCAM	DSCAM
DYNC1H1	DYNC1H1
DYRK1A	DYRK1A
EIF3G	EIF3G
ELAVL3	ELAVL3
FOXP1	FOXP1
FOXP2	FOXP2
GABRB3	GABRB3
GIGYF1	GIGYF1
GRIA2	GRIA2
GRIN2B	GRIN2B
HDLBP	HDLBP
HECTD4	HECTD4
IRF2BPL	IRF2BPL
KCNMA1	KCNMA1
KCNQ3	KCNQ3
KDM5B	KDM5B
KDM6B	KDM6B
KMT2C	KMT2C
KMT2E	KMT2E
KMT5B	KMT5B
MBD5	MBD5
MED13L	MED13L
MYT1L	MYT1L
NACC1	NACC1
NR3C2	NR3C2
NRXN1	NRXN1
NSD1	NSD1
PAX5	PAX5
PHF2	PHF2
PHF21A	PHF21A
POGZ	POGZ
PPP2R5D	PPP2R5D
PRR12	PRR12
PTEN	PTEN
PTK7	PTK7
RAI1	RAI1
RFX3	RFX3
RORB	RORB
SCN1A	SCN1A
SCN2A	SCN2A
SETD5	SETD5
SHANK2	SHANK2
SHANK3	SHANK3
SIN3A	SIN3A
SLC6A1	SLC6A1
SMARCC2	SMARCC2
SPAST	SPAST
STXBP1	STXBP1
SYNGAP1	SYNGAP1
TAOK1	TAOK1
TBL1XR1	TBL1XR1
TBR1	TBR1
TCF20	TCF20
TCF4	TCF4
TCF7L2	TCF7L2
TLK2	TLK2
TRAF7	TRAF7
TRIP12	TRIP12
WAC	WAC
VEZF1	VEZF1
PPP5C	PPP5C
ZMYND8	ZMYND8
GNAI1	GNAI1
MKX	MKX
GFAP	GFAP
CORO1A	CORO1A
PPP1R9B	PPP1R9B
UBR1	UBR1
NCOA1	NCOA1
MAP1A	MAP1A
NUP155	NUP155
SKI	SKI
KIAA0232	D5ERTD579E
TEK	TEK
TRIM23	TRIM23
PHF12	PHF12
LRRC4C	LRRC4C
SATB1	SATB1
GABRB2	GABRB2
LDB1	LDB1
AP2S1	AP2S1
TM9SF4	TM9SF4
SRPRA	SRPRA

## Sheet: S12B
Table S12B. ASD related gene which included in DEGs of P5 CHD8 Hetero mice Brain Transcriptome (Suetterlin et al. 2018)
ASD DEGs
adora2a
arid1b
astn2
atp8a1
atrx
auts2
btaf1
cacna2d3
cdh8
chd8
cntn4
cntnap4
ctnnb1
dmxl2
elavl2
erbb4
flt1
foxp1
foxp2
gad1
gphn
herc2
irf2bpl
kat6a
kdm5b
kmt2e
lama1
msn
nbea
nckap5
nipbl
nrcam
nrxn3
pcdh10
pcdh9
pcdhga11
pde4b
phf2
ppp1r1b
reln
robo1
robo2
sema5a
setbp1
slc4a10
syn3
tcf20
trio
ubr5
wdfy3
xpo1
scn2a
Zfp292
dctn5
dst
slc30a3

## Sheet: S12C
Table S12C. Mir-137 predicted targets (Cheng et al. 2018)
Target gene
Raver2
Palm2Akap2
Atpaf1
Kcna2
Snrk
Lmtk2
Neurod4
Ube2g1
Pdcd6
Plekha5
Cse1l
Pias2
Plcb1
Glis2
Mxd1
Slc25a5
Limch1
Ncoa3
Appl2
Efcab14
Slc35a4
Msi1
Rnf141
Tdrd7
Map3k14
Onecut2
Syncrip
Dos
B3galt2
Ppargc1a
Kcnd2
Gpr137b
Asph
Tcf4
Serp1
Kcnab3
Ap1s3
Cttnbp2
Rps13
Tnnt2
Cnep1r1
Kcnmb2
Stk38
Rapgef5
Ift20
Fam132a
Klhl10
Rgs8
Traf3
Dmxl1
Fam220a
Dusp4
Dusp5
Fam221b
Jade1
Cul4a
Rpl28
Nt5dc2
Ybx3
Pdlim3
Pde4d
Ctrc
Vegfc
Ybx1
Esrra
Sik1
Mbtps2
Baz2a
Pradc1
Neurod1
Tmem218
2810403A07Rik
Cxcl12
Tbx18
Tssk1
Mpp1
Dnajb5
Klf12
Ap3s1
Fgf7
Slc46a3
Chordc1
Slc1a5
Hmgn3
6430573F11Rik
Hsd3b1
Nrep
Slc19a2
Ptn
Dmrt3
Sgcg
Aldh1a2
Repin1
Dmrt2
Gucy1a2
Fry
Ppp4r2
Cul3
Lurap1l
Nckap5
Dr1
A830010M20Rik
Prr16
Spata16
Ss18
Unc79
Ubxn2a
Atat1
Nck1
Bach2
Rora
Entpd7
Stk40
Erg
Prdm1
Mitf
Asxl2
Prox1
Pcna
Klf11
Cdc37l1
Ncoa2
Swt1
Lcor
Sash3
Snx25
Akap2
Zc3h3
Epha7
Lonrf3
Car7
Rftn1
Mapkapk2
Jdp2
Fmnl2
Fndc5
Axin1
Plekha7
Nxt2
1190002N15Rik
Mfsd7c
Syndig1
Rcor2
Tbc1d19
Pgp
Rnf4
Gpcpd1
Ptpn5
Whamm
Zfp710
Herpud2
Adprhl2
Dlgap1
Vash2
Cd83
Mettl9
Inpp5a
Papd7
Prdm9
Neto1
Nyap2
Pnkd
Sptlc1
Shisa9
Aldh8a1
Klhl28
Prkab1
March7
Plag1
Taf12
Vars
Fhl3
Lbx1
Rrbp1
Gpr158
Zfp143
Gins2
Zc3h6
Luzp2
Gramd3
Dnajc15
Sfmbt2
Ppp1cb
Chst9
Bmp2k
Mbnl2
Dcdc2a
St3gal3
Myo1c
March8
Gm16223
Baz1a
AU019823
Tmem229b
Hsdl2
Xrra1
Scrt2
Gm7353
Zfp217
Rap2c
D17H6S53E
Hmgcll1
Cald1
Cxxc4
Necab3
AI593442
Ddx3x
Fxyd6
Stac
Fstl1
Tspan2
Evx2
Cdh12
Neurod2
Fam210b
Cttnbp2nl
Foxn3
Sar1b
Ahcyl1
Ugcg
Szrd1
Lrrc10b
Gtf2a1
Msantd2
Ankrd33b
Elovl2
Trhr
1700023E05Rik
Bend3
Arhgef18
Erbb2ip
Hlf
Twist1
Cmtm1
Lingo2
Xpo4
Fam216b
Slc12a2
Fam117b
Slc6a1
Mta3
Actn2
Clic5
Gltp
Tsnax
Chst10
Prkd3
Limd1
Gjc1
Elovl1
Bmp7
Gad2
Krtap19-5
Rwdd4a
Hic1
Wbp1l
Abhd6
Kit
Sik2
Zfpm2
Fam76b
Ptpn2
Lmbr1l
Zfp326
Pptc7
Wif1
Ahcyl2
Scaf8
Esrrg
Nrxn3
Mlc1
Hnrnpa3
Slc30a4
Nrg3
Sgcz
Tnxb
Fam172a
Wnt7a
Chic2
Glrb
Fam78a
Mrgbp
Zdhhc5
Usf2
Zfp36l2
Nabp1
Syt1
Rbm41
Gabra1
Efcab1
Ism2
E330009J07Rik
Ing2
Shroom2
Fbxl7
Clec16a
Acsl6
Atp1b1
Mark3
Fnip1
Serpinf1
Mlip
Lcp2
Spag1
Coch
Ugp2
Sept3
Arf4
Zfp804a
Qk
Runx2
Asb13
Epha5
Rpgrip1l
Nutf2
Myo1d
Srsf6
Ikzf1
St18
Klhl17
En2
Wisp1
Efna3
Oxr1
Max
Ube2g2
Cyb5r4
Padi2
E2f6
Zfp516
Nab2
Egr2
Ccng2
Ptp4a3
Nova1
Dexi
Dnajc4
Ehbp1l1
Kat2b
Gm5423
Polr2c
Fkbp1a
Pfkfb4
Hk3
Fam196b
Tmem240
Slc43a2
Psd2
Ogdhl
Tbc1d1
Nfib
Sh3bp5
Cngb3
Gprin3
Zpbp
Lgi3
Ctbp1
Phtf2
Caln1
D16Ertd472e
Minpp1
Fam98a
Stk11
Slc6a9
Fgf16
Zdhhc1
4933415A04Rik
Dtx2
Ccz1
Grm7
Lemd3
Pitx3
Armc1
Arid4b
Ppp1cc
Pde1b
Azin1
Arl15
Hoxd10
Arhgap44
Styx
Slc17a6
Kdm1a
Mtf1
Tardbp
Itga9
Dsp
Gm4847
Lhfpl2
Chrm2
Zbtb37
Rreb1
Klf2
Diras2
Rab11b
Cops2
Rnf138
Mpc1
Ptbp1
Ptgfrn
Adcy2
Mgll
Gm12353
Golga7
Rnf150
Edil3
Usp28
Megf9
Eif4g2
Tbc1d12
Oxsr1
Calcoco1
Slc39a5
Dusp8
Ankrd12
Zbtb7a
Sipa1l2
Fam168a
Cadps
Cables2
Nbeal2
Grhl2
Htr2c
4921536K21Rik
Ssbp3
H3f3b
Dus2
Fam160b2
Ptpn4
Slc35a1
Ythdc1
Ube2w
Slc9a3r2
Zbtb44
Rpl15
Sh3pxd2b
Mbd6
Iqgap1
Hoxc4
Tpcn1
Prkar2b
Ube2h
Hcrt
Ppp1r14b
Phf3
Furin
Purb
Capn2
Ezh2
Chd9
Tmem56
Ccdc85c
Zfp385a
Ppp1r37
Necap1
Aida
Slc35e2
Fgf11
Pex3
Scrt1
Armc10
Usp24
2900026A02Rik
Ctdspl
Bai3
Bnip3l
Fam19a5
Zbtb21
Adam23
8030462N17Rik
Fli1
Med14
Kdm4a
Gm14698
Vwa5b2
Rsbn1
Prrt4
Ankrd13a
Arhgap5
Acvr1
Pak2
Trmt6
Rnf39
Braf
Fundc1
Fam134c
Mafk
Gatsl2
Rbms3
Rpl37a
Ttc9
Oser1
Tssk6
Elmod2
1810013L24Rik
Ptchd4
Gm4980
Lrrn3
Rbm24
Tada2b
Fam20c
Slc8a1
Pde1a
Cep170
Ano8
Ebag9
Pde7a
Gxylt1
Maml1
Dcp1a
Kank4
Rac1
Dusp1
Ado
Tjp2
Ube3c
Pak3
Emcn
Brd1
Btaf1
Tox3
Chm
Pcdh9
Gde1
Igfbp5
Specc1l
Naa50
Cdc42ep2
Zmat4
Gfpt1
Tmem33
Ppm1e
Dclk2
Cacna1g
Grm5
Bach1
Ctdsp2
Gulp1
Kdm5b
Fam84a
Lrrc20
Ssfa2
Cpne8
Zfp850
Fam126b
Amd1
Aggf1
Pappa
Slc12a6
Med1
Srpk2
Top1
Zak
Nucks1
Mark1
Fam167a
Pla2g15
Cdr2l
Fam3c
Sgk1
Tmem55a
Ncln
Cfl2
1810041L15Rik
Mtmr4
Tbx3
Cdca7l
Crem
Rrm2b
Naa15
Fbxw7
Ankrd28
Rcan2
Prkaa1
St13
Dennd1a
Slc37a1
Bcr
Sbk1
Hdx
Sphk2
Kpnb1
Pxn
Rnf38
Ulk2
Diras1
Tnrc6b
Tmem170b
Lzts3
Nefh
Atg14
Smurf2
Mef2a
Tsc22d2
Phf20
Nrg2
Zmym5
Nrxn1
Dstyk
Zbtb34
Clasp2
Sema3b
Aqp2
Lrrc18
Ccny
Fbn2
Krt1
Cyp2s1
Snn
Abcc9
Ube2f
Osbp2
Prpf38b
Akt2
Papss2
Gpr88
Nhlrc3
Zfp385b
Src
Notch1
Otud7b
Sgtb
Jag1
Abtb1
B4galt5
Scn1b
Ppp5c
Dnajb1
Ankrd44
Nudcd3
Gpatch8
Stt3b
Gpam
Ikzf5
Sp1
Sdr39u1
Hook1
Mboat2
Grip1
Mgat5b
Zdhhc3
Glrx3
4932411E22Rik
AI606181
Irs2
Tef
Tjp1
Rgs7bp
Slc12a5
Kcnc3
Prtg
Hcn2
Epc2
Sez6l2
Kcnh7
Slc24a3
Srpk1
Thrb
Dscaml1
Paip1
Zfp148
Bcor
Pwwp2a
Gigyf1
Adamts3
Npc1
Bcl11b
Ppp1r7
Cybrd1
Smurf1
Leprel2
Mapk8
Calm3
Slc22a15
Klf4
Zfp523
Pdzd2
Stc1
Dennd4b
Trpc3
Lrp12
Plxna3
Mxd4
Ythdf3
Efr3a
Slc1a1
Cacna1i
Gria1
Bbx
Slc45a3
Sox6
Daam1
Cacna1d
Kcnj3
Nsun3
Ptpn14
Gnat1
Upf2
Wnt16
Ccni
Pik3r3
Galnt1
Impa2
Ephb3
Cacna1h
Fnip2
Hoxa3
Acap2
Tcf12
2900011O08Rik
Ranbp2
Fat3
E130309D14Rik
Strbp
Ttc28
Tsn
Cacna1c
Map2k4
Kmt2a
Epha4
Crkl
Atxn1l
Ddx3y
Adrb1
Sgpl1
Pag1
Alx4
Cnst
Tab3
Glce
Slx4
Trim3
Eml6
Cend1
March9
Man2a1
Nrg1
Maf
Itga5
Strn
Ptpro
Spred2
Cnot6l
Tmem87b
BC030336
Scamp2
Wwc1
Ago3
Map3k1
Qser1
Fgl2
Onecut1
Shc3
Naa25
Dpp8
Eps8
Tspan33
Slc6a15
Tmem184a
Wsb1
Stx17
Csmd3
Pkn2
Grk6
Agpat3
Fbxo33
Ccdc151
Sfxn5
Stk35
Fnbp1l
Slc37a2
Nab1
Nfatc1
Ube2z
Csnk1a1
Zdhhc21
Tbr1
Ppargc1b
Lbh
Csdc2
Sorl1
Klhl3
Syt9
Dnajb12
Synj1
Pias4
Nkain1
Pde4a
Nrp1
Ryr2
Plekho2
Nr3c1
Nsf
Zzef1
Alpk3
Plk2
Dnmt3a
Dcun1d3
Bhlhe22
Mxra7
Tfap2a
Nf1
Mier3
Ryr3
Trim23
Stxbp5l
Ahnak
Trps1
Rell2
Slc38a4
Hoxc8
Rictor
Sestd1
Bcorl1
Fam222b
Spty2d1
Gltscr1l
Pde3a
Cpeb3
Dnlz
Celf2
Pip4k2c
Ago4
Ints2
Slc25a43
Rnf185
Cdc42bpa
Tead1
Ppp2r5c
Foxp1
Srpr
Blzf1
Panx2
Zcchc2
Jmy
Abcg4
Dag1
Erbb4
Kcnd1
Ago1
Snap91
Grm2
Tmem170
C030046E11Rik
Lpp
Plxdc2
Zfyve16
Scn1a
Micall1
Zmym2
Atp10a
Mast4
Epha8
Setd7
Cadm2
Tbl1xr1
Yipf6
Dcaf8
Ubn2
Rragd
Gramd4
Gpr26
Nr3c2
Arhgef7
Ikzf4
Ash1l
Slc6a8
Rnf165
Tmem132b
Ric8b
Msi2
Nfyc
Insr
Myo1b
Tfap2c
Nipbl
Cdk6
Pde10a
Eif3j1
Dcbld2
Slc22a23
Desi2
Xkr4
Map4k2
Usp36
Nat8l
Fryl
Sgcd
Dhx40
Arf6
Rbpj
Smarca5
Otud4
Flrt2
Bicd1
Abhd13
Csnk1g3
Fzd3
Ammecr1
Stk38l
Irs4
Usp30
Ppp1r9a
Brsk2
Ptprd
D3Bwg0562e
Syn2
Dip2c
Hectd2
Hnrnpdl
Dyrk2
Zmynd11
Cdh20
Rfx7
Sv2a
Pik3ca
Trim36
Mid2
Dcun1d1
Prickle1
Slc44a1
Slc24a2
Jade2
Ptpn3
Rsc1a1
Lats2
Nfia
Plxnb2
Adcy9
Zfp654
Myt1l
Rbm27
Csmd1
Chic1
Prdm16
Col19a1
Gcc2
Gm16515
Kctd12
Ssx2ip
St6gal2
Fam81a
Kdm7a
Cd2ap
Ldlrad4
Atxn1
Cyp2r1
Rhobtb1
Nacc2
Tnik
Dnal1
Socs6
Hipk2
B3galnt2
Cpsf6
Kdm2a
Idh1
Eaf1
Srgap3
Scn3b
Git2
Zfp651
Ibtk
Gtf2e2
Slc17a8
Sp4
Bsn
Secisbp2l
Atxn7
Bdp1
Phlpp2
Phc3
Pafah1b2
Sox11
Mpp6
Ing3
C2cd2
Mapk10
Kcnb1
Ago2
Dgkg
Smek1
Ddi2
Megf11
Hcn3
Insig1
Trim67
Rnf157
Wwp2
Syn3
Nova2
Nfix
Iglon5
B3galt5
Shank2
Greb1
Luzp1
Mab21l1
Kif3b
Frs2
Trim33
Zbtb20
Trim67
Slc4a7
Zeb2
Fut9
Ube2k
Creb5
Brwd3
Gdf6
Rab35
Fam135a
Abhd2
Rims4
Trove2
Ssbp2
Dusp10
Ppp1r16b
Ankrd52
Rmnd5a
Rims3
Zbtb7b
Ap1g1
Sbno1
Xkr7
Nbea
Plxna2
Fam135b
Syt7
Kcna1
Satb2
Desi1
Ranbp9
Vcpip1
Chd7
Frmd7
Sdpr
Golga3
Ndst1
Il1rapl1
Zfp652
Sgms2
Nfe2
Mbd2
Elavl3
Tmf1
Prep
Pitpna
Dab2ip
Mtus2
Stx1b
Kcnc1
Zbtb38
Slc6a17
Sp9
Grin2a
Hoxb9
Ddx25
Wdr20
Zbtb18
Slc1a2
Zfp618
Rab8a
Pitpnm2
Eml3
Ccdc93
Atrn
Lrp6
Ttll6
Uxs1
Recql
Fgd4
Fzd8
Gabbr2
Tmpo
Cyp7b1
Atic
Edrf1
Otp
Mypn
Nsg1
Foxc1
Pvrl1
Parp8
Cdh11
Fkbp4
Tram2
Naf1
Eml5
Usp46
Tmem126a
Lzic
Rimklb
Ralgapb
Ski
E130308A19Rik
Hnrnpu
Nme2
D1Ertd622e
Gm20390
Fam111a
Rps12
Fmo5
Smc6
Eif4ebp3
Rnf146
Gipc1
Bysl
Emx2
Gdap2
Hoxc10
Csnk2a1
Ubap2
Orc4
Acox2
Cox15
Prkab2
Dis3
Aco1
Mgrn1
Dtnbp1
Ash2l
Srebf1
Skida1
Ssr1
Anapc15
Elfn2
Asf1a
S100pbp
Rufy2
Unc45b
Otud7a
Trpm3
Ngf
Cul1
Hoxd11
Slitrk3
Sfpq
Slain1
Orc3
Kbtbd3

## Sheet: S12D
Table S12D. ASD related gene which included in DEGs of E15 MIA Rat Brain transcriptome (Oskvig et al. 2012, Lombardo et al. 2018)
ASD DEGs
ADK
ADORA2A
ADSS
AGBL4
AGTR2
AHI1
ALG6
ANKS1B
ANXA1
AP1S2
ARHGAP11A
ARHGAP5
ARHGEF9
ASPM
ATRX
BRCA2
BRWD3
BTAF1
CAPRIN1
CCT4
CD38
CDH10
CDH11
CDH8
CDH9
CEP290
CHD2
CIB2
CNR1
CNTN4
CNTN6
CPT2
DDX3X
DLG2
DMD
DPP10
DPP4
DPYD
EFR3A
EIF4E
ELAVL2
ELOVL2
EXOC5
EXOC6
FABP5
FAM92B
FHIT
FOXP2
GABRA4
GALNT13
GAS2
GGNBP2
GLO1
GLRA2
GPHN
GPR85
GPX1
GRIA2
GRID2
GRIK2
GSTM2
GUCY1A2
HDAC8
HNRNPH2
ICA1
IL1RAPL1
JMJD1C
KHDRBS2
LRFN5
MAOA
MCM4
MDGA2
MEMO1
MSR1
MYO5C
NAALADL2
NCKAP1
NDUFA5
NEGR1
NIPA2
NIPBL
NLGN1
NUDCD2
OFD1
P4HA2
PAPOLG
PCCA
PCDH11X
PCM1
PDE1C
PHB
POLA2
PPP2R1B
PRICKLE1
PRKDC
PRODH
PRPF39
PSD3
PSMD12
PTBP2
PTPRC
RALA
RANBP17
REEP3
RGS7
RIT2
RORB
RPL10
RPS6KA3
SCN1A
SCN9A
SCP2
SDC2
SERPINE1
SF3B1
SLC25A12
SLC35B1
SLC4A10
SLC7A3
SMC1A
SMC3
SNX14
SNX5
SOD1
SON
SPARCL1
SPP2
ST7
STAG1
SYAP1
TBC1D23
TBL1X
TRPC6
TUBGCP5
UBE3A
UPF2
UPF3B
USP15
USP45
USP9X
XPC
XPO1
YTHDC2
ZWILCH
ABAT
ACTB
ACTL6B
ACTN4
ADCY3
ADCY5
ADNP
ADSL
AFF2
AGAP2
ALDH5A1
ANK2
ANK3
ANKRD11
APBA2
APBB1
APH1A
ARID1B
ARID2
ARNT2
ARX
ASB14
ASH1L
ASMT
ATP1A1
ATP1A3
ATP2B2
ATP6V0A2
AUTS2
BCKDK
BCL11A
BCORL1
BRD4
BRSK2
BTRC
CACNA1A
CACNA1B
CACNA1C
CACNA1D
CACNA1E
CACNA1G
CACNA1H
CACNA1I
CACNA2D3
CADM1
CADPS
CAMK2A
CAMK2B
CAPN12
CC2D1A
CCDC88C
CD276
CD99L2
CDC42BPB
CDH22
CHD3
CHD7
CIC
CLASP1
CMIP
CNGB3
CNOT3
CPEB4
CPZ
CREBBP
CSNK1E
CTCF
CTNND2
CUX1
CUX2
CYFIP1
DAGLA
DEAF1
DEPDC5
DHX30
DIP2A
DLG4
DLGAP2
DLGAP3
DLL1
DLX2
DMPK
DMWD
DMXL2
DNAH10
DNER
DNMT3A
DOLK
DPP3
DPP6
DPYSL2
DPYSL3
DRD2
DSCAM
DST
DVL3
DYNC1H1
DYRK1A
EEF1A2
EHMT1
ELAVL3
EP300
EP400
EPC2
EPHB2
ERG
ESRRB
FAT1
FBXO11
FBXO33
FOXG1
FOXP1
GABBR2
GIGYF1
GLIS1
GNAS
GRIA1
GRID1
GRIK3
GRIK4
GRIK5
GRIN1
GRIN2A
GRIN2B
GRIP1
GTF2I
HCFC1
HDAC4
HERC2
HIVEP3
HNRNPU
HRAS
HTR1B
HYDIN
ILF2
IQSEC2
ITSN1
KATNAL1
KCNB1
KCNC1
KCND3
KCNJ10
KCNMA1
KCNQ2
KCTD13
KIF13B
KIF5C
KIRREL3
KPTN
LEO1
LIN7B
LMX1B
LRFN2
LRP1
LRRC4
LZTS2
MAGEL2
MAPK3
MARK1
MBD1
MBD3
MBD6
MCPH1
MECP2
MED13L
MEGF11
MEIS2
MIB1
MNT
MTF1
MTHFR
MYH10
MYO16
MYO9B
MYT1L
NACC1
NAV2
NCOR1
NEO1
NLGN2
NLGN3
NR2F1
NR4A2
NRP2
NRXN2
NRXN3
NSD1
NTNG2
NTRK1
NTRK2
NTRK3
NUAK1
OPHN1
OTUD7A
OTX1
PACS1
PBX1
PCCB
PCDH10
PCDH19
PCDHA5
PER1
PER2
PHF2
PHRF1
PIK3R2
PLAUR
PLXNA3
PLXNB1
POGZ
POMGNT1
POU3F3
PPFIA1
PPP2CA
PPP2R5D
PREX1
PRICKLE2
PRKAR1B
PRKCA
PRKCB
PRR12
PTEN
PTK7
PTPN11
PTPRB
PTPRT
RAB2A
RAC1
RAD21
RAI1
RERE
RIMS3
RNF135
RNF38
RPS6KA2
SAE1
SATB2
SBF1
SCN8A
SET
SETBP1
SETD5
SEZ6L2
SGSM3
SHANK1
SHANK2
SHANK3
SIN3A
SLC12A5
SLC1A2
SLC22A15
SLC27A4
SLC29A4
SLC38A10
SLC6A1
SLC6A8
SLC7A5
SLITRK5
SMARCA2
SMARCA4
SMG6
SNAP25
SND1
SPAST
SRCAP
SRGAP3
SSPO
ST8SIA2
STX1A
STXBP1
STXBP5
SYN1
SYNGAP1
TAF1C
TAOK2
TCF20
TERF2
THRA
TMEM39B
TNRC6B
TPO
TRAPPC9
TRIO
TRRAP
TSC1
TSC2
UBE3C
UNC13A
USP7
VAMP2
VASH1
WASF1
WDFY3
WDR26
YEATS2
YY1
ZBTB16
ZBTB20
ZFP462
ZFYVE26
ZSWIM6
CD44
DCTN5
DCUN1D1
DCX
DIAPH3
DNM1L
F13A1
FABP3
FABP7
FBXO15
FLT1
GABRA1
GABRA5
GABRB1
GABRQ
GNA14
GSN
HTR2A
ITGA4
LPL
LRPPRC
MSN
MTX2
OGT
PDE4B
PECR
POU3F2
PSMD10
RB1CC1
SCN7A
SLC16A3
SLC16A7
SLC25A14
SLC25A24
SLC30A5
SLC33A1
SLC35A3
STAT1
SUCLG2
TOMM20
UBA6
UBR7
VLDLR
ZFP407
ADARB1
AFF4
APC
APP
ATG7
ATXN7
CBLN1
CBS
CDKN1B
CHD5
CLSTN3
CRHR2
CSNK1D
DAPK1
DGKZ
DLGAP4
DLX1
DVL1
EIF4EBP2
EPHB6
FGD1
GAD1
GAN
GRM4
GSK3B
HDAC6
IL17RA
JAKMIP1
KCNT1
KIF21B
KLC2
LAMC3
LAT
MAP2
MAPK8IP2
MTR
MYOZ1
NEFL
NOS1AP
NRG1
PCDH8
PDZD4
ROBO1
SCN5A
SEMA3F
SH3KBP1
SLC39A11
SNX19
SYN3
SYT3
TERT
UBL7
ZSWIM5

## Sheet: S12E
Table S12E.Drosophila Ovarian Fmr1 Target ASD genes (Greenblat and Sparadling 2018)
Drosophila Gene	Human Homolog	Mouse Homolog
Huwe1	Huwe1	HUWE1
Bruce	BIRC6	BIRC6
Dys	DMD	DMD
Rbcn-3A	DMXL2	DMXL2
Dom	SRCAP	SRCAP
Ctrip	Trip12	TRIP12
Nf1	Nf1	NF1
Faf	USP9Y	USP9Y
Osa	ARID1B	ARID1B
Kto	MED12	MED12
CG2926	PHRF1	PHRF1
BRWD3	PHIP	PHIP
Taf1	TAF1	TAF1
Ints1	Ints1	INTS1
Fs(1)h	BRD4	BRD4
CG42684	SYNGAP1	SYNGAP1
Gug	RERE	RERE
Sbf	SBF1	SBF1
asp	ASPM	ASPM
Hel89B	BTAF1	BTAF1
Prosap	SHANK1	SHANK1
	SHANK2	SHANK2
	SHANK3	SHANK3
lid	KDM5B	KDM5B
Sin3A	SIN3A	SIN3A
G9a	EHMT1	EHMT1
gek	CDC42BPB	CDC42BPB
CG42788	FRMPD4	FRMPD4
Iml1	DEPDC5	DEPDC5
Tomosyn	STXBP5	STXBP5
XNP	ATRX	ATRX
Sra-1	CYFIP1	CYFIP1
IntS6	INTS6	INTS6
Uba1	UBA6	UBA6
KrT95D	PACS1	PACS1
Usp16-45	USP45	USP45
CG33144	CUL7	CUL7
Pi3K92E	PIK3CG	PIK3CG
Atpalpha	ATP1A3	ATP1A3
CG16896	TBC1D31	TBC1D31
Ube3a	UBE3A	UBE3A
CalpB	CAPN12	CAPN12
mars	DLGAP1	DLGAP1
trbd	OTUD7A	OTUD7A
Med	SMAD4	SMAD4
Phol	YY1	YY1
Hdc	HDC	HDC
CG7611	WDR26	WDR26
slif	SLC7A3	SLC7A3
CG5525	CCT4	CCT4
Aldh	ALDH1A3	ALDH1A3
Vari	MPP6	MPP6
CG4911	FBXO33	FBXO33
AnxB10	ANXA1	ANXA1

## Sheet: S12F
Table S12F. Mouse FMRP target list 1 (Darnel et al. 2011, Lombardo et al. 2018)
Targets
AAK1
AATK
ABCA2
ABCA3
ABCG1
ABR
ACLY
ACO2
ACTB
ADAP1
ADARB1
ADCY1
ADCY5
ADD1
ADNP
ADRBK1
AFF3
AFF4
AGAP1
AGAP2
AGAP3
AGPAT3
AGRN
AGTPBP1
AHDC1
AKAP6
AKAP9
AKT3
ALDOC
ALS2
AMPH
ANK1
ANK2
ANK3
ANKRD11
ANKRD17
ANKRD52
AP1B1
AP2A1
AP2A2
AP3D1
APBA1
APBB1
APC
APC2
APLP1
APOE
APP
ARAP2
ARFGEF1
ARHGAP20
ARHGAP21
ARHGAP23
ARHGAP32
ARHGAP33
ARHGAP35
ARHGAP39
ARHGAP44
ARHGEF11
ARHGEF12
ARHGEF17
ARHGEF2
ARHGEF4
ARHGEF7
ARID1A
ARID1B
ARID2
ARNT2
ARPP21
ARRB1
ARVCF
ASH1L
ATF7IP
ATG2A
ATG2B
ATG9A
ATMIN
ATN1
ATP13A2
ATP1A1
ATP1A2
ATP1A3
ATP1B1
ATP2A2
ATP2B2
ATP5A1
ATP5B
ATP6V0A1
ATP6V0D1
ATP6V1B2
ATP9A
ATXN1
AUTS2
B3GAT1
BAG6
BAI1
BAI2
BAP1
BAZ2A
BCAN
BCL9L
BCR
BIRC6
BMPR2
BPTF
BRD4
BRSK1
BRSK2
BSN
BZRAP1
C11orf41
C2CD2L
C9orf172
CABIN1
CACNA1A
CACNA1B
CACNA1E
CACNA1G
CACNA1I
CACNB1
CACNB3
CADPS
CAMK2N1
CAMKK2
CAMSAP1
CAMSAP2
CAMTA1
CAMTA2
CAND1
CASKIN1
CBX6
CCDC165
CDC42BPA
CDC42BPB
CDK16
CDK17
CDK5R1
CDK5R2
CDKL5
CELF5
CELSR2
CELSR3
CHD3
CHD4
CHD5
CHD6
CHD8
CHN1
CHN2
CHST2
CIC
CIT
CKAP5
CKB
CLASP1
CLASP2
CLCN3
CLEC16A
CLIP3
CLSTN1
CLTC
CNP
COBL
COPG
CPE
CPLX1
CPLX2
CPT1C
CREBBP
CRMP1
CRTC1
CTBP1
CTNND2
CUL9
CUX1
CUX2
CYFIP2
DAB2IP
DAGLA
DAPK1
DBC1
DCAF6
DCLK1
DCTN1
DDN
DDX24
DENND5A
DGKZ
DHX30
DICER1
DIDO1
DIP2A
DIP2B
DIP2C
DIRAS2
DISP2
DLC1
DLG2
DLG4
DLG5
DLGAP1
DLGAP2
DLGAP3
DLGAP4
DMWD
DMXL2
DNAJC6
DNM1
DOCK3
DOCK4
DOCK9
DOPEY1
DOPEY2
DOT1L
DPP8
DPYSL2
DSCAM
DST
DST
DTNA
DTX1
DUSP8
DYNC1H1
DZANK1
EEF1A2
EEF2
EGR1
EHMT1
EHMT2
EIF2C1
EIF2C2
EIF4G1
EIF4G2
EIF4G3
ELMO2
EML2
ENC1
EP300
EP400
EPB41L1
EPHA4
EPN1
EXTL3
FAM115A
FAM115A
FAM120A
FAM160A2
FAM171B
FAM179B
FAM190B
FAM5B
FAM65A
FAM91A1
FASN
FAT1
FAT2
FAT3
FAT4
FBXL16
FBXL19
FBXO41
FCHO1
FKBP8
FOXK2
FOXO3
FRMPD4
FRY
FSCN1
FYN
GABBR1
GABBR2
GAS7
GBF1
GCN1L1
GIT1
GLUL
GNAL
GNAO1
GNAS
GNAZ
GNB1
GPAM
GPM6A
GPR158
GPR162
GPRIN1
GRAMD1B
GRIK3
GRIK5
GRIN1
GRIN2A
GRIN2B
GRM4
GRM5
GSK3B
GTF3C1
GTF3C2
HCFC1
HCN2
HDAC4
HDAC5
HDLBP
HEATR5B
HERC1
HIPK1
HIPK2
HIPK3
HIVEP1
HIVEP2
HIVEP3
HK1
HMGXB3
HNRNPUL1
HSP90AB1
HTT
HUWE1
IDS
IGSF9B
INPP4A
INTS1
IPO13
IPO4
IPO5
IQSEC2
IQSEC3
IQSEC3
IRF2BPL
IRS2
ITPR1
ITSN1
JAK1
JPH3
JPH4
KALRN
KAT6A
KCNA2
KCNB1
KCNC3
KCND2
KCNH1
KCNH3
KCNH7
KCNMA1
KCNQ2
KCNQ3
KCNT1
KDM4B
KDM5C
KDM6B
KIAA0090
KIAA0100
KIAA0284
KIAA0317
KIAA0430
KIAA0664
KIAA0889
KIAA0913
KIAA0947
KIAA1045
KIAA1109
KIAA1244
KIAA2018
KIF1A
KIF1B
KIF21A
KIF21B
KIF3C
KIF5A
KIF5C
KIFC2
KLC1
KLHL22
KNDC1
LARGE
LARS2
LHFPL4
LINGO1
LLGL1
LMTK2
LMTK3
LPHN3
LPIN2
LRP1
LRP3
LRP8
LRRC41
LRRC4B
LRRC7
LRRC8B
LRRN2
MACF1
MADD
MAGED1
MAGI2
MAN2A2
MAP1A
MAP1B
MAP2
MAP3K12
MAP4
MAP4K4
MAP7D1
MAPK1
MAPK4
MAPK8IP1
MAPK8IP3
MAPKBP1
MAST1
MAST2
MAST4
MBD5
MBP
MED13
MED13L
MED14
MED16
MEF2D
MFHAS1
MGAT5B
MIB1
MICAL2
MINK1
MKL2
MLL
MLL2
MLL3
MLL5
MMP24
MON2
MTMR4
MTOR
MTSS1L
MYCBP2
MYH10
MYO10
MYO16
MYO18A
MYO5A
MYT1L
NACAD
NAT8L
NAV1
NAV2
NAV3
NBEA
NCAM1
NCDN
NCKAP1
NCOA1
NCOA2
NCOA6
NCOR1
NCOR2
NCS1
NDRG4
NDST1
NEDD4
NELF
NEURL
NEURL4
NF1
NFIC
NFIX
NGEF
NHSL1
NISCH
NLGN2
NLGN3
NPAS2
NPTXR
NR2F1
NRGN
NRIP1
NRXN1
NRXN2
NRXN3
NSD1
NSF
NTRK2
NTRK3
NUP98
NWD1
ODZ2
ODZ3
ODZ4
OGDH
OLFM1
OXR1
PACS1
PACS2
PAK6
PCDH1
PCDH10
PCDH7
PCDH9
PCDHAC2
PCDHGC5
PCLO
PCNX
PCNXL2
PCNXL3
PDE2A
PDE4B
PDE8B
PDS5B
PDZD2
PDZD8
PER1
PFKM
PGM2L1
PHF12
PHF20
PHLDB1
PHYHIP
PI4KA
PIGQ
PIKFYVE
PINK1
PIP5K1C
PITPNM1
PITPNM2
PJA2
PKD1
PKP4
PLCB1
PLCH2
PLD3
PLEC
PLP1
PLXNA1
PLXNA2
PLXNA4
PLXNB1
PLXND1
POLR2A
PPARGC1A
PPFIA3
PPM1E
PPP1R29
PPP2R1A
PPP2R2C
PPP2R5B
PPP3CA
PPP6R1
PPP6R2
PREX1
PREX2
PRICKLE2
PRKACB
PRKCB
PRKCE
PRKCG
PRPF8
PRR12
PRRC2A
PRRC2B
PRRC2C
PSD
PTCH1
PTEN
PTK2
PTK2B
PTPN11
PTPN5
PTPRD
PTPRF
PTPRG
PTPRJ
PTPRN2
PTPRS
PTPRT
PUM1
PUM2
QKI
R3HDM1
R3HDM2
RALGAPA1
RALGAPB
RALGDS
RAP1GAP
RAP1GAP2
RAPGEF1
RAPGEF2
RAPGEF4
RAPGEFL1
RASGRF1
RASGRP1
RC3H1
RC3H2
RELN
RERE
REV3L
RGS7BP
RHOB
RHOBTB2
RIMBP2
RPH3A
RPTOR
RTN1
RTN4R
RUSC1
RYR2
SALL2
SAMD4B
SAP130
SASH1
SBF1
SCAP
SCN2A
SCN8A
SEC14L1
SEC16A
SEC23A
SECISBP2L
SEPT3
SEPT5
SETD5
SETX
SEZ6L2
SGIP1
SGSM2
SH3BP4
SHANK1
SHANK2
SHANK3
SIPA1L1
SIPA1L2
SIPA1L3
SKI
SLC12A5
SLC12A6
SLC17A7
SLC1A2
SLC22A17
SLC24A2
SLC25A23
SLC4A3
SLC4A4
SLC4A8
SLC6A1
SLC6A17
SLC8A1
SLC8A2
SLITRK5
SMARCA2
SMARCA4
SMARCC2
SMPD3
SNAP25
SNPH
SOBP
SON
SORBS2
SORL1
SORT1
SPAG9
SPARCL1
SPEG
SPEN
SPHKAP
SPIRE1
SPRED1
SPRN
SPTAN1
SPTB
SPTBN1
SPTBN2
SRCIN1
SREBF2
SRGAP3
SRRM2
STK25
STOX2
STRN4
STXBP1
STXBP5
SUPT6H
SV2A
SYN1
SYNE1
SYNGR1
SYNJ1
SYNPO
SYT1
SYT7
TANC2
TAOK1
TAOK2
TBC1D9
TBC1D9B
TCF25
TCF4
TEF
THRA
TIAM1
TLE3
TLN2
TMEM132A
TMEM151A
TMEM151B
TMEM63B
TMEM8B
TMOD2
TNIK
TNK2
TNKS
TNPO2
TNRC6B
TNS3
TPPP
TRAK2
TRAPPC10
TRIM2
TRIM3
TRIM37
TRIM9
TRIO
TRIP12
TRO
TRPC4AP
TRPM3
TRRAP
TSC2
TSHZ1
TSPYL4
TTBK1
TTBK2
TTC3
TTYH1
TTYH3
TUBB4A
TULP4
UBA1
UBAP2L
UBE2O
UBE3B
UBE3C
UBQLN1
UBQLN2
UBR3
UBR5
UHRF1BP1L
ULK1
ULK2
UNC13A
UNC13C
UNC5A
UQCRC1
USP22
USP32
USP5
USP9X
VAMP2
VPS13D
VPS41
WASF1
WDFY3
WDR13
WDR6
WNK1
WNK2
WWC1
XPO6
XPO7
YWHAG
ZC3H4
ZC3H7B
ZCCHC14
ZEB2
ZER1
ZFHX2
ZFP106
ZFR
ZFYVE1
ZHX3
ZIM2
ZMIZ1
ZMIZ2
ZNF238
ZNF365
ZNF462
ZNF521
ZNF536
ZNF704
ZNF827

## Sheet: S12G
Table S12G. Mouse FMRP target list 2 (Ascano et al. 2012, Lombardo et al. 2018)
Targets
AAGAB
AAMP
AARS
AARS2
AARSD1
AASDH
AASDHPPT
AATF
ABCA2
ABCA3
ABCB10
ABCC4
ABCD3
ABCE1
ABCF1
ABCF2
ABCG1
ABHD13
ABHD2
ABHD5
ABI1
ABI2
ABL1
ABL2
ABLIM1
ABR
ABT1
AC002086.1
AC003682.1
AC004223.1
AC005726.6
AC008810.1
AC009113.1
AC011498.1
AC012100.1
AC013461.1
AC024270.1
AC051642.1
AC069214.1
AC087465.1
AC091153.1
AC091167.2
AC093799.1
AC103810.2
AC110285.1
AC110491.1
AC113191.1
AC114772.1
ACAA2
ACACA
ACAP2
ACBD5
ACIN1
ACLY
ACOX1
ACP1
ACSL3
ACSL4
ACTB
ACTG1
ACTL6A
ACTN1
ACTN4
ACTR1A
ACTR2
ACTR3
ACTR3B
ACTR8
ACVR1B
ACVR2B
AD000671.1
ADAM10
ADAM17
ADAM9
ADAMTS1
ADAR
ADARB1
ADAT2
ADCK2
ADCK3
ADCY1
ADCY3
ADCY6
ADCY9
ADD1
ADD3
ADH5
ADIPOR1
ADIPOR2
ADK
ADNP
ADNP2
ADO
ADORA2B
ADPGK
ADPRHL2
ADRBK1
ADRBK2
ADRM1
ADSL
ADSS
AEBP2
AEN
AES
AFF1
AFF2
AFF3
AFF4
AFG3L2
AFTPH
AGAP1
AGAP3
AGBL5
AGFG1
AGGF1
AGK
AGL
AGPAT3
AGPAT5
AGPAT6
AGPS
AGTPBP1
AHCTF1
AHCY
AHCYL2
AHDC1
AHI1
AHNAK
AHNAK2
AHR
AHRR
AHSA1
AIDA
AIFM1
AIG1
AK2
AK3
AK4
AKAP1
AKAP10
AKAP11
AKAP12
AKAP13
AKAP2
AKAP8
AKAP8L
AKAP9
AKIRIN1
AKIRIN2
AKNAD1
AKT1
AKT2
AKT3
AL021546.1
AL033532.1
AL109749.1
AL121758.1
AL136219.1
AL139022.1
AL162407.1
AL360181.1
ALDH18A1
ALDH1B1
ALDH3A2
ALDH5A1
ALDOA
ALG10
ALG10B
ALG11
ALG13
ALKBH2
ALKBH5
ALKBH8
ALMS1
ALS2
AMBRA1
AMD1
AMFR
AMIGO3
AMMECR1
AMMECR1L
AMOTL1
AMPD2
AMZ2
ANAPC1
ANAPC5
ANAPC7
ANGEL1
ANGEL2
ANK2
ANK3
ANKAR
ANKFY1
ANKH
ANKHD1
ANKHD1-EIF4EBP3
ANKIB1
ANKRA2
ANKRD10
ANKRD11
ANKRD12
ANKRD13B
ANKRD13C
ANKRD17
ANKRD18A
ANKRD18B
ANKRD27
ANKRD28
ANKRD32
ANKRD40
ANKRD50
ANKRD52
ANKRD57
ANKRD6
ANKS1A
ANKS6
ANLN
ANO5
ANO6
ANP32A
ANP32B
ANP32E
ANUBL1
ANXA11
ANXA7
AOC2
AP1AR
AP1B1
AP1G1
AP1M1
AP2A1
AP2A2
AP2B1
AP2M1
AP3B1
AP3D1
AP3M1
AP3M2
AP3S1
AP4E1
APAF1
APBA2
APBB2
APC
APEX1
APH1A
APH1B
API5
APLP2
APOLD1
APP
APPBP2
APPL1
APTX
AQR
ARAP1
ARAP2
ARCN1
ARF1
ARF6
ARFGAP3
ARFGEF1
ARFGEF2
ARFIP1
ARGLU1
ARHGAP11A
ARHGAP12
ARHGAP17
ARHGAP19
ARHGAP20
ARHGAP21
ARHGAP22
ARHGAP28
ARHGAP29
ARHGAP32
ARHGAP35
ARHGAP44
ARHGAP5
ARHGDIA
ARHGEF11
ARHGEF12
ARHGEF18
ARHGEF2
ARHGEF26
ARHGEF7
ARID1A
ARID1B
ARID2
ARID4B
ARID5B
ARIH1
ARIH2
ARL10
ARL13B
ARL5A
ARL5B
ARL6IP1
ARL6IP5
ARL6IP6
ARL8B
ARMC1
ARMC10
ARMC8
ARMCX2
ARMCX3
ARNT
ARNTL2
ARPC1A
ARPC5
ARPC5L
ARPP19
ARRB2
ARRDC3
ARRDC4
ARSJ
ASAP1
ASAP2
ASB1
ASB13
ASB3
ASB6
ASB7
ASCC2
ASCC3
ASF1B
ASH1L
ASH2L
ASNS
ASNSD1
ASPM
ASTE1
ASXL1
ASXL2
ASXL3
ATAD1
ATAD2
ATAD2B
ATAD5
ATE1
ATF1
ATF2
ATF3
ATF4
ATF6
ATF7IP
ATG12
ATG13
ATG14
ATG16L1
ATG2A
ATG2B
ATG4C
ATG4D
ATG5
ATG9A
ATIC
ATL2
ATM
ATMIN
ATN1
ATP11A
ATP11B
ATP11C
ATP13A2
ATP13A3
ATP1A1
ATP1B1
ATP2A2
ATP2B1
ATP2B4
ATP2C1
ATP5A1
ATP5B
ATP5C1
ATP5F1
ATP5G3
ATP6V0A1
ATP6V0A2
ATP6V1A
ATP6V1B2
ATP6V1C1
ATP6V1D
ATP6V1G2-DDX39B
ATP8A1
ATP8B2
ATP9A
ATPAF1
ATR
ATRN
ATRX
ATXN1
ATXN10
ATXN1L
ATXN2L
ATXN7
ATXN7L3
AURKA
AURKB
AUTS2
AVL9
AXIN1
AXIN2
AZIN1
B3GALNT2
B3GALT1
B3GAT2
B3GNT2
B3GNT5
B4GALNT4
B4GALT1
B4GALT5
B4GALT6
BACE2
BACH1
BACH2
BAG2
BAG3
BAG4
BAG5
BAG6
BAHD1
BAMBI
BAP1
BARD1
BAZ1A
BAZ1B
BAZ2A
BAZ2B
BBS10
BBS12
BBS2
BBX
BCAP29
BCAS2
BCAT1
BCCIP
BCL10
BCL11A
BCL2
BCL2L11
BCL2L13
BCL2L2
BCL7A
BCL9
BCLAF1
BCOR
BCORL1
BCR
BDP1
BECN1
BEND3
BEND4
BEND7
BFAR
BHLHB9
BHLHE41
BICC1
BICD2
BID
BIRC2
BIRC5
BIRC6
BIVM
BLM
BLMH
BLOC1S2
BLVRA
BMI1
BMP2
BMP2K
BMP7
BMPR1A
BMPR2
BMS1
BNIP2
BNIP3L
BOD1
BOD1L
BOLA1
BORA
BPTF
BRAP
BRAT1
BRCA1
BRCA2
BRD1
BRD2
BRD3
BRD4
BRD7
BRD8
BRF2
BRI3BP
BRIP1
BRIX1
BROX
BRPF1
BRPF3
BRWD1
BRWD3
BSDC1
BSN
BTAF1
BTBD1
BTBD11
BTBD2
BTBD3
BTBD6
BTBD7
BTF3L4
BTG1
BTG3
BTN2A1
BTRC
BUB1
BUB1B
BUB3
BUD13
BVES
BYSL
BZRAP1
BZW1
C10orf118
C10orf12
C10orf137
C10orf18
C10orf2
C10orf26
C10orf28
C10orf32
C10orf46
C10orf47
C11orf30
C11orf46
C11orf57
C11orf58
C11orf82
C12orf11
C12orf23
C12orf29
C12orf35
C12orf41
C12orf48
C12orf49
C12orf5
C12orf51
C12orf66
C12orf76
C14orf102
C14orf118
C14orf132
C14orf135
C14orf166
C14orf37
C14orf43
C15orf17
C15orf38
C15orf39
C15orf44
C15orf61
C16orf53
C16orf72
C16orf88
C17orf39
C17orf51
C17orf79
C17orf80
C17orf84
C17orf85
C18orf19
C18orf25
C18orf54
C19orf12
C19orf2
C19orf42
C19orf43
C19orf44
C19orf47
C19orf48
C19orf52
C19orf54
C19orf6
C1GALT1
C1GALT1C1
C1orf109
C1orf114
C1orf115
C1orf124
C1orf135
C1orf144
C1orf174
C1orf198
C1orf21
C1orf212
C1orf27
C1orf43
C1orf52
C1orf9
C1orf96
C1QBP
C20orf108
C20orf11
C20orf111
C20orf177
C20orf4
C20orf72
C20orf94
C21orf91
C22orf13
C22orf28
C22orf39
C22orf46
C2CD2L
C2CD3
C2orf27A
C2orf29
C2orf43
C2orf44
C2orf47
C2orf49
C2orf67
C2orf68
C2orf69
C2orf82
C2orf88
C3orf17
C3orf19
C3orf23
C3orf38
C3orf39
C3orf63
C3orf64
C4orf14
C4orf21
C4orf36
C5orf15
C5orf22
C5orf24
C5orf25
C5orf28
C5orf30
C5orf34
C5orf41
C5orf42
C5orf43
C5orf51
C5orf53
C6orf106
C6orf120
C6orf168
C6orf174
C6orf204
C6orf211
C6orf35
C6orf62
C6orf72
C7orf10
C7orf25
C7orf30
C7orf41
C7orf42
C7orf44
C7orf60
C7orf64
C8orf33
C8orf41
C8orf42
C8orf73
C8orf76
C9orf102
C9orf125
C9orf156
C9orf40
C9orf41
C9orf5
C9orf64
C9orf80
C9orf86
C9orf91
CA13
CAB39
CABIN1
CABLES1
CACHD1
CACNB4
CAD
CADM1
CADM2
CALD1
CALM1
CALM2
CALM3
CALR
CALU
CAMK1D
CAMK4
CAMLG
CAMSAP1
CAMSAP1L1
CAMTA1
CAND1
CANT1
CANX
CAP1
CAPN2
CAPN7
CAPNS1
CAPRIN1
CAPRIN2
CAPZA1
CAPZA2
CARD8
CARKD
CARM1
CARS
CASC3
CASC4
CASC5
CASK
CASKIN2
CASP2
CASP3
CASP4
CASP7
CASP8
CAST
CASZ1
CATSPERB
CAV1
CAV2
CBFA2T2
CBFA2T3
CBFB
CBL
CBLL1
CBX1
CBX2
CBX3
CBX5
CBX6
CBX8
CC2D1A
CCAR1
CCDC109B
CCDC112
CCDC117
CCDC132
CCDC134
CCDC136
CCDC138
CCDC14
CCDC165
CCDC18
CCDC41
CCDC43
CCDC47
CCDC50
CCDC59
CCDC6
CCDC75
CCDC82
CCDC85C
CCDC86
CCDC88A
CCDC88C
CCDC90B
CCDC93
CCDC99
CCHCR1
CCNA2
CCNB1
CCNB1IP1
CCNB2
CCND1
CCND2
CCNE1
CCNE2
CCNF
CCNG1
CCNG2
CCNH
CCNI
CCNJ
CCNT1
CCNT2
CCP110
CCRN4L
CCT2
CCT3
CCT4
CCT5
CCT6A
CCT7
CCT8
CD164
CD276
CD2AP
CD2BP2
CD46
CD47
CD59
CD81
CD99L2
CDADC1
CDC123
CDC14B
CDC16
CDC20
CDC23
CDC25A
CDC25B
CDC27
CDC37
CDC40
CDC42
CDC42BPA
CDC42BPB
CDC42EP3
CDC42SE1
CDC42SE2
CDC5L
CDC6
CDC7
CDC73
CDCA2
CDCA4
CDCA5
CDCA7
CDCA7L
CDH2
CDH23
CDK1
CDK12
CDK13
CDK14
CDK16
CDK17
CDK19
CDK2
CDK2AP1
CDK4
CDK5R1
CDK5RAP2
CDK6
CDK9
CDKAL1
CDKL2
CDKL5
CDKN1B
CDKN2A
CDKN2B
CDKN2C
CDON
CDR2
CDS2
CDT1
CDV3
CDYL
CEBPB
CEBPG
CEBPZ
CECR2
CECR5
CELF1
CELF2
CELSR1
CELSR2
CELSR3
CENPA
CENPB
CENPBD1
CENPC1
CENPE
CENPF
CENPJ
CENPL
CENPN
CENPO
CENPV
CEP104
CEP120
CEP152
CEP170
CEP192
CEP250
CEP290
CEP350
CEP55
CEP57
CEP57L1
CEP68
CEP72
CEP78
CEP85
CEP97
CEPT1
CERK
CERS2
CERS6
CFL1
CFL2
CGGBP1
CHAF1A
CHAF1B
CHCHD3
CHD1
CHD1L
CHD2
CHD3
CHD4
CHD6
CHD7
CHD8
CHD9
CHEK1
CHERP
CHIC1
CHM
CHMP2B
CHMP7
CHORDC1
CHPF2
CHPT1
CHRNA5
CHRNA7
CHST15
CHST3
CHSY1
CHTF8
CHTOP
CHUK
CIAO1
CIC
CIRH1A
CIT
CIZ1
CKAP2
CKAP2L
CKAP4
CKAP5
CKB
CKS2
CLASP1
CLASP2
CLCC1
CLCN3
CLCN5
CLDN12
CLDND1
CLIC4
CLINT1
CLIP1
CLK1
CLMN
CLMP
CLN5
CLN8
CLNS1A
CLOCK
CLP1
CLPTM1
CLPTM1L
CLPX
CLSPN
CLTC
CMAS
CMBL
CMPK1
CMTM3
CMTM4
CMTM6
CNBP
CNIH
CNIH4
CNKSR3
CNN3
CNNM1
CNNM2
CNNM3
CNNM4
CNO
CNOT1
CNOT10
CNOT2
CNOT3
CNOT4
CNOT6
CNOT6L
CNOT7
CNOT8
CNP
CNST
CNTF
CNTN3
CNTNAP1
COASY
COBL
COBRA1
COCH
COG2
COG3
COG5
COG6
COG8
COIL
COL25A1
COL4A3BP
COMMD2
COPA
COPB1
COPB2
COPE
COPG2
COPS2
COPS3
COPS4
COPS5
COPZ1
COQ10B
CORO1C
COX15
COX4NB
COX5A
COX7B
CPD
CPEB2
CPEB3
CPEB4
CPNE1
CPNE3
CPOX
CPSF1
CPSF2
CPSF3
CPSF6
CPSF7
CPT2
CRAMP1L
CREB1
CREB3L2
CREB5
CREBBP
CREBL2
CREBZF
CREM
CRHR1
CRIM1
CRK
CRKL
CRLF3
CRLS1
CRNKL1
CRY1
CRYBG3
CS
CSDC2
CSDE1
CSE1L
CSGALNACT2
CSK
CSNK1A1
CSNK1A1L
CSNK1D
CSNK1E
CSNK1G1
CSNK1G2
CSNK1G3
CSNK2A1
CSNK2A2
CSNK2B
CSRNP1
CSRNP2
CSRNP3
CSRP2BP
CSTF1
CSTF2T
CTBP1
CTBP2
CTCF
CTDNEP1
CTDSP2
CTDSPL
CTDSPL2
CTH
CTNNA1
CTNNA2
CTNNAL1
CTNNB1
CTNNBL1
CTNND1
CTPS
CTR9
CTTN
CTTNBP2
CTTNBP2NL
CUL1
CUL2
CUL3
CUL4A
CUL4B
CUL5
CUTC
CUX1
CWC22
CWC27
CXADR
CXorf26
CXorf38
CXorf57
CXXC1
CYB5B
CYB5R4
CYB5RL
CYBRD1
CYCS
CYFIP1
CYFIP2
CYLD
CYP2R1
CYP2U1
CYP51A1
CYTH1
CYTH3
DAAM1
DAB1
DAB2IP
DACH1
DAG1
DAPK1
DARS
DARS2
DAXX
DAZAP1
DBF4
DBN1
DBNDD2
DBR1
DBT
DCAF10
DCAF12
DCAF13
DCAF16
DCAF5
DCAF6
DCAF7
DCAF8
DCBLD2
DCDC2
DCHS1
DCK
DCLRE1A
DCLRE1B
DCLRE1C
DCP2
DCTD
DCTN1
DCTN2
DCTN4
DCTN5
DCUN1D1
DCUN1D2
DCUN1D5
DDAH1
DDB1
DDHD1
DDHD2
DDI2
DDIT4
DDX1
DDX10
DDX17
DDX18
DDX20
DDX21
DDX23
DDX24
DDX27
DDX39A
DDX39B
DDX3X
DDX42
DDX46
DDX47
DDX5
DDX50
DDX52
DDX54
DDX55
DDX56
DDX6
DEDD
DEGS1
DEK
DEM1
DENND1B
DENND2C
DENND4A
DENND4B
DENND4C
DENND5A
DENND5B
DENR
DEPDC1
DEPDC1B
DERL1
DERL2
DET1
DFFA
DFNB59
DGAT2
DGCR14
DGCR2
DGCR8
DGKD
DGKE
DGKH
DHCR24
DHCR7
DHFR
DHFRL1
DHRS3
DHTKD1
DHX15
DHX16
DHX29
DHX30
DHX32
DHX33
DHX34
DHX35
DHX36
DHX37
DHX38
DHX40
DHX57
DHX8
DHX9
DIABLO
DIAPH1
DIAPH3
DICER1
DIDO1
DIEXF
DIP2B
DIP2C
DIS3
DIS3L
DIXDC1
DKC1
DLAT
DLC1
DLD
DLG1
DLG2
DLG5
DLGAP5
DMTF1
DMXL1
DMXL2
DNAAF2
DNAH14
DNAJA1
DNAJA2
DNAJA3
DNAJB1
DNAJB14
DNAJB6
DNAJB9
DNAJC10
DNAJC13
DNAJC14
DNAJC16
DNAJC18
DNAJC2
DNAJC21
DNAJC24
DNAJC25
DNAJC25-GNG10
DNAJC27
DNAJC5
DNAJC6
DNAJC7
DNAJC9
DNAL1
DNM1L
DNM2
DNMBP
DNMT1
DNPEP
DNTTIP2
DOCK1
DOCK11
DOCK4
DOCK5
DOCK7
DOCK9
DONSON
DOPEY1
DOPEY2
DOT1L
DPF2
DPH2
DPH3
DPM1
DPP8
DPP9
DPY19L1
DPY19L3
DPY19L4
DPYSL2
DPYSL3
DR1
DRG1
DROSHA
DSC2
DSC3
DSE
DSG2
DSN1
DSP
DST
DSTYK
DTL
DTNA
DUS1L
DUS3L
DUSP1
DUSP16
DUSP19
DUSP3
DUSP4
DUSP5
DVL1
DVL3
DYM
DYNC1H1
DYNC1LI1
DYNC1LI2
DYNC2H1
DYNLL1
DYNLL2
DYRK1A
DYRK1B
DYRK2
DYRK3
DYX1C1
DZIP1
E2F1
E2F2
E2F3
E2F6
E2F7
E2F8
EAF1
EARS2
EBF2
EBF3
ECD
ECHDC1
ECT2
EDARADD
EDC3
EDC4
EDEM1
EDEM3
EEA1
EEF1A1
EEF1B2
EEF1E1
EEF1G
EEF2
EFHC1
EFNA5
EFNB2
EFR3A
EFTUD1
EFTUD2
EGLN1
EGLN2
EHBP1
EHMT1
EHMT2
EI24
EID1
EID2
EIF1
EIF1AX
EIF2A
EIF2AK1
EIF2AK2
EIF2AK3
EIF2AK4
EIF2B5
EIF2C1
EIF2C2
EIF2C3
EIF2C4
EIF2D
EIF2S1
EIF2S2
EIF2S3
EIF3A
EIF3B
EIF3D
EIF3E
EIF3F
EIF3G
EIF3I
EIF3J
EIF3L
EIF3M
EIF4A1
EIF4A2
EIF4A3
EIF4B
EIF4E3
EIF4EBP2
EIF4ENIF1
EIF4G1
EIF4G2
EIF4G3
EIF4H
EIF5
EIF5A
EIF5A2
EIF5B
EIF6
ELAVL1
ELAVL2
ELF1
ELF2
ELF4
ELK1
ELK3
ELK4
ELL2
ELMO2
ELMOD2
ELOVL4
ELOVL5
ELOVL6
ELOVL7
ELP2
ELP3
EMILIN1
EML1
EML4
EML5
EMR3
EN2
ENC1
ENDOD1
ENO1
ENO2
ENPP4
ENSA
ENTPD4
ENTPD6
ENTPD7
EP300
EP400
EPB41
EPB41L1
EPB41L2
EPB41L3
EPC1
EPC2
EPDR1
EPG5
EPHA2
EPHA5
EPHA6
EPHA7
EPHB1
EPHB4
EPM2AIP1
EPN1
EPN2
EPPK1
EPRS
EPS15
EPS15L1
EPS8
EPT1
ERBB2
ERBB2IP
ERBB4
ERC1
ERCC3
ERCC4
ERCC5
ERCC6
ERCC6L
ERCC8
ERF
ERGIC2
ERH
ERI1
ERI2
ERI3
ERICH1
ERLIN1
ERLIN2
ERMP1
ERN2
ERO1L
ERP44
ERRFI1
ESCO2
ESF1
ESPL1
ESR1
ESYT1
ESYT2
ETAA1
ETF1
ETFA
ETNK1
ETS2
ETV3
ETV5
EVI5
EWSR1
EXD2
EXO1
EXOC2
EXOC3
EXOC4
EXOC5
EXOC6
EXOC6B
EXOC7
EXOC8
EXOG
EXOSC10
EXOSC2
EXOSC3
EXOSC6
EXOSC8
EXPH5
EXT1
EXT2
EXTL2
EXTL3
EYA3
EYA4
EZH2
EZR
F11R
F2R
F2RL1
FAF1
FAF2
FAM101B
FAM102B
FAM104A
FAM105B
FAM107B
FAM108B1
FAM108C1
FAM111A
FAM111B
FAM113A
FAM115A
FAM116A
FAM117B
FAM120A
FAM120B
FAM120C
FAM122B
FAM123B
FAM126A
FAM126B
FAM129A
FAM129B
FAM134B
FAM134C
FAM135A
FAM136A
FAM13A
FAM155B
FAM160A2
FAM160B1
FAM168A
FAM168B
FAM169A
FAM171A1
FAM171B
FAM172A
FAM173B
FAM175B
FAM178A
FAM179B
FAM184A
FAM188B
FAM189A1
FAM18B1
FAM190B
FAM193A
FAM193B
FAM199X
FAM204A
FAM20C
FAM38A
FAM46A
FAM46C
FAM47E
FAM53B
FAM53C
FAM55C
FAM57A
FAM59A
FAM60A
FAM63B
FAM69A
FAM69B
FAM73A
FAM83B
FAM83D
FAM83G
FAM8A1
FAM91A1
FAM96A
FAM98A
FAM98B
FANCB
FANCC
FANCD2
FANCI
FANCM
FAR1
FARP1
FARP2
FARSA
FARSB
FASN
FASTK
FASTKD1
FASTKD2
FAT1
FAT3
FAT4
FBL
FBN2
FBRS
FBRSL1
FBXL14
FBXL17
FBXL18
FBXL19
FBXL20
FBXL3
FBXL4
FBXL5
FBXO11
FBXO17
FBXO18
FBXO21
FBXO22
FBXO25
FBXO28
FBXO3
FBXO30
FBXO32
FBXO34
FBXO38
FBXO42
FBXO45
FBXO46
FBXO5
FBXO7
FBXO9
FBXW11
FBXW2
FBXW7
FCHSD2
FDFT1
FDPS
FDX1
FECH
FEM1A
FEM1B
FEM1C
FEN1
FER
FERMT2
FEZ2
FGD1
FGD4
FGF12
FGF2
FGF5
FGF9
FGFR1
FGFR1OP
FGFR1OP2
FGFR2
FHL1
FIGN
FIGNL1
FITM2
FJX1
FKBP10
FKBP14
FKBP4
FKBP5
FKRP
FKTN
FLAD1
FLII
FLNA
FLNB
FLOT2
FLT1
FLVCR1
FLYWCH1
FMN2
FMNL1
FMNL2
FMO5
FMR1
FNBP1
FNBP1L
FNBP4
FNDC3A
FNDC3B
FNIP1
FNIP2
FNTA
FOSL2
FOXC1
FOXF2
FOXJ3
FOXK1
FOXK2
FOXM1
FOXN2
FOXN3
FOXO1
FOXO3
FOXP4
FOXRED2
FRAT2
FREM2
FRMD6
FRS2
FRYL
FSCN1
FSTL1
FSTL5
FTSJ2
FTSJ3
FTSJD1
FTSJD2
FUBP1
FUBP3
FUCA2
FUNDC2
FURIN
FUS
FUT10
FUT8
FXC1
FXR1
FXR2
FYCO1
FYN
FYTTD1
FZD1
FZD3
FZD4
FZD5
FZD6
FZD7
FZD8
FZR1
G2E3
G3BP1
G3BP2
GAB1
GABPA
GABPB1
GABPB2
GABRB3
GAK
GALNT1
GALNT11
GALNT13
GALNT14
GALNT2
GALNT3
GALNT7
GALNTL4
GAN
GANAB
GAPDH
GAPVD1
GARS
GART
GAS1
GAS2L3
GATA6
GATAD1
GATAD2A
GATAD2B
GBA2
GBAS
GBF1
GCC1
GCC2
GCFC1
GCLC
GCLM
GCN1L1
GCNT1
GCOM1
GDAP1
GDAP2
GDE1
GDF11
GDF7
GDI1
GDI2
GEMIN4
GEMIN5
GEN1
GFM1
GFM2
GFOD1
GFPT1
GFRA1
GGA2
GGNBP2
GGPS1
GHITM
GIGYF1
GIGYF2
GINS1
GINS2
GINS3
GIT1
GJA3
GJC1
GK5
GLB1
GLCE
GLE1
GLG1
GLI3
GLO1
GLOD4
GLS
GLUD1
GLUL
GLYR1
GMCL1
GMEB1
GMEB2
GMFB
GMNN
GMPS
GNA11
GNA12
GNA13
GNAI1
GNAI3
GNAL
GNAQ
GNAS
GNB1
GNB1L
GNB2
GNB2L1
GNB4
GNE
GNG12
GNL1
GNL2
GNL3
GNL3L
GNPAT
GNPNAT1
GNPTAB
GNS
GOLGA4
GOLGA5
GOLGA8A
GOLGB1
GOLIM4
GOLM1
GOLPH3
GOLPH3L
GOLT1B
GON4L
GOPC
GORASP2
GOSR1
GOT2
GPAM
GPANK1
GPATCH1
GPATCH2
GPATCH4
GPATCH8
GPBP1
GPBP1L1
GPC6
GPCPD1
GPD1L
GPD2
GPI
GPN1
GPR107
GPR125
GPR126
GPR137B
GPR161
GPR180
GPR27
GPR63
GPR98
GPRASP2
GPRC5A
GPRIN1
GPRIN3
GPS1
GPSM2
GPT2
GPX8
GRAMD1A
GRAMD1C
GRAMD4
GRB10
GRB2
GREB1L
GRINL1A
GRK6
GRPEL1
GRPEL2
GRSF1
GRWD1
GSG2
GSK3A
GSK3B
GSPT1
GSR
GSTCD
GSTM3
GTF2A1
GTF2E1
GTF2E2
GTF2F1
GTF2H3
GTF2I
GTF2IRD1
GTF3C1
GTF3C2
GTF3C3
GTF3C4
GTF3C5
GTPBP1
GTPBP2
GTPBP3
GTPBP4
GTPBP5
GTPBP8
GTSE1
GUCY1A2
GUF1
GXYLT1
GXYLT2
GZF1
H1FX
H2AFV
H2AFX
H2AFZ
H3F3B
H6PD
HARS
HARS2
HAT1
HAUS2
HAUS3
HAUS6
HAUS8
HAX1
HBS1L
HCFC1
HDAC1
HDAC2
HDAC3
HDAC4
HDGF
HDLBP
HEATR1
HEATR2
HEATR3
HEATR6
[truncated: 3,714 more rows]

## Sheet: S12H
Table S12H. Human NSC/Fetal Brain CHD8 target list (Cotney et al. 2015, Lombardo et al. 2018)
Targets
AAMDC
AASDH
AASDHPPT
ABCA11P
ABCA17P
ABCA3
ABCB10
ABCE1
ABHD11
ABHD12
ABHD13
ABHD5
ABL1
ACADSB
ACBD5
ACBD6
ACD
ACO2
ACOT7
ACPL2
ACSF3
ACSL3
ACTB
ACTG1
ACTR1B
ACTR2
ACTR3
ACVR2A
ACYP2
ADAM10
ADAMTS10
ADAR
ADAT2
ADAT3
ADCK4
ADCY5
ADD1
ADD2
ADNP
ADO
ADPGK
AEBP2
AES
AFF4
AGFG1
AGK
AGO2
AGO3
AGPAT3
AGPAT6
AGRN
AGTPBP1
AHCYL2
AIMP1
AK3
AK8
AKAP7
AKAP8
AKIP1
AKIRIN1
AKIRIN2
AKR1B1
AKT2
ALDH2
ALDOA
ALG9
ALKBH5
ALMS1
ALOXE3
ALS2
AMBRA1
AMD1
AMFR
AMOTL2
ANAPC10
ANAPC13
ANAPC5
ANAPC7
ANGEL2
ANKH
ANKLE2
ANKRD10
ANKRD11
ANKRD12
ANKRD16
ANKRD39
ANKRD40
ANKRD44
ANKRD50
ANKRD52
ANO8
ANP32A
ANP32B
AP1G1
AP1S1
AP2A2
AP4E1
AP4M1
AP4S1
AP5B1
AP5M1
AP5S1
APBA1
APH1A
API5
APIP
APITD1
APITD1-CORT
APLP1
APLP2
APOLD1
APOPT1
APP
APPL1
ARF1
ARF6
ARFGAP2
ARFGEF1
ARFRP1
ARHGAP11B
ARHGAP17
ARHGAP21
ARHGAP33
ARHGDIA
ARHGEF11
ARHGEF12
ARHGEF40
ARHGEF7
ARID1A
ARID1B
ARID2
ARID3A
ARID4A
ARID4B
ARID5B
ARIH1
ARL1
ARL10
ARL16
ARL2BP
ARL3
ARL5A
ARL5B
ARL6IP4
ARL8A
ARMC5
ARMC6
ARNT2
ARPC4
ARPC4-TTLL3
ARPC5
ARPP19
ARRDC3
ARRDC3-AS1
ASAP1
ASAP2
ASB6
ASB7
ASF1A
ASH1L
ASH1L-AS1
ASPSCR1
ATAD2B
ATAD3A
ATAD5
ATE1
ATF1
ATF2
ATF5
ATF6
ATF6B
ATG3
ATG4B
ATG4C
ATL1
ATL2
ATN1
ATP11B
ATP1A1
ATP1A1OS
ATP1B1
ATP1B3
ATP2A2
ATP5G2
ATP5J
ATP5S
ATP6V0C
ATP6V0E2
ATP6V0E2-AS1
ATP6V1G2
ATP6V1G2-DDX39B
ATP9A
ATP9B
ATPAF1
ATR
ATRAID
ATRN
ATRNL1
ATXN10
ATXN2
ATXN2L
ATXN3
ATXN7
ATXN7L2
ATXN7L3
ATXN7L3B
AUTS2
AVEN
AVL9
AXIN2
B3GALNT2
B3GALTL
B4GALNT1
B4GALT5
B4GALT6
B4GALT7
B9D1
BACH1
BACH2
BAD
BAG5
BAHCC1
BAI3
BANF1
BANP
BAP1
BASP1
BAZ1A
BAZ1B
BBIP1
BBS5
BBX
BCAR1
BCAR3
BCL2L1
BCL7A
BCL9
BCOR
BEND3
BEND5
BICD2
BID
BIRC6
BIVM
BLMH
BLOC1S6
BLVRA
BMI1
BMPR1A
BMPR2
BNIP1
BNIP3L
BOD1
BOLA3
BOLA3-AS1
BPTF
BRAF
BRD2
BRD7
BRD9
BRF1
BRPF3
BRWD1
BRWD1-AS1
BRWD1-IT2
BSCL2
BTBD1
BTF3
BUD13
BZW1
C10orf111
C10orf114
C10orf25
C11orf58
C11orf68
C11orf84
C11orf95
C12orf23
C12orf52
C12orf60
C12orf61
C14orf101
C14orf178
C14orf80
C15orf40
C15orf59
C16orf58
C16orf70
C16orf72
C16orf80
C16orf87
C17orf75
C18orf32
C19orf12
C19orf43
C19orf60
C1D
C1GALT1
C1orf122
C1orf123
C1orf174
C1orf198
C1orf21
C1orf220
C1orf35
C1orf43
C1orf53
C1orf86
C2
C20orf112
C20orf196
C20orf27
C21orf49
C21orf91
C22orf24
C22orf29
C22orf32
C2orf47
C4orf21
C4orf48
C5orf28
C5orf30
C5orf42
C5orf54
C6orf136
C6orf211
C6orf70
C7orf10
C7orf25
C7orf26
C7orf55
C7orf55-LUC7L2
C7orf63
C8G
C8orf40
C8orf42
C9orf169
C9orf40
C9orf43
C9orf69
C9orf9
C9orf91
C9orf96
CAB39
CACNA2D1
CACNG4
CACTIN
CACYBP
CAHM
CALM1
CALM2
CALM3
CAMK1D
CAMK2D
CAMK2N1
CAMSAP1
CAND1
CANX
CAPN10
CAPN2
CAPN7
CAPNS1
CAPRIN1
CAPZA1
CAPZA2
CAPZB
CARM1
CASC3
CASC4
CASD1
CASKIN2
CASP3
CBFB
CBLL1
CBX3
CBX3P2
CBX4
CBX5
CBX6
CCBL1
CCDC111
CCDC115
CCDC117
CCDC127
CCDC136
CCDC142
CCDC148
CCDC149
CCDC151
CCDC40
CCDC50
CCDC57
CCDC6
CCDC71L
CCDC77
CCDC85C
CCDC88A
CCDC92
CCDC97
CCNDBP1
CCNE2
CCNG2
CCNJ
CCNL1
CCNT1
CCNT2
CCSAP
CCSER2
CCT2
CCT4
CCT6B
CCT7
CD164
CD276
CDC123
CDC27
CDC34
CDC37L1
CDC40
CDC42
CDC42BPA
CDC42BPB
CDC42EP3
CDC42SE1
CDC7
CDH2
CDK13
CDK17
CDK19
CDK2AP1
CDK5R1
CDK6
CDK8
CDK9
CDKN2AIP
CDKN2D
CDR2
CDS2
CEBPG
CECR5
CECR5-AS1
CECR6
CELF2
CELF3
CELSR3
CENPC1
CENPN
CENPO
CENPT
CENPV
CEP104
CEP170
CEP170B
CEP19
CEP290
CEP350
CEP63
CEP76
CEP95
CEP97
CERK
CERS2
CERS4
CERS6
CFDP1
CFL2
CFLAR
CGGBP1
CHAMP1
CHCHD7
CHD1
CHD7
CHD9
CHERP
CHMP1B
CHMP6
CHN1
CHPT1
CHRAC1
CHST11
CHSY1
CHTOP
CIC
CIRBP
CIRBP-AS1
CISD2
CITED2
CIZ1
CKAP4
CKAP5
CKLF
CKLF-CMTM1
CLASP1
CLIC4
CLIP1
CLIP4
CLK1
CLK3
CLK4
CLN6
CLOCK
CLPP
CLPTM1
CLPX
CLSTN1
CLTC
CLUAP1
CLUH
CMC2
CMIP
CMPK1
CNBP
CNEP1R1
CNIH
CNN3
CNNM3
CNNM4
CNOT11
CNOT3
CNOT4
CNOT6
CNOT6L
CNOT7
CNOT8
CNPPD1
CNPY4
CNRIP1
CNTLN
COA5
COASY
COG7
COIL
COL4A3BP
COL6A4P1
COMMD10
COPB1
COPG2
COPS4
COPS7B
COPS8
COQ4
CORO2B
COX11
COX15
COX20
COX4I1
COX5A
COX6C
CPEB2
CPEB3
CPEB4
CPNE1
CPS1
CPSF2
CPSF6
CRB1
CRBN
CREBL2
CREBRF
CREBZF
CRELD1
CRIM1
CRIP2
CRKL
CRLS1
CRNDE
CRTAP
CRTC3
CRYZL1
CSTB
CTBP1
CTBP1-AS1
CTBP2
CTCF
CTDSP2
CTDSPL2
CTNNB1
CTSD
CTTN
CTTNBP2
CTU2
CUL1
CUL2
CUL4A
CUL5
CUTC
CUX1
CWC27
CWF19L1
CXXC5
CYB5D1
CYB5D2
CYB5R3
CYFIP1
CYP46A1
CYP4V2
CYP51A1
DACH1
DALRD3
DAP
DAP3
DAPK1
DBF4
DBF4B
DBN1
DBP
DCAF10
DCAF12
DCAF13
DCAF17
DCAF5
DCLK2
DCLRE1A
DCP1A
DCTN5
DCUN1D1
DCUN1D2
DCUN1D4
DDHD1
DDHD2
DDI2
DDR1
DDX17
DDX28
DDX31
DDX39B
DDX3X
DDX41
DDX5
DDX51
DDX54
DDX59
DDX6
DECR1
DEDD
DEGS1
DEK
DENND1B
DENND4A
DENND4C
DENND5B
DENND5B-AS1
DENND6B
DESI1
DFFB
DFNB59
DGAT1
DGCR5
DGCR6L
DGCR8
DHPS
DHRS13
DHRSX
DHX29
DHX30
DHX40
DICER1
DICER1-AS1
DIDO1
DIP2A
DIP2B
DIP2C
DIRC2
DIS3L
DIS3L2
DKFZP434A062
DLAT
DLEU1
DLEU2
DLG1
DLG1-AS1
DLG5
DLG5-AS1
DLX1
DMTF1
DMXL2
DNAJA2
DNAJB14
DNAJC10
DNAJC11
DNAJC27
DNAJC27-AS1
DNAJC3
DNAJC30
DNAJC7
DNMT1
DNMT3A
DOCK7
DOK6
DOLPP1
DOT1L
DPAGT1
DPH1
DPP3
DPY19L2P3
DPY19L3
DPYSL2
DPYSL5
DRAP1
DRAXIN
DRG1
DSE
DSTYK
DTD1
DTX4
DTYMK
DUS2L
DUSP12
DUSP4
DUSP7
DVL3
DYNC1H1
DYNC1I2
DYNC1LI2
DYNLL1
DYRK1A
DZIP1
E4F1
EARS2
EBPL
ECHDC1
EDEM1
EEA1
EEF1A1
EEF1B2
EFCAB11
EFCAB2
EFCAB5
EFCAB7
EFNA5
EFNB2
EFS
EGR3
EHMT2
EI24
EIF1
EIF1AD
EIF2AK2
EIF2B4
EIF2B5
EIF3B
EIF3E
EIF3J
EIF4E
EIF4ENIF1
EIF4G2
EIF4G3
EIF4H
EIF5
ELAC1
ELAVL2
ELAVL3
ELMO2
ELMOD3
ELMSAN1
ELOVL6
ELP2
EMC1
EMC7
EMC8
EME2
ENAH
ENOPH1
EP300
EP400
EPB41L1
EPB41L5
EPC1
EPC2
EPM2A
EPS15
EPS15L1
ERAP1
ERBB2IP
ERC1
ERCC2
ERF
ERLIN2
ESD
ESF1
ESYT2
ETFB
ETS2
ETV3
ETV6
EWSR1
EXD2
EXD3
EXOC5
EXOC6
EXOC6B
EXOSC6
FADS2
FAF1
FAHD1
FAM102A
FAM108C1
FAM110B
FAM117B
FAM120A
FAM120AOS
FAM131B
FAM133B
FAM133DP
FAM134A
FAM13B
FAM155A
FAM160B1
FAM160B2
FAM161A
FAM171A1
FAM171A2
FAM173A
FAM204A
FAM208A
FAM20B
FAM211B
FAM219B
FAM47E
FAM53B
FAM57A
FAM65A
FAM89B
FAM92A1
FAM98B
FANK1
FAR1
FARP1
FARSB
FASN
FASTKD3
FASTKD5
FAT1
FAXC
FBLN1
FBXL14
FBXL15
FBXL17
FBXL19
FBXL19-AS1
FBXL5
FBXO11
FBXO18
FBXO24
FBXO31
FBXO36
FBXO42
FBXO7
FBXO9
FBXW11
FBXW5
FCHSD2
FDFT1
FEM1B
FERMT2
FGD5-AS1
FGD6
FHOD3
FIP1L1
FITM2
FIZ1
FJX1
FKBP14
FKBP4
FKBP5
FKBP7
FKBPL
FKRP
FLAD1
FLJ10038
FLJ13197
FLJ31306
FLJ33630
FLJ37453
FLJ38109
FLJ38576
FLJ39639
FLJ42289
FLJ42709
FLRT2
FLVCR1
FLVCR1-AS1
FNBP1
FNBP1L
FNBP4
FNDC3A
FOSL2
FOXJ2
FOXJ3
FOXM1
FOXN2
FOXO1
FOXO3
FOXP1
FRA10AC1
FRG1
FSD1L
FTSJD2
FUBP1
FUBP3
FUS
FUT11
FUT8
FUT8-AS1
FYN
FZD1
FZD2
G6PC3
GABARAP
GABBR1
GABPA
GABPB1
GABPB1-AS1
GALE
GALNT2
GALNT7
GAN
GANC
GAPDH
GAR1
GART
GAS1
GATAD1
GATAD2B
GBAS
GCAT
GCLM
GDI1
GDI2
GEMIN5
GET4
GFM2
GGA1
GGA2
GGCX
GGNBP2
GGPS1
GHDC
GHITM
GID8
GIGYF2
GINS1
GLCCI1
GLOD4
GLTSCR1
GLUL
GMEB1
GMFB
GMPS
GNA13
GNAS
GNAZ
GNB1
GNB1L
GNB2
GNG4
GNL3
GNL3L
GNPTG
GNRHR2
GOLM1
GOLPH3
GORASP2
GPATCH1
GPATCH8
GPBP1
GPBP1L1
GPC1
GPC6
GPR125
GPR137
GPR161
GPRC5B
GPSM1
GPSM3
GPT2
GRK4
GRK6
GSE1
GSK3A
GSK3B
GSPT1
GSR
GSS
GSTA4
GSTP1
GTF2A1
GTF2I
GTF2IRD1
GTF3C2
GTF3C4
GTPBP3
GUCD1
GUK1
GULP1
GUSB
GUSBP11
H1F0
H1FX
H1FX-AS1
H2AFV
H2AFY2
H2AFZ
H3F3A
H3F3AP4
HAGH
HCFC1
HDAC2
HDAC5
HDAC7
HDGF
HDGFRP3
HDHD2
HEATR2
HECTD1
HECTD2
HECW2
HELZ
HERC3
HERC4
HES4
HEXIM1
HEXIM2
HEY1
HGS
HGSNAT
HIAT1
HINT1
HINT3
HIPK1
HIPK2
HIPK3
HIRA
HIST1H2AC
HIST1H2AE
HIST1H2AK
HIST1H2AM
HIST1H2BC
HIST1H2BG
HIST1H2BN
HIST1H2BO
HIST1H3E
HIST1H3J
HIST1H4E
HIST1H4H
HIST2H2AB
HIST2H2AC
HIST2H2BE
HIVEP1
HLCS
HMBOX1
HMG20A
HMGB1
HMGN1
HMGN3
HMGXB4
HNRNPA0
HNRNPA1
HNRNPA1P10
HNRNPA2B1
HNRNPA3
HNRNPAB
HNRNPD
HNRNPF
HNRNPH1
HNRNPH3
HNRNPK
HNRNPM
HNRNPR
HNRNPU
HNRNPUL1
HNRNPUL2
HNRNPUL2-BSCL2
HNRPDL
HNRPLL
HOMER3
HOMEZ
HOOK3
HP1BP3
HPD
HSD17B12
HSDL2
HSF2BP
HSP90AA1
HSPA4
HSPA8
HSPBAP1
HSPD1
HSPE1
HSPE1-MOB4
HUNK
IBA57
IBTK
ICA1L
ICT1
ID4
IDE
IDH2
IDNK
IER2
IER3IP1
IFFO2
IFIT5
IFNGR2
IGDCC3
IGF1R
IGF2BP1
IGF2BP3
IGSF3
IKBKB
IKZF5
IL4I1
ILKAP
IMP4
INA
ING1
INHA
INO80
INO80D
INSIG1
INSR
INTS2
INTS4
INTS6
INTS9
IPO13
IPO7
IPP
IQCG
IRAK1BP1
IREB2
IRF2
IRF2BP1
IRF2BP2
IRF2BPL
IRGQ
IRS1
IRS2
IRX5
IST1
ITCH
ITFG1
ITFG2
ITGAV
ITGB1
ITGB3BP
ITGB8
ITPK1
ITPKC
ITSN1
IVNS1ABP
IZUMO4
JAK1
JAK2
JMY
JPX
JUND
KANSL1
KANSL1-AS1
KARS
KAT2B
KAT6A
KAT6B
KATNBL1
KBTBD2
KBTBD3
KCMF1
KCNC1
KCNJ2
KCNJ2-AS1
KCNN1
KCTD1
KCTD11
KCTD15
KCTD20
KCTD3
KCTD6
KDELC1
KDELR1
KDELR2
KDM1A
KDM2A
KDM3A
KDM3B
KDM5A
KDM5B
KDM5B-AS1
KDM5C
KDM6A
KDSR
KIAA0020
KIAA0195
KIAA0232
KIAA0355
KIAA0368
KIAA0586
KIAA0753
KIAA1429
KIAA1432
KIAA1549
KIAA1551
KIAA1586
KIAA1737
KIAA1984-AS1
KIAA2026
KIF13A
KIF1B
KIF21A
KIF27
KIF2A
KIF3C
KIF5B
KIF9-AS1
KLC1
KLC2
KLF10
KLF12
KLF13
KLF3
KLF7
KLHDC2
KLHL11
KLHL22
KLHL23
KLHL24
KLHL35
KLHL36
KLHL42
KLHL9
KLLN
KNTC1
KPNA1
KPNA3
KPNA4
KPNA6
KPNB1
KPTN
KRBA1
L2HGDH
LANCL1
LANCL2
LARGE
LARP1B
LARP6
LARP7
LATS1
LBR
LCORL
LDB1
LDLRAD4
LEMD2
LENG8
LETM2
LIG3
LIG4
LIMD1
LIMD1-AS1
LIMD2
LIMK2
LIMS1
LINC00167
LINC00461
LINC00526
LINC00535
LINC00667
LINS
LIPT2
LIX1L
LMNB1
LMO4
LMTK2
LNPEP
LOC100009676
LOC100128164
LOC100128398
LOC100128568
LOC100128822
LOC100129250
LOC100129361
LOC100129722
LOC100129726
LOC100129961
LOC100130155
LOC100131089
LOC100131655
LOC100131691
LOC100133612
LOC100216545
LOC100272217
LOC100287944
LOC100288181
LOC100288198
LOC100288911
LOC100289230
LOC100289361
LOC100289509
LOC100289511
LOC100499489
LOC100505695
LOC100506421
LOC100506714
LOC100506834
LOC100506963
LOC100507032
LOC100507217
LOC100507266
LOC100507557
LOC100507564
LOC100507634
LOC100630918
LOC100652739
LOC145783
LOC150776
LOC202781
LOC254100
LOC254128
LOC256880
LOC282997
LOC284385
LOC285696
LOC286190
LOC338799
LOC344967
LOC387723
LOC389765
LOC389791
LOC400027
LOC400657
LOC400684
LOC441009
LOC644656
LOC644961
LOC645212
LOC646719
LOC646762
LOC646903
LOC728743
LOC729013
LOC729683
LOC729970
LOC730183
LONP2
LONRF1
LPGAT1
LPIN1
LPIN2
LPXN
LRCH1
LRCH4
LRFN3
LRFN4
LRP11
LRP12
LRP3
LRP4-AS1
LRP5
LRP6
LRP8
LRR1
LRRC14
LRRC16A
LRRC27
LRRC41
LRRC47
LRRC4B
LRRC58
LRRC6
LRRC8A
LRRC8D
LSM14A
LSM14B
LSM4
LSM5
LSMD1
LUC7L
LUC7L2
LUC7L3
LYSMD1
LZIC
LZTR1
MAD2L2
MADD
MAEA
MAF1
MAFG
MAFG-AS1
MAGI1
MAGOH
MALAT1
MALT1
MAML1
MAML3
MAN1A2
MAN2A2
MAN2C1
MANEA
MANEAL
MAP1B
MAP2
MAP2K4
MAP2K5
MAP3K1
MAP3K12
MAP3K14
MAP3K3
MAP3K4
MAP4K4
MAP4K5
MAP6
MAP7D1
MAPK1
MAPK11
MAPK12
MAPK1IP1L
MAPK7
MAPK8IP2
MAPK9
MAPKAPK5
MAPKAPK5-AS1
MAPKBP1
MARCH5
MARCH7
MARCKS
MARK2
MARK3
MASTL
MAT2A
MATN1-AS1
MATR3
MAZ
MBD3
MBLAC1
MBLAC2
MBOAT2
MBTD1
MBTPS1
MCCC1
MCL1
MCM7
MDK
ME2
MEAF6
MED12L
MED13
MED13L
MED15
MED16
MED18
MED26
MEF2A
MEF2BNB
MEF2BNB-MEF2B
MEF2C
MEF2D
MEIS1
MEIS1-AS3
MEIS2
MEIS3
MEMO1
MEPCE
MESDC1
METRN
METTL20
METTL8
METTL9
MEX3B
MEX3C
MEX3D
MFHAS1
MFI2-AS1
MFSD11
MGAT1
MGAT4B
MGAT5B
MGC2752
MGEA5
MGME1
MGRN1
MIA3
MIB1
MIDN
MIER1
MIER3
MIPOL1
MIR125B1
MIR1281
MIR1470
MIR1538
MIR1539
MIR17
MIR17HG
MIR181A2HG
MIR191
MIR1915
MIR2861
MIR3184
MIR3188
MIR3199-1
MIR3199-2
MIR3610
MIR3613
MIR3661
MIR3665
MIR3913-1
MIR3917
MIR3960
MIR423
MIR425
MIR4442
MIR4444-1
MIR4466
MIR4469
MIR4479
MIR4515
MIR4519
MIR4523
MIR4665
MIR4738
MIR4740
MIR4784
MIR5188
MIR548AO
MIR5703
MIR636
MIR760
MIR933
MIRLET7I
MIS18BP1
MKLN1
MKRN1
MKRN3
MLF2
MLL
MLL4
MLL5
MLLT10
MLLT11
MMAB
MMP15
MMP16
MN1
MNAT1
MNT
MOB2
MOB3A
MOB4
MORC2
MORC3
MORF4L1
MORN1
MORN4
MPC1
MPG
MPHOSPH8
MPLKIP
MPND
MPPE1
MRAS
MRFAP1
MRFAP1L1
MROH8
MRPL1
MRPL13
MRPL15
MRPL22
MRPL35
MRPL36
MRPL40
MRPL44
MRPL46
MRPL48
MRPL50
MRPS11
MRPS18B
MRPS26
MRPS34
MRPS35
MRTO4
MSANTD3
MSH6
MSI1
MSI2
MSL1
MSL2
MSRA
MST1P2
MTA3
MTBP
MTCH2
MTDH
MTF2
MTFP1
MTHFD1L
MTHFD2
MTIF3
MTMR1
MTMR10
MTMR9
MTRR
MTSS1L
MTX1
MTX2
MVB12B
MVD
MVK
MXI1
MYC
MYCBP2
MYEF2
MYH10
MYH7B
MYL12B
MYLIP
MYLK-AS1
MYO18A
MYO1B
MYO5A
MYO9A
MZF1
MZT2A
MZT2B
N4BP1
N4BP2
NAA15
NAA16
NAA25
NAA30
NAA60
NAB1
NACA
NADKD1
NAE1
NAMPT
NANOS1
NAP1L1
NAPA-AS1
NAPEPLD
NAPG
NARG2
NARR
NAT8L
NBAS
NBN
NBPF1
NBR1
NCAM2
NCAPD3
NCBP1
NCK2
NCKAP1
NCL
NCOA2
NCOA5
NCOA6
NCOA7
NCOR1
NCOR2
NDFIP1
NDN
NDST2
NDUFA4L2
NDUFA9
NDUFAF3
NDUFAF5
NDUFB1
NDUFC1
NDUFS1
NDUFS4
NDUFS6
NDUFS7
NDUFV2
NDUFV3
NEAT1
NEDD4L
NEGR1
NEK4
NEK7
NELFA
NELFB
NELFCD
NEMF
NEO1
NES
NETO2
NEURL4
NFAT5
NFATC3
NFKB1
NFKBIA
NFKBIL1
NFYA
NGLY1
NHEJ1
NHLRC2
NHLRC3
NIPBL
NKIRAS1
NKIRAS2
NKTR
NLGN1
NME3
NME5
NME6
NMNAT1
NOC4L
NOL12
NOP14
NOXA1
NPDC1
NPLOC4
NR1D2
NR2C2
NR2F1
NRARP
NRBP1
NRD1
NREP
NRF1
NRIP1
NSA2
NSL1
NSMAF
NSMCE4A
NSRP1
NSUN2
NT5C2
NT5C3
NUAK1
NUBP2
NUCKS1
NUDT3
NUDT5
NUFIP2
NUP153
NUP205
NUP214
NUP50
NUP62
NUP85
NUTF2
NVL
OARD1
OAT
OAZ2
OBSL1
ODC1
OGFOD2
OGFRL1
OPA1
ORC6
OSBPL5
OSGEPL1
OSGIN2
OTUD1
PA2G4
PACS2
PAFAH1B1
PAFAH1B3
PAIP1
PAK2
PALB2
PALLD
PALM
PAN3
PAN3-AS1
PANK1
PANK3
PANX1
PAPD5
PAPD7
PAPOLA
PAQR3
PARD3
PARD6A
PARK7
PARP16
PARP2
PARP6
PATZ1
PAXBP1
PAXIP1
PBLD
PBRM1
PBX1
PCBD2
PCBP1
PCBP1-AS1
PCBP2
PCBP4
PCDH1
PCED1A
PCGF2
PCID2
PCIF1
PCM1
PCMTD1
PCNA
PCNX
PCNXL4
PCSK5
PDCD4
PDCD7
PDCL
PDE10A
PDE3B
PDE4DIP
PDE7A
PDE8A
PDF
PDGFB
PDHX
PDIA6
PDIK1L
PDS5A
PDS5B
PDZD8
PEAK1
PEBP1
PEG10
PELI2
PELP1
PEMT
PET117
PEX11B
PEX13
PEX19
PEX3
PEX5
PFDN4
PFKFB3
PFKM
PFN2
PGAP1
PGBD4
PGD
PGLS
PHACTR4
PHC2
PHC3
PHF10
PHF12
PHF13
PHF17
PHF2
PHF20L1
PHF21A
PHF21B
PHF5A
PHF7
PHF8
PHIP
PHKB
PHLDA3
PHLPP1
PHPT1
PHTF1
PI4KA
PIAS4
PIGL
PIGP
PIGX
PIGY
PIK3R1
PIK3R3
PIM1
PIM3
PIP4K2B
PIP5K1A
PITHD1
PITPNB
PKD2
PKIG
PKM
PKN2
PKP4
PLAG1
PLAGL2
PLCG1
PLEKHA1
PLEKHA3
PLEKHA8
PLEKHJ1
PLEKHO1
PLK2
PLXNB1
PLXNB2
PNISR
PNMA1
PNN
PNO1
POFUT1
POGK
POGZ
POLDIP3
POLE
POLE3
POLG
POLK
POLR2A
POLR2L
POLR3B
POLR3C
POLR3G
POU2F1
POU3F3
POU6F1
PPAN
PPAN-P2RY11
PPCS
PPDPF
PPIG
PPIL6
PPM1A
PPM1B
PPM1D
PPM1E
PPM1L
PPOX
PPP1CB
PPP1CC
PPP1R10
PPP1R15B
PPP1R21
PPP1R9A
PPP1R9B
PPP2CA
PPP2CB
PPP2R1A
PPP2R3A
PPP2R3B
PPP2R5A
PPP2R5B
PPP2R5C
PPP2R5E
PPP3CB
PPP3CC
PPP3R1
PPP4R1
PPP5D1
PPP6R1
PPP6R3
PQLC1
PRADC1
PRC1
PRCC
PRDM10
PRDM15
PRDM2
PRH1-PRR4
PRKAA1
PRKAB2
PRKACB
PRKAG2
PRKAR1A
PRKAR1B
PRKAR2B
PRKCSH
PRKRA
PRMT2
PRMT7
PRNP
PROSC
PROSER1
PRPF31
PRPSAP2
PRR12
PRR19
PRRC2A
PRRT2
PRTFDC1
PRTG
PSD
PSD3
PSIP1
PSKH1
PSMA1
PSMA4
PSMA7
PSMB3
PSMB6
PSMC2
PSMC6
PSMD11
PSMD14
PSMD3
PSMD9
PSMG2
PSMG4
PTBP1
PTBP2
PTBP3
PTCH1
PTCH2
PTCHD2
PTEN
PTGES2
PTGES3
PTK2
[truncated: 1,058 more rows]

## Sheet: S12I
Table S12I. Human NPC CHD8 target list (Sugathan et al. 2014, Lombardo et al. 2018)
Targets
A2M
AAAS
AADAT
AAGAB
AAK1
AARS
AARS2
AASDH
AASDHPPT
ABCA1
ABCA11P
ABCB7
ABCB8
ABCC10
ABCD2
ABCD4
ABCE1
ABCF1
ABHD12
ABHD13
ABHD16A
ABI1
ABI2
ABL1
ABT1
ABTB2
ACAA2
ACAD8
ACAD9
ACADM
ACADSB
ACADVL
ACBD5
ACBD6
ACIN1
ACO2
ACOT13
ACOT8
ACOX1
ACOX3
ACP1
ACP2
ACSF3
ACTB
ACTG1
ACTR1A
ACTR1B
ACTR2
ACTR3
ACTR3B
ACTR6
ACTR8
ACVR1B
ACVR2B
ACYP1
ACYP2
ADAL
ADAM10
ADAM17
ADAM9
ADAMTS1
ADAMTS10
ADAMTS13
ADAMTS3
ADAMTS4
ADAMTS6
ADAMTS7
ADAR
ADAT1
ADAT2
ADCK3
ADCK4
ADH5
ADHFE1
ADK
ADM
ADNP
ADNP2
ADO
ADPGK
ADPRHL2
ADSL
ADSS
AEBP2
AFF4
AFG3L1P
AFG3L2
AFTPH
AGA
AGAP2
AGAP3
AGBL3
AGBL5
AGGF1
AGK
AGPAT1
AGPAT3
AGPAT4
AGXT2L2
AHCTF1
AHCY
AHCYL1
AHCYL2
AHI1
AHR
AHSA1
AIDA
AIG1
AIMP1
AIMP2
AIP
AJUBA
AK3
AK3
AK8
AKAP1
AKAP10
AKAP11
AKAP3
AKAP7
AKAP8
AKAP8L
AKAP9
AKD1
AKIP1
AKIRIN1
AKIRIN2
AKR1A1
AKR1B1
AKT1S1
AKT2
AKT3
ALCAM
ALDH16A1
ALDH1B1
ALDH3A2
ALDH7A1
ALG1
ALG10
ALG10B
ALG11
ALG12
ALG13
ALG14
ALG3
ALG5
ALG8
ALG9
ALG9
ALKBH1
ALKBH2
ALKBH3
ALKBH5
ALKBH8
ALS2
ALS2CR8
AMACR
AMBRA1
AMD1
AMFR
AMOTL1
AMOTL2
ANAPC1
ANAPC10
ANAPC13
ANAPC2
ANAPC5
ANAPC7
ANKFY1
ANKHD1-EIF4EBP3
ANKIB1
ANKRA2
ANKRD1
ANKRD11
ANKRD12
ANKRD13C
ANKRD17
ANKRD32
ANKRD49
ANKRD54
ANKS1A
ANLN
ANO6
ANO8
ANP32A
ANP32B
ANP32E
ANTXR1
ANXA5
ANXA7
AP1AR
AP1B1
AP1G1
AP1M1
AP2B1
AP2M1
AP2S1
AP3D1
AP3M1
AP3M2
AP3S1
AP4B1
AP4E1
AP4M1
AP4S1
APAF1
APBA3
APBB3
APEX1
APEX2
APH1A
API5
APIP
APITD1-CORT
APLF
APOLD1
APOM
APOO
APOOL
APP
APPBP2
APPL2
APTX
AQR
ARAF
ARCN1
ARF1
ARF4
ARF6
ARFGAP2
ARFGEF1
ARFIP1
ARFRP1
ARGLU1
ARHGAP1
ARHGAP11A
ARHGAP11B
ARHGAP19
ARHGAP19
ARHGAP21
ARHGAP24
ARHGAP5
ARHGDIA
ARHGEF1
ARHGEF11
ARHGEF12
ARHGEF40
ARHGEF7
ARID1A
ARID1B
ARID2
ARID3A
ARID3B
ARID4A
ARID4B
ARID5B
ARIH1
ARIH2
ARL1
ARL16
ARL17B
ARL2
ARL2BP
ARL4A
ARL5A
ARL5B
ARL6
ARL6IP1
ARL6IP4
ARL6IP5
ARL6IP6
ARL8B
ARMC1
ARMC10
ARMC5
ARMC6
ARMC7
ARMC8
ARMCX5
ARMCX6
ARNT
ARNT2
ARNTL
ARPC3
ARPC5
ARPC5L
ARPP19
ARRB2
ARRDC3
ASAP1
ASAP2
ASB1
ASB6
ASF1A
ASF1B
ASGR1
ASH1L
ASNA1
ASNSD1
ASPM
ASPSCR1
ASRGL1
ASXL1
ASXL2
ATAD1
ATAD2
ATAD2B
ATAD3A
ATAD3B
ATAD5
ATE1
ATF1
ATF2
ATF4
ATF5
ATF6
ATF6B
ATF7IP
ATG10
ATG12
ATG13
ATG14
ATG16L1
ATG2A
ATG3
ATG4A
ATG4B
ATG4C
ATG4D
ATG7
ATG9B
ATL1
ATL2
ATL3
ATM
ATN1
ATP11B
ATP13A1
ATP1B3
ATP2A2
ATP5A1
ATP5B
ATP5D
ATP5E
ATP5F1
ATP5G2
ATP5G3
ATP5H
ATP5I
ATP5J
ATP5J2-PTCD1
ATP5L
ATP5S
ATP5S
ATP5SL
ATP6V0A1
ATP6V0C
ATP6V0D1
ATP6V0E1
ATP6V1A
ATP6V1B2
ATP6V1D
ATP6V1E1
ATP6V1G1
ATP6V1G2
ATP6V1H
ATP7B
ATP8B2
ATP9B
ATPAF1
ATPIF1
ATR
ATRIP
ATRNL1
ATRX
ATXN10
ATXN1L
ATXN2
ATXN2L
ATXN3
ATXN7L3
AUP1
AURKA
AURKAIP1
AVEN
AVL9
AXIN2
AZI2
AZIN1
B3GALNT2
B3GALT6
B3GNT5
B4GALT3
B4GALT7
B9D2
BABAM1
BACH1
BAD
BAG1
BAG3
BAG4
BAG5
BAG6
BAHCC1
BAI3
BAK1
BANF1
BANP
BAP1
BARD1
BASP1
BAX
BAZ1A
BAZ1B
BAZ2A
BAZ2B
BBC3
BBIP1
BBS1
BBS1
BBS10
BBS2
BBS4
BBX
BCAP29
BCAR1
BCAS2
BCAS3
BCAT2
BCKDHA
BCL11A
BCL2
BCL2L1
BCL2L13
BCL2L2-PABPN1
BCL6
BCL7B
BCL9
BCLAF1
BCS1L
BDH2
BDP1
BEND5
BET1
BEX4
BFAR
BICD1
BICD2
BIRC2
BIRC6
BLCAP
BLM
BLMH
BLOC1S1
BLZF1
BMF
BMP2K
BMPR1A
BMPR1B
BMPR2
BMS1
BNIP1
BNIP2
BNIP3L
BOD1
BOLA3
BPGM
BPNT1
BPTF
BRAF
BRCA1
BRCA2
BRCC3
BRD1
BRD2
BRD3
BRD7
BRD8
BRE
BRF2
BRI3
BRI3BP
BRIP1
BRIX1
BROX
BRPF1
BRPF3
BRSK1
BRWD1
BRWD3
BSG
BTAF1
BTBD1
BTBD9
BTD
BTF3
BTG1
BTG3
BTN3A2
BUB3
BUD31
BYSL
BZW1
C10orf111
C10orf12
C10orf137
C10orf25
C10orf76
C10orf88
C11orf1
C11orf30
C11orf31
C11orf54
C11orf58
C11orf73
C11orf83
C11orf95
C12orf10
C12orf44
C12orf49
C12orf5
C12orf52
C12orf65
C12orf73
C14orf1
C14orf159
C14orf166
C14orf93
C15orf38-AP3S2
C15orf61
C16orf58
C16orf62
C16orf80
C17orf49
C17orf75
C17orf85
C17orf89
C18orf32
C18orf54
C19orf12
C19orf25
C19orf26
C19orf70
C1D
C1orf228
C1orf27
C1orf43
C1orf54
C1QBP
C21ORF59
C21orf59
C21orf67
C22orf28
C22orf32
C22orf46
C2CD2L
C2orf47
C2orf49
C3orf17
C3orf33
C3orf38
C3orf58
C4orf21
C4orf3
C4orf52
C5orf28
C5orf42
C5orf55
C6orf170
C6orf47
C6orf62
C6orf70
C6orf89
C7orf10
C7orf25
C7orf49
C7orf73
C8orf4
C8orf40
C9orf123
C9orf156
C9orf96
CA14
CACHD1
CACNB1
CACNG7
CACNG8
CACYBP
CAD
CADM1
CALM1
CALM2
CALM3
CALR
CAMK2D
CAMKMT
CAMLG
CAND1
CANX
CAP1
CAPN2
CAPN7
CAPRIN1
CAPZA1
CAPZA2
CAPZB
CARD8
CARHSP1
CASC3
CASC4
CASC5
CASD1
CASKIN2
CASP2
CASP3
CASP6
CASP8
CASP8AP2
CASP9
CBFB
CBLB
CBLL1
CBR1
CBR4
CBS
CBX1
CBX2
CBX3
CBX4
CBX5
CBX6
CC2D2A
CCAR1
CCBL1
CCBL2
CCDC106
CCDC111
CCDC115
CCDC124
CCDC126
CCDC14
CCDC142
CCDC167
CCDC22
CCDC40
CCDC47
CCDC50
CCDC51
CCDC58
CCDC59
CCDC6
CCDC8
CCDC80
CCDC86
CCDC88A
CCDC90B
CCNA2
CCNB1IP1
CCNC
CCND1
CCND2
CCNDBP1
CCNE2
CCNG2
CCNI
CCNJ
CCNK
CCNL1
CCNT1
CCNT2
CCPG1
CCT2
CCT3
CCT4
CCT5
CCT6A
CCT6B
CCT7
CCZ1
CCZ1B
CD164
CD200
CD276
CD2BP2
CD3EAP
CD63
CD99
CDC123
CDC14A
CDC16
CDC20
CDC23
CDC25C
CDC27
CDC37
CDC37L1
CDC40
CDC42BPA
CDC42EP2
CDC42EP3
CDC42SE1
CDC42SE2
CDC45
CDC5L
CDC7
CDC73
CDCA2
CDCA3
CDCA4
CDCA5
CDCA7
CDH2
CDK10
CDK11B
CDK12
CDK13
CDK16
CDK17
CDK19
CDK2
CDK2AP1
CDK5RAP1
CDK5RAP2
CDK6
CDK9
CDKAL1
CDKL3
CDKN1A
CDKN1B
CDKN2AIP
CDNF
CDS2
CEBPG
CEBPZ
CELSR1
CELSR3
CENPA
CENPB
CENPBD1
CENPC1
CENPE
CENPH
CENPJ
CENPK
CENPL
CENPM
CENPN
CENPO
CENPP
CENPT
CENPV
CENPW
CEP104
CEP112
CEP120
CEP135
CEP170
CEP192
CEP250
CEP350
CEP41
CEP44
CEP57
CEP63
CEP68
CEP76
CEP95
CEP97
CEPT1
CERS2
CERS4
CERS5
CES2
CETN3
CFDP1
CFL1
CFL2
CFLAR
CGGBP1
CGN
CGRRF1
CHAC2
CHAF1A
CHAMP1
CHCHD10
CHCHD3
CHCHD4
CHCHD7
CHD1
CHD1L
CHD2
CHD4
CHD6
CHD7
CHD8
CHEK1
CHERP
CHFR
CHIC2
CHKB
CHM
CHMP1A
CHMP1B
CHMP2A
CHMP5
CHMP6
CHMP7
CHN1
CHORDC1
CHRAC1
CHRNA1
CHRNB1
CHSY1
CHTOP
CHUK
CIAPIN1
CIC
CIR1
CIRBP
CISD2
CITED2
CIZ1
CKAP2
CKAP5
CKS1B
CKS2
CLASP1
CLASRP
CLCN2
CLCN3
CLCN6
CLCN7
CLDN12
CLDND1
CLIC4
CLINT1
CLIP1
CLK1
CLK2
CLK3
CLK4
CLN3
CLN3
CLN6
CLNS1A
CLOCK
CLPB
CLPP
CLPTM1
CLPTM1L
CLPX
CLSTN1
CLTC
CLTCL1
CLUAP1
CMAS
CMC1
CMPK1
CMTM3
CMTM6
CNBP
CNDP2
CNIH
CNN3
CNNM2
CNOT1
CNOT10
CNOT2
CNOT3
CNOT4
CNOT6
CNOT6L
CNOT7
CNOT8
CNP
CNPPD1
CNPY3
CNPY4
CNTNAP1
CNTROB
COA5
COASY
COG1
COG2
COG3
COG4
COG5
COG7
COG8
COG8
COIL
COL11A1
COL27A1
COL4A3BP
COL4A5
COL4A6
COL5A2
COL8A1
COMMD10
COMMD2
COMMD4
COMMD5
COMMD6
COPA
COPB1
COPB2
COPE
COPS2
COPS3
COPS4
COPS5
COPS6
COPS7A
COPS7B
COPS8
COPZ1
COQ10A
COQ10B
COQ2
COQ3
COQ4
COQ5
COQ7
COQ9
CORO1B
COX11
COX17
COX18
COX19
COX5A
COX6A1
COX6B1
COX6C
COX7A2
COX7B
COX7C
COX8A
CPA2
CPEB3
CPEB4
CPNE1
CPPED1
CPSF1
CPSF2
CPSF3
CPSF6
CPSF7
CPT1B
CRABP2
CRADD
CRAMP1L
CRAT
CRBN
CRCP
CREB1
CREB3
CREB3L2
CREBBP
CREBL2
CREBZF
CRELD2
CRK
CRKL
CRY1
CRYZ
CRYZL1
CSAD
CSDA
CSDE1
CSE1L
CSGALNACT2
CSMD3
CSNK1A1
CSNK1D
CSNK1E
CSNK1G2
CSNK2A1
CSNK2B
CSNK2B
CSPP1
CSRP1
CSRP2BP
CSTF1
CSTF2
CSTF2T
CSTF3
CTAGE5
CTBP1
CTC1
CTCF
CTDNEP1
CTDP1
CTDSP1
CTDSP2
CTDSPL2
CTH
CTNNA1
CTNNB1
CTNND1
CTNS
CTPS2
CTR9
CTSA
CTTNBP2NL
CTU2
CUEDC2
CUL1
CUL2
CUL3
CUL4A
CUL5
CUTA
CUX1
CWC15
CWC22
CWC27
CWF19L1
CWF19L2
CXADR
CXXC1
CXXC4
CYB561D1
CYB5B
CYB5D1
CYB5D2
CYB5R3
CYB5RL
CYB5RL
CYC1
CYP1B1
CYP20A1
CYP27B1
CYP46A1
CYP4V2
CYP51A1
CYR61
CYTH1
CYTH2
DAAM1
DAD1
DAK
DALRD3
DAP3
DAPK1
DARS2
DAXX
DAZAP2
DBF4
DBF4B
DBI
DBNL
DBP
DBR1
DBT
DCAF10
DCAF11
DCAF12
DCAF13
DCAF17
DCAF5
DCAF6
DCAF7
DCAF8
DCAKD
DCC
DCLK2
DCLRE1A
DCLRE1B
DCP1A
DCP1B
DCPS
DCTD
DCTN4
DCTN5
DCTN6
DCTPP1
DCUN1D1
DCUN1D3
DCUN1D4
DDB1
DDHD2
DDIT3
DDIT4
DDOST
DDRGK1
DDX1
DDX11
DDX17
DDX18
DDX20
DDX21
DDX23
DDX24
DDX25
DDX28
DDX31
DDX39B
DDX3X
DDX3Y
DDX42
DDX46
DDX47
DDX49
DDX5
DDX50
DDX52
DDX54
DDX55
DDX58
DDX59
DDX6
DEAF1
DECR1
DECR2
DEDD
DEGS1
DEK
DENND4A
DENND5A
DEPDC1
DEPDC1B
DEPDC5
DERA
DERL1
DERL2
DET1
DFFA
DFFB
DFNB31
DFNB59
DGCR2
DGCR8
DGKA
DGUOK
DHFR
DHFRL1
DHPS
DHRS1
DHRS13
DHRS4
DHRSX
DHX15
DHX16
DHX29
DHX30
DHX33
DHX35
DHX36
DHX37
DHX38
DHX40
DHX8
DIAPH1
DIAPH3
DIDO1
DIMT1
DIP2B
DIP2C
DIS3
DIS3L
DIS3L2
DISP1
DKC1
DKK1
DKK2
DKKL1
DLAT
DLD
DLG1
DLG2
DLG4
DLGAP5
DLST
DMAP1
DMTF1
DMWD
DNA2
DNAAF2
DNAH2
DNAH7
DNAJA2
DNAJA3
DNAJB1
DNAJB11
DNAJB12
DNAJB14
DNAJB9
DNAJC11
DNAJC13
DNAJC14
DNAJC16
DNAJC17
DNAJC2
DNAJC24
DNAJC25
DNAJC27
DNAJC3
DNAJC30
DNAJC7
DNAJC8
DNAL4
DNLZ
DNM1L
DNMT1
DNTTIP2
DOCK1
DOCK4
DOCK6
DOCK7
DOHH
DOLK
DOLPP1
DOM3Z
DPAGT1
DPF1
DPF2
DPH1
DPH3
DPH5
DPM3
DPP3
DPP8
DPP9
DPPA4
DPY19L3
DPY19L4
DPYSL5
DQX1
DR1
DRAM2
DRAP1
DRG2
DROSHA
DSCC1
DSCR3
DSN1
DSTN
DSTYK
DTL
DTX3
DTYMK
DUS1L
DUS2L
DUS3L
DUS4L
DUSP1
DUSP12
DUSP16
DUSP19
DUSP3
DUSP4
DUSP6
DUT
DVL2
DVL3
DYM
DYNC1H1
DYNC1I2
DYNC1LI1
DYNC1LI2
DYNC2H1
DYNC2LI1
DYNLRB1
DYNLT1
DYRK1B
DYRK2
DZANK1
DZIP1
DZIP1L
DZIP3
E2F2
E2F3
E2F6
E2F7
EAF1
EAPP
EARS2
EBAG9
EBNA1BP2
EBPL
ECD
ECE2
ECHDC1
ECI1
ECI2
ECM1
ECSIT
ECT2
EDC3
EDC4
EDEM1
EEA1
EED
EEF1A1
EEF1B2
EEF1E1
EEF1G
EEF2
EEFSEC
EFCAB2
EFCAB7
EFHA1
EFHC1
EFNA3
EFNA3
EFNA5
EFNB2
EFS
EFTUD1
EFTUD2
EGLN1
EGLN2
EGR2
EHMT1
EHMT2
EID1
EID2
EID2B
EIF1
EIF1AD
EIF1AY
EIF1B
EIF2A
EIF2AK1
EIF2AK2
EIF2AK4
EIF2B1
EIF2B2
EIF2B4
EIF2B5
EIF2C2
EIF2C3
EIF2D
EIF2S1
EIF2S2
EIF2S3
EIF3A
EIF3B
EIF3D
EIF3E
EIF3F
EIF3G
EIF3H
EIF3J
EIF3L
EIF3L
EIF3M
EIF4A1
EIF4A2
EIF4B
EIF4E
EIF4E2
EIF4ENIF1
EIF4G1
EIF4G2
EIF4G3
EIF4H
EIF5
EIF5A
EIF5B
EIF6
ELAC1
ELAC2
ELAVL1
ELAVL2
ELAVL3
ELK3
ELL2
ELMOD2
ELOVL4
ELOVL6
ELP2
ELP3
ELP4
EME1
EME2
EMG1
EML1
EML3
EN1
EN2
ENAH
ENDOV
ENKUR
ENO1
ENO3
ENOPH1
ENSA
ENTPD4
ENY2
EP300
EP400
EPB41L2
EPB41L5
EPC1
EPC2
EPG5
EPHA4
EPHB4
EPM2A
EPM2AIP1
EPOR
EPRS
EPT1
ERAL1
ERAP1
ERBB2IP
ERC1
ERCC1
ERCC2
ERCC3
ERCC6
ERF
ERGIC2
ERGIC3
ERH
ERI1
ERI2
ERLEC1
ERLIN1
ERLIN2
ERMAP
ERP44
ERV3-1
ESCO1
ESCO2
ESD
ESF1
ESYT2
ETAA1
ETF1
ETFA
ETFDH
ETV1
ETV3
ETV4
ETV5
ETV6
EWSR1
EXD2
EXD3
EXO1
EXOC1
EXOC3
EXOC4
EXOC5
EXOC6
EXOC6B
EXOC7
EXOC8
EXOG
EXOSC10
EXOSC2
EXOSC3
EXOSC4
EXOSC5
EXOSC6
EXOSC7
EXOSC8
EXOSC9
EXT1
EXTL2
EXTL3
EYA1
EZH2
EZR
F8
FADD
FAF1
FAF2
FAHD1
FAHD2A
FAM108B1
FAM114A2
FAM120A
FAM120B
FAM126B
FAM134A
FAM136A
FAM13A
FAM155A
FAM161A
FAM162A
FAM172A
FAM173B
FAM179B
FAM184A
FAM187A
FAM188A
FAM188B
FAM192A
FAM198B
FAM200A
FAM200B
FAM206A
FAM210B
FAM213A
FAM21A
FAM21C
FAM26E
FAM32A
FAM65A
FAM73A
FAM84B
FAM96A
FAM96B
FAM98B
FANCC
FANCD2
FANCF
FANCG
FANCI
FANCM
FAR1
FARP1
FARS2
FARSA
FAS
FASTK
FASTKD1
FASTKD2
FASTKD3
FASTKD5
FAT1
FAT4
FAU
FBN1
FBXL12
FBXL15
FBXL18
FBXL19
FBXL20
FBXL3
FBXL5
FBXL6
FBXO11
FBXO21
FBXO22
FBXO24
FBXO30
FBXO38
FBXO43
FBXO45
FBXO5
FBXO7
FBXO8
FBXO9
FBXW11
FBXW2
FBXW8
FCF1
FCHSD2
FDX1
FDX1L
FDX1L
FDXACB1
FDXR
FEM1A
FEM1B
FEM1C
FEN1
FER
FERMT2
FGD4
FGD6
FGF10
FGF11
FGF14
FGF9
FGFBP3
FGFR1OP
FHIT
FIBP
FIG4
FIGN
FIZ1
FKBP14
FKBP15
FKBP3
FKBP7
FKBP8
FKRP
FLAD1
FLCN
FLCN
FLII
FLRT2
FLRT3
FMNL2
FMR1
FN1
FNDC3A
FNDC3B
FNTA
FNTA
FOPNL
FOXA3
FOXB1
FOXJ2
FOXJ3
FOXM1
FOXN2
FOXN3
FOXO3
FOXP2
FOXRED1
FRA10AC1
FRAS1
FREM2
FRG1
FRMD6
FRS2
FRS3
FRYL
FST
FTL
FTO
FTSJ1
FTSJ2
FTSJ3
FTSJD1
FTSJD2
FUBP1
FUBP3
FUK
FUNDC2
FUS
FUT10
FUT8
FUZ
FXN
FXR1
FZD1
FZD2
FZD3
FZD7
G2E3
G3BP1
G3BP2
G6PC3
G6PD
GAB1
GABARAP
GABARAPL1
GABPA
GABPB1
GADD45GIP1
GAL3ST3
GALNT4
GALNT7
GAN
GANAB
GANC
GAPDH
GAR1
GARS
GART
GAS1
GAS2L1
GATAD1
GATAD2B
GATC
GATC
GBA
GBA2
GBAS
GBE1
GBF1
GBX2
GCFC2
GDAP1
GDF11
GDI1
GDI2
GEMIN5
GEMIN7
GEMIN8
GEN1
GET4
GFM1
GFM2
GFRA1
GGA1
GGA2
GGA3
GGCX
GGNBP2
GGPS1
GHITM
GIGYF1
GIGYF2
GIN1
GINS1
GINS3
GIT1
GIT2
GJA1
GJC1
GLA
GLB1L
GLDC
GLG1
GLI1
GLI3
GLI4
GLIS3
GLMN
GLO1
GLOD4
GLT8D1
GLTSCR1
GLTSCR2
GLUD1
GLUL
GLYCTK
GMEB1
GMEB2
GMFB
GMNN
GMPR2
GNA13
GNAI1
GNAI2
GNAI3
GNAQ
GNB1
GNB2
GNB2L1
GNB4
GNG11
GNG12
GNG2
GNL1
GNL3L
GNPAT
GNPTG
GOLGA1
GOLGA3
GOLGA4
GOLGB1
GOLPH3
GOLPH3L
GOLT1B
GON4L
GORAB
GORASP2
GOSR1
GOSR2
GOSR2
GOT2
GPAA1
GPAM
GPANK1
GPATCH1
GPATCH2
GPATCH3
GPATCH4
GPATCH8
GPBP1L1
GPC4
GPC6
GPCPD1
GPKOW
GPM6A
GPN1
GPN2
GPR107
GPR108
GPR137
GPR137C
GPR155
GPR19
GPR63
GPR89A
GPS2
GPS2
GPSM3
GPX8
GRAMD1C
GRB2
GRIA4
GRIN2D
GRK5
GRN
GRPEL2
GRSF1
GRWD1
GSG2
GSK3A
GSK3B
GSPT1
GSPT2
GSS
GSTA4
GSTCD
GSTP1
GTF2A1
GTF2B
GTF2E1
GTF2F1
GTF2F2
GTF2H1
GTF2H2C
GTF2H3
GTF2H4
GTF2I
GTF2IRD1
GTF3C2
GTF3C3
GTF3C4
GTF3C5
GTF3C6
GTPBP10
GTPBP2
GTPBP3
GTPBP4
GTPBP5
GUF1
GUK1
GULP1
GUSB
GUSBP1
GXYLT1
GYPC
GYS1
H2AFV
H2AFY
H2AFY2
H2AFZ
H3F3B
H6PD
HACL1
HADHA
HADHB
HAGH
HARBI1
HARS
HARS2
HAS2
HAT1
HAUS1
HAUS2
HAUS4
HAX1
HBP1
HBS1L
HCCS
HCFC1
HCFC2
HCN3
HDAC1
HDAC2
HDAC4
HDAC5
HDAC6
HDAC7
HDAC8
HDGF
HDGFRP2
HDGFRP3
HDHD2
HDX
HEATR1
HEATR2
HEATR5A
HEATR5B
HEATR6
HEBP2
HECTD1
HECTD2
HECTD3
HELLS
HELQ
HELZ
HEMK1
HEPH
HERC3
HERC5
HERPUD1
HERPUD2
HES1
HEXA
HEXIM1
HEXIM2
HEY1
HFM1
HGS
HGSNAT
HHAT
HHLA3
HIAT1
HIATL2
HIBADH
HIC1
HIF1A
HIF1AN
HIGD1A
HIGD2A
HINT1
HINT2
HINT3
HIPK1
HIPK2
HIPK3
HIRA
HIRIP3
HIST1H1C
HIST1H2AC
HIST1H2AE
HIST1H2AG
HIST1H2AM
HIST1H2BD
HIST1H2BG
HIST1H2BH
HIST1H2BJ
HIST1H2BK
HIST1H2BN
HIST1H2BO
HIST1H3J
HIST1H4A
HIST1H4E
HIST1H4H
HIST1H4I
HIST2H2BE
HIVEP1
HIVEP2
HIVEP3
HLCS
HLTF
HMBOX1
HMBS
HMG20A
HMGA1
HMGA2
HMGB1
HMGB2
HMGB3
HMGCL
HMGN1
HMGN2
HMGN3
HMGN4
HMGN5
HMGXB3
HMGXB4
HMMR
HN1
HNRNPA0
HNRNPA1
HNRNPA1L2
HNRNPA2B1
HNRNPA3
HNRNPAB
HNRNPC
HNRNPD
HNRNPF
HNRNPH1
HNRNPH2
HNRNPH3
HNRNPK
HNRNPL
HNRNPM
HNRNPR
HNRNPU
HNRNPUL1
HNRNPUL2
HNRPDL
HNRPLL
HOMER1
HOOK3
HP1BP3
HPS4
HPS5
HS2ST1
HS2ST1
HS3ST3B1
HS6ST1
HSD11B1L
HSD17B11
HSD17B12
HSD17B4
HSF2
HSF2BP
HSP90AA1
HSP90AB1
HSP90B1
HSPA13
HSPA14
HSPA1B
HSPA4
HSPA5
HSPA8
HSPA9
HSPBP1
HSPD1
HSPH1
HTATSF1
HTRA2
[truncated: 3,660 more rows]
