# Supplementary material for: Comprehensive Profiling of Gene Expression in the Cerebral Cortex and Striatum of BTBRTF/ArtRbrc Mice Compared to C57BL/6J Mice
Source: Front Cell Neurosci. 2020 Dec 10;14:595607. doi: 10.3389/fncel.2020.595607 (PMC7758463; doi:10.3389/fncel.2020.595607)
Supplement: Supplementary file 13 [file Table_13.XLSX]

## Sheet: Table S13
Supplementary Table S13. Summary of overlap analysis with other autism spectrum disorder model and/or human patient altered genes
Mouse BTBR DEG ASD Mizuno	Drosophila FMR1 KD Greenblat & Sparadling	Mouse FMRP Targets Darnell	Mouse FMRP Targets Ascano	Mouse CHD8 Hetero Brain DEGs Suetterlin	Human CHD8 Targets Cotney	Human CHD8 Targets Sugathan	Rat MIA Bain DEGs Oskvig	Mouse MIR137 target Cheng	Human Genome mutaion Satterstorm	FMRP	CHD8	MIA	MIR137	Human Genome	Overlap Counts
KDM5B	Y		Y	Y	Y	Y		Y	Y	Y	Y		Y	Y	4
ANKRD11		Y	Y		Y	Y	Y		Y	Y	Y	Y		Y	4
CUX1		Y	Y		Y	Y	Y			Y	Y	Y			3
CD276			Y		Y	Y	Y			Y	Y	Y			3
LEO1			Y			Y	Y			Y	Y	Y			3
ZMYND11			Y		Y			Y		Y	Y		Y		3
CDKN1B			Y			Y	Y			Y	Y	Y			3
PDE4B		Y		Y			Y			Y	Y	Y			3
SYN3				Y			Y	Y			Y	Y	Y		3
ADK			Y			Y	Y			Y	Y	Y			3
BIRC6	Y	Y	Y		Y	Y				Y	Y				2
CDK13			Y		Y	Y				Y	Y				2
MPP6	Y		Y					Y		Y			Y		2
TBC1D5			Y		Y	Y				Y	Y				2
CCDC88C			Y				Y			Y		Y			2
EPS8			Y					Y		Y			Y		2
ITGA4			Y				Y			Y		Y			2
EGR2						Y		Y			Y		Y		2
ANKS1B							Y					Y			1
PXDN					Y	Y					Y				1
GRIK2							Y					Y			1
LPL							Y					Y			1
ALDH1A3	Y									Y					1
CACNA2D1					Y						Y				1
CAMK2B							Y					Y			1
CD38							Y					Y			1
CDH10							Y					Y			1
GRM7								Y					Y		1
KANK1			Y							Y					1
LRBA			Y							Y					1
LRFN5							Y					Y			1
PRKD2			Y							Y					1
PTPRC							Y					Y			1
NOS1AP							Y					Y			1
TRAF7									Y					Y	1
FOLH1															0
CACNB2															0
CNTNAP3															0
GATM															0
MBOAT7															0
PATJ															0
PRKN															0
TRPM1															0
DOCK10															0
RPP25															0
CHRM3															0
CX3CR1															0
DYDC2															0
GABRG3															0
GM8909															0
H2-BL															0
MYH4															0
PRUNE2															0
