# Supplementary material for: Comprehensive Profiling of Gene Expression in the Cerebral Cortex and Striatum of BTBRTF/ArtRbrc Mice Compared to C57BL/6J Mice
Source: Front Cell Neurosci. 2020 Dec 10;14:595607. doi: 10.3389/fncel.2020.595607 (PMC7758463; doi:10.3389/fncel.2020.595607)
Supplement: Supplementary file 14 [file Table_14.XLSX]

## Sheet: Table S14
Supplementary Table S14. Summary of overlap analysis with BTBR/J mice altered genes
Strain	BTBR/R		BTBR/J
Region	CTX+STR		HIP	CB	STR	HIP	CTX
Gene	Log2FC	UP/DOWN	Proven HIP	Shpyleva CB	Oron STR	Daimon HIP	Daimon CTX
Adi1	1.16166	UP	UP	UP	UP	UP	UP
Nudt19	-1.77868	DOWN	DOWN	DOWN	DOWN	DOWN	DOWN
Pop4	-2.7389	DOWN	DOWN	DOWN	DOWN	DOWN	DOWN
Scg5	1.1787	UP	UP	UP	UP	UP	UP
Serpina3n	3.64284	UP	UP	UP	UP	UP	UP
Anxa3	-1.0668	DOWN	DOWN		DOWN	DOWN	DOWN
C1qb	-1.42241	DOWN	DOWN		DOWN	DOWN	DOWN
Cap1	1.09244	UP	UP	UP		UP	UP
Mt3	-1.56065	DOWN	DOWN	DOWN		DOWN	DOWN
1700025G04Rik	-2.16534	DOWN	DOWN			DOWN	DOWN
Alg1	-1.314	DOWN	DOWN			DOWN	DOWN
Caskin1	-3.31992	DOWN	DOWN			DOWN	DOWN
Ccl17	2.00542	UP	UP	UP	UP
Ccnd1	-1.17063	DOWN	DOWN	DOWN		DOWN
Cort	-1.07203	DOWN	DOWN			DOWN	DOWN
Cox6a2	-1.17986	DOWN	DOWN	DOWN			DOWN
Extl1	1.21813	UP	UP			UP	UP
Fgfr1op2	-2.64597	DOWN		DOWN		DOWN	DOWN
Hddc3	2.20083	UP	UP	UP	UP
Hist1h4i	-1.19659	DOWN	DOWN	DOWN	DOWN
Hjurp	-2.70878	DOWN	DOWN	DOWN	DOWN
Irgm2	-1.59174	DOWN	DOWN	DOWN	DOWN
Myo7a	-2.3734	DOWN	DOWN	DOWN	DOWN
Pla2g4e	2.49081	UP	UP	UP	UP
Pttg1	-5.87543	DOWN	DOWN	DOWN	DOWN
Rbbp9	-6.84719	DOWN		DOWN		DOWN	DOWN
Rec8	-2.49903	DOWN	DOWN	DOWN	DOWN
Sdc4	-1.00317	DOWN	DOWN			DOWN	DOWN
Slc37a2	-1.76659	DOWN	DOWN	DOWN	DOWN
Slpi	4.05496	UP	UP	UP	UP
Stk25	-1.24191	DOWN	DOWN	DOWN		DOWN
Sv2b	-4.62398	DOWN	DOWN			DOWN	DOWN
Tnni1	-1.74426	DOWN	DOWN	DOWN	DOWN
Ttc17	-1.0038	DOWN	DOWN			DOWN	DOWN
Zmynd11	-1.06242	DOWN	DOWN			DOWN	DOWN
Slc25a3	-2.18587	DOWN	DOWN			DOWN	UP/DOWN
1600014C10Rik	-1.85214	DOWN	DOWN				DOWN
4833420G17Rik	-1.72416	DOWN	DOWN		DOWN
4930503L19Rik	-1.02456	DOWN	DOWN		DOWN
9330151L19Rik	-2.26391	DOWN	DOWN		DOWN
Abhd1	1.74234	UP	UP	UP
Abhd14b	-1.74208	DOWN		DOWN	DOWN		UP
Alox8	-2.23681	DOWN	DOWN		DOWN
Ankrd33b	-2.93264	DOWN	DOWN	DOWN
Anxa4	1.69807	UP	UP		UP
Aqr	-1.48485	DOWN	DOWN		DOWN
Arv1	-1.28644	DOWN	DOWN	DOWN
C030034I22Rik	-1.64902	DOWN	DOWN		DOWN
Cela1	-1.76259	DOWN	DOWN		DOWN
Cox7b2	1.52662	UP	UP		UP
Crispld1	-3.87697	DOWN	DOWN		DOWN
Crocc	-1.13033	DOWN	DOWN		DOWN
Cuedc1	2.22494	UP	UP	UP
Ddr2	-1.84215	DOWN	DOWN	DOWN
Exd1	1.97377	UP	UP	UP
Exosc9	-1.56875	DOWN	DOWN	DOWN
Folh1	1.93869	UP	UP	UP	DOWN
Gabra2	1.28229	UP	UP	UP
Gabrg2	-2.96226	DOWN	DOWN				DOWN
Galk2	-1.68557	DOWN	DOWN	DOWN
Gatm	-1.18601	DOWN	DOWN	DOWN
Gm5148	-2.9098	DOWN	DOWN		DOWN
Gpr84	-1.53724	DOWN	DOWN		DOWN
Gstm6	-1.05374	DOWN	DOWN		DOWN
H2-Bl	2.54912	UP	UP		UP
Hemk1	1.86429	UP		UP	UP
Hist1h2ab	-1.02939	DOWN	DOWN	DOWN
Hist1h2be	-1.64609	DOWN		DOWN	DOWN
Hist1h4d	-4.85529	DOWN	DOWN	DOWN
Hist2h4	-3.40739	DOWN	DOWN	DOWN
Hist4h4	-3.31803	DOWN	DOWN	DOWN
Hpgd	-1.59631	DOWN	DOWN		DOWN
Ints7	-2.07185	DOWN				DOWN	DOWN
Klhl25	1.69248	UP	UP	UP
Mamdc2	1.48553	UP	UP		UP
Masp2	2.40972	UP	UP	UP
Mns1	1.0544	UP	UP		UP
Myoc	-2.52078	DOWN	DOWN	DOWN
Nek11	-2.04711	DOWN	DOWN	DOWN
Ogg1	-1.99171	DOWN	DOWN	DOWN
Pglyrp1	-1.14033	DOWN	DOWN		DOWN
Pkmyt1	-1.07875	DOWN	DOWN	DOWN
Poc1a	-1.4687	DOWN	DOWN		DOWN
Polr3e	-6.08058	DOWN	DOWN	DOWN
Prm1	3.36124	UP	UP	UP
Prss41	4.00239	UP		UP	UP
Prss56	1.31292	UP	UP		UP
Ptprc	-1.44708	DOWN	DOWN		DOWN
Pus7l	-3.27885	DOWN	DOWN	DOWN
Rbm45	2.76945	UP	UP	UP
Rnf41	-1.95736	DOWN	DOWN	DOWN
Rpp25	-1.44868	DOWN	DOWN				DOWN
Scoc	-1.00464	DOWN				DOWN	DOWN
Shoc2	1.43983	UP	UP	UP
Slc38a11	-2.25709	DOWN		DOWN	DOWN
Slc7a8	-1.0358	DOWN	DOWN	DOWN
Slfn8	-1.98067	DOWN		DOWN	DOWN
Stac2	-1.77706	DOWN				DOWN	DOWN
Syt10	6.06694	UP	UP	UP
Tmem88	-1.59628	DOWN	DOWN	DOWN
Trim12a	-4.58479	DOWN	DOWN		DOWN
Trim30d	-1.76542	DOWN	DOWN		DOWN
Vmn2r29	-2.82922	DOWN	DOWN	DOWN
Wdfy1	1.89728	UP	UP	UP
Wdr48	2.60379	UP	UP	UP
Wdr63	1.21158	UP	UP		UP
Zfp236	-1.37378	DOWN	DOWN	DOWN
Zfp566	-1.24826	DOWN	DOWN	DOWN
Zfp672	-1.24864	DOWN	DOWN	DOWN
Zfp772	-1.07432	DOWN	DOWN		DOWN
Zfp846	-1.56271	DOWN	DOWN	DOWN
Dera	2.32/-2.90	UP/DOWN		UP	UP
Lrrc49	1.01/-3.85	UP/DOWN				UP	UP
Mro	1.09/-1.67	UP/DOWN	UP	UP
0710001D07Rik	-1.05927	DOWN	DOWN
2610044O15Rik8	-1.76275	DOWN	DOWN
2610507I01Rik	-2.76027	DOWN			DOWN
4930479D17Rik	-2.2707	DOWN			DOWN
4930520O04Rik	-3.71264	DOWN	DOWN
5430405H02Rik	1.09333	UP			UP
9030407P20Rik	-2.81011	DOWN			DOWN
9130023H24Rik	-1.63135	DOWN	DOWN
Acad9	-2.76316	DOWN	DOWN
Acer2	1.27268	UP	UP
Acvrl1	-1.10982	DOWN			DOWN
Adam18	-2.34525	DOWN	DOWN
Aebp2	-1.40003	DOWN		DOWN
Agpat5	-2.37996	DOWN	DOWN
Aim2	-1.25199	DOWN		DOWN
Aldh7a1	-1.17318	DOWN			DOWN
Alox12b	-1.26114	DOWN	DOWN
Amacr	-1.28056	DOWN	DOWN
Anxa9	1.0951	UP	DOWN	UP
Armc9	2.22623	UP	UP
Atg4c	-1.44586	DOWN		DOWN
Atp6v1c2	1.61952	UP	UP
BC049715	3.47624	UP	UP
Bod1l	-3.37431	DOWN	DOWN
Bpnt1	-1.87798	DOWN	DOWN
Brinp3	-1.55626	DOWN	DOWN
Bst2	-1.0999	DOWN			DOWN
Bub1b	-1.47377	DOWN		DOWN
C230035I16Rik	-1.71497	DOWN	DOWN
Cacng1	-2.00574	DOWN		DOWN
Ccbe1	-1.2954	DOWN	DOWN
Ccl21a	-6.81995	DOWN	DOWN
Cdc42ep1	-1.41833	DOWN	DOWN
Cdh10	-1.16825	DOWN	DOWN
Cdh7	-1.03162	DOWN			DOWN
Cdhr1	1.87585	UP	DOWN		UP
Cdk13	-1.54303	DOWN	DOWN
Cep63	-1.00658	DOWN	DOWN
Cfap69	-1.77422	DOWN	DOWN
Chrm3	2.03284	UP	UP
Cmklr1	-1.37623	DOWN	DOWN
Cntnap3	-1.49818	DOWN			DOWN
Col2a1	-1.31542	DOWN			DOWN
Cox7c	1.77786	UP	UP
Cpne4	-2.61077	DOWN	DOWN
Crybb1	-1.0066	DOWN			DOWN
Cx3cr1	1.7083	UP	UP		DOWN	DOWN
D130017N08Rik	-1.30867	DOWN			DOWN
Daam1	1.32453	UP	UP
Ddo	-2.10674	DOWN	DOWN
Ddx4	-1.63103	DOWN	DOWN
Dgkh	-1.1131	DOWN	DOWN
Dnah6	1.99196	UP	UP
Dnase1l2	-1.69796	DOWN		DOWN
Dtd1	-1.35124	DOWN		DOWN
Dusp23	-1.98204	DOWN		DOWN
Dydc2	1.17162	UP	DOWN		UP
E230029C05Rik	-1.27553	DOWN	DOWN
Enpp1	-3.49221	DOWN	DOWN	UP
Fam199x	-1.40001	DOWN	DOWN
Fam89a	-1.18565	DOWN	DOWN
Frrs1l	-1.01929	DOWN	DOWN
Fxyd2	1.31797	UP			UP
Gcnt1	-4.22616	DOWN	DOWN
Glrx	1.26506	UP	UP
Gls	-1.52919	DOWN	DOWN
Gm10033	-3.23652	DOWN			DOWN
Gm11733	1.09405	UP			UP
Gm12394	-4.31699	DOWN			DOWN
Gm136	-1.13117	DOWN			DOWN
Gm14169	-1.0831	DOWN			DOWN
Gm2449	-2.26005	DOWN			DOWN
Gm8096	-1.21006	DOWN	DOWN
Gpr160	-1.0804	DOWN			DOWN
Gprc5b	1.74919	UP		UP
Grn	9.67713	UP	UP
H13	-1.42569	DOWN	DOWN
Hfe	-1.99336	DOWN	DOWN
Hfm1	-1.341	DOWN			DOWN
Hist1h4j	-3.62067	DOWN		DOWN
Hist1h4k	-3.77622	DOWN		DOWN
Hmgcs1	-1.67011	DOWN	DOWN
Hspb6	-1.7259	DOWN					DOWN
Id4	-1.16944	DOWN	DOWN
Ifi204	-1.13605	DOWN	DOWN
Il15	-2.46106	DOWN		DOWN
Inmt	-2.19087	DOWN	DOWN
Junb	1.2957	UP					UP
Kdm4a	2.97253	UP		UP
Kidins220	-1.38462	DOWN			DOWN
Lamc2	-1.38118	DOWN	DOWN
Leo1	-1.32613	DOWN	DOWN
Lpl	2.46757	UP	DOWN		DOWN	UP
Lrrc8d	-1.42763	DOWN	DOWN
Lrrtm4	-4.66743	DOWN	DOWN
Lyrm7	-1.78718	DOWN	DOWN
Mall	-2.17776	DOWN	DOWN
Man2a2	-1.69493	DOWN	DOWN
Manbal	-1.3171	DOWN		DOWN
Map1b	2.79126	UP	UP
Map3k6	-1.0151	DOWN	DOWN
Mboat2	-1.51483	DOWN	DOWN
Mpp6	-3.57778	DOWN	DOWN
Mttp	1.10195	UP		UP
Myct1	-1.3487	DOWN		DOWN
Ncf2	-3.66657	DOWN			DOWN
Nim1k	-4.25253	DOWN	DOWN
Nkpd1	-1.18334	DOWN	DOWN
Nos1ap	-1.01641	DOWN				DOWN
Nrg3	-1.69013	DOWN	DOWN
Nuf2	-1.43595	DOWN		DOWN
Nxpe4	-1.17505	DOWN	DOWN
Nyap2	-1.09098	DOWN	DOWN
Olfr1466	2.70247	UP		UP
Pard3	-2.45509	DOWN		DOWN
Pbp2	-2.18167	DOWN	DOWN
Pde6h	-2.88444	DOWN	DOWN
Pdgfd	-2.58433	DOWN	DOWN
Pear1	-1.98529	DOWN		DOWN
Pirb	1.88949	UP	UP
Pla2g4b	-1.0381	DOWN			DOWN
Pofut1	-1.6539	DOWN	DOWN
Ppih	1.05291	UP	DOWN	UP
Ppip5k1	-1.6748	DOWN	DOWN
Prss16	-2.60903	DOWN	DOWN
Prune2	2.08626	UP	DOWN	UP
Rab27b	-1.40569	DOWN	DOWN
Ramp1	-1.31586	DOWN		DOWN
Rbm46	2.27614	UP			UP
Rem1	3.06527	UP		UP
Rfx7	-1.98035	DOWN	DOWN
Rlbp1	-1.10927	DOWN	DOWN
Rnf150	-1.23107	DOWN		DOWN
Rps4l	-1.24853	DOWN	DOWN
Serpina1a	5.54087	UP		UP
Serpina1c	5.59102	UP		UP
Serpina1e	5.00966	UP		UP
Sh3pxd2a	-1.4746	DOWN	DOWN
Slc11a2	-1.39474	DOWN	DOWN
Slc25a34	-1.39836	DOWN			DOWN
Slc4a8	-1.73541	DOWN	DOWN
Slx1b	-5.86292	DOWN	DOWN
Smcr8	-1.82308	DOWN		DOWN
Snapc3	-1.3412	DOWN	DOWN			UP
Snhg18	-1.10178	DOWN	DOWN
Snx29	-1.52203	DOWN	DOWN
Soga1	-1.77827	DOWN	DOWN
Sp1	-2.15781	DOWN	DOWN
Spata21	-1.0651	DOWN		DOWN
Ssbp2	-1.10356	DOWN	DOWN
Sstr1	2.0862	UP		UP
Stra6	-1.29949	DOWN			DOWN
Sv2c	2.56451	UP		UP
Sytl1	1.66395	UP	UP
Tdg	-1.04912	DOWN			DOWN
Tekt1	1.12695	UP	DOWN		UP
Tescl	4.80133	UP	UP
Thap6	-1.57909	DOWN		DOWN
Thbs4	-1.68339	DOWN	DOWN
Tia1	-1.00798	DOWN	DOWN
Tmed5	-1.25396	DOWN		DOWN
Tmem159	-1.20315	DOWN	DOWN
Tmem260	-1.24333	DOWN	DOWN
Tmem30c	1.87815	UP		UP
Tox4	4.55257	UP		UP
Trim34a	-1.97371	DOWN	DOWN
Trpc7	-1.67437	DOWN					DOWN
Ttc34	1.56594	UP		UP
Ttc8	-1.57719	DOWN	DOWN
Ucma	-1.13471	DOWN	DOWN
Usp53	-1.46493	DOWN	DOWN
Vmac	-1.07421	DOWN	DOWN
Vmn2r33	-2.40107	DOWN		DOWN
Vmn2r46	-1.83778	DOWN		DOWN
Vmn2r48	-1.26161	DOWN		DOWN
Wtap	1.04192	UP	DOWN	UP
Xaf1	8.22847	UP	DOWN	UP
Zbed4	-1.79472	DOWN	DOWN
Zbtb8os	-1.71998	DOWN	DOWN
Zfp146	-1.30441	DOWN		DOWN
Zfp235	-1.65259	DOWN	DOWN
Zfp322a	-1.17607	DOWN	DOWN
Zfp330	-1.21176	DOWN	DOWN
Zfp697	-4.77558	DOWN	DOWN
Zfp933	-2.74205	DOWN	DOWN
Zkscan1	1.8838	UP	UP
Gaa	1.25/-1.12	UP/DOWN		DOWN
Myl1	2.92/-1.22	UP/DOWN	UP
Ppfibp1	1.41/-1.25	UP/DOWN	DOWN
Slc15a2	1.18/-1.71	UP/DOWN	DOWN
Vps39	1.17/-1.10	UP/DOWN	UP
1700028P14Rik	-1.44699	DOWN			UP
1700121C10Rik	1.29351	UP	DOWN
4930481B07Rik	-1.80762	DOWN			UP
Cacna2d2	1.32611	UP	DOWN
Camk1d	-3.91179	DOWN				UP
Ccl24	1.05594	UP	DOWN
Cdhr3	-3.85134	DOWN			UP
Cds2	1.50333	UP	DOWN
Cfap44	1.32082	UP	DOWN
Cfap46	1.32256	UP	DOWN
Cldn9	1.35848	UP	DOWN
Duoxa1	-1.12677	DOWN		UP
Eps8	-1.48112	DOWN	UP
Foxn3	-1.97298	DOWN					UP
Ift140	3.66937	UP	DOWN
Lrmp	1.84041	UP	DOWN
Lrrc27	1.26717	UP	DOWN
Me3	1.38679	UP	DOWN
Mrgprf	1.00121	UP	DOWN
Prkd2	-2.3282	DOWN				UP	UP
Rd3	-1.01545	DOWN			UP
Rec114	1.37958	UP	DOWN
Rp9	2.32143	UP	DOWN			DOWN
Rps2	-1.43159	DOWN				UP	UP
Rwdd3	1.29231	UP			DOWN
Sc5d	1.00347	UP	DOWN		DOWN
Sema3a	1.14402	UP					DOWN
Slc38a6	-1.14895	DOWN			UP
Srrm2	-1.06562	DOWN		UP			UP
Stk38l	1.70444	UP	DOWN
Tmem212	-1.3403	DOWN			UP
Tnpo2	1.10742	UP	DOWN
Upk3bl	1.24399	UP	DOWN
Usp29	-1.13616	DOWN				UP	UP
Wdr82	1.38798	UP	DOWN
Zfp458	1.12204	UP	DOWN
Znf41-ps	-1.64148	DOWN	UP
